# Supplementary material for: The GARP/MYB-related grape transcription factor AQUILO improves cold tolerance and promotes the accumulation of raffinose family oligosaccharides
Source: J Exp Bot. 2018 Jan 29;69(7):1749–64. doi: 10.1093/jxb/ery020 (PMC5888914; doi:10.1093/jxb/ery020)
Supplement: Supplementary Table S1 [file ery020_suppl_supplementary_table_s1.xlsx]

## Sheet: Sheet1
Table S1 List of primer sequences used in this study
Primer name	Primer sequence (5'-3')	Description
AQ-ORF-F	ATGCAGAGGTGTCATGATTA	Forward primer
AQ-ORF-R	CAACTTCCCCTGTGTTTTAA	Reverse primer
VaAQ-pGFP-F	TTGGAGAGAACACGGGGGACATGCAGAGGTGTCATGATTA	Forward primer
VaAQ-pGFP-R	AGTTCTTCTCCTTTACCCATAAACACAGGGGAAGTTGTGG	Reverse primer
AQ-RT-F	ATTTGTAGTGGTGGGAGGCATA	Forward primer
AQ-RT-R	CCTTTCTTCGGATTGTGACTTT	Reverse primer
VvActin-F	CTTGCATCCCTCAGCACCTT	Forward primer
VvActin-R	TCCTGTGGACAATGGATGGA	Reverse primer
VvMDH-F	CCATGCATCATCACCCACAA	Forward primer
VvMDH-R	GTCAACCATGCTACTGTCAAAACC	Reverse primer
VaCBF1-F	TGTGTGAAGTGCGGGAACC	Forward primer
VaCBF1-R	TCGGGGAAATTGAGGGAAG	Reverse primer
VaCBF2-F	TCTTCCATCGTAGACACACCTCA	Forward primer
VaCBF2-R	GCATATTAAACACTGCCTCCTCAT	Reverse primer
VaCBF3-F	TAAGCGGAAAGCAGGGAGG	Forward primer
VaCBF3-R	TCGGGAGCGGGAAAAGTC	Reverse primer
VaCBF4-F	ATGTGCCTAGCTCCCGCG	Forward primer
VaCBF4-R	CACCTCACTCTCTTCCCTCCTCT	Reverse primer
AtCBF1-F	GAGACTCGTCACCCAATTTACAGA	Forward primer
AtCBF1-R	CTGCCATCTCAGCGGTTTG	Reverse primer
AtCBF2-F	ATCAACCTGTGCCAAGGAAATC	Forward primer
AtCBF2-R	GCGTATAAATAGCCTCCACCAAG	Reverse primer
AtCBF3-F	TTTCGCTGACTCGGCTTGG	Forward primer
AtCBF3-R	CCGCCTTTTGGATGTCCTTAG	Reverse primer
AtCOR15A-F	TCAGTTCGTCGTCGTTTCTCAA	Forward primer
AtCOR15A-R	TCACCATCTGCTAATGCCTCTT	Reverse primer
AtGoLS3-F	AAGAAGGAAATATGGAGAGGGAAG	Forward primer
AtGoLS3-R	AATCTGTAAAGAACTGTGGAAGGGT	Reverse primer
AtRD29A-F	CAAAGCAATGAGCATGAGCAAG	Forward primer
AtRD29A-R	GGAAGACACGACAGGAAACACC	Reverse primer
AtICE1-F	ACGTGCAGCTATGCGTCAGA	Forward primer
AtICE1-R	AAACCTCCTCATTCCCGAACT	Reverse primer
AtKIN1-F	AATTCTGCTTCTTCGGGCTCT	Forward primer
AtKIN1-R	TCTGTCCTAAGTGTTGGTAATGGC	Reverse primer
AtCOR47-F	AGGTTATCATGCCAAGACCACT	Forward primer
AtCOR47-R	GCAATCAACGAAAGCCACAA	Reverse primer
AtACT2-F	TTACCCGATGGGCAAGTCA	Forward primer
AtACT2-R	AAACGAGGGCTGGAACAAGA	Reverse primer
AtUBQ10-F	CACACTCCACTTGGTCTTGCGT	Forward primer
AtUBQ10-R	TGGTCTTTCCGGTGAGAGTCTTCA	Reverse primer
AtFSD2-F	CATATAAGGCGAATAGACTTGACG	Forward primer
AtFSD2-R	AGAATAATCCCATACGAGCGG	Reverse primer
AtCSD2-F	CAACAGGACCACATTTCAACCC	Forward primer
AtCSD2-R	CGTCAAGCCAATCACACCAC	Reverse primer
AtAPX1-F	GGGACGATGCCACAAGGAT	Forward primer
AtAPX1-R	CGACCAAAGGACGGAAAACA	Reverse primer
AtSAPX-F	GTCTCTCTTCTTCTTCATCCCTCTC	Forward primer
AtSAPX-R	GCATCATGCCAACCTAATCTAAC	Reverse primer
AtCAT2-F	TTCTTACAACTCTCCCTTCTTCACC	Forward primer
AtCAT2-R	TTAGCACTGGCTCCTCTGGC	Reverse primer
AtGPX7-F	CCAATGCTGGTGGTTTCCTT	Forward primer
AtGPX7-R	CGACAACTTTGCCCTTTTTATC	Reverse primer
nptII-F	ATTACCTTATCCGCAACTTCTTTACC	Forward primer
nptII-R	AGCCCCTGATGCTCTTCGTC	Reverse primer
