# Supplementary material for: The GARP/MYB-related grape transcription factor AQUILO improves cold tolerance and promotes the accumulation of raffinose family oligosaccharides
Source: J Exp Bot. 2018 Jan 29;69(7):1749–64. doi: 10.1093/jxb/ery020 (PMC5888914; doi:10.1093/jxb/ery020)
Supplement: Supplementary Table S2 [file ery020_suppl_supplementary_table_s2.xlsx]

## Sheet: Metadata RNA-seq
Table S2. Summarized metadata from public RNA-Seq experiments used in the gene co-expression association studies. SRA ID, publication year, title, references and number of assays is indicated.
SRA ID	Publication year	Journal title	Journal citation	Number of assays
SRP070855	2016	Transcriptome and metabolite profiling reveals that prolonged drought modulates the phenylpropanoid and terpenoid pathway in white grapes (Vitis vinifera L.)	BMC Plant Biol 16: 67.	18
SRP049306	2014	Integrated network analysis identifies fight-club nodes as a class of hubs encompassing key putative switch genes that induce major transcriptome reprogramming during grapevine development	Plant Cell 26: 4617-35.	60
SRP046456	2017	The common transcriptional subnetworks of the grape berry skin in the late stages of ripening	BMC Plant Biology 17: 94	104
SRP046998	2015	Five omic technologies are concordant in differentiating the biochemical characteristics of the berries of five grapevine (Vitis vinifera L.) cultivars	BMC Genomics 16: 946.	20
SRP065417	2016	Transcriptomic Analysis of Grapevine (cv. Summer Black) Leaf, Using the Illumina Platform	PLoS ONE 11:e0147369.	4
SRP032790	2016	Grapevine Rootstocks Differentially Affect the Rate of Ripening and Modulate Auxin-Related Genes in Cabernet Sauvignon Berries	Front. Plant Sci. 7: 69	40
SRP041212	2014	Flower development and sex specification in wild grapevine	BMC Genomics 15: 1095.	12
SRP043708	2014	Adaptive genomic structural variation in the grape powdery mildew pathogen, Erysiphe necator	BMC Genomics 15: 1081	12
SRP050450	2015	Five omic technologies are concordant in differentiating the biochemical characteristics of the berries of five grapevine (Vitis vinifera L.) cultivars	BMC Genomics 16: 946.	30
SRP057200	2015	Developmental and Metabolic Plasticity of White-Skinned Grape Berries in Response to Botrytis cinerea during Noble Rot	Plant Physiol. 169: 2422-2443.	16
SRP067967	2016	Comparative genome-wide transcriptome analysis of Vitis vinifera responses to adapted and non-adapted strains of two-spotted spider mite, Tetranyhus urticae	BMC Genomics 17: 74	12
SRP067690	2017	Grape skin transcriptome to reveal genes related with resveratrol accumulation	PLoS ONE 12: e0170571.	24
SRP014438	2013	De novo transcriptome characterization of Vitis vinifera cv. Corvina unveils varietal diversity	BMC Genomics. 14: 41.	10
SRP022966	2013	The High Polyphenol Content of Grapevine Cultivar Tannat Berries Is Conferred Primarily by Genes That Are Not Shared with the Reference Genome	Plant Cell. 25: 4777-88	11
SRP058799	2015	Developmental, Transcriptome, and Genetic Alterations Associated With Parthenocarpy in the Grapevine Seedless Somatic Variant Corinto Bianco	J Exp Bot 67: 259-273	6
SRP055458	2016	Shared and divergent pathways for flower abscission are triggered by gibberellic acid and carbon starvation in seedless Vitis viniferaL	BMC Plant Biology 16: 38	21
SRP042353	2014	Transcriptome analysis during berry development provides insights into co-regulated and altered gene expression between a seeded wine grape variety and its seedless somatic variant	BMC Genomics 15: 1030	6
SRP056465	2015	Comparative transcriptomics of Central Asian Vitis vinifera accessions reveals distinct defense strategies against powdery mildew	Hortic Res. 2: 15037.	96
SRP059734	2016	Temperature desynchronizes sugar and organic acid metabolism in ripening grapevine fruits and remodels their transcriptome	BMC Plant Biology 16: 164	48
SRP032766	2015	Comprehensive transcript profiling of two grapevine rootstock genotypes contrasting in drought susceptibility links the phenylpropanoid pathway to enhanced tolerance	J Exp Bot. 66: 5739-5752.	52 (374)**
SRP032792	2016	Grapevine Rootstocks Differentially Affect the Rate of Ripening and Modulate Auxin-Related Genes in Cabernet Sauvignon Berries	Front Plant Sci. 7: 69.	52 (386)**
Total: 21 experiments consisting of 235 conditions (biological replicate averaged) from 654 assays
** Paranthesis indicate non-averaged technical replicate
