# Supplementary material for: The GARP/MYB-related grape transcription factor AQUILO improves cold tolerance and promotes the accumulation of raffinose family oligosaccharides
Source: J Exp Bot. 2018 Jan 29;69(7):1749–64. doi: 10.1093/jxb/ery020 (PMC5888914; doi:10.1093/jxb/ery020)
Supplement: Supplementary Table S3 [file ery020_suppl_supplementary_table_s3.xlsx]

## Sheet: Hoja1
Two-way ANOVA: Y versus genotype; cold time
Factor Information
Factor	Levels	Values
genotype	2	1; 2
cold time	8	1; 2; 3; 4; 5; 6; 7; 8
Analysis of Variance
Source	DF	Adj SS	Adj MS	F-Value	P-Value
genotype	1	0.065	0.0652	0.39	0.5346
cold time	7	278.302	39.7575	240.44	<0,0001
genotype*cold time	7	84.823	12.1176	73.28	<0,0001
Error	32	5.291	0.1654
Total	47	368.482
