# Supplementary material for: The GARP/MYB-related grape transcription factor AQUILO improves cold tolerance and promotes the accumulation of raffinose family oligosaccharides
Source: J Exp Bot. 2018 Jan 29;69(7):1749–64. doi: 10.1093/jxb/ery020 (PMC5888914; doi:10.1093/jxb/ery020)
Supplement: Supplementary Table S4 [file ery020_suppl_supplementary_table_s4.xlsx]

## Sheet: 35SAQ-S_vs_WT-S_upregulated
Table S4. Lists of Arabidopsis differentially expressed genes derived from RNA-Seq experiments. Fold changes (F.C.) and adjusted p-values (FDR) are shown for up- and down-regulated genes.
Gene ID	logFC	P-value	FDR	Gene name	Gene description
AT3G27473	5.93889	9.08455e-16	9.1396e-13		Cysteine/Histidine-rich C1 domain family protein [Uniprot/SPTREMBL Acc. A0A1I9LSM1]; CHP-rich zinc finger protein-like [Uniprot/SPTREMBL Acc. Q9LTY3]
AT3G29633	5.35039	0.010238	0.0444758
AT2G03760	1.65722	0.00113993	0.00902189	SOT12	Cytosolic sulfotransferase 12 [Uniprot/SWISSPROT Acc. P52839]
AT5G56795	1.5997	7.29595e-09	7.42754e-07	MT1B
AT5G42090	1.41237	0.000442991	0.00448907		Dbj|BAA84809.1 [Uniprot/SPTREMBL Acc. Q9FHX6]
AT5G41471	1.38552	0.00428189	0.0237323	SNOR108
AT5G52940	1.35553	0.00059177	0.00559001
AT5G59320	1.32148	1.49713e-10	3.14607e-08	LTP3	Non-specific lipid-transfer protein [Uniprot/SPTREMBL Acc. A0A178UNU9]; Non-specific lipid-transfer protein 3 [Uniprot/SWISSPROT Acc. Q9LLR7]
AT5G46871	1.31792	1.27749e-05	0.00029446		Defensin-like protein 308 [Uniprot/SWISSPROT Acc. Q4VP04]
AT1G52342	1.30019	4.89907e-08	3.40913e-06		Putative uncharacterized protein [Uniprot/SPTREMBL Acc. Q1G3Y9]
AT2G28780	1.2773	0.00032555	0.00357833		P-hydroxybenzoic acid efflux pump subunit [Uniprot/SPTREMBL Acc. Q84W96]
AT3G57240	1.24981	1.84365e-09	2.46343e-07	BG3	Probable glucan endo-1,3-beta-glucosidase BG3 [Uniprot/SWISSPROT Acc. F4J270]
AT2G43620	1.24931	5.41455e-19	2.31513e-15		Uncharacterized protein [Uniprot/SPTREMBL Acc. A0A178VXW7]; Endochitinase At2g43620 [Uniprot/SWISSPROT Acc. O22841]
AT5G59310	1.24347	1.56126e-07	8.96046e-06	LTP4	Non-specific lipid-transfer protein [Uniprot/SPTREMBL Acc. A0A178URL2]; Non-specific lipid-transfer protein 4 [Uniprot/SWISSPROT Acc. Q9LLR6]
AT5G17860	1.23307	9.75467e-09	9.32034e-07	CCX1	Cation/calcium exchanger 1 [Uniprot/SWISSPROT Acc. Q9FKP1]
AT3G19550	1.20793	0.00138354	0.0104425		Glutamate racemase [Uniprot/SPTREMBL Acc. Q8LEN7]
AT1G65500	1.20463	1.73769e-09	2.34014e-07		F5I14.4 protein [Uniprot/SPTREMBL Acc. O04468]
AT1G64780	1.19721	7.40744e-15	5.06758e-12	AMT1-2	Ammonium transporter 1 member 2 [Uniprot/SWISSPROT Acc. Q9ZPJ8]
AT1G22500	1.18691	0.000566456	0.00540027	ATL15	ATL15 [Uniprot/SPTREMBL Acc. A0A178WCV0]; E3 ubiquitin-protein ligase ATL15 [Uniprot/SWISSPROT Acc. Q9SK92]
AT4G08755	1.16317	0.00286335	0.0177563
AT1G80820	1.16243	0.00127702	0.00983139	CCR2	Cinnamoyl-CoA reductase 2 [Uniprot/SWISSPROT Acc. Q9SAH9]
AT3G53980	1.15283	6.79965e-05	0.00108992
AT5G58310	1.13242	2.87311e-05	0.000562872	MES18	Methylesterase 18 [Uniprot/SWISSPROT Acc. Q9LVL9]
AT1G06537	1.13103	0.0101099	0.0441321
AT5G48540	1.12429	6.79733e-15	4.84395e-12	CRRSP55	Cysteine-rich repeat secretory protein 55 [Uniprot/SWISSPROT Acc. Q9LV60]
AT5G06845	1.11526	0.00253704	0.0162028
AT2G05510	1.1094	0.00117046	0.0092228		At2g05510 [Uniprot/SPTREMBL Acc. Q9SL16]
AT2G36120	1.10769	3.06621e-12	1.19185e-09	DOT1	Glycine-rich protein DOT1 [Uniprot/SWISSPROT Acc. Q9SIH2]
AT3G28500	1.08368	0.00262617	0.01666	RPP2C	60S acidic ribosomal protein P2-3 [Uniprot/SWISSPROT Acc. Q9LH85]
AT1G48745	1.08248	6.65359e-07	2.91786e-05
AT4G01985	1.07276	1.25637e-11	4.05429e-09		Uncharacterized protein [Uniprot/SPTREMBL Acc. Q3EAC9]
AT3G03341	1.07188	3.94736e-06	0.000119914		Cold-regulated protein [Uniprot/SPTREMBL Acc. Q1G3B4]
AT1G02820	1.07053	1.15027e-06	4.54085e-05		Late embryogenis abundant protein 2 [Uniprot/SPTREMBL Acc. Q9SRX6]
AT3G10910	1.06027	0.00243111	0.0157259	ATL72	RING-H2 finger protein ATL72 [Uniprot/SWISSPROT Acc. Q9SG96]
AT3G48510	1.05988	0.00264275	0.0167341		At3g48510 [Uniprot/SPTREMBL Acc. Q9SMP6]
AT1G36622	1.05886	0.00543644	0.0280735		Putative uncharacterized protein [Uniprot/SPTREMBL Acc. Q1G3E7]
AT5G06760	1.05885	4.82389e-05	0.00083505	LEA46	LEA4-5 [Uniprot/SPTREMBL Acc. A0A178UIZ0]; Late embryogenesis abundant protein 46 [Uniprot/SWISSPROT Acc. Q9FG31]
AT1G05340	1.0575	0.00495399	0.0263443		Cysteine-rich TM module stress tolerance protein [Uniprot/SPTREMBL Acc. O23035]
AT5G53870	1.0538	0.000368597	0.0039327	ENODL1	At5g53870 [Uniprot/SPTREMBL Acc. Q9FN39]
AT1G65490	1.05046	1.95512e-10	3.8435e-08		Transmembrane protein [Uniprot/SPTREMBL Acc. F4IBH1]
AT1G70185	1.04415	0.00411603	0.0230129
AT5G44578	1.04159	0.000240906	0.00284742		Transmembrane protein [Uniprot/SPTREMBL Acc. A8MQS5]
AT5G14780	1.03952	6.46509e-16	6.91078e-13	FDH1	Formate dehydrogenase, mitochondrial [Uniprot/SPTREMBL Acc. A0A178UHK7]; Formate dehydrogenase, chloroplastic/mitochondrial [Uniprot/SWISSPROT Acc. Q9S7E4]
AT3G11110	1.03144	8.71252e-07	3.66118e-05	ATL66	RING-H2 finger protein ATL66 [Uniprot/SWISSPROT Acc. Q9SRM0]
AT2G02120	1.02145	9.32791e-07	3.88164e-05	PDF2.1	PDF2.1 [Uniprot/SPTREMBL Acc. A0A178VN36]; Defensin-like protein 4 [Uniprot/SWISSPROT Acc. Q41914]
AT5G24150	1.01901	1.94644e-05	0.000409974	SQE5	AT5G24150 protein [Uniprot/SPTREMBL Acc. B9DFB1]; FAD/NAD(P)-binding oxidoreductase family protein [Uniprot/SPTREMBL Acc. F4KFQ9]; Squalene epoxidase 5 [Uniprot/SWISSPROT Acc. O65404]
AT2G27420	1.01156	9.40561e-05	0.0013976		Cysteine proteinase [Uniprot/SPTREMBL Acc. Q9ZQH7]
AT3G24100	1.01076	0.00141304	0.0105718		Putative uncharacterized protein AT3g24100 [Uniprot/SPTREMBL Acc. Q94K36]
AT1G24580	1.00705	9.21129e-06	0.000228983
AT2G15020	1.00509	5.60184e-08	3.86324e-06		At2g15020 [Uniprot/SPTREMBL Acc. Q9ZUK9]
AT1G16515	0.998137	0.0101602	0.0442165		At1g16515 [Uniprot/SPTREMBL Acc. Q3EDB0]
AT3G28840	0.993532	0.00612609	0.0306717
AT3G06145	0.992389	5.43464e-07	2.43321e-05		Putative RING zinc finger protein [Uniprot/SPTREMBL Acc. Q56XV3]
AT2G34490	0.988329	1.12601e-07	6.75465e-06	CYP710A2	CYP710A2 [Uniprot/SPTREMBL Acc. A0A178VT37]; Cytochrome P450 710A2 [Uniprot/SWISSPROT Acc. O64698]
AT3G22060	0.986627	3.25112e-08	2.47129e-06	CRRSP38	Cysteine-rich repeat secretory protein 38 [Uniprot/SWISSPROT Acc. Q9LRJ9]
AT5G25610	0.977465	4.20489e-08	2.99159e-06	RD22	BURP domain protein RD22 [Uniprot/SWISSPROT Acc. Q08298]
AT2G18500	0.97508	0.0023945	0.0155538	OFP7	Transcription repressor OFP7 [Uniprot/SWISSPROT Acc. Q9ZU65]
AT5G10760	0.973451	5.47618e-13	2.34148e-10	AED1	Aspartyl protease AED1 [Uniprot/SWISSPROT Acc. Q9LEW3]
AT5G13170	0.97184	0.00692265	0.0335501	SWEET15	Bidirectional sugar transporter SWEET [Uniprot/SPTREMBL Acc. A0A178UCZ5]; Bidirectional sugar transporter SWEET15 [Uniprot/SWISSPROT Acc. Q9FY94]
AT5G19040	0.971419	0.00644776	0.0319734	IPT5	Adenylate isopentenyltransferase 5, chloroplastic [Uniprot/SWISSPROT Acc. Q94ID2]
AT4G16690	0.969501	9.56141e-09	9.18701e-07	PPD	Probable pheophorbidase [Uniprot/SWISSPROT Acc. O23512]
AT5G04340	0.969017	3.44808e-05	0.000647549	ZAT6	Zinc finger protein ZAT6 [Uniprot/SWISSPROT Acc. O22533]
AT1G75040	0.963614	3.21405e-10	5.84785e-08	PR5	Pathogenesis-related protein 5 [Uniprot/SWISSPROT Acc. P28493]
AT4G39795	0.962823	0.00519994	0.0272523		Uncharacterized protein [Uniprot/SPTREMBL Acc. F4JW68]
AT1G01250	0.955668	1.70769e-05	0.000372576	ERF023	Ethylene-responsive transcription factor ERF023 [Uniprot/SWISSPROT Acc. Q1ECI2]
AT5G03545	0.955136	3.09171e-05	0.000594129	AT4	At5g03545 [Uniprot/SPTREMBL Acc. Q9LZD2]
AT5G20670	0.948304	0.00171061	0.0121095
AT5G20790	0.946428	0.000442573	0.00448907		Transmembrane protein [Uniprot/SPTREMBL Acc. F4K5M9]; Transmembrane protein [Uniprot/SPTREMBL Acc. F4K5N0]
AT1G24260	0.946214	0.0119929	0.0496252	SEP3	SEP3 [Uniprot/SPTREMBL Acc. A0A178W2I1]; At1g24260 [Uniprot/SPTREMBL Acc. B4F7R9]; K-box region and MADS-box transcription factor family protein [Uniprot/SPTREMBL Acc. F4I972]; Developmental protein SEPALLATA 3 [Uniprot/SWISSPROT Acc. O22456]
AT4G30460	0.945119	3.56472e-05	0.00066269		Glycine-rich protein [Uniprot/SPTREMBL Acc. Q9M0B4]
AT5G45010	0.941422	0.00104386	0.00849331	DSS1(V)	Dss1-2 protein [Uniprot/SPTREMBL Acc. Q2PDG4]; Protein DSS1 HOMOLOG ON CHROMOSOME V [Uniprot/SWISSPROT Acc. Q9FL96]
AT4G17340	0.939818	2.5017e-13	1.15639e-10	TIP2-2	TIP2 [Uniprot/SPTREMBL Acc. A0A178UVY8]; Probable aquaporin TIP2-2 [Uniprot/SWISSPROT Acc. Q41975]
AT5G20230	0.938261	0.00290397	0.0179302	BCB	SAG14 [Uniprot/SPTREMBL Acc. A0A178UM84]; Blue copper protein [Uniprot/SWISSPROT Acc. Q07488]
AT5G02020	0.935373	0.00216055	0.0143894	SIS	AT5G02020 protein [Uniprot/SPTREMBL Acc. B9DFG6]; AT5g02020/T7H20_70 [Uniprot/SPTREMBL Acc. Q9LZM9]
AT5G59820	0.934218	0.000242414	0.00285735	ZAT12	ZAT12 [Uniprot/SPTREMBL Acc. A0A178UHQ4]; Zinc finger protein ZAT12 [Uniprot/SWISSPROT Acc. Q42410]
AT1G47370	0.932587	0.00127834	0.00983509		Toll-Interleukin-Resistance (TIR) domain family protein [Uniprot/SPTREMBL Acc. F4HT77]
AT3G12580	0.927457	0.00100129	0.00824903	MED37C	HSP70 [Uniprot/SPTREMBL Acc. A0A178VCC0]; Probable mediator of RNA polymerase II transcription subunit 37c [Uniprot/SWISSPROT Acc. Q9LHA8]
AT3G21890	0.927239	0.00645546	0.031993	MIP1B	BBX31 [Uniprot/SPTREMBL Acc. A0A178VEW7]; B-box domain protein 31 [Uniprot/SWISSPROT Acc. Q9LRM4]
AT1G14890	0.926697	1.88249e-06	6.7611e-05		Plant invertase/pectin methylesterase inhibitor superfamily protein [Uniprot/SPTREMBL Acc. F4HXW0]
AT4G14690	0.921759	7.90485e-11	1.85201e-08	ELIP2	Early light-induced protein 2, chloroplastic [Uniprot/SWISSPROT Acc. Q94K66]
AT5G05365	0.921291	0.0024162	0.015665		Heavy metal transport/detoxification superfamily protein [Uniprot/SPTREMBL Acc. Q56ZM7]
AT1G43160	0.921238	1.31595e-05	0.000302448	RAP2-6	Ethylene-responsive transcription factor RAP2-6 [Uniprot/SWISSPROT Acc. Q7G1L2]
AT1G66725	0.920068	0.00204908	0.0138504	MIR163
AT3G02040	0.91982	0.000214296	0.0026142	GDPD1	Glycerophosphodiester phosphodiesterase GDPD1, chloroplastic [Uniprot/SWISSPROT Acc. Q9SGA2]
AT5G06570	0.919809	0.00520093	0.0272523		Probable carboxylesterase 15 [Uniprot/SWISSPROT Acc. Q9FG13]
AT2G25130	0.915377	0.0116093	0.0484865		ARM repeat superfamily protein [Uniprot/SPTREMBL Acc. Q8H1N2]
AT4G37890	0.915256	0.00242246	0.0156878	EDA40	Zinc finger (C3HC4-type RING finger) family protein [Uniprot/SPTREMBL Acc. F4JSV3]
AT1G72940	0.913844	0.00187086	0.0129334		At1g72940/F3N23_14 [Uniprot/SPTREMBL Acc. Q9SSN2]
AT4G37980	0.908892	4.90465e-06	0.000140509	CAD7	ELI3-1 [Uniprot/SPTREMBL Acc. A0A178V3X8]; Cinnamyl alcohol dehydrogenase 7 [Uniprot/SWISSPROT Acc. Q02971]
AT4G14020	0.907246	8.53321e-12	2.80661e-09		At4g14020 [Uniprot/SPTREMBL Acc. O23263]
AT5G52300	0.906892	1.09677e-06	4.38272e-05	LTI65	Low-temperature-induced 65 kDa protein [Uniprot/SWISSPROT Acc. Q04980]
AT4G23220	0.900757	0.000353093	0.00380526	CRK14	Cysteine-rich receptor-like protein kinase 14 [Uniprot/SWISSPROT Acc. Q8H199]
AT2G38540	0.900636	1.12617e-08	1.04113e-06	LTP1	Non-specific lipid-transfer protein [Uniprot/SPTREMBL Acc. A0A178VZQ3]; Non-specific lipid-transfer protein 1 [Uniprot/SWISSPROT Acc. Q42589]
AT4G25433	0.897808	6.53181e-08	4.36381e-06
AT5G09440	0.894258	1.27883e-10	2.80407e-08	EXL4	Protein EXORDIUM-like 4 [Uniprot/SWISSPROT Acc. Q9FY71]
AT1G70260	0.893296	0.00254176	0.0162269		WAT1-related protein At1g70260 [Uniprot/SWISSPROT Acc. F4I5D5]
AT4G05020	0.889893	0.000179795	0.00226105	NDB2	NDB2 [Uniprot/SPTREMBL Acc. A0A178V0K8]; NAD(P)H dehydrogenase B2 [Uniprot/SPTREMBL Acc. F4JGL5]; External alternative NAD(P)H-ubiquinone oxidoreductase B2, mitochondrial [Uniprot/SWISSPROT Acc. Q94BV7]
AT3G01600	0.889202	0.00949955	0.0420691	anac044	NAC domain containing protein 44 [Uniprot/SPTREMBL Acc. F4J4R5]
AT3G59068	0.888574	0.00411819	0.0230174
AT3G46900	0.886717	0.00451444	0.0245737	COPT2	COPT2 [Uniprot/SPTREMBL Acc. A0A178VCX7]; Copper transporter 2 [Uniprot/SWISSPROT Acc. Q9STG2]
AT1G21520	0.886141	2.55063e-07	1.32192e-05		Putative uncharacterized protein At1g21520 [Uniprot/SPTREMBL Acc. Q8GYE6]
AT4G28390	0.883213	1.12816e-05	0.000266353	AAC3	ATAAC3 [Uniprot/SPTREMBL Acc. A0A178V026]; ADP,ATP carrier protein 3, mitochondrial [Uniprot/SWISSPROT Acc. O49447]
AT5G17030	0.879903	0.000853889	0.00733872	UGT78D3	UDP-glycosyltransferase 78D3 [Uniprot/SWISSPROT Acc. Q9LFK0]; Glycosyltransferase [Uniprot/SPTREMBL Acc. W8QN92]
AT1G78850	0.879306	0.00596922	0.0300623		D-mannose binding lectin protein with Apple-like carbohydrate-binding domain-containing protein [Uniprot/SPTREMBL Acc. Q9ZVA4]
AT1G21680	0.878893	1.49044e-11	4.63472e-09		DPP6 N-terminal domain-like protein [Uniprot/SPTREMBL Acc. Q9XI10]
AT3G06355	0.878651	2.94266e-05	0.000571263
AT1G28230	0.878206	0.00109765	0.00878887	PUP1	Purine permease 1 [Uniprot/SWISSPROT Acc. Q9FZ96]
AT4G04020	0.876439	9.68798e-11	2.19248e-08	PAP1	Probable plastid-lipid-associated protein 1, chloroplastic [Uniprot/SWISSPROT Acc. O81439]
AT1G65486	0.875243	0.00495444	0.0263443		Transmembrane protein [Uniprot/SPTREMBL Acc. B3H5R3]; Transmembrane protein [Uniprot/SPTREMBL Acc. F4IBH0]
AT5G50200	0.873047	3.18796e-05	0.000607845	NRT3.1	WR3 [Uniprot/SPTREMBL Acc. A0A178UEV0]; High-affinity nitrate transporter 3.1 [Uniprot/SWISSPROT Acc. Q9FGS5]
AT1G17170	0.869986	4.02125e-05	0.000727012	GSTU24	Glutathione S-transferase U24 [Uniprot/SWISSPROT Acc. Q9SHH6]
AT1G14880	0.869428	1.37327e-08	1.21695e-06	PCR1	Protein PLANT CADMIUM RESISTANCE 1 [Uniprot/SWISSPROT Acc. Q9LQU2]
AT5G44260	0.869047	8.2944e-06	0.000210474		Zinc finger CCCH domain-containing protein 61 [Uniprot/SWISSPROT Acc. Q9FKW2]
AT1G76960	0.868237	0.00109284	0.00877091		F22K20.6 protein [Uniprot/SPTREMBL Acc. O49282]
AT5G39090	0.867479	0.0091159	0.0408567		Acyltransferase-like protein [Uniprot/SPTREMBL Acc. Q9FID1]
AT5G62020	0.865743	0.00826311	0.0380517	HSFB2A	Putative uncharacterized protein At5g62020 [Uniprot/SPTREMBL Acc. C0SVV5]; Heat stress transcription factor B-2a [Uniprot/SWISSPROT Acc. Q9SCW4]
AT2G37900	0.865325	0.00782894	0.0367348	NPF5.6	Uncharacterized protein [Uniprot/SPTREMBL Acc. A0A178VNS8]; Protein NRT1/ PTR FAMILY 5.6 [Uniprot/SWISSPROT Acc. P0CI03]
AT4G01870	0.861435	0.000481862	0.0047831		Putative uncharacterized protein AT4g01870 [Uniprot/SPTREMBL Acc. Q9SYI5]
AT3G20100	0.859657	3.93567e-09	4.51757e-07	CYP705A19	AT3g20100/MAL21_14 [Uniprot/SPTREMBL Acc. Q9LJY8]
AT4G00165	0.858413	0.00976999	0.0430216		Putative lipid-binding protein At4g00165 [Uniprot/SWISSPROT Acc. Q8RW93]
AT1G58225	0.857627	0.0029544	0.0181173		At1g58225 [Uniprot/SPTREMBL Acc. Q8GW35]
AT3G53420	0.857103	6.28586e-10	1.02388e-07	PIP2-1	PIP2A [Uniprot/SPTREMBL Acc. A0A178V8P4]; Aquaporin PIP2-1 [Uniprot/SWISSPROT Acc. P43286]
AT4G26530	0.85408	8.00608e-12	2.68486e-09	FBA5	Fructose-bisphosphate aldolase [Uniprot/SPTREMBL Acc. A0A178V385]; Fructose-bisphosphate aldolase 5, cytosolic [Uniprot/SWISSPROT Acc. O65581]
AT3G09390	0.849598	1.3342e-09	1.90156e-07	MT2A	MT2A [Uniprot/SPTREMBL Acc. A0A178VGL7]; Metallothionein-like protein 2A [Uniprot/SWISSPROT Acc. P25860]
AT2G21180	0.84396	1.15409e-05	0.000271505		At2g21180/F26H11.6 [Uniprot/SPTREMBL Acc. Q9SKP5]
AT1G67865	0.843349	7.14713e-11	1.72165e-08		At1g67862/At1g67862 [Uniprot/SPTREMBL Acc. Q941E9]
AT5G13930	0.842226	3.43701e-07	1.67474e-05	CHS	Chalcone synthase [Uniprot/SWISSPROT Acc. P13114]; Chalcone synthase family protein [Uniprot/SPTREMBL Acc. Q460R0]
AT3G04860	0.842167	3.62571e-05	0.00067137		AT3g04860/T9J14_19 [Uniprot/SPTREMBL Acc. Q9CAV2]
AT5G45350	0.842012	2.08471e-11	5.84504e-09		AT5g45350/MFC19_1 [Uniprot/SPTREMBL Acc. Q39115]
AT4G02380	0.839979	4.85118e-10	8.15907e-08	SAG21	SAG21 [Uniprot/SPTREMBL Acc. A0A178UUV1]; Protein SENESCENCE-ASSOCIATED GENE 21, mitochondrial [Uniprot/SWISSPROT Acc. Q93WF6]
AT3G08970	0.836142	0.00172306	0.0121725	ERDJ3A	DnaJ protein ERDJ3A [Uniprot/SWISSPROT Acc. Q9SR96]
AT4G38850	0.83321	0.00373574	0.0214548	SAUR15	SAUR_AC1 [Uniprot/SPTREMBL Acc. A0A178UUZ8]; Auxin-responsive protein SAUR15 [Uniprot/SWISSPROT Acc. Q41220]
AT3G20470	0.830031	2.47499e-07	1.29054e-05	GRP5	Glycine-rich protein 5 [Uniprot/SWISSPROT Acc. Q9LTP5]
AT4G37800	0.829532	0.00735271	0.035107	XTH7	Xyloglucan endotransglucosylase/hydrolase [Uniprot/SPTREMBL Acc. A0A178V2Q3]; Probable xyloglucan endotransglucosylase/hydrolase protein 7 [Uniprot/SWISSPROT Acc. Q8LER3]
AT1G68360	0.829378	0.00445236	0.0243583	GIS3	Uncharacterized protein [Uniprot/SPTREMBL Acc. A0A178W8G6]; Zinc finger protein GIS3 [Uniprot/SWISSPROT Acc. Q9C9H1]
AT5G56980	0.82907	0.000526334	0.00513426		Cotton fiber protein [Uniprot/SPTREMBL Acc. F4K956]
AT1G03400	0.828893	1.02844e-06	4.17799e-05		Uncharacterized protein [Uniprot/SPTREMBL Acc. A0A178W144]; 1-aminocyclopropane-1-carboxylate oxidase homolog 4 [Uniprot/SWISSPROT Acc. Q94A78]
AT3G11090	0.825295	0.00774358	0.0364443	LBD21	LOB domain-containing protein 21 [Uniprot/SWISSPROT Acc. Q9SRL8]
AT3G51600	0.824325	2.04949e-08	1.70157e-06	LTP5	Non-specific lipid-transfer protein [Uniprot/SPTREMBL Acc. A0A178VLH1]; Non-specific lipid-transfer protein 5 [Uniprot/SWISSPROT Acc. Q9XFS7]
AT4G33550	0.823772	0.00289098	0.0178845
AT1G62660	0.823549	0.00116492	0.00918563	BFRUCT3	Acid beta-fructofuranosidase 3, vacuolar [Uniprot/SWISSPROT Acc. Q43348]
AT5G21020	0.820562	2.98539e-10	5.54991e-08		At5g21020 [Uniprot/SPTREMBL Acc. Q3E985]
AT3G16570	0.81935	3.6596e-11	9.34182e-09	RALF23	Rapid alkalinization factor 23 [Uniprot/SWISSPROT Acc. Q9LUS7]
AT4G33960	0.816488	0.000534546	0.00518981		At4g33960 [Uniprot/SPTREMBL Acc. O81764]
AT3G61920	0.814143	0.00438214	0.024099
AT3G14070	0.814015	0.00300757	0.0183185	CCX3	Cation/calcium exchanger 3 [Uniprot/SWISSPROT Acc. Q9LJI2]
AT4G02520	0.808951	8.92581e-08	5.63314e-06	GSTF2	Glutathione S-transferase F2 [Uniprot/SWISSPROT Acc. P46422]
AT5G05960	0.808049	0.00113535	0.00900224
AT1G52270	0.806907	0.00659777	0.0324538		Putative uncharacterized protein [Uniprot/SPTREMBL Acc. Q9C819]
AT1G17745	0.805612	1.72771e-06	6.31389e-05	PGDH	D-3-phosphoglycerate dehydrogenase [Uniprot/SPTREMBL Acc. A0A178W962]; D-3-phosphoglycerate dehydrogenase 2, chloroplastic [Uniprot/SWISSPROT Acc. O04130]
AT4G02970	0.80537	1.40425e-06	5.36093e-05	AT7SL-1
AT3G22370	0.80511	0.000101853	0.0014838	AOX1A	Ubiquinol oxidase 1a, mitochondrial [Uniprot/SWISSPROT Acc. Q39219]
AT1G22550	0.804847	0.000166184	0.00214025	NPF5.16	Protein NRT1/ PTR FAMILY 5.16 [Uniprot/SWISSPROT Acc. Q9SK96]
AT4G23140	0.800294	0.000165679	0.00213695	CRK6	Cysteine-rich receptor-like protein kinase 6 [Uniprot/SWISSPROT Acc. Q9C5S9]
AT1G35720	0.799916	7.50577e-09	7.53546e-07	ANN1	Annexin [Uniprot/SPTREMBL Acc. A0A178WGZ8]; Annexin D1 [Uniprot/SWISSPROT Acc. Q9SYT0]
AT1G16510	0.797181	0.00222828	0.0147657	SAUR41	SAUR41 [Uniprot/SPTREMBL Acc. A0A178WMN7]; Auxin-responsive protein SAUR41 [Uniprot/SWISSPROT Acc. Q9SA49]
AT2G04795	0.795241	0.000186508	0.00233005		AT2g04793 [Uniprot/SPTREMBL Acc. Q94JV8]
AT5G08760	0.793451	5.72796e-09	6.16134e-07		Transmembrane protein [Uniprot/SPTREMBL Acc. F4KCH3]
AT1G17100	0.789763	7.53414e-09	7.53546e-07		At1g17100 [Uniprot/SPTREMBL Acc. Q9SHG8]
AT1G25530	0.787507	0.00437808	0.0240844		Uncharacterized protein [Uniprot/SPTREMBL Acc. A0A178WDV1]; Lysine histidine transporter-like 6 [Uniprot/SWISSPROT Acc. Q9C6M2]
AT5G03285	0.786309	0.0112168	0.0472863
AT1G77400	0.785116	0.00167048	0.0118838
AT1G62820	0.784043	0.000267128	0.00307655	CML14	Probable calcium-binding protein CML14 [Uniprot/SWISSPROT Acc. Q8VZ50]
AT3G05200	0.781199	0.000257443	0.0029912	ATL6	ATL6 [Uniprot/SPTREMBL Acc. A0A178V9T3]; E3 ubiquitin-protein ligase ATL6 [Uniprot/SWISSPROT Acc. Q8RXX9]
AT1G45145	0.780088	0.000195221	0.00242298	TRX5	TRX5 [Uniprot/SPTREMBL Acc. A0A178WEQ7]; Thioredoxin H5 [Uniprot/SWISSPROT Acc. Q39241]
AT3G02480	0.777536	0.00247315	0.0159316		AT3g02480/F16B3_11 [Uniprot/SPTREMBL Acc. Q9M892]
AT1G69230	0.777437	0.00264712	0.0167538	SP1L2	Protein SPIRAL1-like 2 [Uniprot/SWISSPROT Acc. Q9LE54]
AT1G78100	0.776979	1.90669e-09	2.52792e-07		F-box protein At1g78100 [Uniprot/SWISSPROT Acc. Q9C9S2]
AT3G14440	0.776958	7.27761e-07	3.15111e-05	NCED3	9-cis-epoxycarotenoid dioxygenase NCED3, chloroplastic [Uniprot/SWISSPROT Acc. Q9LRR7]
AT5G47560	0.776019	6.71642e-09	6.98741e-07	TDT	Tonoplast dicarboxylate transporter [Uniprot/SWISSPROT Acc. Q8LG88]
AT1G05420	0.772443	3.16848e-05	0.00060548	ATOFP12	Transcription repressor OFP12 [Uniprot/SWISSPROT Acc. F4I8R6]
AT5G44572	0.769718	0.00154795	0.0112764		Putative uncharacterized protein [Uniprot/SPTREMBL Acc. Q0WML3]
AT1G63180	0.769232	0.00312005	0.0188766	UGE3	UGE3 [Uniprot/SPTREMBL Acc. A0A178WIC1]; Bifunctional UDP-glucose 4-epimerase and UDP-xylose 4-epimerase 3 [Uniprot/SWISSPROT Acc. Q8LDN8]
AT5G65495	0.769222	5.96061e-05	0.000981177	SKIP34	Protein SKIP34 [Uniprot/SWISSPROT Acc. Q8GWU7]
AT1G07610	0.768755	6.27724e-06	0.000170142	MT1C	Metallothionein-like protein 1C [Uniprot/SWISSPROT Acc. Q38804]
AT5G66580	0.767584	0.00588397	0.0297381		Putative uncharacterized protein [Uniprot/SPTREMBL Acc. Q9FJY2]
AT3G53230	0.765523	1.68383e-06	6.19325e-05	CDC48D	Cell division control protein 48 homolog D [Uniprot/SWISSPROT Acc. Q9SCN8]
AT5G44620	0.764978	0.00609133	0.0305424	CYP706A3	Cytochrome P450, family 706, subfamily A, polypeptide 3 [Uniprot/SPTREMBL Acc. Q9LU04]
AT4G18422	0.76467	0.000346091	0.00374396		Transmembrane protein [Uniprot/SPTREMBL Acc. F4JRI9]
AT2G27830	0.763543	9.00016e-06	0.000224715
AT4G15690	0.762968	5.64562e-05	0.000940185	GRXS5	Monothiol glutaredoxin-S5 [Uniprot/SWISSPROT Acc. O23420]
AT5G44005	0.762598	1.77211e-08	1.50042e-06		At5g44005 [Uniprot/SPTREMBL Acc. Q84WM1]
AT4G19170	0.760018	1.49154e-08	1.30152e-06	CCD4	Probable carotenoid cleavage dioxygenase 4, chloroplastic [Uniprot/SWISSPROT Acc. O49675]
AT1G37130	0.759574	1.0634e-06	4.27323e-05	NIA2	Nitrate reductase [NADH] 2 [Uniprot/SWISSPROT Acc. P11035]; Nitrate reductase [Uniprot/SPTREMBL Acc. Q0WLH2]
AT2G47180	0.759305	1.34509e-06	5.19301e-05	GOLS1	Galactinol synthase 1 [Uniprot/SWISSPROT Acc. O22893]; Hexosyltransferase [Uniprot/SPTREMBL Acc. W8PVI2]
AT2G37770	0.758515	0.000472911	0.00471008	AKR4C9	ChlAKR [Uniprot/SPTREMBL Acc. A0A178W0X3]; NADPH-dependent aldo-keto reductase, chloroplastic [Uniprot/SWISSPROT Acc. Q0PGJ6]
AT3G59400	0.758414	0.00290619	0.0179346	GUN4	Tetrapyrrole-binding protein, chloroplastic [Uniprot/SWISSPROT Acc. Q9LX31]
AT3G47070	0.757908	2.40088e-09	2.97553e-07		Putative uncharacterized protein [Uniprot/SPTREMBL Acc. Q9SD66]
AT5G66052	0.757694	5.25844e-07	2.36672e-05		Putative uncharacterized protein At5g66052 [Uniprot/SPTREMBL Acc. Q8GW83]
AT2G33590	0.757489	6.49083e-08	4.35344e-06		NAD(P)-binding Rossmann-fold superfamily protein [Uniprot/SPTREMBL Acc. O22809]
AT1G66060	0.757465	2.21598e-05	0.000455528		Putative uncharacterized protein [Uniprot/SPTREMBL Acc. Q9C8D9]
AT1G64900	0.757074	4.42935e-09	4.98389e-07	CYP89A2	Cytochrome P450 89A2 [Uniprot/SWISSPROT Acc. Q42602]
AT1G31760	0.756837	8.85049e-05	0.00132977
AT2G34585	0.756775	5.62991e-08	3.867e-06		At2g34585 [Uniprot/SPTREMBL Acc. Q8S8R9]
AT1G10140	0.755967	0.000221917	0.00267851		At1g10140 [Uniprot/SPTREMBL Acc. Q9SY56]
AT5G62865	0.753902	0.00352816	0.0206935
AT2G21330	0.753433	2.8997e-08	2.26454e-06	FBA1	Fructose-bisphosphate aldolase [Uniprot/SPTREMBL Acc. A0A178VN79]; Fructose-bisphosphate aldolase [Uniprot/SPTREMBL Acc. F4IGL5]; Fructose-bisphosphate aldolase [Uniprot/SPTREMBL Acc. F4IGL7]; Fructose-bisphosphate aldolase 1, chloroplastic [Uniprot/SWISSPROT Acc. Q9SJU4]
AT4G14830	0.752687	0.0087116	0.0394688	HSP1	17.6 kDa class II heat shock protein [Uniprot/SPTREMBL Acc. O23338]
AT1G76800	0.749703	0.000119658	0.0016816		Vacuolar iron transporter homolog 2 [Uniprot/SWISSPROT Acc. Q9SRD3]
AT5G55570	0.748814	0.00456883	0.0248216		Transmembrane protein [Uniprot/SPTREMBL Acc. F4K4X2]
AT4G05320	0.746675	1.23666e-08	1.11319e-06	UBQ10	Polyubiquitin 14 [Uniprot/SWISSPROT Acc. Q3E7T8]; Polyubiquitin 10 [Uniprot/SWISSPROT Acc. Q8H159]
AT4G06744	0.745903	0.00731264	0.0349645		Uncharacterized protein At4g06744 [Uniprot/SWISSPROT Acc. Q8W3M4]
AT5G02380	0.745576	2.23799e-07	1.20745e-05	MT2B	Metallothionein-like protein 2B [Uniprot/SWISSPROT Acc. Q38805]
AT3G04230	0.74489	0.000606952	0.00570368	RPS16B	Uncharacterized protein [Uniprot/SPTREMBL Acc. A0A178VMH3]; 40S ribosomal protein S16-2 [Uniprot/SWISSPROT Acc. Q9M8X9]
AT4G30450	0.744501	0.00160061	0.0115269		At4g30450 [Uniprot/SPTREMBL Acc. Q9M0B5]
AT2G31390	0.744268	9.49673e-06	0.000234376		Uncharacterized protein [Uniprot/SPTREMBL Acc. A0A178VYM2]; Probable fructokinase-1 [Uniprot/SWISSPROT Acc. Q9SID0]
AT4G23170	0.742264	1.38698e-05	0.000315866	CRK9	Putative cysteine-rich receptor-like protein kinase 9 [Uniprot/SWISSPROT Acc. O65469]
AT1G79075	0.741923	2.07772e-05	0.000432303
AT1G29430	0.741659	0.00653311	0.0322563	SAUR62	Auxin-responsive protein SAUR62 [Uniprot/SWISSPROT Acc. Q9C7Q8]
AT5G40180	0.741212	0.0112982	0.0475122		Pmr5/Cas1p GDSL/SGNH-like acyl-esterase family protein [Uniprot/SPTREMBL Acc. F4KHA3]
AT4G13770	0.741151	4.54925e-06	0.000132454	CYP83A1	REF2 [Uniprot/SPTREMBL Acc. A0A178UZS6]; Cytochrome P450 83A1 [Uniprot/SWISSPROT Acc. P48421]
AT1G15950	0.740699	0.000656055	0.00603361	CCR1	IRX4 [Uniprot/SPTREMBL Acc. A0A178W9D8]; Cinnamoyl coa reductase 1 [Uniprot/SPTREMBL Acc. A8MQW5]; Cinnamoyl-CoA reductase 1 [Uniprot/SWISSPROT Acc. Q9S9N9]
AT5G13490	0.74045	6.17335e-07	2.72121e-05	AAC2	AT5G13490 protein [Uniprot/SPTREMBL Acc. B9DGS0]; ADP,ATP carrier protein 2, mitochondrial [Uniprot/SWISSPROT Acc. P40941]
AT4G16563	0.738347	1.54554e-05	0.00034329		Probable aspartyl protease At4g16563 [Uniprot/SWISSPROT Acc. Q940R4]
AT5G38120	0.737247	0.000293641	0.00330621	4CLL8	4-coumarate--CoA ligase-like 8 [Uniprot/SWISSPROT Acc. Q84P26]
AT3G57010	0.736998	0.00093818	0.00788099	SSL8	Uncharacterized protein [Uniprot/SPTREMBL Acc. A0A178VJ69]; Protein STRICTOSIDINE SYNTHASE-LIKE 8 [Uniprot/SWISSPROT Acc. Q9M1J7]
AT3G44260	0.736355	0.00986292	0.0432971	CAF1-9	Probable CCR4-associated factor 1 homolog 9 [Uniprot/SWISSPROT Acc. Q9LXM2]
AT5G20250	0.734397	0.000334944	0.00364876	DIN10	Raffinose synthase family protein [Uniprot/SPTREMBL Acc. F4K470]; Probable galactinol--sucrose galactosyltransferase 6 [Uniprot/SWISSPROT Acc. Q8RX87]
AT1G03820	0.734017	0.00110198	0.00881529		At1g03820 [Uniprot/SPTREMBL Acc. Q9ZWA4]
AT2G32210	0.732473	0.00477893	0.0256273		Cysteine-rich/transmembrane domain A-like protein [Uniprot/SPTREMBL Acc. Q9SKX9]
AT5G13370	0.730961	1.02039e-07	6.30029e-06		At5g13370 [Uniprot/SPTREMBL Acc. Q8GZ29]
AT1G33610	0.730914	0.000407372	0.00422617
AT5G01410	0.730753	1.88164e-08	1.57754e-06	PDX13	Pyridoxine biosynthesis protein [Uniprot/SPTREMBL Acc. F6M3L4]; Pyridoxal 5'-phosphate synthase subunit PDX1.3 [Uniprot/SWISSPROT Acc. Q8L940]
AT2G37580	0.729998	5.26912e-06	0.000149253	ATL33	Uncharacterized protein [Uniprot/SPTREMBL Acc. A0A178VZP4]; RING-H2 finger protein ATL33 [Uniprot/SWISSPROT Acc. O80927]
AT5G43260	0.729406	2.23826e-08	1.82744e-06		Chaperone protein dnaJ-like protein [Uniprot/SPTREMBL Acc. Q94CB5]
AT1G80760	0.729059	9.84619e-06	0.000240571	NIP6-1	Aquaporin NIP6-1 [Uniprot/SWISSPROT Acc. Q9SAI4]
AT3G49360	0.728583	0.000256367	0.00298885	PGL2	Probable 6-phosphogluconolactonase 2 [Uniprot/SWISSPROT Acc. Q8LG70]
AT1G55910	0.727978	2.65943e-05	0.000528886	ZIP11	Zinc transporter 11 [Uniprot/SWISSPROT Acc. Q94EG9]
AT4G15490	0.727456	1.81698e-06	6.59784e-05	UGT84A3	UDP-glycosyltransferase 84A3 [Uniprot/SWISSPROT Acc. O23401]; Glycosyltransferase [Uniprot/SPTREMBL Acc. W8QNG3]
AT1G29395	0.726876	1.56115e-07	8.96046e-06	COR413IM1	COR414-TM1 [Uniprot/SPTREMBL Acc. A0A178W3Z0]; Cold-regulated 413 inner membrane protein 1, chloroplastic [Uniprot/SWISSPROT Acc. Q94AL8]
AT2G20870	0.726112	0.0035432	0.0207319		Putative cell wall protein [Uniprot/SWISSPROT Acc. P47925]
AT1G49500	0.725496	1.1541e-08	1.05553e-06		At1g49500/F13F21_6 [Uniprot/SPTREMBL Acc. Q9XIB7]
AT1G07590	0.72421	3.14419e-09	3.73439e-07		Pentatricopeptide repeat-containing protein At1g07590, mitochondrial [Uniprot/SWISSPROT Acc. Q940Q2]
AT4G18210	0.723175	0.00073867	0.00653906	PUP10	Probable purine permease 10 [Uniprot/SWISSPROT Acc. O49725]
AT5G43150	0.721145	3.39667e-07	1.66272e-05		At5g43150 [Uniprot/SPTREMBL Acc. Q9FMG8]
AT5G13720	0.720369	1.55619e-06	5.83674e-05		Putative uncharacterized protein [Uniprot/SPTREMBL Acc. Q9FNA1]
AT3G41768	0.720055	0.00986554	0.0432975
AT5G38430	0.718207	1.40213e-07	8.1963e-06	RBCS-1B	Ribulose bisphosphate carboxylase small chain 1B, chloroplastic [Uniprot/SWISSPROT Acc. P10796]
AT5G59130	0.716658	1.0283e-06	4.17799e-05	SBT4.11	Subtilase family protein [Uniprot/SPTREMBL Acc. F4KHS9]; Subtilisin-like protease SBT4.11 [Uniprot/SWISSPROT Acc. Q9FIG1]
AT5G35735	0.713681	4.49658e-07	2.0508e-05		Cytochrome b561 and DOMON domain-containing protein At5g35735 [Uniprot/SWISSPROT Acc. Q9FKH6]
AT2G41410	0.713172	0.000236842	0.00280901	CML35	Uncharacterized protein [Uniprot/SPTREMBL Acc. A0A178VYJ0]; Probable calcium-binding protein CML35 [Uniprot/SWISSPROT Acc. P30188]
AT3G45160	0.712493	0.000136733	0.00184573		At3g45160 [Uniprot/SPTREMBL Acc. Q9M1U3]
AT3G45430	0.712339	0.00472926	0.0254674	LECRK15	Probable L-type lectin-domain containing receptor kinase I.5 [Uniprot/SWISSPROT Acc. Q9M1G4]
AT1G78830	0.712101	0.00474888	0.0255329		At1g78830/F9K20_12 [Uniprot/SPTREMBL Acc. Q9ZVA2]
AT2G35810	0.711074	3.69897e-06	0.000113988		Putative uncharacterized protein At2g35810 [Uniprot/SPTREMBL Acc. Q8VZP3]
AT1G69870	0.710838	7.3965e-06	0.000193744	NPF2.13	Protein NRT1/ PTR FAMILY 2.13 [Uniprot/SWISSPROT Acc. Q8RX77]
AT2G05380	0.708739	4.10137e-08	2.98493e-06	GRP3S	Glycine-rich protein 3 short isoform [Uniprot/SWISSPROT Acc. Q9ZSJ6]
ATMG00030	0.7083	7.00855e-05	0.00111194	ORF107A	Uncharacterized mitochondrial protein AtMg00030 [Uniprot/SWISSPROT Acc. P93276]
AT1G64500	0.707434	6.8103e-08	4.49716e-06		F1N19.7 [Uniprot/SPTREMBL Acc. Q9SGW5]
AT3G29670	0.707393	0.00122295	0.00953333	PMAT2	Phenolic glucoside malonyltransferase 2 [Uniprot/SWISSPROT Acc. Q9LRQ8]
AT5G60680	0.705889	3.99007e-09	4.54948e-07
ATCG00550	0.705263	0.00344106	0.020322	PSBJ	Photosystem II reaction center protein J [Uniprot/SPTREMBL Acc. A0A1B1W4V7]; Photosystem II reaction center protein J [Uniprot/SWISSPROT Acc. P56781]
AT2G32870	0.702943	2.25042e-07	1.21035e-05
AT2G29700	0.702843	9.54108e-07	3.94157e-05	PH1	Pleckstrin homology domain-containing protein 1 [Uniprot/SWISSPROT Acc. Q9ST43]
AT1G21010	0.702829	0.00537608	0.0278459
AT3G04640	0.702617	0.00374085	0.0214625		At3g04640 [Uniprot/SPTREMBL Acc. Q9SR10]
AT4G16370	0.702215	3.6775e-06	0.000113736	ATOPT3
AT2G02100	0.701811	1.88794e-06	6.7611e-05	PDF2.2	PDF2.2 [Uniprot/SPTREMBL Acc. A0A178VVN9]; Defensin-like protein 2 [Uniprot/SWISSPROT Acc. Q39182]
AT5G64400	0.701459	8.29246e-08	5.37219e-06
AT2G32680	0.701262	0.0105531	0.0453834	AtRLP23
AT1G14450	0.701247	8.1644e-06	0.000209035		Uncharacterized protein [Uniprot/SPTREMBL Acc. A0A178W524]; NADH dehydrogenase [ubiquinone] 1 beta subcomplex subunit 3-B [Uniprot/SWISSPROT Acc. Q9M9R9]
AT1G59700	0.701189	7.25907e-06	0.000191592	GSTU16	Glutathione S-transferase U16 [Uniprot/SWISSPROT Acc. Q9XIF8]
AT4G14580	0.700098	2.64938e-06	8.97274e-05	CIPK4	CBL-interacting serine/threonine-protein kinase 4 [Uniprot/SWISSPROT Acc. Q9SUL7]
AT1G56450	0.699392	2.39515e-08	1.9232e-06	PBG1	Proteasome subunit beta [Uniprot/SPTREMBL Acc. A0A178WJT5]; Proteasome subunit beta type-4 [Uniprot/SWISSPROT Acc. Q7DLR9]
AT3G14067	0.699154	6.93322e-06	0.000184415	SBT1.4	Subtilisin-like protease SBT1.4 [Uniprot/SWISSPROT Acc. Q9LVJ1]
AT1G35560	0.697249	3.56826e-07	1.72884e-05	TCP23	Transcription factor TCP23 [Uniprot/SWISSPROT Acc. Q9LQF0]
AT4G24690	0.697228	1.12953e-07	6.75465e-06	NBR1	Protein NBR1 homolog [Uniprot/SWISSPROT Acc. Q9SB64]
AT1G77710	0.696773	7.59381e-09	7.55099e-07		Ubiquitin-fold modifier 1 [Uniprot/SWISSPROT Acc. Q9CA23]
AT5G03455	0.694461	7.70713e-09	7.59216e-07	CDC25	Dual specificity phosphatase Cdc25 [Uniprot/SWISSPROT Acc. Q8GY31]
AT3G57260	0.69412	3.20315e-07	1.58274e-05	BGL2	Beta-1,3-glucanase 2 [Uniprot/SPTREMBL Acc. A0A1I9LMG6]; Glucan endo-1,3-beta-glucosidase, acidic isoform [Uniprot/SWISSPROT Acc. P33157]
AT5G21940	0.692383	4.4195e-05	0.000785725		At5g21940 [Uniprot/SPTREMBL Acc. Q9C593]
AT2G19580	0.692178	0.00163049	0.0116895	TET2	Tetraspanin-2 [Uniprot/SWISSPROT Acc. Q9ZUN5]
AT4G13340	0.690829	9.99946e-06	0.000243273	LRX3	Leucine-rich repeat extensin-like protein 3 [Uniprot/SWISSPROT Acc. Q9T0K5]
AT4G29040	0.68993	8.53419e-08	5.46667e-06	RPT2A	RPT2a [Uniprot/SPTREMBL Acc. A0A178V3V3]; 26S proteasome regulatory subunit 4 homolog A [Uniprot/SWISSPROT Acc. Q9SZD4]
AT4G21620	0.689834	7.477e-08	4.91843e-06		AT4g21620/F17L22_80 [Uniprot/SPTREMBL Acc. Q9SVT5]
AT3G01820	0.689449	6.96946e-09	7.13765e-07		Probable adenylate kinase 7, mitochondrial [Uniprot/SWISSPROT Acc. Q8L7W7]
AT4G36040	0.688489	8.47605e-08	5.46667e-06	ATJ11	Chaperone protein dnaJ 11, chloroplastic [Uniprot/SWISSPROT Acc. Q9FYB5]
AT1G78190	0.687885	0.00110665	0.00884024		Multifunctional methyltransferase subunit TRM112-like protein At1g78190 [Uniprot/SWISSPROT Acc. Q9C9R3]
AT2G43920	0.687757	0.00147169	0.010868	HOL2	HOL2 [Uniprot/SPTREMBL Acc. A0A178VP08]; HOL2 [Uniprot/SPTREMBL Acc. A0A178VP97]; Probable thiol methyltransferase 1 [Uniprot/SWISSPROT Acc. O80562]
AT3G56240	0.686775	1.31745e-05	0.000302448	CCH	CCH [Uniprot/SPTREMBL Acc. A0A178V898]; Copper chaperone [Uniprot/SPTREMBL Acc. A0A1I9LNC0]; Copper transport protein CCH [Uniprot/SWISSPROT Acc. O82089]
AT4G05590	0.685404	0.0103857	0.0449693		Mitochondrial pyruvate carrier [Uniprot/SPTREMBL Acc. A0A178UZ36]; Mitochondrial pyruvate carrier 3 [Uniprot/SWISSPROT Acc. Q8LD38]
AT3G51895	0.68503	2.64949e-05	0.000527523	SULTR3;1	Sulfate transporter 31 [Uniprot/SPTREMBL Acc. A0A1I9LNF9]; Sulfate transporter 3.1 [Uniprot/SWISSPROT Acc. Q9SV13]
AT3G59840	0.684915	7.40856e-06	0.000193744		Allyl alcohol dehydrogenase-like protein [Uniprot/SPTREMBL Acc. Q8VZ93]
AT2G32690	0.684461	4.85898e-05	0.000840274	GRP23	Glycine-rich protein 23 [Uniprot/SWISSPROT Acc. O48848]
AT1G56600	0.68412	0.0112223	0.0472968	GOLS2	Galactinol synthase 2 [Uniprot/SWISSPROT Acc. Q9FXB2]; Hexosyltransferase [Uniprot/SPTREMBL Acc. W8Q3N9]
AT5G19240	0.683926	0.000145511	0.00193974		Uncharacterized GPI-anchored protein At5g19240 [Uniprot/SWISSPROT Acc. Q84VZ5]
AT1G21670	0.683753	0.0006154	0.00576396		DPP6 amino-terminal domain protein [Uniprot/SPTREMBL Acc. Q9XI11]
AT3G11660	0.683435	1.01195e-05	0.000245378	NHL1	NHL1 [Uniprot/SPTREMBL Acc. A0A178VF51]; NDR1/HIN1-like protein 1 [Uniprot/SWISSPROT Acc. Q9SRN0]
AT5G38410	0.683377	2.84403e-06	9.42898e-05		Ribulose bisphosphate carboxylase small chain [Uniprot/SPTREMBL Acc. A0A178URY8]; Ribulose bisphosphate carboxylase small chain [Uniprot/SPTREMBL Acc. B3H5S2]; Ribulose bisphosphate carboxylase small chain [Uniprot/SPTREMBL Acc. F4KA76]; Ribulose bisphosphate carboxylase small chain 3B, chloroplastic [Uniprot/SWISSPROT Acc. P10798]
AT4G27520	0.683098	4.03824e-05	0.000728841	ENODL2	ENODL2 [Uniprot/SPTREMBL Acc. A0A178V632]; Early nodulin-like protein 2 [Uniprot/SWISSPROT Acc. Q9T076]
AT4G34920	0.682794	5.58341e-06	0.000154937		AT4g34920/F11I11_160 [Uniprot/SPTREMBL Acc. Q9SW43]
AT5G66040	0.682262	2.86327e-08	2.24635e-06	STR16	Sulfurtransferase protein 16 [Uniprot/SPTREMBL Acc. F4JZ17]; Thiosulfate sulfurtransferase 16, chloroplastic [Uniprot/SWISSPROT Acc. Q39129]
AT3G27880	0.681677	0.000414973	0.00428063		At3g27880 [Uniprot/SPTREMBL Acc. Q9LK89]
AT3G63260	0.681676	0.000577853	0.00548751	ATMRK1	Protein kinase superfamily protein [Uniprot/SPTREMBL Acc. F4J0Y1]; ATMRK1 [Uniprot/SPTREMBL Acc. O22100]
AT3G48990	0.681604	2.67078e-07	1.36353e-05	AAE3	AAE3 [Uniprot/SPTREMBL Acc. A0A178V7A3]; Oxalate--CoA ligase [Uniprot/SWISSPROT Acc. Q9SMT7]
AT5G02490	0.681226	0.00113008	0.00897706	MED37D	Hsp70-2 [Uniprot/SPTREMBL Acc. A0A178UTH3]; Probable mediator of RNA polymerase II transcription subunit 37c [Uniprot/SWISSPROT Acc. P22954]
AT5G47230	0.681057	0.00551125	0.0283316	ERF5	ERF5 [Uniprot/SPTREMBL Acc. A0A178UKK9]; Ethylene-responsive transcription factor 5 [Uniprot/SWISSPROT Acc. O80341]
AT4G35090	0.680682	1.06917e-07	6.53072e-06	CAT2	Catalase [Uniprot/SPTREMBL Acc. F4JM86]; Catalase-2 [Uniprot/SWISSPROT Acc. P25819]
AT1G75630	0.679863	3.11592e-08	2.38103e-06	AVA-P4	V-type proton ATPase proteolipid subunit [Uniprot/SPTREMBL Acc. A0A178W8D6]; V-type proton ATPase proteolipid subunit [Uniprot/SPTREMBL Acc. F4HZ57]; V-type proton ATPase subunit c4 [Uniprot/SWISSPROT Acc. P59229]
AT4G12470	0.679735	0.000133229	0.0018027	AZI1	pEARLI1-like lipid transfer protein 1 [Uniprot/SWISSPROT Acc. Q9SU35]
AT2G35960	0.678422	9.72723e-07	4.00879e-05	NHL12	NDR1/HIN1-like protein 12 [Uniprot/SWISSPROT Acc. Q9SJ54]
AT3G20510	0.67779	2.01066e-05	0.000420396	FAX6	Protein FATTY ACID EXPORT 6 [Uniprot/SWISSPROT Acc. Q9LJU6]
AT1G24575	0.677744	5.17459e-06	0.000147256		At1g24575 [Uniprot/SPTREMBL Acc. Q8LAL6]
AT5G44575	0.677318	0.000333172	0.0036364		At5g44575 [Uniprot/SPTREMBL Acc. Q8GWN6]
AT5G52050	0.674802	0.0104803	0.0452272	DTX50	Protein DETOXIFICATION [Uniprot/SPTREMBL Acc. A0A178UM67]; Protein DETOXIFICATION 50 [Uniprot/SWISSPROT Acc. Q9FJ87]
AT4G35480	0.673705	0.000925157	0.00780024	ATL45	RHA3B [Uniprot/SPTREMBL Acc. A0A178UXS9]; Probable E3 ubiquitin-protein ligase ATL45 [Uniprot/SWISSPROT Acc. Q9ZT49]
AT4G36010	0.671073	2.13458e-07	1.16638e-05		Pathogenesis-related thaumatin superfamily protein [Uniprot/SPTREMBL Acc. O65638]
AT2G47710	0.670779	1.13408e-07	6.75827e-06		Adenine nucleotide alpha hydrolases-like superfamily protein [Uniprot/SPTREMBL Acc. O82240]
AT4G38932	0.670517	0.000230918	0.00275796
AT5G20830	0.670085	1.8588e-07	1.03554e-05	SUS1	Sucrose synthase 1 [Uniprot/SWISSPROT Acc. P49040]
AT2G20940	0.669982	3.53069e-06	0.000110192		At2g20940 [Uniprot/SPTREMBL Acc. Q9SKR7]
AT1G21310	0.66983	7.58893e-06	0.000195767	EXT3	Extensin-3 [Uniprot/SWISSPROT Acc. Q9FS16]
AT3G53960	0.669534	0.00170979	0.0121095	NPF5.7	Protein NRT1/ PTR FAMILY 5.7 [Uniprot/SWISSPROT Acc. Q9M331]
AT1G01120	0.669514	0.00111089	0.00885348	KCS1	3-ketoacyl-CoA synthase [Uniprot/SPTREMBL Acc. A0A178W124]; 3-ketoacyl-CoA synthase 1 [Uniprot/SWISSPROT Acc. Q9MAM3]
AT3G23400	0.668913	6.65551e-08	4.41199e-06	PAP6	Plastid-lipid-associated protein 6, chloroplastic [Uniprot/SWISSPROT Acc. Q9LW57]
AT4G27990	0.668478	2.3224e-07	1.22972e-05	YLMG1-2	YlmG homolog protein 1-2, chloroplastic [Uniprot/SWISSPROT Acc. Q9SUE0]
AT5G37540	0.666183	0.00815789	0.0377603		AT5g37540/mpa22_p_70 [Uniprot/SPTREMBL Acc. Q9FGI3]
AT5G54145	0.66612	0.00120576	0.00944234		At5g54141/$At5g54141 [Uniprot/SPTREMBL Acc. Q94BV1]
AT2G37170	0.665278	3.74026e-08	2.78129e-06	PIP2B	Aquaporin PIP2-2 [Uniprot/SWISSPROT Acc. P43287]
AT4G16480	0.66493	0.000122474	0.00170854	INT4	INT4 [Uniprot/SPTREMBL Acc. A0A178V322]; Inositol transporter 4 [Uniprot/SWISSPROT Acc. O23492]
AT5G56320	0.664929	0.00247857	0.0159374	ATEXPA14	EXPA14 [Uniprot/SPTREMBL Acc. A0A178UPM6]; Expansin-A14 [Uniprot/SWISSPROT Acc. Q9FMA0]
AT3G61430	0.664596	6.26554e-08	4.23556e-06	PIP1-1	PIP1A [Uniprot/SPTREMBL Acc. A0A178VIZ0]; Aquaporin PIP1-1 [Uniprot/SWISSPROT Acc. P61837]
AT2G36870	0.664272	1.48766e-06	5.6398e-05	XTH32	Xyloglucan endotransglucosylase/hydrolase [Uniprot/SPTREMBL Acc. A0A178VWG1]; Xyloglucan endotransglucosylase/hydrolase 32 [Uniprot/SPTREMBL Acc. F4IP22]; Probable xyloglucan endotransglucosylase/hydrolase protein 32 [Uniprot/SWISSPROT Acc. Q9SJL9]
AT4G16980	0.664007	0.00184061	0.0127915		Arabinogalactan-protein family [Uniprot/SPTREMBL Acc. Q9FT76]
AT4G27470	0.663743	0.000431433	0.00439738	RMA3	RMA3 [Uniprot/SPTREMBL Acc. A0A178V4H3]; E3 ubiquitin-protein ligase RMA3 [Uniprot/SWISSPROT Acc. Q8GUK7]
AT1G10470	0.663588	2.92641e-07	1.47641e-05	ARR4	Two-component response regulator ARR4 [Uniprot/SWISSPROT Acc. O82798]; At1g10470 [Uniprot/SPTREMBL Acc. Q2HIV3]
AT4G13180	0.663502	0.00106681	0.00861046		AT4g13180/F17N18_70 [Uniprot/SPTREMBL Acc. Q9SVQ9]
AT2G40100	0.663187	0.00156034	0.0113325	LHCB4.3	Chlorophyll a-b binding protein, chloroplastic [Uniprot/SPTREMBL Acc. A0A178VTY4]; Chlorophyll a-b binding protein, chloroplastic [Uniprot/SPTREMBL Acc. F4IGY6]; Chlorophyll a-b binding protein CP29.3, chloroplastic [Uniprot/SWISSPROT Acc. Q9S7W1]
AT1G29050	0.662484	0.00383219	0.0218619	TBL38	Protein trichome birefringence-like 38 [Uniprot/SWISSPROT Acc. Q8VY22]
AT1G13930	0.661621	1.60625e-05	0.000355028		At1g13930/F16A14.27 [Uniprot/SPTREMBL Acc. Q9XI93]
AT3G04880	0.660571	5.58942e-06	0.000154937	DRT102	DNA damage-repair/toleration protein DRT102 [Uniprot/SWISSPROT Acc. Q05212]
AT3G62690	0.660494	2.97558e-06	9.80566e-05	ATL5	RING-H2 zinc finger protein ATL5 [Uniprot/SPTREMBL Acc. Q0WRF5]; RING-H2 finger protein ATL5 [Uniprot/SWISSPROT Acc. Q9LZJ6]
AT2G36220	0.659893	0.00584587	0.0295974		At2g36220/F2H17.17 [Uniprot/SPTREMBL Acc. Q9SJN3]
AT1G74730	0.65972	8.28505e-07	3.50918e-05		Putative uncharacterized protein [Uniprot/SPTREMBL Acc. Q94F10]
AT1G77760	0.659636	7.71782e-08	5.04925e-06	NIA1	Nitrate reductase [Uniprot/SPTREMBL Acc. A0A178WBR8]; Nitrate reductase [NADH] 1 [Uniprot/SWISSPROT Acc. P11832]
AT5G54770	0.659433	5.49085e-06	0.000153292	THI1	Thiamine thiazole synthase, chloroplastic [Uniprot/SPTREMBL Acc. A0A178UNL2]; Thiamine thiazole synthase, chloroplastic [Uniprot/SWISSPROT Acc. Q38814]
AT4G39730	0.658917	3.11923e-06	0.00010123	PLAT1	PLAT domain-containing protein 1 [Uniprot/SWISSPROT Acc. O65660]
AT1G23800	0.658046	0.010876	0.0463295	ALDH2B7	Aldehyde dehydrogenase family 2 member B7, mitochondrial [Uniprot/SWISSPROT Acc. Q8S528]
AT3G62630	0.657893	1.31245e-06	5.10157e-05		Putative uncharacterized protein At3g62630 [Uniprot/SPTREMBL Acc. Q9LZK2]
AT1G07930	0.657841	3.12791e-07	1.55967e-05	A4	Elongation factor 1-alpha [Uniprot/SPTREMBL Acc. A0A178WJC9]; GTP binding Elongation factor Tu family protein [Uniprot/SPTREMBL Acc. F4HUA0]; Elongation factor 1-alpha 1 [Uniprot/SWISSPROT Acc. P0DH99]; Elongation factor 1-alpha 3 [Uniprot/SWISSPROT Acc. Q0WL56]; Elongation factor 1-alpha 4 [Uniprot/SWISSPROT Acc. Q8GTY0]; Elongation factor 1-alpha 2 [Uniprot/SWISSPROT Acc. Q8W4H7]
AT1G70810	0.657676	0.000178834	0.00225395	CAR7	Protein C2-DOMAIN ABA-RELATED 7 [Uniprot/SWISSPROT Acc. Q9SSL1]
AT5G25120	0.657318	9.18381e-05	0.0013706	CYP71B11	Cytochrome P450 71B11 [Uniprot/SWISSPROT Acc. P58049]
AT3G56020	0.656309	0.00140333	0.0105453	RPL41C	60S ribosomal protein L41 [Uniprot/SWISSPROT Acc. P62120]; 60S ribosomal protein L41 [Uniprot/SPTREMBL Acc. Q682R5]
AT4G36830	0.656106	0.00278005	0.0174294	HOS3-1	HOS3-1 [Uniprot/SPTREMBL Acc. A0A178UW40]; Elongation of fatty acids protein 3-like [Uniprot/SWISSPROT Acc. Q9SYY4]
AT3G26520	0.654997	3.44613e-06	0.000108344	TIP1-2	Putative uncharacterized protein At3g26520 [Uniprot/SPTREMBL Acc. C0SVC9]; Aquaporin TIP1-2 [Uniprot/SWISSPROT Acc. Q41963]
AT5G64230	0.652909	0.00147621	0.010892		1,8-cineole synthase [Uniprot/SPTREMBL Acc. F4KDK4]
AT5G44130	0.652899	0.00300008	0.0182859	FLA13	Fasciclin-like arabinogalactan protein 13 [Uniprot/SWISSPROT Acc. Q9FFH6]
AT3G08690	0.652895	2.9423e-06	9.71469e-05	UBC11	Ubiquitin-conjugating enzyme E2 11 [Uniprot/SWISSPROT Acc. P35134]
AT5G66200	0.652151	8.88273e-08	5.62672e-06	ARO2	Armadillo repeat only 2 [Uniprot/SPTREMBL Acc. Q9FKW5]
AT2G34655	0.651981	0.00145369	0.0107929
AT4G36240	0.651318	0.000139198	0.00187457	GATA7	GATA transcription factor [Uniprot/SPTREMBL Acc. A0A178UWZ0]; GATA transcription factor 7 [Uniprot/SWISSPROT Acc. O65515]
AT1G75030	0.651206	0.0035484	0.0207552	ATLP-3
AT1G67860	0.651104	1.02894e-05	0.000248558		At1g67860/T23K23_29 [Uniprot/SPTREMBL Acc. Q9C9V2]
AT5G03240	0.650233	1.61865e-07	9.2279e-06	UBQ3	Polyubiquitin 3 [Uniprot/SWISSPROT Acc. Q1EC66]
AT5G24770	0.650083	0.00715648	0.0344006	VSP2	Vegetative storage protein 2 [Uniprot/SWISSPROT Acc. O82122]
AT1G73500	0.650036	0.00071105	0.00637708	MKK9	MKK9 [Uniprot/SPTREMBL Acc. A0A178W135]; Mitogen-activated protein kinase kinase 9 [Uniprot/SWISSPROT Acc. Q9FX43]
ATCG00290	0.649468	0.00433143	0.0238969	TRNS.2
AT2G48030	0.648584	4.56528e-05	0.00080412
AT5G64430	0.648366	0.00012372	0.00172031		At5g64430 [Uniprot/SPTREMBL Acc. Q9FGF3]
AT1G05010	0.648257	1.85249e-05	0.000396535	ACO4	EFE [Uniprot/SPTREMBL Acc. A0A178WHU2]; 1-aminocyclopropane-1-carboxylate oxidase 4 [Uniprot/SWISSPROT Acc. Q06588]
AT4G33070	0.647259	0.000173576	0.00220555	PDC1	Pyruvate decarboxylase 1 [Uniprot/SWISSPROT Acc. O82647]
AT1G01720	0.647201	4.55374e-06	0.000132454	NAC002	At1g01720 [Uniprot/SPTREMBL Acc. Q2HIR8]; NAC domain-containing protein 2 [Uniprot/SWISSPROT Acc. Q39013]
AT2G01140	0.647189	2.15244e-06	7.57472e-05	FBA3	Fructose-bisphosphate aldolase [Uniprot/SPTREMBL Acc. A0A178VVW3]; Fructose-bisphosphate aldolase 3, chloroplastic [Uniprot/SWISSPROT Acc. Q9ZU52]
AT1G12110	0.646929	7.73423e-05	0.00119385	NPF6.3	NRT1.1 [Uniprot/SPTREMBL Acc. A0A178W8F7]; Protein NRT1/ PTR FAMILY 6.3 [Uniprot/SWISSPROT Acc. Q05085]
AT3G04120	0.646925	4.1848e-06	0.000125344	GAPC1	Glyceraldehyde-3-phosphate dehydrogenase GAPC1, cytosolic [Uniprot/SWISSPROT Acc. P25858]
AT3G52930	0.645573	1.51914e-06	5.72286e-05	FBA8	Fructose-bisphosphate aldolase [Uniprot/SPTREMBL Acc. A0A178V8L4]; Fructose-bisphosphate aldolase 8, cytosolic [Uniprot/SWISSPROT Acc. Q9LF98]
AT5G17460	0.644981	2.59539e-07	1.33489e-05		Glutamyl-tRNA (Gln) amidotransferase subunit C [Uniprot/SPTREMBL Acc. Q949X1]
AT4G04925	0.644523	6.34227e-05	0.00102914		At4g04925 [Uniprot/SPTREMBL Acc. Q8LFB8]
AT1G56150	0.644178	0.00558691	0.0285847	SAUR71	SAUR71 [Uniprot/SPTREMBL Acc. A0A178WDA4]; Auxin-responsive protein SAUR71 [Uniprot/SWISSPROT Acc. Q9SGU2]
AT2G37760	0.643965	9.49685e-05	0.00140871	AKR4C8	AKR4C8 [Uniprot/SPTREMBL Acc. A0A178VZ90]; Aldo-keto reductase family 4 member C8 [Uniprot/SWISSPROT Acc. O80944]
AT3G56360	0.643962	0.000131636	0.00178538		At3g56360 [Uniprot/SPTREMBL Acc. Q9LY04]
AT2G43540	0.643849	4.97745e-05	0.000855571		At2g43540 [Uniprot/SPTREMBL Acc. O22868]
AT1G09240	0.643811	0.000494354	0.00487934	NAS3	Nicotianamine synthase 3 [Uniprot/SWISSPROT Acc. O80483]
AT2G23090	0.642891	1.19751e-06	4.69749e-05		Uncharacterized protein At2g23090 [Uniprot/SWISSPROT Acc. O64818]
AT1G15100	0.642532	0.000212652	0.00259786	RHA2A	E3 ubiquitin-protein ligase RHA2A [Uniprot/SWISSPROT Acc. Q9ZT50]
AT1G64360	0.641755	0.00324202	0.0194504		At1g64360 [Uniprot/SPTREMBL Acc. Q9C7W0]
AT3G02360	0.64078	2.29733e-06	8.03503e-05		6-phosphogluconate dehydrogenase, decarboxylating [Uniprot/SPTREMBL Acc. A0A178VK18]; 6-phosphogluconate dehydrogenase, decarboxylating 3 [Uniprot/SWISSPROT Acc. Q9FWA3]
AT3G48490	0.639611	0.0104442	0.045142		At3g48490 [Uniprot/SPTREMBL Acc. Q8LD28]
AT2G32100	0.639448	9.53859e-06	0.000234696	OFP16	Transcription repressor OFP16 [Uniprot/SWISSPROT Acc. Q9SKY9]
AT4G25470	0.639288	0.000234941	0.00279798	DREB1C	C-repeat binding factor 2 [Uniprot/SPTREMBL Acc. B2BIW9]; Dehydration-responsive element-binding protein 1C [Uniprot/SWISSPROT Acc. Q9SYS6]
AT2G13360	0.638594	9.52216e-06	0.000234665	AGT1	SGAT [Uniprot/SPTREMBL Acc. A0A178VX39]; Serine--glyoxylate aminotransferase [Uniprot/SWISSPROT Acc. Q56YA5]
AT5G60850	0.638572	1.33846e-06	5.17913e-05	DOF5.4	OBP4 [Uniprot/SPTREMBL Acc. A0A178UF84]; Dof zinc finger protein DOF5.4 [Uniprot/SWISSPROT Acc. Q8LDR0]
AT1G64220	0.638376	0.00812914	0.0376986	TOM7-2	Mitochondrial import receptor subunit TOM7-2 [Uniprot/SWISSPROT Acc. Q3ECI7]
AT5G49480	0.638329	2.24611e-05	0.000461167	ATCP1	AT5g49480 [Uniprot/SPTREMBL Acc. Q9FDX6]
AT3G14595	0.638309	1.22534e-05	0.000285128		At3g14595 [Uniprot/SPTREMBL Acc. Q1H563]
AT5G20620	0.636512	2.59907e-07	1.33489e-05	UBQ4	Polyubiquitin 4 [Uniprot/SWISSPROT Acc. P0CH32]; Polyubiquitin 3 [Uniprot/SWISSPROT Acc. Q1EC66]
AT1G23130	0.636218	3.62456e-06	0.000112506		At1g23130/T26J12_10 [Uniprot/SPTREMBL Acc. O49304]
AT2G46290	0.636205	0.00390456	0.0221198		Eukaryotic translation initiation factor 3 subunit I [Uniprot/SPTREMBL Acc. F4II66]
AT4G34870	0.634876	7.49043e-07	3.21881e-05	CYP18-4	Peptidyl-prolyl cis-trans isomerase [Uniprot/SPTREMBL Acc. A0A178UWH6]; Peptidyl-prolyl cis-trans isomerase CYP18-4 [Uniprot/SWISSPROT Acc. Q42406]
AT1G54290	0.634592	5.12461e-05	0.00087297		Uncharacterized protein [Uniprot/SPTREMBL Acc. A0A178WPI1]; Protein translation factor SUI1 homolog 2 [Uniprot/SWISSPROT Acc. Q94JV4]
AT2G36830	0.63388	1.03633e-06	4.19017e-05	TIP1-1	Aquaporin TIP1-1 [Uniprot/SWISSPROT Acc. P25818]
AT3G15020	0.633827	1.88961e-06	6.7611e-05	mMDH2	Malate dehydrogenase [Uniprot/SPTREMBL Acc. A8MQK3]; Malate dehydrogenase 2, mitochondrial [Uniprot/SWISSPROT Acc. Q9LKA3]
AT3G14395	0.633189	1.91676e-05	0.000407234		At3g14395 [Uniprot/SPTREMBL Acc. Q8L923]
AT3G47833	0.632952	0.000166127	0.00214025	SDH7A	SDH7A [Uniprot/SPTREMBL Acc. A0A178VDA5]; Succinate dehydrogenase subunit 7A, mitochondrial [Uniprot/SWISSPROT Acc. Q9C5E8]
AT4G30270	0.632525	4.73588e-05	0.000825666	XTH24	Xyloglucan endotransglucosylase/hydrolase protein 24 [Uniprot/SWISSPROT Acc. P24806]; Xyloglucan endotransglucosylase/hydrolase [Uniprot/SPTREMBL Acc. Q0WLB0]
AT2G45180	0.632441	3.15834e-05	0.000604218		At2g45180 [Uniprot/SPTREMBL Acc. Q42044]
AT1G77540	0.632329	1.04452e-05	0.000251965		Acetyltransferase At1g77540 [Uniprot/SWISSPROT Acc. Q9CAQ2]
AT5G50360	0.631952	0.00361772	0.0209813		Putative uncharacterized protein [Uniprot/SPTREMBL Acc. Q9FK36]
AT1G17290	0.631208	5.80708e-06	0.000158909	ALAAT1	Alanine aminotransferase 1, mitochondrial [Uniprot/SWISSPROT Acc. F4I7I0]
AT4G30440	0.630526	4.25175e-06	0.000126465	GAE1	UDP-D-glucuronate 4-epimerase 1 [Uniprot/SPTREMBL Acc. I1VCA9]; UDP-glucuronate 4-epimerase 1 [Uniprot/SWISSPROT Acc. Q9M0B6]
AT3G04010	0.630355	0.000928272	0.00780847		At3g04010 [Uniprot/SPTREMBL Acc. Q9SQR1]
AT4G29840	0.630299	4.91085e-05	0.000846677	TS1	Threonine synthase 1, chloroplastic [Uniprot/SWISSPROT Acc. Q9S7B5]
AT3G51400	0.629654	0.000550824	0.00530124
AT2G34060	0.628913	0.00104578	0.00849331	PER19	Peroxidase 19 [Uniprot/SWISSPROT Acc. O22959]
AT3G14560	0.628473	4.80993e-06	0.000138027		AT3g14560/MIE1_6 [Uniprot/SPTREMBL Acc. Q9LUD8]
AT4G17550	0.627982	4.62603e-06	0.000133873		G3Pp4 [Uniprot/SPTREMBL Acc. A0A178V1L1]; Putative glycerol-3-phosphate transporter 4 [Uniprot/SWISSPROT Acc. O23596]
AT2G38230	0.627727	1.17061e-05	0.000274636	PDX11	PDX1.1 [Uniprot/SPTREMBL Acc. A0A178VZ00]; Pyridoxal 5'-phosphate synthase subunit PDX1.1 [Uniprot/SWISSPROT Acc. O80448]
AT2G37970	0.627713	8.9799e-05	0.00134486	SOUL-1
AT3G07470	0.627532	5.30057e-07	2.37941e-05		AT3g07470/F21O3_18 [Uniprot/SPTREMBL Acc. Q94AG1]
AT3G21670	0.626973	4.18561e-07	1.94001e-05	NPF6.4	Protein NRT1/ PTR FAMILY 6.4 [Uniprot/SWISSPROT Acc. Q9LVE0]
AT1G75810	0.626732	0.0105513	0.0453834		At1g75810 [Uniprot/SPTREMBL Acc. Q9LQT3]
AT1G07310	0.625987	4.51564e-06	0.000132028		Calcium-dependent lipid-binding (CaLB domain) family protein [Uniprot/SPTREMBL Acc. Q9LNV0]
AT3G11690	0.625634	0.00101108	0.00831368		At3g11690 [Uniprot/SPTREMBL Acc. Q9SRM8]
AT3G57785	0.625492	0.000317627	0.00352065		ESSS subunit of NADH:ubiquinone oxidoreductase (Complex I) protein [Uniprot/SPTREMBL Acc. Q8L3S7]
AT1G69890	0.624914	8.5796e-05	0.00129512
AT5G47570	0.624672	2.89273e-06	9.56952e-05		Uncharacterized protein [Uniprot/SPTREMBL Acc. A0A178UG56]; NADH dehydrogenase [ubiquinone] 1 beta subcomplex subunit 8, mitochondrial [Uniprot/SWISSPROT Acc. Q9FGK0]
AT1G04660	0.623852	0.00404097	0.0227046		Glycine-rich protein [Uniprot/SPTREMBL Acc. O23018]
AT1G26770	0.623734	0.000819106	0.00710404	ATEXPA10	EXPA10 [Uniprot/SPTREMBL Acc. A0A178W0M2]; Expansin A10 [Uniprot/SPTREMBL Acc. F4HPC1]; Expansin-A10 [Uniprot/SWISSPROT Acc. Q9LDR9]
AT1G49450	0.623622	0.000106134	0.00152925		F13F21.11 protein [Uniprot/SPTREMBL Acc. Q9XIB2]
AT3G21690	0.623388	2.43871e-05	0.000492674	DTX40	Protein DETOXIFICATION 40 [Uniprot/SWISSPROT Acc. Q9LVD9]
AT4G32200	0.62336	0.000148159	0.00196279	ASY2	Meiosis-specific protein ASY2 [Uniprot/SWISSPROT Acc. F4JTJ9]
AT5G38990	0.62335	5.39559e-06	0.000152028		Probable receptor-like protein kinase At5g38990 [Uniprot/SWISSPROT Acc. Q9FID9]
AT1G69410	0.62282	9.39128e-07	3.88908e-05	ELF5A-3	Eukaryotic translation initiation factor 5A [Uniprot/SPTREMBL Acc. A0A178WLT0]; Eukaryotic translation initiation factor 5A-3 [Uniprot/SWISSPROT Acc. Q9C505]
AT3G17130	0.622456	0.00178108	0.0124639		Plant invertase/pectin methylesterase inhibitor superfamily protein [Uniprot/SPTREMBL Acc. Q9LSN4]
AT5G59000	0.6224	0.000544687	0.00525722		At5g59000 [Uniprot/SPTREMBL Acc. Q2HIG9]
AT4G33560	0.621959	0.00153027	0.0111943		At4g33560 [Uniprot/SPTREMBL Acc. O81873]
AT2G05630	0.621077	7.699e-05	0.00119164	ATG8D	Autophagy-related protein [Uniprot/SPTREMBL Acc. A0A178VRR4]; Autophagy-related protein [Uniprot/SPTREMBL Acc. F4IHC1]; Autophagy-related protein 8d [Uniprot/SWISSPROT Acc. Q9SL04]
AT2G36800	0.620062	0.0119464	0.049496	UGT73C5	UDP-glycosyltransferase 73C5 [Uniprot/SWISSPROT Acc. Q9ZQ94]; Glycosyltransferase [Uniprot/SPTREMBL Acc. W8Q3B1]
AT1G07750	0.619994	6.81939e-06	0.00018167		At1g07750/F24B9_13 [Uniprot/SPTREMBL Acc. Q9LQQ3]
AT1G50290	0.619524	0.00231595	0.0151878		At1g50290/F14I3_12 [Uniprot/SPTREMBL Acc. Q944R3]
AT3G18535	0.618365	3.89865e-05	0.000710102		Tubulin-tyrosine ligase [Uniprot/SPTREMBL Acc. F4J8S5]
AT3G06750	0.618257	5.60709e-05	0.000934679		F3E22.11 protein [Uniprot/SPTREMBL Acc. Q9M7Y1]
AT1G11700	0.617605	0.000302808	0.00339157		At1g11700 [Uniprot/SPTREMBL Acc. Q9SAA7]
AT1G31835	0.617074	0.00562767	0.0287485		At1g31835 [Uniprot/SPTREMBL Acc. Q8LCK8]
AT5G11770	0.616735	9.069e-07	3.7831e-05		Uncharacterized protein [Uniprot/SPTREMBL Acc. A0A178UBF2]; NADH dehydrogenase [ubiquinone] iron-sulfur protein 7, mitochondrial [Uniprot/SWISSPROT Acc. Q42577]
AT3G52430	0.616118	0.000253182	0.00295575	PAD4	PAD4 [Uniprot/SPTREMBL Acc. A0A178V847]; Lipase-like PAD4 [Uniprot/SWISSPROT Acc. Q9S745]
AT4G22240	0.615997	1.49026e-05	0.000334486	PAP2	Probable plastid-lipid-associated protein 2, chloroplastic [Uniprot/SWISSPROT Acc. O49629]
AT5G65990	0.615991	2.26132e-05	0.000463734		Uncharacterized protein [Uniprot/SPTREMBL Acc. A0A178ULW2]; Amino acid transporter ANTL3 [Uniprot/SWISSPROT Acc. Q9FKY3]
AT1G01390	0.615501	0.00178265	0.0124698		UDP-glycosyltransferase 72B2 [Uniprot/SWISSPROT Acc. Q8W4C2]; Glycosyltransferase [Uniprot/SPTREMBL Acc. W8PVF7]
AT1G70800	0.61546	0.00207058	0.0139586	CAR6	Protein C2-DOMAIN ABA-RELATED 6 [Uniprot/SWISSPROT Acc. Q9S764]
AT5G47810	0.61542	0.000519724	0.00508806	PFK2	ATP-dependent 6-phosphofructokinase 2 [Uniprot/SWISSPROT Acc. Q9FIK0]
AT4G15910	0.615317	7.19355e-07	3.12262e-05	ATDI21	Late embryogenis abundant protein 41 [Uniprot/SPTREMBL Acc. Q39084]
AT5G24530	0.614958	0.00026403	0.00304909	DMR6	Protein DOWNY MILDEW RESISTANCE 6 [Uniprot/SWISSPROT Acc. Q9FLV0]
AT4G04830	0.613484	0.00051109	0.00502366	MSRB5	Methionine sulfoxide reductase B5 [Uniprot/SPTREMBL Acc. F4JGY0]; Peptide methionine sulfoxide reductase B5 [Uniprot/SWISSPROT Acc. Q9ZS91]
AT3G52800	0.612964	6.03197e-06	0.000164275	SAP6	Uncharacterized protein [Uniprot/SPTREMBL Acc. A0A178VIF4]; Zinc finger A20 and AN1 domain-containing stress-associated protein 6 [Uniprot/SWISSPROT Acc. Q94B40]
AT5G38980	0.612765	3.32397e-06	0.000105083		At5g38980 [Uniprot/SPTREMBL Acc. Q8GXY9]
AT5G10380	0.61247	0.00198983	0.0135694	ATL55	RING1 [Uniprot/SPTREMBL Acc. A0A178UBD2]; E3 ubiquitin-protein ligase RING1 [Uniprot/SWISSPROT Acc. Q9LX93]
AT3G04790	0.611957	0.000951239	0.00795437	RPI3	EMB3119 [Uniprot/SPTREMBL Acc. A0A178V804]; Probable ribose-5-phosphate isomerase 3, chloroplastic [Uniprot/SWISSPROT Acc. Q9S726]
AT5G14230	0.611332	0.00197363	0.0134804		Ankyrin [Uniprot/SPTREMBL Acc. F4K5I0]
AT3G62580	0.611284	0.000242169	0.00285643		Late embryogenesis abundant protein (LEA) family protein [Uniprot/SPTREMBL Acc. F4IYB7]
AT3G06125	0.611233	3.07341e-05	0.000592121
AT4G27310	0.61108	3.0848e-06	0.000100686		B-box type zinc finger family protein [Uniprot/SPTREMBL Acc. O81834]
AT4G34980	0.610381	3.9326e-06	0.000119892	SBT1.6	SLP2 [Uniprot/SPTREMBL Acc. A0A178V235]; Subtilisin-like protease SBT1.6 [Uniprot/SWISSPROT Acc. O49607]
AT3G15780	0.609927	0.00265877	0.0167983		Putative uncharacterized protein At3g15780 [Uniprot/SPTREMBL Acc. Q9LW01]
AT1G62180	0.608917	1.69265e-05	0.000370197	APR2	5'adenylylphosphosulfate reductase 2 [Uniprot/SPTREMBL Acc. F4HX50]; 5'-adenylylsulfate reductase 2, chloroplastic [Uniprot/SWISSPROT Acc. P92981]
AT4G02890	0.608484	1.23709e-06	4.83059e-05	UBQ14	Polyubiquitin 11 [Uniprot/SWISSPROT Acc. P0CH33]; Polyubiquitin 14 [Uniprot/SWISSPROT Acc. Q3E7T8]
AT5G61350	0.608303	0.00223335	0.0147936		Uncharacterized protein [Uniprot/SPTREMBL Acc. A0A178U8D8]; Probable receptor-like protein kinase At5g61350 [Uniprot/SWISSPROT Acc. Q9FLJ8]
AT3G12830	0.607972	0.00992393	0.0434979	SAUR72	SAUR72 [Uniprot/SPTREMBL Acc. A0A178VDU5]; Auxin-responsive protein SAUR72 [Uniprot/SWISSPROT Acc. Q9LTV3]
AT3G60520	0.607698	7.73026e-05	0.00119385		At3g60520 [Uniprot/SPTREMBL Acc. Q9M207]
AT5G03120	0.607549	0.000481425	0.00478154		Putative uncharacterized protein F15A17_150 [Uniprot/SPTREMBL Acc. Q9LYX3]
AT2G13550	0.606977	0.0042432	0.0236081		Putative uncharacterized protein [Uniprot/SPTREMBL Acc. Q9SIU1]
AT4G29120	0.606827	1.08993e-05	0.00026035		Uncharacterized protein [Uniprot/SPTREMBL Acc. A0A178V1M8]; Probable 3-hydroxyisobutyrate dehydrogenase-like 1, mitochondrial [Uniprot/SWISSPROT Acc. Q9SZE1]
AT1G31350	0.606696	0.000197742	0.00244668	KUF1	F-box/kelch-repeat protein SKIP25 [Uniprot/SWISSPROT Acc. Q8GX29]
AT5G42146	0.606583	0.000727972	0.00647789		At5g42146 [Uniprot/SPTREMBL Acc. Q2V323]
AT4G38460	0.606327	2.41331e-06	8.35523e-05	GGR	Heterodimeric geranylgeranyl pyrophosphate synthase small subunit, chloroplastic [Uniprot/SWISSPROT Acc. Q39108]
AT3G29575	0.605733	0.00395309	0.0223061	AFP3	Ninja-family protein AFP3 [Uniprot/SWISSPROT Acc. Q94F39]
AT5G43330	0.604377	1.53236e-05	0.00034125	MDH2	Malate dehydrogenase 2, cytoplasmic [Uniprot/SWISSPROT Acc. P57106]
AT2G39980	0.604328	0.000687692	0.00621528		At2g39980/T28M21.14 [Uniprot/SPTREMBL Acc. O04201]
AT1G23040	0.60392	0.0105901	0.0454513		At1g23040 [Uniprot/SPTREMBL Acc. O23120]
AT3G23170	0.603134	4.67785e-05	0.00081805		At3g23170 [Uniprot/SPTREMBL Acc. Q9LTD3]
AT2G06520	0.603009	1.07159e-05	0.000256687	PSBX	Expressed protein [Uniprot/SPTREMBL Acc. Q9SKI3]
AT4G05050	0.602747	8.81115e-06	0.000220964	UBQ11	Polyubiquitin 11 [Uniprot/SWISSPROT Acc. P0CH33]
AT3G13520	0.602714	4.70728e-06	0.000135765	AGP12	ATAGP12 [Uniprot/SPTREMBL Acc. A0A178V8D6]; Arabinogalactan peptide 12 [Uniprot/SWISSPROT Acc. Q9LJD9]
AT3G11930	0.602458	1.33193e-06	5.16552e-05		AT3G11930 protein [Uniprot/SPTREMBL Acc. B9DG73]; Adenine nucleotide alpha hydrolases-like superfamily protein [Uniprot/SPTREMBL Acc. F4J7I5]; Adenine nucleotide alpha hydrolases-like superfamily protein [Uniprot/SPTREMBL Acc. F4J8J7]; AT3g11930/MEC18.3 [Uniprot/SPTREMBL Acc. Q9SF06]
AT1G20330	0.601777	0.000187941	0.00234453	SMT2	Methyltransferase [Uniprot/SPTREMBL Acc. A0A178WHI4]; 24-methylenesterol C-methyltransferase 2 [Uniprot/SWISSPROT Acc. Q39227]
AT3G57450	0.601498	0.001209	0.00946342		At3g57450 [Uniprot/SPTREMBL Acc. Q9SCM7]
AT5G01880	0.601441	0.000863232	0.00740414	ATL74	Putative uncharacterized protein At5g01880 [Uniprot/SPTREMBL Acc. Q0WP64]; RING-H2 finger protein ATL74 [Uniprot/SWISSPROT Acc. Q9LZV8]
AT4G38840	0.600297	0.000369533	0.00394023		At4g38840 [Uniprot/SPTREMBL Acc. Q9T0J2]
ATMG00020	0.599935	0.000157562	0.00205552	RRN26
AT2G26355	0.599818	0.00739685	0.0352408
AT3G61630	0.599741	0.00231205	0.0151738	CRF6	CRF6 [Uniprot/SPTREMBL Acc. A0A178VFH2]; Ethylene-responsive transcription factor CRF6 [Uniprot/SWISSPROT Acc. Q9M374]
AT3G12610	0.599376	0.00316768	0.0190965	DRT100	DNA damage-repair/toleration protein DRT100 [Uniprot/SWISSPROT Acc. Q00874]
AT1G51200	0.599291	2.23997e-06	7.86658e-05	SAP2	Uncharacterized protein [Uniprot/SPTREMBL Acc. A0A178W307]; Zinc finger A20 and AN1 domain-containing stress-associated protein 2 [Uniprot/SWISSPROT Acc. Q8H0X0]
AT1G16916	0.599115	0.00126618	0.00977233		Uncharacterized protein [Uniprot/SPTREMBL Acc. A0A178W5Y7]; Transmembrane protein [Uniprot/SPTREMBL Acc. B3H6R5]
AT1G34000	0.598946	2.34227e-06	8.14223e-05	OHP2	Light-harvesting complex-like protein OHP2, chloroplastic [Uniprot/SWISSPROT Acc. Q9FEC1]
AT5G22300	0.598901	0.000562981	0.00537314	NIT4	NIT4 [Uniprot/SPTREMBL Acc. A0A178U938]; Bifunctional nitrilase/nitrile hydratase NIT4 [Uniprot/SWISSPROT Acc. P46011]
AT5G15960	0.598471	8.65185e-06	0.000217607	KIN1	Stress-induced protein KIN1 [Uniprot/SWISSPROT Acc. P18612]
AT4G12480	0.598332	0.00117399	0.00924435	EARLI1	Lipid transfer protein EARLI 1 [Uniprot/SWISSPROT Acc. Q39176]
AT1G70490	0.598075	1.66443e-06	6.13887e-05	ARF2-B	Uncharacterized protein [Uniprot/SPTREMBL Acc. A0A178WFN4]; ADP-ribosylation factor 2-B [Uniprot/SWISSPROT Acc. P0DH91]; ADP-ribosylation factor 2-A [Uniprot/SWISSPROT Acc. Q9LQC8]
AT1G07940	0.597987	0.00145806	0.010814	A4	Elongation factor 1-alpha [Uniprot/SPTREMBL Acc. A0A178WJC9]; Elongation factor 1-alpha 1 [Uniprot/SWISSPROT Acc. P0DH99]; Elongation factor 1-alpha 3 [Uniprot/SWISSPROT Acc. Q0WL56]; Elongation factor 1-alpha 4 [Uniprot/SWISSPROT Acc. Q8GTY0]; Elongation factor 1-alpha 2 [Uniprot/SWISSPROT Acc. Q8W4H7]
AT3G15360	0.597931	6.96172e-06	0.000184886	ATHM4	TRX-M4 [Uniprot/SPTREMBL Acc. A0A178VJ83]; Thioredoxin M4, chloroplastic [Uniprot/SWISSPROT Acc. Q9SEU6]
AT2G22425	0.597822	8.42165e-05	0.00127551		Uncharacterized protein [Uniprot/SPTREMBL Acc. A0A178VPE5]; Probable signal peptidase complex subunit 1 [Uniprot/SWISSPROT Acc. Q944J0]
AT1G70780	0.597546	9.90885e-07	4.05489e-05		At1g70780 [Uniprot/SPTREMBL Acc. Q9S812]
AT2G05100	0.597442	3.53681e-05	0.000658216	LHCB2.1	Chlorophyll a-b binding protein 2.1, chloroplastic [Uniprot/SWISSPROT Acc. Q9SHR7]
AT5G14105	0.597053	0.000104527	0.00151245		At5g14105 [Uniprot/SPTREMBL Acc. Q8LEU9]
AT2G44290	0.596644	0.00296374	0.018142	YLS3	Protein YLS3 [Uniprot/SWISSPROT Acc. O64864]
AT2G38290	0.596212	8.33476e-06	0.000211184	AMT2	Ammonium transporter 2 [Uniprot/SWISSPROT Acc. Q9M6N7]
AT1G78020	0.595906	2.66061e-06	8.97524e-05
AT1G07135	0.595796	0.00664941	0.0325961		At1g07135 [Uniprot/SPTREMBL Acc. Q9LMK6]
AT5G54960	0.59562	5.08285e-05	0.000868017	PDC2	Pyruvate decarboxylase 2 [Uniprot/SWISSPROT Acc. Q9FFT4]
AT4G18280	0.595143	4.47196e-06	0.000131416		Glycine-rich cell wall protein-like protein [Uniprot/SPTREMBL Acc. F4JQT4]
AT3G07480	0.595001	9.0657e-07	3.7831e-05		2Fe-2S ferredoxin-like superfamily protein [Uniprot/SPTREMBL Acc. Q9SRR8]
AT3G44310	0.594787	1.79525e-05	0.000387678	NIT1	Putative uncharacterized protein At3g44310 [Uniprot/SPTREMBL Acc. C0SVD5]; Nitrilase 1 [Uniprot/SWISSPROT Acc. P32961]; Nitrilase 1 [Uniprot/SPTREMBL Acc. Q8LFU8]
AT1G77120	0.594728	3.59411e-06	0.000111764	ADH1	Alcohol dehydrogenase class-P [Uniprot/SWISSPROT Acc. P06525]
AT3G61200	0.594488	1.92138e-05	0.000407708		AT3g61200/T20K12_100 [Uniprot/SPTREMBL Acc. Q9M2E4]
AT1G22710	0.594436	0.00017467	0.00221582	SUC2	SUT1 [Uniprot/SPTREMBL Acc. A0A178WBV6]; Sucrose transport protein SUC2 [Uniprot/SWISSPROT Acc. Q39231]
AT1G67870	0.594166	1.92729e-06	6.88152e-05		At1g67870/T23K23_28 [Uniprot/SPTREMBL Acc. Q93VS6]
AT4G38220	0.593995	3.16442e-06	0.000101923		Aminoacylase [Uniprot/SPTREMBL Acc. F4JTK8]; Aminoacylase [Uniprot/SPTREMBL Acc. Q8S9L3]
AT1G01470	0.59357	7.86932e-06	0.000202086	LEA14	LSR3 [Uniprot/SPTREMBL Acc. A0A178W160]; Probable desiccation-related protein LEA14 [Uniprot/SWISSPROT Acc. O03983]
AT3G62410	0.593309	0.000101559	0.00148079	CP12-2	Calvin cycle protein CP12-2, chloroplastic [Uniprot/SWISSPROT Acc. Q9LZP9]
AT2G31380	0.593252	2.05982e-06	7.30893e-05	BBX25	STH [Uniprot/SPTREMBL Acc. A0A178VP39]; B-box zinc finger protein 25 [Uniprot/SWISSPROT Acc. Q9SID1]
AT4G10100	0.593143	0.00296286	0.018142	CNX7	Molybdopterin synthase sulfur carrier subunit [Uniprot/SPTREMBL Acc. A0A178USP7]; Molybdopterin synthase sulfur carrier subunit [Uniprot/SWISSPROT Acc. Q9S7A3]
AT1G16850	0.592868	1.31173e-06	5.10157e-05		At1g16880 [Uniprot/SPTREMBL Acc. Q9FE54]
AT2G33150	0.592004	3.64014e-06	0.000112785	PED1	PKT3 [Uniprot/SPTREMBL Acc. A0A178VRP9]; 3-ketoacyl-CoA thiolase 2, peroxisomal [Uniprot/SWISSPROT Acc. Q56WD9]
AT5G15410	0.591576	7.39487e-06	0.000193744	CNGC2	Cyclic nucleotide-regulated ion channel family protein [Uniprot/SPTREMBL Acc. F4K9S7]; Cyclic nucleotide-gated ion channel 2 [Uniprot/SWISSPROT Acc. O65718]
AT5G12860	0.591313	0.000209952	0.00257109	DIT1	DiT1 [Uniprot/SPTREMBL Acc. A0A178UA33]; Dicarboxylate transporter 1 [Uniprot/SPTREMBL Acc. B3H4S6]; Dicarboxylate transporter 1, chloroplastic [Uniprot/SWISSPROT Acc. Q9LXV3]
AT2G29310	0.590917	0.000144162	0.00192325		Tropinone reductase homolog At2g29310 [Uniprot/SWISSPROT Acc. Q9ZW14]
AT1G02930	0.590735	1.39275e-05	0.000316757	GSTF6	Glutathione S-transferase F6 [Uniprot/SWISSPROT Acc. P42760]
AT1G55675	0.59048	0.000677794	0.00618256		Putative uncharacterized protein At1g55675 [Uniprot/SPTREMBL Acc. Q94CA5]
AT2G21210	0.590185	0.000381224	0.0040397		At2g21210 [Uniprot/SPTREMBL Acc. Q9SKP2]
AT3G63200	0.590152	3.27154e-06	0.000103809	PLP9	Probable inactive patatin-like protein 9 [Uniprot/SWISSPROT Acc. Q93ZQ3]
AT1G04410	0.590033	1.04962e-05	0.00025284	MDH1	Malate dehydrogenase [Uniprot/SPTREMBL Acc. A0A178W4H0]; Malate dehydrogenase 1, cytoplasmic [Uniprot/SWISSPROT Acc. P93819]
AT2G22680	0.589382	0.0110451	0.0468165
AT5G67360	0.589151	9.42712e-06	0.000232994	SBT1.7	Subtilisin-like protease SBT1.7 [Uniprot/SWISSPROT Acc. O65351]
AT4G05150	0.588994	3.88999e-06	0.000118805		AT4g05150/C17L7_70 [Uniprot/SPTREMBL Acc. Q940N7]
AT4G15800	0.588754	0.000190902	0.00237722	RALFL33	Protein RALF-like 33 [Uniprot/SWISSPROT Acc. Q8L9P8]
AT5G43780	0.588083	1.37517e-06	5.28529e-05	APS4	ATP sulfurylase 4, chloroplastic [Uniprot/SWISSPROT Acc. Q9S7D8]
AT2G37180	0.588014	0.00141159	0.0105718	PIP2-3	Aquaporin PIP2-3 [Uniprot/SWISSPROT Acc. P30302]
AT2G27130	0.587253	0.000952218	0.00795593	XYP11	Uncharacterized protein [Uniprot/SPTREMBL Acc. A0A178W142]; Xylogen-like protein 11 [Uniprot/SWISSPROT Acc. Q9ZVC7]
AT5G22630	0.586622	0.00101919	0.00835628	ADT5	Arogenate dehydratase [Uniprot/SPTREMBL Acc. A0A178UL55]; Arogenate dehydratase 5, chloroplastic [Uniprot/SWISSPROT Acc. Q9FNJ8]
AT1G79550	0.58578	4.35074e-06	0.000128738	PGK3	Phosphoglycerate kinase [Uniprot/SPTREMBL Acc. A0A178WHC3]; Phosphoglycerate kinase 3, cytosolic [Uniprot/SWISSPROT Acc. Q9SAJ4]
AT1G78380	0.585721	3.9993e-06	0.000121277	GSTU19	Glutathione S-transferase U19 [Uniprot/SWISSPROT Acc. Q9ZRW8]
AT3G53810	0.584845	0.000191106	0.00237722	LECRK42	L-type lectin-domain containing receptor kinase IV.2 [Uniprot/SWISSPROT Acc. Q9M345]
AT2G47840	0.584503	7.44447e-06	0.000194175	TIC20-II	Tic20-II [Uniprot/SPTREMBL Acc. A0A178VYR0]; Protein TIC 20-II, chloroplastic [Uniprot/SWISSPROT Acc. O82251]
AT2G01080	0.584369	0.00015126	0.00199307		Expressed protein [Uniprot/SPTREMBL Acc. Q9SJV8]
AT3G55120	0.584059	4.49469e-05	0.000794961	CHI1	Chalcone--flavonone isomerase 1 [Uniprot/SWISSPROT Acc. P41088]
AT1G06830	0.583989	8.54913e-05	0.00129166	GRXS11	Uncharacterized protein [Uniprot/SPTREMBL Acc. A0A178W5R9]; Monothiol glutaredoxin-S11 [Uniprot/SWISSPROT Acc. Q9M9Y9]
AT1G64950	0.583481	0.000278212	0.00317074	CYP89A5	Cytochrome P450, family 89, subfamily A, polypeptide 5 [Uniprot/SPTREMBL Acc. Q9XIQ1]
AT4G15660	0.583092	0.00385924	0.0219796	GRXS8	Uncharacterized protein [Uniprot/SPTREMBL Acc. A0A178UV83]; Monothiol glutaredoxin-S8 [Uniprot/SWISSPROT Acc. O23417]
AT5G40390	0.581496	0.000519312	0.00508806	RFS5	Probable galactinol--sucrose galactosyltransferase 5 [Uniprot/SWISSPROT Acc. Q9FND9]
AT5G17190	0.581388	7.3073e-06	0.000192568		B-cell receptor-associated-like protein [Uniprot/SPTREMBL Acc. Q9FFJ0]
AT1G31580	0.580807	5.72188e-06	0.000157081	ECS1	CXc750 protein [Uniprot/SPTREMBL Acc. Q39066]
AT3G54366	0.580321	4.3991e-06	0.000129607
AT1G50732	0.580225	0.000210779	0.00257865		Transmembrane protein [Uniprot/SPTREMBL Acc. F4I6L1]
AT1G09070	0.579867	5.43046e-05	0.000910493	SRC2	Protein SRC2 homolog [Uniprot/SWISSPROT Acc. O04023]
AT4G24440	0.579681	9.32036e-05	0.00138876	TFIIA-S	Transcription initiation factor IIA subunit 2 [Uniprot/SWISSPROT Acc. Q39236]; AT4G24440 protein [Uniprot/SPTREMBL Acc. Q53YU1]
AT1G33600	0.579382	4.77813e-05	0.000830843		Leucine-rich repeat (LRR) family protein [Uniprot/SPTREMBL Acc. Q9FW48]
AT5G67600	0.579031	5.82853e-05	0.000963144		Cysteine-rich TM module stress tolerance protein [Uniprot/SPTREMBL Acc. Q9FJW3]
AT3G54080	0.578177	0.00228911	0.0150521		Concanavalin A-like lectin family protein [Uniprot/SPTREMBL Acc. Q9M395]
AT3G18280	0.577775	0.000392458	0.00412552		Bifunctional inhibitor/lipid-transfer protein/seed storage 2S albumin superfamily protein [Uniprot/SPTREMBL Acc. A0A1I9LP30]; AT3g18280/MIE15_7 [Uniprot/SPTREMBL Acc. Q9LJQ3]
AT1G48440	0.577509	2.59746e-06	8.83188e-05		At1g48440 [Uniprot/SPTREMBL Acc. Q8LDS7]
AT2G35830	0.577479	1.71683e-05	0.000373574		AT2G35830 protein [Uniprot/SPTREMBL Acc. B9DGK2]; At2g35830/F11F19.26 [Uniprot/SPTREMBL Acc. Q9SJ67]
AT5G03490	0.576986	0.0011492	0.00907419	UGT89A2	UDP-glycosyltransferase 89A2 [Uniprot/SWISSPROT Acc. Q9LZD8]; Glycosyltransferase [Uniprot/SPTREMBL Acc. W8Q2V9]
AT4G19200	0.576968	5.27967e-06	0.000149253
AT3G22630	0.576915	0.000155399	0.00203302	PBD1	Proteasome subunit beta type [Uniprot/SPTREMBL Acc. A0A178VMP5]; Proteasome subunit beta type-2-A [Uniprot/SWISSPROT Acc. O23714]
AT5G44580	0.576368	1.87923e-06	6.7611e-05		AT5g44580/K15C23_2 [Uniprot/SPTREMBL Acc. Q9LU08]
AT5G17920	0.576071	0.00222153	0.0147267	MS1	5-methyltetrahydropteroyltriglutamate--homocysteine methyltransferase 1 [Uniprot/SWISSPROT Acc. O50008]
AT4G22380	0.575927	1.93884e-05	0.000409382		At4g22380 [Uniprot/SPTREMBL Acc. Q8LCC7]
AT2G22170	0.575825	1.64891e-05	0.000362019	PLAT2	PLAT domain-containing protein 2 [Uniprot/SWISSPROT Acc. Q9SIE7]
AT5G19875	0.575504	0.000173834	0.00220719		At5g19875 [Uniprot/SPTREMBL Acc. Q8L9M7]
AT2G17705	0.575371	0.00829655	0.0381579		Methionine-S-oxide reductase [Uniprot/SPTREMBL Acc. Q6RF46]
AT3G62400	0.575338	3.89734e-05	0.000710102		Cytochrome c oxidase subunit 5C [Uniprot/SPTREMBL Acc. A0A178VJP0]; Cytochrome c oxidase subunit 5C-2 [Uniprot/SWISSPROT Acc. Q9LZQ0]
AT3G53260	0.575245	0.00361933	0.0209835	PAL2	Phenylalanine ammonia-lyase 2 [Uniprot/SWISSPROT Acc. P45724]
AT3G03780	0.57453	0.00110883	0.00884945	MS2	MS2 [Uniprot/SPTREMBL Acc. A0A178VKB3]; 5-methyltetrahydropteroyltriglutamate--homocysteine methyltransferase 2 [Uniprot/SWISSPROT Acc. Q9SRV5]
AT1G62500	0.574456	4.51597e-06	0.000132028
AT5G43450	0.573726	0.00175623	0.0123558		1-aminocyclopropane-1-carboxylate oxidase homolog 10 [Uniprot/SWISSPROT Acc. Q9LSW6]
AT5G50450	0.573239	5.70783e-06	0.000156947		F-box protein At5g50450 [Uniprot/SWISSPROT Acc. Q9FK27]
AT1G01620	0.572687	7.23324e-06	0.000191206	PIP1-3	TMP-B [Uniprot/SPTREMBL Acc. A0A178WIA6]; Plasma membrane intrinsic protein 1C [Uniprot/SPTREMBL Acc. A8MSF6]; Aquaporin PIP1-3 [Uniprot/SWISSPROT Acc. Q08733]
AT5G19140	0.572468	2.58228e-05	0.000515342	ATAILP1	Aluminum induced protein with YGL and LRDR motifs [Uniprot/SPTREMBL Acc. Q94BR2]
AT4G20440	0.571208	3.15797e-06	0.000101907	SMB	Small nuclear ribonucleoprotein-associated protein [Uniprot/SPTREMBL Acc. Q9SUN5]
AT4G33780	0.570562	7.43234e-05	0.0011633		ATP phosphoribosyltransferase regulatory subunit [Uniprot/SPTREMBL Acc. Q8LCF7]
AT1G49470	0.57018	0.00702565	0.0339147		At1g49470 [Uniprot/SPTREMBL Acc. Q9XIB3]
AT5G24105	0.570059	0.00357023	0.0208159	AGP41	Arabinogalactan protein 41 [Uniprot/SPTREMBL Acc. Q8L9T8]
AT4G33640	0.569765	6.47962e-05	0.0010475		Costars family protein At4g33640 [Uniprot/SWISSPROT Acc. Q8LBN7]
AT3G58730	0.569497	2.45563e-05	0.000495086	VHA-D	Vacuolar-type H+-ATPase (V-ATPase) subunit D [Uniprot/SPTREMBL Acc. Q0WWD3]; V-type proton ATPase subunit D [Uniprot/SWISSPROT Acc. Q9XGM1]
AT5G67420	0.56943	4.19207e-06	0.000125344	LBD37	LOB domain-containing protein 37 [Uniprot/SWISSPROT Acc. Q9FN11]
AT3G06320	0.569391	0.00613213	0.0306929		At3g06320 [Uniprot/SPTREMBL Acc. Q9SQT5]
AT5G12140	0.568847	1.80777e-05	0.000389889	CYS1	Cysteine proteinase inhibitor [Uniprot/SPTREMBL Acc. A0A178UCE6]; Cysteine proteinase inhibitor 1 [Uniprot/SWISSPROT Acc. Q945Q1]
AT4G29350	0.568764	5.93549e-06	0.000161905	PRO2	Profilin [Uniprot/SPTREMBL Acc. C0Z3G0]; Profilin-2 [Uniprot/SWISSPROT Acc. Q42418]
AT3G08030	0.568424	3.25951e-06	0.00010362		F17A17.37 protein [Uniprot/SPTREMBL Acc. Q9SFB1]
AT4G33010	0.568159	0.000343957	0.00372794	GLDP1	GLDP1 [Uniprot/SPTREMBL Acc. A0A178UTF1]; Glycine decarboxylase P-protein 1 [Uniprot/SPTREMBL Acc. B3H5Y8]; Glycine dehydrogenase (decarboxylating) 1, mitochondrial [Uniprot/SWISSPROT Acc. Q94B78]
AT2G14878	0.568119	0.000847894	0.00729453
AT1G20340	0.567791	3.98891e-05	0.000722694	DRT112	Plastocyanin [Uniprot/SPTREMBL Acc. A0A178WAZ3]; Plastocyanin major isoform, chloroplastic [Uniprot/SWISSPROT Acc. P42699]
AT1G64090	0.567637	3.88588e-06	0.000118805	RTNLB3	Reticulon-like protein [Uniprot/SPTREMBL Acc. F4I596]; Reticulon-like protein B3 [Uniprot/SWISSPROT Acc. Q9SH59]
AT4G16410	0.567426	0.00114271	0.00903768		Putative uncharacterized protein At4g16410 [Uniprot/SPTREMBL Acc. Q8VZK4]
AT2G17450	0.566825	1.12871e-05	0.000266353	ATL44	RHA3A [Uniprot/SPTREMBL Acc. A0A178VZ20]; Probable E3 ubiquitin-protein ligase ATL44 [Uniprot/SWISSPROT Acc. O22755]
AT4G13940	0.566775	1.6773e-05	0.000367308	SAHH1	Adenosylhomocysteinase [Uniprot/SPTREMBL Acc. A0A178UZR5]; S-adenosyl-L-homocysteine hydrolase [Uniprot/SPTREMBL Acc. A8MQP1]; Adenosylhomocysteinase [Uniprot/SPTREMBL Acc. F4JTV4]; S-adenosyl-L-homocysteine hydrolase [Uniprot/SPTREMBL Acc. F4JTV5]; Adenosylhomocysteinase 1 [Uniprot/SWISSPROT Acc. O23255]
AT2G27290	0.566569	5.49425e-06	0.000153292		At2g27290 [Uniprot/SPTREMBL Acc. Q9XIN6]
AT2G20230	0.566529	3.5154e-06	0.000109916	TOM2AH2	Uncharacterized protein [Uniprot/SPTREMBL Acc. A0A178VQV9]; Tetraspanin-18 [Uniprot/SWISSPROT Acc. Q93XY5]
AT5G65660	0.566495	0.00156043	0.0113325		Uncharacterized protein At5g65660 [Uniprot/SWISSPROT Acc. Q9LSK9]
AT4G38580	0.566261	8.29074e-06	0.000210474	HIPP26	HIPP26 [Uniprot/SPTREMBL Acc. A0A178V1F5]; Heavy metal-associated isoprenylated plant protein 26 [Uniprot/SWISSPROT Acc. Q9SZN7]
AT3G13310	0.565745	9.55301e-06	0.000234696		At3g13310 [Uniprot/SPTREMBL Acc. Q9LTT7]
AT4G38970	0.56566	0.000735977	0.00652874	FBA2	Fructose-bisphosphate aldolase [Uniprot/SPTREMBL Acc. A0A178UW98]; Fructose-bisphosphate aldolase [Uniprot/SPTREMBL Acc. F4JUJ5]; Fructose-bisphosphate aldolase 2, chloroplastic [Uniprot/SWISSPROT Acc. Q944G9]
AT2G02130	0.56536	5.35147e-05	0.000902708	PDF2.3	PDF2.3 [Uniprot/SPTREMBL Acc. A0A178VXG1]; Defensin-like protein 1 [Uniprot/SWISSPROT Acc. Q9ZUL7]
AT2G30140	0.56354	0.000140032	0.00188136	UGT87A2	UDP-glycosyltransferase 87A2 [Uniprot/SWISSPROT Acc. O64733]; Glycosyltransferase [Uniprot/SPTREMBL Acc. W8QNW8]
AT3G57320	0.56321	0.00252609	0.0161449		Threonine-tRNA ligase 2 [Uniprot/SPTREMBL Acc. A8MQN7]; Putative uncharacterized protein At3g57320 [Uniprot/SPTREMBL Acc. Q9M2L5]
AT3G50350	0.563079	0.00910211	0.040815		Membrane insertase, putative (DUF1685) [Uniprot/SPTREMBL Acc. Q9SND2]
AT5G48930	0.562976	0.00013549	0.0018304	HST	Shikimate O-hydroxycinnamoyltransferase [Uniprot/SWISSPROT Acc. Q9FI78]
AT1G72430	0.562687	0.00155879	0.0113325		At1g72430 [Uniprot/SPTREMBL Acc. Q9C9E1]
AT3G06180	0.562336	0.00175185	0.01233		Ribosomal protein L34e superfamily protein [Uniprot/SPTREMBL Acc. A0A1I9LLD3]; At3g06180 [Uniprot/SPTREMBL Acc. Q9M8K0]
AT2G03680	0.562101	0.00044536	0.00450443	SPR1	Protein SPIRAL1 [Uniprot/SWISSPROT Acc. Q9SJW3]
AT1G20200	0.561267	6.32302e-05	0.00102766	RPN3A	26S proteasome non-ATPase regulatory subunit 3 homolog A [Uniprot/SWISSPROT Acc. Q9LNU4]
AT5G61820	0.561202	0.000733495	0.0065101		Putative uncharacterized protein At5g61820 [Uniprot/SPTREMBL Acc. Q8VZ21]
AT1G17160	0.561125	0.00192569	0.0132323		Ribokinase [Uniprot/SPTREMBL Acc. A1A6H3]; Ribokinase [Uniprot/SPTREMBL Acc. A8MQX7]
AT5G08570	0.561115	1.27507e-05	0.000294299		Pyruvate kinase [Uniprot/SPTREMBL Acc. Q9FNN1]
AT1G64370	0.56106	2.93427e-05	0.000570294		Filaggrin-like protein [Uniprot/SPTREMBL Acc. Q9C7W1]
AT3G12780	0.56083	2.26883e-05	0.000464717	PGK1	Phosphoglycerate kinase [Uniprot/SPTREMBL Acc. A0A178V5M8]; Phosphoglycerate kinase 1, chloroplastic [Uniprot/SWISSPROT Acc. Q9LD57]
AT5G03460	0.560643	1.95524e-05	0.000411322		Putative uncharacterized protein [Uniprot/SPTREMBL Acc. Q9LZE0]
AT1G27130	0.560502	0.000267307	0.00307655	GSTU13	Glutathione S-transferase U13 [Uniprot/SWISSPROT Acc. Q9FUS6]
AT2G43550	0.55989	4.78823e-05	0.000830843	ATTI6	Defensin-like protein 197 [Uniprot/SWISSPROT Acc. O22869]
AT5G46730	0.559887	0.000170039	0.00218004		Glycine-rich protein [Uniprot/SPTREMBL Acc. Q7Y218]
AT4G32020	0.559841	1.05756e-05	0.000254394		AT4g32020/F10N7_170 [Uniprot/SPTREMBL Acc. O49389]
AT1G17530	0.558742	6.00066e-05	0.000984051	TIM23-1	TIM23-1 [Uniprot/SPTREMBL Acc. A0A178W8Y1]; Mitochondrial import inner membrane translocase subunit TIM23-1 [Uniprot/SWISSPROT Acc. Q9LNQ1]
AT4G39090	0.557817	8.3951e-06	0.000212399	RD19A	RD19A [Uniprot/SPTREMBL Acc. A0A178V006]; Cysteine protease RD19A [Uniprot/SWISSPROT Acc. P43296]
AT5G13200	0.557659	0.00108794	0.00874799		GEM-like protein 5 [Uniprot/SWISSPROT Acc. Q9LYV6]
AT2G24762	0.557369	0.00043841	0.00445936	GDU4	GDU4 [Uniprot/SPTREMBL Acc. A0A178VYP3]; Protein GLUTAMINE DUMPER 4 [Uniprot/SWISSPROT Acc. Q8S8A0]
AT3G27170	0.556996	0.00063928	0.00592607	CLC-B	Chloride channel protein [Uniprot/SPTREMBL Acc. A0A178VKG6]; Chloride channel protein CLC-b [Uniprot/SWISSPROT Acc. P92942]
AT1G42970	0.556991	3.77283e-05	0.00069218	GAPB	Glyceraldehyde-3-phosphate dehydrogenase GAPB, chloroplastic [Uniprot/SWISSPROT Acc. P25857]
AT3G13110	0.556905	0.000128899	0.00176365	SAT3	Serine acetyltransferase 3, mitochondrial [Uniprot/SWISSPROT Acc. Q39218]
AT3G13920	0.555816	1.70789e-05	0.000372576	EIF4A1	Uncharacterized protein [Uniprot/SPTREMBL Acc. A0A178V707]; Eukaryotic translation initiation factor 4A1 [Uniprot/SPTREMBL Acc. A0A1I9LSZ7]; Eukaryotic translation initiation factor 4A1 [Uniprot/SPTREMBL Acc. A8MRZ7]; Eukaryotic translation initiation factor 4A1 [Uniprot/SPTREMBL Acc. F4JEL4]; Eukaryotic translation initiation factor 4A1 [Uniprot/SPTREMBL Acc. F4JEL5]; Eukaryotic initiation facto…
AT5G09125	0.555323	0.00667541	0.0326572
AT2G45960	0.55505	5.2754e-05	0.000895091	PIP1B	Plasma membrane intrinsic protein 1B [Uniprot/SPTREMBL Acc. A8MRW1]; AT2G45960 protein [Uniprot/SPTREMBL Acc. B9DFR9]; Aquaporin [Uniprot/SPTREMBL Acc. D9IX99]; Aquaporin PIP1-2 [Uniprot/SWISSPROT Acc. Q06611]
AT2G20920	0.554728	1.01289e-05	0.000245378		At2g20920/F5H14.11 [Uniprot/SPTREMBL Acc. Q9SKS8]
AT5G11590	0.554581	0.00602881	0.0302999	DREB3	Dehydration-responsive element-binding protein 3 [Uniprot/SWISSPROT Acc. Q9LYD3]
AT1G23190	0.554558	7.24485e-05	0.00113887	PGM3	Probable phosphoglucomutase, cytoplasmic 1 [Uniprot/SWISSPROT Acc. O49299]
AT1G65820	0.554469	3.11072e-05	0.000597111		Microsomal glutathione s-transferase [Uniprot/SPTREMBL Acc. F4IBK9]; Microsomal glutathione s-transferase [Uniprot/SPTREMBL Acc. F4IBL0]; At1g65820/F1E22_4 [Uniprot/SPTREMBL Acc. Q94BY2]
AT2G17120	0.554072	0.000379595	0.00402887	LYM2	LysM domain-containing GPI-anchored protein 2 [Uniprot/SWISSPROT Acc. O23006]
AT3G56290	0.553523	7.79633e-06	0.000200814		Potassium transporter [Uniprot/SPTREMBL Acc. Q9LYL4]
AT5G65730	0.553419	0.000177818	0.00224444	XTH6	Xyloglucan endotransglucosylase/hydrolase [Uniprot/SPTREMBL Acc. Q0WUU2]; Probable xyloglucan endotransglucosylase/hydrolase protein 6 [Uniprot/SWISSPROT Acc. Q8LF99]
AT2G35860	0.553247	0.000809404	0.00703726	FLA16	Fasciclin-like arabinogalactan protein 16 [Uniprot/SWISSPROT Acc. Q8RWC5]
AT3G48690	0.553078	1.8234e-05	0.000392272	CXE12	Probable carboxylesterase 12 [Uniprot/SWISSPROT Acc. Q9SMN0]
AT3G09840	0.553006	5.98956e-05	0.000984048	CDC48A	AT3G09840 protein [Uniprot/SPTREMBL Acc. B9DI55]; Cell division control protein 48 homolog A [Uniprot/SWISSPROT Acc. P54609]
AT3G44100	0.552741	1.7219e-05	0.000373726		At3g44100 [Uniprot/SPTREMBL Acc. Q9LXQ2]
AT4G28180	0.552344	0.00189653	0.0130739
AT2G37710	0.552311	0.000108227	0.00155156	LECRK41	L-type lectin-domain containing receptor kinase IV.1 [Uniprot/SWISSPROT Acc. O80939]
AT3G22110	0.552306	9.06248e-06	0.000225941	PAC1	Proteasome subunit alpha type [Uniprot/SPTREMBL Acc. A0A178VJ65]; Proteasome subunit alpha type-4-A [Uniprot/SWISSPROT Acc. O81148]
AT3G18490	0.55221	0.000237286	0.00280901	ASPG1	Protein ASPARTIC PROTEASE IN GUARD CELL 1 [Uniprot/SWISSPROT Acc. Q9LS40]
AT4G01080	0.552169	3.72911e-05	0.00068612	TBL26	Protein trichome birefringence-like 26 [Uniprot/SWISSPROT Acc. O04621]
AT1G14400	0.552027	1.32699e-05	0.000303821	UBC1	UBC1 [Uniprot/SPTREMBL Acc. A0A178WMI7]; Ubiquitin-conjugating enzyme E2 1 [Uniprot/SWISSPROT Acc. P25865]
AT4G28300	0.55128	4.63059e-05	0.000812276		Formin-like protein (DUF1421) [Uniprot/SPTREMBL Acc. Q8VZR8]
AT1G07090	0.551273	0.00256133	0.0163396	LSH6	Protein LIGHT-DEPENDENT SHORT HYPOCOTYLS 6 [Uniprot/SWISSPROT Acc. Q9LMK2]
AT4G34150	0.551027	7.46374e-06	0.000194175		AT4g34150/F28A23_90 [Uniprot/SPTREMBL Acc. Q945K9]
AT2G30570	0.550905	6.88313e-05	0.0010962	PSBW	PSBW [Uniprot/SPTREMBL Acc. A0A178VQ32]; Photosystem II reaction center W protein, chloroplastic [Uniprot/SWISSPROT Acc. Q39194]
AT5G10750	0.550386	0.00229075	0.0150571		At5g10750 [Uniprot/SPTREMBL Acc. Q9LEW4]
AT2G45470	0.550249	0.00153319	0.0112058	FLA8	Fasciclin-like arabinogalactan protein 8 [Uniprot/SWISSPROT Acc. O22126]
AT2G42600	0.549818	4.8989e-05	0.000845468	PPC2	PPC2 [Uniprot/SPTREMBL Acc. A0A178VV64]; Phosphoenolpyruvate carboxylase 2 [Uniprot/SWISSPROT Acc. Q5GM68]
AT3G21870	0.549347	0.0055872	0.0285847	CYCU1-1	Cyclin-U1-1 [Uniprot/SWISSPROT Acc. Q9LJ45]
ATMG01390	0.549176	5.5048e-05	0.000920319	RRN18
AT5G16450	0.549084	0.00547885	0.0282073		4-hydroxy-4-methyl-2-oxoglutarate aldolase [Uniprot/SPTREMBL Acc. B9DH14]; Putative 4-hydroxy-4-methyl-2-oxoglutarate aldolase 2 [Uniprot/SWISSPROT Acc. Q9FFE0]
AT3G61880	0.548929	0.00593856	0.0299448	CYP78A9	CYP78A9 [Uniprot/SPTREMBL Acc. A0A178V6J4]; Cytochrome p450 78a9 [Uniprot/SPTREMBL Acc. F4IX02]; Cytochrome P450 78A9 [Uniprot/SWISSPROT Acc. Q9SLP1]
AT4G08300	0.547703	0.007845	0.0367962		WAT1-related protein At4g08300 [Uniprot/SWISSPROT Acc. Q501F8]
AT5G01890	0.547615	2.90702e-05	0.000568214	PXC2	Leucine-rich repeat receptor-like protein kinase PXC2 [Uniprot/SWISSPROT Acc. Q9LZV7]
AT4G26850	0.547029	1.71342e-05	0.000373307	VTC2	GDP-L-galactose phosphorylase 1 [Uniprot/SWISSPROT Acc. Q8RWE8]
AT1G50250	0.546679	0.000684188	0.00620449	FTSH1	FTSH1 [Uniprot/SPTREMBL Acc. A0A178W3Y5]; ATP-dependent zinc metalloprotease FTSH 1, chloroplastic [Uniprot/SWISSPROT Acc. Q39102]
AT1G16180	0.546346	0.000370242	0.00394533		Serinc-domain containing serine and sphingolipid biosynthesis protein [Uniprot/SPTREMBL Acc. Q9S9L9]
AT1G44800	0.545706	0.000258224	0.00299417		WAT1-related protein At1g44800 [Uniprot/SWISSPROT Acc. Q9LPF1]
AT3G03160	0.545427	2.13021e-05	0.000441078		B-cell receptor-associated-like protein [Uniprot/SPTREMBL Acc. Q9M9N5]
AT4G32150	0.545301	1.37394e-05	0.000313732	VAMP711	Vesicle-associated membrane protein 711 [Uniprot/SWISSPROT Acc. O49377]; Vesicle-associated membrane protein 7C [Uniprot/SPTREMBL Acc. Q0WWE7]
AT1G79410	0.545127	0.000553705	0.00532024	OCT5	Organic cation/carnitine transporter 5 [Uniprot/SWISSPROT Acc. Q9SAK7]
AT5G06320	0.544901	0.00249723	0.0160083	NHL3	NHL3 [Uniprot/SPTREMBL Acc. A0A178UB58]; NDR1/HIN1-like protein 3 [Uniprot/SWISSPROT Acc. Q9FNH6]
AT4G01897	0.544707	0.00893771	0.040248		At4g01897 [Uniprot/SPTREMBL Acc. Q8LC12]
AT4G14040	0.543912	0.000414027	0.00427345	SBP2	Selenium-binding protein 2 [Uniprot/SWISSPROT Acc. Q93WN0]
AT4G16450	0.543726	9.71213e-06	0.000237634		At4g16450 [Uniprot/SPTREMBL Acc. Q84W12]
AT2G36530	0.542866	0.000111269	0.00158851	ENO2	LOS2 [Uniprot/SPTREMBL Acc. A0A178VT47]; Bifunctional enolase 2/transcriptional activator [Uniprot/SWISSPROT Acc. P25696]
AT1G29910	0.542849	6.47987e-05	0.0010475	LHCB1.2	Chlorophyll a-b binding protein, chloroplastic [Uniprot/SPTREMBL Acc. A0A178W2T0]; Chlorophyll a-b binding protein 2, chloroplastic [Uniprot/SWISSPROT Acc. P0CJ48]; Chlorophyll a-b binding protein 3, chloroplastic [Uniprot/SWISSPROT Acc. Q8VZ87]
AT5G02500	0.542775	8.65842e-05	0.00130242	MED37E	HSP70-1 [Uniprot/SPTREMBL Acc. A0A178UL64]; Heat shock cognate protein 70-1 [Uniprot/SPTREMBL Acc. F4KCE5]; Probable mediator of RNA polymerase II transcription subunit 37e [Uniprot/SWISSPROT Acc. P22953]
AT5G05950	0.542523	0.000793761	0.00691227	MEE60	At5g05950 [Uniprot/SPTREMBL Acc. Q9FI91]
AT3G48320	0.54247	0.000968138	0.0080418	CYP71A21	Cytochrome P450 71A21 [Uniprot/SWISSPROT Acc. Q9STL2]
AT1G47128	0.542409	0.000118751	0.00167713	RD21A	RD21A [Uniprot/SPTREMBL Acc. A0A178WIH7]; Cysteine proteinase RD21A [Uniprot/SWISSPROT Acc. P43297]
AT5G22090	0.542377	0.00107357	0.00865535		Protein FAF-like, chloroplastic [Uniprot/SWISSPROT Acc. Q0V865]
AT1G24530	0.542326	0.000409282	0.00423726		F21J9.19 [Uniprot/SPTREMBL Acc. Q9FYL1]
AT4G37540	0.542262	3.62712e-05	0.00067137	LBD39	LOB domain-containing protein 39 [Uniprot/SWISSPROT Acc. Q9SZE8]
AT4G02440	0.542146	0.000302633	0.00339157	EID1	Phytochrome A-associated F-box protein [Uniprot/SWISSPROT Acc. Q8LEA8]
AT5G17000	0.54166	0.00233469	0.0152814		AT5g16970/F2K13_120 [Uniprot/SPTREMBL Acc. Q93Z72]
AT2G42540	0.541149	0.000914489	0.00773936	COR15A	Protein COLD-REGULATED 15A, chloroplastic [Uniprot/SWISSPROT Acc. Q42512]
AT3G05490	0.540864	0.000184902	0.00231337	RALFL22	Protein RALF-like 22 [Uniprot/SWISSPROT Acc. Q9MA62]
AT1G65870	0.5408	0.00909048	0.0407855	DIR21	Dirigent protein 21 [Uniprot/SWISSPROT Acc. Q9SS03]
AT3G14990	0.540565	0.0109735	0.0465615	DJ1A	Protein DJ-1 homolog A [Uniprot/SWISSPROT Acc. Q9FPF0]
AT1G15690	0.540525	3.1869e-05	0.000607845	AVP1	VHP1 [Uniprot/SPTREMBL Acc. A0A178WA14]; Inorganic H pyrophosphatase family protein [Uniprot/SPTREMBL Acc. A8MQH1]; Pyrophosphate-energized vacuolar membrane proton pump 1 [Uniprot/SWISSPROT Acc. P31414]
AT1G36980	0.539889	3.57371e-05	0.000663414		Putative uncharacterized protein At1g36980 [Uniprot/SPTREMBL Acc. Q949Z8]
AT2G17280	0.539858	0.000750427	0.00660554	PGM	Phosphoglycerate mutase-like protein [Uniprot/SWISSPROT Acc. Q8GY96]
AT1G67195	0.539786	0.00157606	0.0114211	MIR414
AT1G19440	0.539577	3.3953e-05	0.000641125	KCS4	3-ketoacyl-CoA synthase 4 [Uniprot/SWISSPROT Acc. Q9LN49]
AT1G49750	0.539115	0.000267801	0.00307809		AT1G49750 protein [Uniprot/SPTREMBL Acc. Q9FXA1]
AT1G56070	0.539067	0.000127965	0.00175649	LOS1	LOS1 [Uniprot/SPTREMBL Acc. A0A178WBS0]; Elongation factor 2 [Uniprot/SWISSPROT Acc. Q9ASR1]
AT5G27280	0.538905	0.00216035	0.0143894		A_TM021B04.14 protein [Uniprot/SPTREMBL Acc. O04646]
AT2G15830	0.538687	0.000398023	0.0041664		At2g15830 [Uniprot/SPTREMBL Acc. Q9XIL6]
AT1G01300	0.538388	8.182e-05	0.00125055	APF2	Aspartyl protease family protein 2 [Uniprot/SWISSPROT Acc. Q9LNJ3]
AT5G05370	0.538201	0.00135773	0.0102931		At5g05370 [Uniprot/SPTREMBL Acc. Q9FLB7]
AT5G11070	0.537922	4.57376e-05	0.000804784		Putative uncharacterized protein [Uniprot/SPTREMBL Acc. Q9FY58]
AT4G33660	0.537772	0.00353059	0.0207006		Adhesive/proline-rich-like protein [Uniprot/SPTREMBL Acc. Q8LG30]
AT3G15000	0.537475	4.9275e-05	0.000847837	MORF8	Multiple organellar RNA editing factor 8, chloroplastic/mitochondrial [Uniprot/SWISSPROT Acc. Q9LKA5]
AT5G48412	0.537448	0.00267314	0.0168676
AT2G46600	0.537424	0.000123093	0.00171438	KIC	Uncharacterized protein [Uniprot/SPTREMBL Acc. A0A178VT81]; Calcium-binding protein KIC [Uniprot/SWISSPROT Acc. Q9ZPX9]
AT5G24460	0.537348	8.85883e-06	0.000221834		Putative uncharacterized protein [Uniprot/SPTREMBL Acc. Q9FGE4]
AT5G44190	0.537296	7.20051e-06	0.000190635	GLK2	Transcription activator GLK2 [Uniprot/SWISSPROT Acc. Q9FFH0]
AT1G73630	0.537014	0.00430235	0.0237671	CML26	Probable calcium-binding protein CML26 [Uniprot/SWISSPROT Acc. Q9C9U8]
AT4G15920	0.536798	0.00455025	0.024745	SWEET17
AT2G33855	0.536743	0.000124864	0.0017306		At2g33855 [Uniprot/SPTREMBL Acc. Q29Q74]
AT3G48115	0.536313	0.00153175	0.0112003
AT5G51550	0.53625	1.43572e-05	0.000324374	EXL3	Protein EXORDIUM-like 3 [Uniprot/SWISSPROT Acc. Q9FHM9]
AT5G25350	0.536236	7.47044e-06	0.000194175	EBF2	EIN3-binding F-box protein 2 [Uniprot/SWISSPROT Acc. Q708Y0]
AT5G08290	0.536081	2.27484e-05	0.000464835	YLS8	YLS8 [Uniprot/SPTREMBL Acc. A0A178UL96]; Thioredoxin-like protein YLS8 [Uniprot/SWISSPROT Acc. Q9FE62]
AT1G22270	0.535869	1.42348e-05	0.000322461		Multifunctional methyltransferase subunit TRM112-like protein At1g22270 [Uniprot/SWISSPROT Acc. Q8LFJ5]
AT3G03990	0.534499	1.24705e-05	0.000289001	D14	Uncharacterized protein [Uniprot/SPTREMBL Acc. A0A178VJ27]; Strigolactone esterase D14 [Uniprot/SWISSPROT Acc. Q9SQR3]
AT1G76490	0.534412	0.000227183	0.00272668	HMG1
AT2G44310	0.534159	5.03904e-05	0.000863938		Calcium-binding EF-hand family protein [Uniprot/SPTREMBL Acc. O64866]
AT4G25890	0.534094	0.000125183	0.0017322	RPP3A	Uncharacterized protein [Uniprot/SPTREMBL Acc. A0A178UT40]; 60S acidic ribosomal protein P3-1 [Uniprot/SWISSPROT Acc. Q9SVZ6]
AT1G72010	0.533818	4.43912e-05	0.000788092	TCP22	Uncharacterized protein [Uniprot/SPTREMBL Acc. A0A178W3Z1]; Transcription factor TCP22 [Uniprot/SWISSPROT Acc. Q9C7G4]
AT1G21410	0.533155	0.00107513	0.00865724	SKP2A	F-box protein SKP2A [Uniprot/SWISSPROT Acc. Q9LPL4]
AT5G62210	0.532896	0.00242057	0.0156815		Embryo-specific protein 3, (ATS3) [Uniprot/SPTREMBL Acc. Q9LVB5]
AT3G12345	0.532802	1.27153e-05	0.000293879		FKBP-type peptidyl-prolyl cis-trans isomerase [Uniprot/SPTREMBL Acc. Q9LHH3]
AT1G29920	0.532359	0.000660344	0.00606038	LHCB1.2	Chlorophyll a-b binding protein, chloroplastic [Uniprot/SPTREMBL Acc. A0A178W2T0]; Chlorophyll a-b binding protein 2, chloroplastic [Uniprot/SWISSPROT Acc. P0CJ48]; Chlorophyll a-b binding protein 3, chloroplastic [Uniprot/SWISSPROT Acc. Q8VZ87]
AT1G11910	0.532238	3.70624e-05	0.000683796	APA1	ATAPA1 [Uniprot/SPTREMBL Acc. A0A178WAW2]; Aspartic proteinase A1 [Uniprot/SWISSPROT Acc. O65390]
AT2G38360	0.532228	0.00262467	0.0166567	PRA1B4	PRA1 family protein B4 [Uniprot/SWISSPROT Acc. O80915]
AT2G32540	0.532081	1.96901e-05	0.00041371	CSLB4	Cellulose synthase-like protein B4 [Uniprot/SWISSPROT Acc. O80891]; Glycosyltransferase [Uniprot/SPTREMBL Acc. W8Q3D1]
AT2G29340	0.531672	0.00111031	0.00885295		Tropinone reductase homolog At2g29340 [Uniprot/SWISSPROT Acc. F4IKM1]
AT4G38740	0.531063	9.02759e-05	0.00135082	CYP18-3	Peptidyl-prolyl cis-trans isomerase [Uniprot/SPTREMBL Acc. A0A178V2S8]; Peptidyl-prolyl cis-trans isomerase CYP18-3 [Uniprot/SWISSPROT Acc. P34790]
AT3G15353	0.530969	0.000105662	0.00152501	MT3	Metallothionein-like protein 3 [Uniprot/SWISSPROT Acc. O22433]
AT2G05520	0.530969	3.67462e-05	0.000678892	GRP3	Glycine-rich protein 3 [Uniprot/SWISSPROT Acc. Q9SL15]
AT2G32090	0.530669	0.000517492	0.00507784		Lactoylglutathione lyase / glyoxalase I family protein [Uniprot/SPTREMBL Acc. F4ISS2]; At2g32090/F22D22.16 [Uniprot/SPTREMBL Acc. Q9SKZ0]
AT4G04800	0.530591	3.97799e-05	0.000721479	MSRB3	Peptide methionine sulfoxide reductase B3 [Uniprot/SWISSPROT Acc. Q9M0Z6]
AT1G19740	0.530556	8.21465e-05	0.0012533		ATP-dependent protease La (LON) domain protein [Uniprot/SPTREMBL Acc. Q9FXH3]
AT1G50740	0.530529	0.00943169	0.0418775	FAX5	Uncharacterized protein [Uniprot/SPTREMBL Acc. A0A178W1D3]; Protein FATTY ACID EXPORT 5 [Uniprot/SWISSPROT Acc. Q9C6T7]
AT4G08685	0.530524	0.000362824	0.00388078	SAH7	Allergen-like protein BRSn20 [Uniprot/SPTREMBL Acc. Q9SZY5]
AT5G14920	0.529811	0.00313703	0.0189518	GASA14	Gibberellin-regulated protein 14 [Uniprot/SWISSPROT Acc. Q9LFR3]
AT1G01420	0.529798	0.000191551	0.00237916	UGT72B3	UDP-glycosyltransferase 72B3 [Uniprot/SWISSPROT Acc. Q9LNI1]; Glycosyltransferase [Uniprot/SPTREMBL Acc. W8PW48]
AT3G53970	0.529387	1.88645e-05	0.000402295		Proteasome inhibitor-like protein [Uniprot/SPTREMBL Acc. F4JBP8]; Probable proteasome inhibitor [Uniprot/SWISSPROT Acc. Q9M330]
AT3G12260	0.529108	2.56206e-05	0.000513101		NADH dehydrogenase [ubiquinone] 1 alpha subcomplex subunit 6 [Uniprot/SWISSPROT Acc. Q9LHI0]
AT5G47550	0.529071	0.000953385	0.00796179	CYS5	Cysteine proteinase inhibitor 5 [Uniprot/SWISSPROT Acc. Q41916]
AT1G28200	0.52864	0.000212653	0.00259786	FIP1	GEM-like protein 1 [Uniprot/SWISSPROT Acc. Q9SE96]
AT3G61820	0.52858	0.00932131	0.0415271		Eukaryotic aspartyl protease family protein [Uniprot/SPTREMBL Acc. Q9M356]
AT1G76090	0.528491	0.00135423	0.0102711	SMT3	Methyltransferase [Uniprot/SPTREMBL Acc. A0A178WGT2]; 24-methylenesterol C-methyltransferase 3 [Uniprot/SWISSPROT Acc. Q94JS4]
AT2G30110	0.528142	0.000132441	0.00179488	UBA1	UBA1 [Uniprot/SPTREMBL Acc. A0A178VN59]; Ubiquitin-activating enzyme E1 1 [Uniprot/SWISSPROT Acc. P93028]
AT5G60270	0.528141	0.00263265	0.0166887	LECRK17	L-type lectin-domain containing receptor kinase I.7 [Uniprot/SWISSPROT Acc. Q9LSS0]
AT3G55430	0.528128	0.00139699	0.0105115		Beta-1, 3-glucanase-like protein [Uniprot/SPTREMBL Acc. Q9M2T6]
AT3G52740	0.527882	0.00232437	0.0152313	BIC1	Protein BIC1 [Uniprot/SWISSPROT Acc. Q9LXJ1]
AT5G66140	0.527318	1.25588e-05	0.000290653	PAD2	Proteasome subunit alpha type-7-B [Uniprot/SWISSPROT Acc. O24616]
AT3G05500	0.527118	0.00025213	0.0029472		Rubber elongation factor protein (REF) [Uniprot/SPTREMBL Acc. A0A1I9LN84]; REF/SRPP-like protein At3g05500 [Uniprot/SWISSPROT Acc. Q9MA63]
AT1G66200	0.526547	1.73588e-05	0.000375807	ATGSR2	Glutamine synthetase [Uniprot/SPTREMBL Acc. A0A178W9R9]; Glutamine synthetase [Uniprot/SPTREMBL Acc. F4ID91]; Uncharacterized protein [Uniprot/SPTREMBL Acc. F4ID92]; Glutamine synthetase cytosolic isozyme 1-2 [Uniprot/SWISSPROT Acc. Q8LCE1]
AT1G11475	0.526514	0.000126111	0.00174019	NRPB10	NRPE10 [Uniprot/SPTREMBL Acc. A0A178WP73]; DNA-directed RNA polymerases II, IV and V subunit 10 [Uniprot/SWISSPROT Acc. Q8LFJ6]
AT2G27580	0.52645	0.00386757	0.022011	SAP3	Uncharacterized protein [Uniprot/SPTREMBL Acc. A0A178VV29]; Zinc finger A20 and AN1 domain-containing stress-associated protein 3 [Uniprot/SWISSPROT Acc. Q9ZNU9]
AT3G05800	0.526385	4.09902e-05	0.000737953	BHLH150	Putative uncharacterized protein At3g05800 [Uniprot/SPTREMBL Acc. C0SVA0]; Transcription factor bHLH150 [Uniprot/SWISSPROT Acc. Q9M9L6]
AT3G50970	0.526383	0.000605133	0.00568971	XERO2	XERO2 [Uniprot/SPTREMBL Acc. A0A178V8J5]; Dehydrin Xero 2 [Uniprot/SWISSPROT Acc. P42758]
AT3G54140	0.525998	0.00208824	0.0140666	NPF8.1	PTR1 [Uniprot/SPTREMBL Acc. A0A178VD50]; Protein NRT1/ PTR FAMILY 8.1 [Uniprot/SWISSPROT Acc. Q9M390]
AT4G13930	0.52575	0.000227967	0.00273416	SHM4	Serine hydroxymethyltransferase 4 [Uniprot/SWISSPROT Acc. O23254]
AT3G08590	0.525381	4.33029e-05	0.000772273		AT3G08590 protein [Uniprot/SPTREMBL Acc. B9DFU6]; Probable 2,3-bisphosphoglycerate-independent phosphoglycerate mutase 2 [Uniprot/SWISSPROT Acc. Q9M9K1]
AT5G07250	0.524931	0.00765666	0.0360948	RBL3	Rhomboid-like protein [Uniprot/SPTREMBL Acc. A0A178UBV1]; RHOMBOID-like protein 3 [Uniprot/SWISSPROT Acc. Q9LYP1]
AT5G50720	0.524664	0.00264901	0.0167552	HVA22E	HVA22-like protein [Uniprot/SPTREMBL Acc. Q0IGM2]; HVA22-like protein e [Uniprot/SWISSPROT Acc. Q9FED2]
AT5G59380	0.52448	0.00125855	0.00972658	MBD6	Methyl-CpG-binding domain-containing protein 6 [Uniprot/SWISSPROT Acc. Q9LTJ1]
AT2G37220	0.524291	6.22443e-05	0.00101387	CP29B	RNA-binding protein CP29B, chloroplastic [Uniprot/SWISSPROT Acc. Q9ZUU4]
AT1G13440	0.523672	6.00108e-05	0.000984051	GAPC2	Glyceraldehyde-3-phosphate dehydrogenase [Uniprot/SPTREMBL Acc. A0A178W4Q5]; Glyceraldehyde-3-phosphate dehydrogenase C2 [Uniprot/SPTREMBL Acc. F4HQT1]; Glyceraldehyde-3-phosphate dehydrogenase GAPC2, cytosolic [Uniprot/SWISSPROT Acc. Q9FX54]
AT5G14570	0.523505	3.85152e-05	0.000703015	NRT2.7	NRT2.7 [Uniprot/SPTREMBL Acc. A0A178UKX9]; High affinity nitrate transporter 2.7 [Uniprot/SWISSPROT Acc. Q9LYK2]
AT1G10270	0.523416	0.000119361	0.0016816	GRP23	Pentatricopeptide repeat-containing protein At1g10270 [Uniprot/SWISSPROT Acc. Q9SY69]
AT1G29150	0.523236	0.000270467	0.00310665	RPN6	26S proteasome non-ATPase regulatory subunit 11 homolog [Uniprot/SWISSPROT Acc. Q9LP45]
AT4G12800	0.523043	8.22646e-05	0.00125399	PSAL	Photosystem I reaction center subunit XI, chloroplastic [Uniprot/SWISSPROT Acc. Q9SUI4]
AT5G19860	0.522924	0.000129406	0.00176776		At5g19860 [Uniprot/SPTREMBL Acc. Q7XA63]
AT3G52230	0.522755	1.6083e-05	0.000355028		AT3g52230/F4F15_340 [Uniprot/SPTREMBL Acc. Q9SUY2]
AT5G62200	0.522525	4.57874e-05	0.000804833	ATS3B	Embryo-specific protein ATS3B [Uniprot/SWISSPROT Acc. Q6NPM5]
AT5G07460	0.522316	0.00221519	0.0146961	MRSA2	PMSR2 [Uniprot/SPTREMBL Acc. A0A178UBC0]; Peptide methionine sulfoxide reductase A2 [Uniprot/SWISSPROT Acc. Q9LY15]
AT2G42790	0.522316	1.471e-05	0.000331032	CSY3	Citrate synthase [Uniprot/SPTREMBL Acc. Q0WUX6]; Citrate synthase 3, peroxisomal [Uniprot/SWISSPROT Acc. Q9SJH7]
AT5G24735	0.522208	0.000953862	0.00796189
AT1G12250	0.521882	0.000110971	0.00158557	TL20.3	Thylakoid lumenal protein TL20.3, chloroplastic [Uniprot/SWISSPROT Acc. Q8H1Q1]
AT5G15970	0.521861	0.000396901	0.00415944	KIN2	Stress-induced protein KIN2 [Uniprot/SWISSPROT Acc. P31169]
AT5G58070	0.521746	6.48838e-05	0.00104788	TIL	TIL [Uniprot/SPTREMBL Acc. A0A178US04]; Temperature-induced lipocalin-1 [Uniprot/SWISSPROT Acc. Q9FGT8]
AT2G36290	0.5217	0.00021903	0.00265867		Alpha/beta-Hydrolases superfamily protein [Uniprot/SPTREMBL Acc. Q9SJM9]
AT1G13060	0.521142	0.00017041	0.00218316	PBE1	Proteasome subunit beta type [Uniprot/SPTREMBL Acc. A0A178WCQ3]; 20S proteasome beta subunit E1 [Uniprot/SPTREMBL Acc. F4HP14]; Proteasome subunit beta type-5-A [Uniprot/SWISSPROT Acc. O23717]
AT4G27030	0.520852	0.00510891	0.0268937	FAD4	Fatty acid desaturase 4, chloroplastic [Uniprot/SWISSPROT Acc. Q9SZ42]
AT1G19570	0.520741	3.07433e-05	0.000592121	DHAR1	Glutathione S-transferase DHAR1, mitochondrial [Uniprot/SWISSPROT Acc. Q9FWR4]
AT1G22750	0.520614	7.2073e-05	0.00113505		Transmembrane protein [Uniprot/SPTREMBL Acc. F4I2Z8]; AT1G22750 protein [Uniprot/SPTREMBL Acc. O64379]; Transmembrane protein [Uniprot/SPTREMBL Acc. Q7DLS5]; Putative uncharacterized protein At1g22750 [Uniprot/SPTREMBL Acc. Q949W5]
AT1G08500	0.520496	0.00194735	0.0133382	ENODL18	Early nodulin-like protein 18 [Uniprot/SPTREMBL Acc. O82083]
AT5G63760	0.519736	0.0064961	0.0321385	ARI15	Probable E3 ubiquitin-protein ligase ARI15 [Uniprot/SWISSPROT Acc. Q84RQ8]
AT1G24020	0.519723	0.000443316	0.00448907	MLP423	MLP-like protein 423 [Uniprot/SWISSPROT Acc. Q93VR4]
AT2G40815	0.519237	0.00150396	0.0110586		Calcium-dependent lipid-binding (CaLB domain) family protein [Uniprot/SPTREMBL Acc. F4IIZ8]
AT3G57990	0.51922	0.000922176	0.00778847		Putative uncharacterized protein At3g57990 [Uniprot/SPTREMBL Acc. Q9M2P9]
AT5G02502	0.519155	0.00947551	0.0420061	OST4B	Dolichyl-diphosphooligosaccharide--protein glycosyltransferase subunit 4B [Uniprot/SWISSPROT Acc. Q8L986]
AT4G37910	0.518447	5.40615e-05	0.000907617	HSP70-9	MtHsc70-1 [Uniprot/SPTREMBL Acc. A0A178V4S0]; Heat shock 70 kDa protein 9, mitochondrial [Uniprot/SWISSPROT Acc. Q8GUM2]
AT3G30390	0.518054	7.52609e-05	0.0011747		AT3g30390/T6J22_16 [Uniprot/SPTREMBL Acc. Q9LI61]
AT2G47910	0.517244	5.11448e-05	0.000872113	CRR6	Protein CHLORORESPIRATORY REDUCTION 6, chloroplastic [Uniprot/SWISSPROT Acc. O82258]
AT2G31160	0.517182	0.0096195	0.0424573	LSH3	Protein LIGHT-DEPENDENT SHORT HYPOCOTYLS 3 [Uniprot/SWISSPROT Acc. O82268]
AT4G08330	0.516819	0.00527449	0.0274862		Uncharacterized protein At4g08330, chloroplastic [Uniprot/SWISSPROT Acc. Q9STN5]
AT5G61010	0.516741	0.0112696	0.0474155	ATEXO70E2	AT5G61010 protein [Uniprot/SPTREMBL Acc. Q9FNR3]
AT4G16510	0.516686	0.00118442	0.0093137		Putative uncharacterized protein Z97341.16 [Uniprot/SPTREMBL Acc. Q940I4]
AT1G18740	0.516508	0.00548788	0.0282453		At1g18740/F6A14_15 [Uniprot/SPTREMBL Acc. Q9M9U5]
AT2G21620	0.516248	7.4252e-05	0.0011633	RD2	Adenine nucleotide alpha hydrolases-like superfamily protein [Uniprot/SPTREMBL Acc. Q94II5]; Adenine nucleotide alpha hydrolases-like superfamily protein [Uniprot/SPTREMBL Acc. Q9SIJ8]
AT2G38310	0.516005	0.0077057	0.036306	PYL4	Abscisic acid receptor PYL4 [Uniprot/SWISSPROT Acc. O80920]
AT3G48560	0.515456	0.000577435	0.00548751	ALS	Acetolactate synthase, chloroplastic [Uniprot/SWISSPROT Acc. P17597]
AT3G56950	0.515318	0.000687234	0.00621528	SIP2;1	SIP2 [Uniprot/SPTREMBL Acc. A0A178VEI5]; Small and basic intrinsic protein 21 [Uniprot/SPTREMBL Acc. F4J0V0]; Probable aquaporin SIP2-1 [Uniprot/SWISSPROT Acc. Q9M1K3]
AT1G33590	0.514715	0.0109675	0.0465569		Leucine-rich repeat (LRR) family protein [Uniprot/SPTREMBL Acc. F4HR88]
AT1G46768	0.514453	0.000259046	0.00299761	RAP2-1	RAP2.1 [Uniprot/SPTREMBL Acc. A0A178W8X3]; RAP2.1 [Uniprot/SPTREMBL Acc. A0A178WAW3]; Ethylene-responsive transcription factor RAP2-1 [Uniprot/SWISSPROT Acc. Q8LC30]
AT3G61470	0.514354	0.000103277	0.00149945	LHCA2	Photosystem I chlorophyll a/b-binding protein 2, chloroplastic [Uniprot/SWISSPROT Acc. Q9SYW8]
ATCG00490	0.514309	0.00547602	0.0282012	RBCL	Ribulose bisphosphate carboxylase large chain [Uniprot/SPTREMBL Acc. A0A1B1W4U8]; Ribulose bisphosphate carboxylase large chain [Uniprot/SWISSPROT Acc. O03042]
AT3G26650	0.513808	0.000120267	0.00168738	GAPA1	Glyceraldehyde-3-phosphate dehydrogenase [Uniprot/SPTREMBL Acc. A0A178VLF6]; Glyceraldehyde-3-phosphate dehydrogenase GAPA1, chloroplastic [Uniprot/SWISSPROT Acc. P25856]
AT1G29930	0.513055	0.00070616	0.00634899	LHCB1.3	Chlorophyll a-b binding protein, chloroplastic [Uniprot/SPTREMBL Acc. A0A178WKX1]; Chlorophyll a-b binding protein 1, chloroplastic [Uniprot/SWISSPROT Acc. P04778]
AT1G68500	0.51305	0.00428633	0.0237477
AT3G01500	0.512714	4.63609e-05	0.000812408	BCA1	Carbonic anhydrase [Uniprot/SPTREMBL Acc. A0A178VK19]; Carbonic anhydrase [Uniprot/SPTREMBL Acc. A0A178VLF2]; Carbonic anhydrase [Uniprot/SPTREMBL Acc. A0A1I9LQB3]; Beta carbonic anhydrase 1, chloroplastic [Uniprot/SWISSPROT Acc. P27140]
AT3G57020	0.512595	0.000265555	0.00306053	SSL9	Uncharacterized protein [Uniprot/SPTREMBL Acc. A0A178V5B5]; Protein STRICTOSIDINE SYNTHASE-LIKE 9 [Uniprot/SWISSPROT Acc. Q9M1J6]
AT5G44500	0.512255	0.000533471	0.00518588		Small nuclear ribonucleoprotein-associated protein [Uniprot/SPTREMBL Acc. Q9FI15]
AT4G22750	0.512175	6.14856e-05	0.00100438	PAT13	Probable protein S-acyltransferase 13 [Uniprot/SWISSPROT Acc. Q94C49]
AT1G53210	0.512145	0.000944003	0.00791048		Sodium/calcium exchanger NCL [Uniprot/SPTREMBL Acc. Q8L636]
ATCG00420	0.512102	0.00121422	0.00948812	NDHJ	NAD(P)H-quinone oxidoreductase subunit J, chloroplastic [Uniprot/SPTREMBL Acc. A0A1B1W4V0]; NAD(P)H-quinone oxidoreductase subunit J, chloroplastic [Uniprot/SWISSPROT Acc. P56754]
AT1G01730	0.511769	0.000716388	0.00641122		Putative uncharacterized protein At1g01730 [Uniprot/SPTREMBL Acc. Q9LQ83]
AT5G11740	0.511737	0.000666328	0.00610075	AGP15	Putative uncharacterized protein At5g11740 [Uniprot/SPTREMBL Acc. C0SVP3]; Arabinogalactan peptide 15 [Uniprot/SWISSPROT Acc. Q9LYF6]
AT5G57370	0.511708	0.000303532	0.00339745		Putative uncharacterized protein [Uniprot/SPTREMBL Acc. Q9FIE4]
AT1G29970	0.511635	0.000670616	0.0061269	RPL18AA	60S ribosomal protein L18A-1 [Uniprot/SPTREMBL Acc. A8MRF3]; 60S ribosomal protein L18A-1 [Uniprot/SPTREMBL Acc. F4I376]; 60S ribosomal protein L18A like [Uniprot/SPTREMBL Acc. Q0WNX5]; 60S ribosomal protein L18a-like protein [Uniprot/SWISSPROT Acc. Q8L9S1]
AT5G14540	0.51158	8.85581e-05	0.00132977		AT5G14540 protein [Uniprot/SPTREMBL Acc. B9DHK3]
AT1G64660	0.5113	0.00748445	0.0355277	MGL	Methionine gamma-lyase [Uniprot/SWISSPROT Acc. Q9SGU9]
AT4G39230	0.511254	0.00280391	0.0175207		NAD(P)H oxidoreductase, isoflavone reductase-like protein [Uniprot/SPTREMBL Acc. Q9T030]
AT4G37400	0.51104	0.00880234	0.0397772	CYP81F3	Cytochrome P450 81F3 [Uniprot/SWISSPROT Acc. Q0WTF4]
AT4G11360	0.51007	0.00329003	0.0196613	RHA1B	E3 ubiquitin-protein ligase RHA1B [Uniprot/SWISSPROT Acc. Q9SUS5]
AT1G73810	0.510062	0.0015105	0.0110828		Core-2/I-branching beta-1,6-N-acetylglucosaminyltransferase family protein [Uniprot/SPTREMBL Acc. Q9C9T1]
AT3G10525	0.509974	0.00175034	0.0123295	SMR1	Cyclin-dependent protein kinase inhibitor SMR1 [Uniprot/SWISSPROT Acc. Q9LPP4]
ATCG00280	0.509921	3.03201e-05	0.000585288	PSBC	Photosystem II CP43 reaction center protein [Uniprot/SPTREMBL Acc. A0A1B1W4T4]; Photosystem II CP43 reaction center protein [Uniprot/SWISSPROT Acc. P56778]
AT3G25870	0.509794	0.00787492	0.0368983		Uncharacterized protein [Uniprot/SPTREMBL Acc. Q9LUA5]
AT4G34950	0.509692	0.000284032	0.00322135		Major facilitator superfamily protein [Uniprot/SPTREMBL Acc. Q9SW40]
AT1G54115	0.509609	0.000191251	0.00237722	CCX4	CCX4 [Uniprot/SPTREMBL Acc. A0A178W8Z2]; Cation/calcium exchanger 4 [Uniprot/SWISSPROT Acc. Q9SYG9]
AT1G07240	0.50947	0.00134013	0.0102049	UGT71C5	UDP-glycosyltransferase 71C5 [Uniprot/SWISSPROT Acc. Q9FE68]; Glycosyltransferase [Uniprot/SPTREMBL Acc. W8Q7E2]
AT1G47250	0.509392	0.00885338	0.0399313	PAF2	Proteasome subunit alpha type-1-B [Uniprot/SWISSPROT Acc. O23712]
AT5G55180	0.509253	0.000487901	0.00483183		O-Glycosyl hydrolases family 17 protein [Uniprot/SPTREMBL Acc. F4K3D8]; At5g55180 [Uniprot/SPTREMBL Acc. Q0V7P5]
AT5G35100	0.509113	0.00120564	0.00944234		Uncharacterized protein [Uniprot/SPTREMBL Acc. A0A178UBX7]
AT5G42070	0.50909	0.000122929	0.00171349		Putative uncharacterized protein [Uniprot/SPTREMBL Acc. Q8RWR9]
AT1G05140	0.508763	2.90571e-05	0.000568214	ARASP2	Probable membrane metalloprotease ARASP2, chloroplastic [Uniprot/SWISSPROT Acc. O23053]
AT5G64260	0.508567	7.61965e-05	0.00118257	EXL2	Protein EXORDIUM-like 2 [Uniprot/SWISSPROT Acc. Q9FE06]
AT2G45660	0.50793	2.82506e-05	0.000554731	SOC1	SOC1 [Uniprot/SPTREMBL Acc. A0A178VY71]; SOC1 [Uniprot/SPTREMBL Acc. A0A178VZL4]; MADS-box protein SOC1 [Uniprot/SWISSPROT Acc. O64645]
AT4G32930	0.50784	2.20147e-05	0.000453635		Uncharacterized protein [Uniprot/SPTREMBL Acc. F4JVV4]
AT1G49230	0.507476	0.00148035	0.0109131	ATL78	RING-H2 finger protein ATL78 [Uniprot/SWISSPROT Acc. Q6NQG7]
AT3G57030	0.507438	5.4076e-05	0.000907617	SSL10	Protein STRICTOSIDINE SYNTHASE-LIKE 10 [Uniprot/SWISSPROT Acc. Q4V3D9]
AT5G48810	0.507299	6.53966e-05	0.00105417	CYTB5-D	CYTB5-B [Uniprot/SPTREMBL Acc. A0A178UMW9]; Cytochrome B5 isoform D [Uniprot/SWISSPROT Acc. Q9ZWT2]
AT2G40900	0.506667	0.00494325	0.026327		WAT1-related protein [Uniprot/SPTREMBL Acc. A0A178VVN5]; WAT1-related protein At2g40900 [Uniprot/SWISSPROT Acc. F4IJ08]
AT5G62220	0.506649	0.000773102	0.00677375	XLT2	Xyloglucan galactosyltransferase XLT2 [Uniprot/SWISSPROT Acc. F4K6F1]
AT4G13810	0.50664	0.00468379	0.0252862	RLP47	Receptor like protein 47 [Uniprot/SPTREMBL Acc. F4JTT4]
AT2G26080	0.506465	8.19926e-05	0.00125207	GLDP2	Glycine dehydrogenase (decarboxylating) 2, mitochondrial [Uniprot/SWISSPROT Acc. O80988]
ATCG00480	0.50638	0.00512977	0.026962	ATPB	ATP synthase subunit beta, chloroplastic [Uniprot/SPTREMBL Acc. A0A1B1W4V2]; ATP synthase subunit beta, chloroplastic [Uniprot/SWISSPROT Acc. P19366]
AT1G27050	0.506361	0.0012857	0.00988285	ATHB54	Uncharacterized protein At1g27050 [Uniprot/SWISSPROT Acc. P0CJ66]
AT3G45600	0.506226	0.000260091	0.00300563	TET3	Tetraspanin3 [Uniprot/SPTREMBL Acc. A0A1I9LNY5]; Tetraspanin-3 [Uniprot/SWISSPROT Acc. Q9M1E7]
AT5G18380	0.506081	6.46483e-05	0.00104705	RPS16C	Uncharacterized protein [Uniprot/SPTREMBL Acc. A0A178UFG3]; Ribosomal protein S5 domain 2-like superfamily protein [Uniprot/SPTREMBL Acc. A8MRX2]; Ribosomal protein S5 domain 2-like superfamily protein [Uniprot/SPTREMBL Acc. F4JWM1]; 40S ribosomal protein S16-3 [Uniprot/SWISSPROT Acc. Q42340]
AT1G76670	0.505636	0.000285572	0.00323384	UDP-GALT2	Bi-functional UDP-rhamnose/UDP-galactose transporter [Uniprot/SPTREMBL Acc. A0A076LAS9]; UDP-rhamnose/UDP-galactose transporter 1 [Uniprot/SWISSPROT Acc. Q9SRE4]
AT5G23920	0.505293	0.000282899	0.00321063		At5g23920 [Uniprot/SPTREMBL Acc. Q9FF88]
AT1G01610	0.505035	0.00585199	0.0296114	GPAT4	GPAT4 [Uniprot/SPTREMBL Acc. A0A178W9F8]; Glycerol-3-phosphate 2-O-acyltransferase 4 [Uniprot/SWISSPROT Acc. Q9LMM0]
AT5G56350	0.50485	9.06861e-05	0.00135577		Pyruvate kinase [Uniprot/SPTREMBL Acc. Q9FM97]
AT5G10730	0.504732	0.000358972	0.00385163		AT5g10730/MAJ23_90 [Uniprot/SPTREMBL Acc. Q93VH5]
AT5G20180	0.504637	7.12322e-05	0.001127		Ribosomal protein [Uniprot/SPTREMBL Acc. Q8W464]
AT2G09990	0.504172	4.53899e-05	0.000801138	RPS16A	Uncharacterized protein [Uniprot/SPTREMBL Acc. A0A178W2C4]; 40S ribosomal protein S16-1 [Uniprot/SWISSPROT Acc. Q9SK22]
AT4G30010	0.504126	0.00012145	0.0016998		AT4g30010/F6G3_40 [Uniprot/SPTREMBL Acc. Q9SZV4]
AT1G64740	0.504003	0.00895708	0.0403033	TUBA1	Tubulin alpha chain [Uniprot/SPTREMBL Acc. A0A178WLQ0]; Tubulin alpha-1 chain [Uniprot/SWISSPROT Acc. P11139]
AT1G72790	0.503673	0.00552007	0.0283683		Hydroxyproline-rich glycoprotein family protein [Uniprot/SPTREMBL Acc. Q9CAJ1]
AT3G16240	0.503588	0.000726878	0.00647152	TIP2-1	Aquaporin TIP2-1 [Uniprot/SWISSPROT Acc. Q41951]
AT3G63540	0.503236	3.9459e-05	0.000717943
AT4G39800	0.50297	0.000391823	0.00412173	IPS1	Inositol-3-phosphate synthase [Uniprot/SPTREMBL Acc. C4PW05]; Inositol-3-phosphate synthase isozyme 1 [Uniprot/SWISSPROT Acc. P42801]
AT5G64180	0.502901	0.00187034	0.0129334		Dbj|BAA96220.1 [Uniprot/SPTREMBL Acc. Q9FMG6]
AT5G36220	0.502832	0.00293286	0.0180434	CYP81D1	Cytochrome P450 81D1 [Uniprot/SWISSPROT Acc. Q9FG65]
AT3G07460	0.502734	4.71841e-05	0.000823459		Uncharacterized protein [Uniprot/SPTREMBL Acc. F4JEG0]
AT3G12120	0.502625	0.000258527	0.00299565	FAD2	FAD2 [Uniprot/SPTREMBL Acc. A0A178VIK7]; Delta(12)-fatty-acid desaturase [Uniprot/SWISSPROT Acc. P46313]
AT5G49560	0.502504	0.000485138	0.00480725		Putative methyltransferase family protein [Uniprot/SPTREMBL Acc. Q9FGZ0]
AT5G08260	0.502356	0.000829811	0.00717505	SCPL35	Serine carboxypeptidase-like 35 [Uniprot/SWISSPROT Acc. Q9LEY1]
AT3G18060	0.502107	0.000468559	0.00468641	AIP1-2	Actin-interacting protein 1-2 [Uniprot/SWISSPROT Acc. Q9LV35]
AT5G15650	0.50185	9.94061e-05	0.00145685	RGP2	UDP-arabinopyranose mutase 2 [Uniprot/SWISSPROT Acc. Q9LFW1]; Glycosyltransferase [Uniprot/SPTREMBL Acc. W8QN98]
AT5G52470	0.50129	7.57734e-05	0.00117707	MED36B	Probable mediator of RNA polymerase II transcription subunit 36b [Uniprot/SWISSPROT Acc. Q9FEF8]
AT2G24940	0.501185	6.28303e-05	0.00102244	MP3	Probable steroid-binding protein 3 [Uniprot/SWISSPROT Acc. Q9SK39]
AT1G14345	0.500681	4.29001e-05	0.000768314		NAD(P)-linked oxidoreductase superfamily protein [Uniprot/SPTREMBL Acc. Q949S6]
AT2G23120	0.500323	0.000725074	0.00646219		Expressed protein [Uniprot/SPTREMBL Acc. Q8S8R1]
AT1G09970	0.500049	0.000122284	0.00170729	LRR XI-23	Leucine-rich receptor-like protein kinase family protein [Uniprot/SPTREMBL Acc. F4I2N7]; Leucine-rich receptor-like protein kinase family protein [Uniprot/SPTREMBL Acc. Q8W4B5]
AT4G28750	0.499942	0.000617784	0.00577375	PSAE1	PSAE-1 [Uniprot/SPTREMBL Acc. A0A178V4E9]; Photosystem I reaction center subunit IV A, chloroplastic [Uniprot/SWISSPROT Acc. Q9S831]
AT4G25130	0.499828	0.000164883	0.00213151	MSR4	Peptide methionine sulfoxide reductase A4, chloroplastic [Uniprot/SWISSPROT Acc. P54150]
AT2G26500	0.499757	8.41425e-05	0.00127551		At2g26500 [Uniprot/SPTREMBL Acc. O48717]
AT3G15730	0.499688	0.000454641	0.00457664	PLDALPHA1	Phospholipase D [Uniprot/SPTREMBL Acc. A0A178VKX2]; Phospholipase D alpha 1 [Uniprot/SWISSPROT Acc. Q38882]
AT1G10370	0.499375	0.000342302	0.00371707	GSTU17	Glutathione S-transferase U17 [Uniprot/SWISSPROT Acc. Q9FUS8]
AT5G08330	0.499192	3.57638e-05	0.000663414	TCP21	TCP11 [Uniprot/SPTREMBL Acc. A0A178UQG9]; Transcription factor TCP21 [Uniprot/SWISSPROT Acc. Q9FTA2]
AT1G19240	0.499079	0.000470932	0.00469865		Putative uncharacterized protein At1g19240 [Uniprot/SPTREMBL Acc. Q9LMA2]
AT3G54900	0.498924	3.46399e-05	0.000648488	GRXS14	Monothiol glutaredoxin-S14, chloroplastic [Uniprot/SWISSPROT Acc. Q84Y95]
AT5G39760	0.498868	0.00330001	0.0197067	ZHD10	Zinc-finger homeodomain protein 10 [Uniprot/SWISSPROT Acc. Q9FIW9]
AT5G24980	0.498046	0.0033477	0.0199246		At5g24980 [Uniprot/SPTREMBL Acc. Q6NQ43]
AT1G55210	0.497853	0.000655483	0.00603361	DIR20	Dirigent protein [Uniprot/SPTREMBL Acc. A0A178WLS2]; Dirigent protein 20 [Uniprot/SWISSPROT Acc. Q9C891]
AT1G25275	0.497348	0.000153751	0.00201812		AT1G25275 protein [Uniprot/SPTREMBL Acc. B9DG55]
AT3G16910	0.49726	0.000613482	0.00575241	AAE7	Acetate/butyrate--CoA ligase AAE7, peroxisomal [Uniprot/SWISSPROT Acc. Q8VZF1]
AT5G38640	0.496952	0.0102339	0.0444758		At5g38640 [Uniprot/SPTREMBL Acc. Q9FFV8]
AT2G15580	0.496381	5.04633e-05	0.000863938		AT2G15580 protein [Uniprot/SPTREMBL Acc. Q9ZQF5]
AT5G13640	0.496326	0.000148078	0.00196279	PDAT1	PDAT1 [Uniprot/SPTREMBL Acc. A0A178UIJ4]; Phospholipid:diacylglycerol acyltransferase 1 [Uniprot/SWISSPROT Acc. Q9FNA9]
AT3G50685	0.496092	7.81047e-05	0.00120345		AT3g50680/T3A5_60 [Uniprot/SPTREMBL Acc. Q941E5]
AT1G19910	0.495876	0.000493163	0.00487265	VHA-C2	V-type proton ATPase subunit c2 [Uniprot/SWISSPROT Acc. P59228]; V-type proton ATPase proteolipid subunit [Uniprot/SPTREMBL Acc. Q24JM2]
AT1G68660	0.495847	0.000100196	0.00146466	CPLS1	Uncharacterized protein [Uniprot/SPTREMBL Acc. A0A178WMY2]; ATP-dependent Clp protease adapter protein CLPS1, chloroplastic [Uniprot/SWISSPROT Acc. Q9SX29]
AT3G22890	0.49578	0.00034371	0.00372763	APS1	APS1 [Uniprot/SPTREMBL Acc. A0A178VCV2]; ATP sulfurylase 1, chloroplastic [Uniprot/SWISSPROT Acc. Q9LIK9]
AT5G06660	0.495559	0.00042289	0.00433095		AT5g06660/F15M7_19 [Uniprot/SPTREMBL Acc. Q9FG04]
AT1G16410	0.494899	0.00342333	0.0202523	CYP79F1	Dihomomethionine N-hydroxylase [Uniprot/SWISSPROT Acc. Q949U1]
AT5G60460	0.494842	0.0104722	0.0452059		Protein transport protein Sec61 subunit beta [Uniprot/SPTREMBL Acc. Q9FKK1]
AT5G54270	0.494667	0.000183214	0.0022973	LHCB3	Chlorophyll a-b binding protein, chloroplastic [Uniprot/SPTREMBL Acc. A0A178USW4]; Chlorophyll a-b binding protein 3, chloroplastic [Uniprot/SWISSPROT Acc. Q9S7M0]
AT4G34710	0.494192	0.000180851	0.00227266	SPE2	Arginine decarboxylase 2 [Uniprot/SWISSPROT Acc. O23141]
AT3G49120	0.494152	0.00627113	0.0312606	PER34	Peroxidase [Uniprot/SPTREMBL Acc. A0A178VGZ7]; Peroxidase 34 [Uniprot/SWISSPROT Acc. Q9SMU8]
AT2G05220	0.493749	7.46909e-05	0.00116768	RPS17B	Uncharacterized protein [Uniprot/SPTREMBL Acc. A0A178VP20]; 40S ribosomal protein S17-2 [Uniprot/SWISSPROT Acc. Q9SJ36]
AT3G43520	0.493604	3.84985e-05	0.000703015	FAX2	Protein FATTY ACID EXPORT 2, chloroplastic [Uniprot/SWISSPROT Acc. Q94A32]
AT2G21970	0.493573	0.000223273	0.00268918	SEP2	SEP2 [Uniprot/SPTREMBL Acc. A0A178VQ84]; Stress enhanced protein 2, chloroplastic [Uniprot/SWISSPROT Acc. Q9SJ02]
AT4G38680	0.493516	8.01432e-05	0.00123153	CSP2	GRP2 [Uniprot/SPTREMBL Acc. A0A178UYV3]; Cold shock protein 2 [Uniprot/SWISSPROT Acc. Q41188]
AT5G14120	0.493319	0.000976353	0.00808647		Major facilitator superfamily protein [Uniprot/SPTREMBL Acc. Q9FMT8]
AT1G75270	0.492702	0.00545294	0.0281078	DHAR2	Glutathione S-transferase DHAR2 [Uniprot/SWISSPROT Acc. Q9FRL8]
AT1G75950	0.492698	5.7477e-05	0.000952547	SKP1A	UIP1 [Uniprot/SPTREMBL Acc. A0A178WD95]; SKP1-like protein 1A [Uniprot/SWISSPROT Acc. Q39255]
AT4G10380	0.492356	0.00153381	0.0112058	NIP5-1	At4g10380 [Uniprot/SPTREMBL Acc. A3KPG0]; Probable aquaporin NIP5-1 [Uniprot/SWISSPROT Acc. Q9SV84]
AT1G64230	0.49214	6.20881e-05	0.00101229	UBC28	Uncharacterized protein [Uniprot/SPTREMBL Acc. A0A178WCS7]; Ubiquitin-conjugating enzyme 28 [Uniprot/SPTREMBL Acc. F4I5B8]; Ubiquitin-conjugating enzyme 28 [Uniprot/SPTREMBL Acc. F4I5C0]; Ubiquitin-conjugating enzyme E2 28 [Uniprot/SWISSPROT Acc. Q94F47]
AT1G56330	0.491884	0.000105874	0.00152678	SAR1B	SAR1B [Uniprot/SPTREMBL Acc. A0A178WM97]; GTP-binding protein SAR1B [Uniprot/SWISSPROT Acc. Q01474]
AT4G28660	0.491555	0.000285009	0.00323029	PSB28	Photosystem II reaction center Psb28 protein [Uniprot/SPTREMBL Acc. F4JM05]; Photosystem II reaction center PSB28 protein, chloroplastic [Uniprot/SWISSPROT Acc. Q8W0Y8]
AT2G15620	0.491493	0.000395607	0.00415096	NIR1	Ferredoxin--nitrite reductase, chloroplastic [Uniprot/SWISSPROT Acc. Q39161]
AT4G29830	0.491325	0.000391857	0.00412173	VIP3	WD repeat-containing protein VIP3 [Uniprot/SWISSPROT Acc. Q9SZQ5]
AT1G72020	0.490804	0.000127145	0.00174945		Putative uncharacterized protein At1g72020 [Uniprot/SPTREMBL Acc. Q9C7G5]
AT4G39940	0.49072	0.000842492	0.00725171	APK2	Adenylyl-sulfate kinase [Uniprot/SPTREMBL Acc. A0A178V573]; Adenylyl-sulfate kinase 2, chloroplastic [Uniprot/SWISSPROT Acc. O49196]
AT1G20030	0.490605	0.0092573	0.041328		Pathogenesis-related thaumatin superfamily protein [Uniprot/SPTREMBL Acc. Q9LNT0]
AT3G02470	0.490309	0.000235087	0.00279798	SAMDC1	S-adenosylmethionine decarboxylase proenzyme [Uniprot/SPTREMBL Acc. A0A178VEW3]; S-adenosylmethionine decarboxylase proenzyme 1 [Uniprot/SWISSPROT Acc. Q96286]
AT5G13440	0.490289	0.000213088	0.00260132		Cytochrome b-c1 complex subunit Rieske, mitochondrial [Uniprot/SPTREMBL Acc. Q9LYR2]
AT3G51260	0.489934	5.73219e-05	0.000950899	PAD1	Proteasome subunit alpha type [Uniprot/SPTREMBL Acc. A0A178VPE4]; Proteasome subunit alpha type-7-A [Uniprot/SWISSPROT Acc. P30186]; Proteasome subunit alpha type [Uniprot/SPTREMBL Acc. Q2V3Q0]
AT2G15880	0.489789	0.0058475	0.0295974	PEX3	Pollen-specific leucine-rich repeat extensin-like protein 3 [Uniprot/SWISSPROT Acc. Q9XIL9]
AT1G28150	0.489582	0.000220248	0.00266777		UPF0426 protein At1g28150, chloroplastic [Uniprot/SWISSPROT Acc. Q9FZ89]
AT4G27960	0.489542	7.53908e-05	0.0011747	UBC9	UBC9 [Uniprot/SPTREMBL Acc. A0A178UV17]; Ubiquitin conjugating enzyme 9 [Uniprot/SPTREMBL Acc. F4JKF3]; SUMO-conjugating enzyme UBC9 [Uniprot/SWISSPROT Acc. P35132]
AT4G38860	0.489213	0.000392875	0.00412736		At4g38860 [Uniprot/SPTREMBL Acc. Q9T0J3]
AT4G14030	0.489007	0.000155564	0.00203302	SBP1	Selenium-binding protein 1 [Uniprot/SWISSPROT Acc. O23264]
AT2G19760	0.488688	0.0018601	0.0128799	PRO1	Profilin-1 [Uniprot/SWISSPROT Acc. Q42449]
AT3G22840	0.488571	0.00151013	0.0110828	ELIP1	Early light-induced protein 1, chloroplastic [Uniprot/SWISSPROT Acc. P93735]
AT4G34190	0.48857	0.000130727	0.00178012	SEP1	SEP1 [Uniprot/SPTREMBL Acc. A0A178URT7]; Stress enhanced protein 1, chloroplastic [Uniprot/SWISSPROT Acc. Q9M7I9]
AT1G50320	0.488487	0.00012191	0.00170416	ATHX	THX [Uniprot/SPTREMBL Acc. A0A178W3U7]; Thioredoxin X, chloroplastic [Uniprot/SWISSPROT Acc. Q8LD49]
AT5G12190	0.48828	0.000197534	0.00244636		Uncharacterized protein [Uniprot/SPTREMBL Acc. A0A178UGK3]; Splicing factor 3B subunit 6-like protein [Uniprot/SWISSPROT Acc. Q9FMP4]
AT4G32770	0.487994	0.00140193	0.0105394	VTE1	Sucrose export defective 1 [Uniprot/SPTREMBL Acc. Q0WW11]; Tocopherol cyclase, chloroplastic [Uniprot/SWISSPROT Acc. Q94FY7]
AT2G29090	0.487582	0.00247636	0.0159374	CYP707A2	Abscisic acid 8'-hydroxylase 2 [Uniprot/SWISSPROT Acc. O81077]
AT5G19510	0.487532	0.000637219	0.00591338		Elongation factor 1-beta 2 [Uniprot/SWISSPROT Acc. Q9SCX3]
AT3G62770	0.487483	0.000897378	0.00763575	ATG18A	Autophagy-related protein 18a [Uniprot/SWISSPROT Acc. Q93VB2]
AT1G29900	0.487469	0.000628264	0.00584932	CARB	Carbamoyl-phosphate synthase large chain, chloroplastic [Uniprot/SWISSPROT Acc. Q42601]
AT4G01070	0.487437	0.00121627	0.0094942	UGT72B1	UDP-Glycosyltransferase superfamily protein [Uniprot/SPTREMBL Acc. F4JHS0]; UDP-glycosyltransferase 72B1 [Uniprot/SWISSPROT Acc. Q9M156]; Glycosyltransferase [Uniprot/SPTREMBL Acc. W8Q313]
AT5G14040	0.487233	0.000631289	0.0058679	MPT3	PHT3 [Uniprot/SPTREMBL Acc. A0A178UMU4]; Mitochondrial phosphate carrier protein 3, mitochondrial [Uniprot/SWISSPROT Acc. Q9FMU6]
AT1G02500	0.487159	0.000976014	0.00808647	SAM1	S-adenosylmethionine synthase [Uniprot/SPTREMBL Acc. A0A178WES1]; S-adenosylmethionine synthase 1 [Uniprot/SWISSPROT Acc. P23686]
AT5G57290	0.486969	0.000165203	0.00213404	RPP3B	Uncharacterized protein [Uniprot/SPTREMBL Acc. A0A178UL91]; 60S acidic ribosomal protein family [Uniprot/SPTREMBL Acc. B3H4N7]; 60S acidic ribosomal protein family [Uniprot/SPTREMBL Acc. F4KAM0]; 60S acidic ribosomal protein P3-2 [Uniprot/SWISSPROT Acc. Q9LVC9]
AT3G08640	0.486514	0.00020979	0.00257109	RER3	Protein RETICULATA-RELATED 3, chloroplastic [Uniprot/SWISSPROT Acc. Q9C9Z2]
AT4G38150	0.486458	6.82579e-05	0.00109206		Pentatricopeptide repeat-containing protein At4g38150 [Uniprot/SWISSPROT Acc. Q9SZL5]
AT3G61580	0.486195	0.00368518	0.0212644	SLD1	SLD1 [Uniprot/SPTREMBL Acc. A0A178V7U9]; Delta(8)-fatty-acid desaturase 1 [Uniprot/SWISSPROT Acc. Q9ZRP7]
AT3G12490	0.485992	0.000118714	0.00167713	CYS6	Cysteine proteinase inhibitor 6 [Uniprot/SWISSPROT Acc. Q8H0X6]
AT4G38920	0.485848	0.000359282	0.00385254	VHA-C1	V-type proton ATPase proteolipid subunit [Uniprot/SPTREMBL Acc. A0A178VXD8]; V-type proton ATPase subunit c1 [Uniprot/SWISSPROT Acc. P0DH92]; V-type proton ATPase subunit c3 [Uniprot/SWISSPROT Acc. P0DH93]; V-type proton ATPase subunit c5 [Uniprot/SWISSPROT Acc. P0DH94]
AT3G48030	0.485562	0.000780085	0.00682096	ATL48	Hypoxia-responsive family protein / zinc finger (C3HC4-type RING finger) family protein [Uniprot/SPTREMBL Acc. A0A1I9LNQ5]; RING-H2 finger protein ATL48 [Uniprot/SWISSPROT Acc. Q7X843]
AT4G14800	0.484937	0.000223693	0.00269235	PBD2	Proteasome subunit beta type [Uniprot/SPTREMBL Acc. A0A178UVU0]; Proteasome subunit beta type [Uniprot/SPTREMBL Acc. F4JIF9]; Proteasome subunit beta type-2-B [Uniprot/SWISSPROT Acc. O24633]
AT5G24120	0.484843	0.000258059	0.00299417	SIGE	SIGE [Uniprot/SPTREMBL Acc. A0A178URC9]; RNA polymerase sigma factor sigE, chloroplastic/mitochondrial [Uniprot/SWISSPROT Acc. Q9ZNX9]
AT2G03550	0.484651	0.000444155	0.0044949	CXE7	Probable carboxylesterase 7 [Uniprot/SWISSPROT Acc. Q9ZQ91]
AT3G04140	0.484597	0.000169916	0.00218004
AT3G12630	0.484282	0.000153384	0.00201484	SAP5	SAP5 [Uniprot/SPTREMBL Acc. A0A178VGK6]; Zinc finger A20 and AN1 domain-containing stress-associated protein 5 [Uniprot/SWISSPROT Acc. Q9LHJ8]
AT5G24400	0.48421	0.000230902	0.00275796	EMB2024	Probable 6-phosphogluconolactonase 5, chloroplastic [Uniprot/SWISSPROT Acc. Q84WW2]
AT1G71170	0.483859	0.000681535	0.00619686		Probable 3-hydroxyisobutyrate dehydrogenase-like 2, mitochondrial [Uniprot/SWISSPROT Acc. Q9C991]
AT3G06170	0.483505	0.000899648	0.00764366		At3g06170 [Uniprot/SPTREMBL Acc. Q494Q0]
AT4G26960	0.483345	0.0035746	0.0208159		Uncharacterized protein [Uniprot/SPTREMBL Acc. F4JVT8]
AT1G72810	0.483253	0.00146705	0.0108572	TS2	Uncharacterized protein [Uniprot/SPTREMBL Acc. A0A178WMN0]; Threonine synthase 2, chloroplastic [Uniprot/SWISSPROT Acc. Q9SSP5]
AT1G09560	0.483232	0.0109479	0.0465429	GLP4	Germin-like protein subfamily 2 member 1 [Uniprot/SWISSPROT Acc. P94014]
AT2G25610	0.482693	0.000235782	0.00279846		Uncharacterized protein [Uniprot/SPTREMBL Acc. A0A178W1L2]; V-type proton ATPase subunit c''2 [Uniprot/SWISSPROT Acc. Q9SLA2]
AT4G31300	0.482664	0.000196414	0.00243425	PBA1	Proteasome subunit beta type [Uniprot/SPTREMBL Acc. A0A178V2B3]; Proteasome subunit beta type [Uniprot/SPTREMBL Acc. F4JRY2]; Proteasome subunit beta type-6 [Uniprot/SWISSPROT Acc. Q8LD27]
AT5G01820	0.482312	5.85156e-05	0.000966016	CIPK14	CBL-interacting serine/threonine-protein kinase 14 [Uniprot/SWISSPROT Acc. Q9LZW4]
AT5G08410	0.482195	0.000133047	0.00180166	FTRA2	At5g08410 [Uniprot/SPTREMBL Acc. Q8LBP6]
AT3G50820	0.48206	0.000329635	0.00361173	PSBO2	Oxygen-evolving enhancer protein 1-2, chloroplastic [Uniprot/SWISSPROT Acc. Q9S841]
AT5G16010	0.481962	0.0050487	0.0267001		3-oxo-5-alpha-steroid 4-dehydrogenase family protein [Uniprot/SPTREMBL Acc. Q9LFS3]
AT5G49665	0.481887	0.00134368	0.0102274		At5g49665 [Uniprot/SPTREMBL Acc. Q9LTA6]
AT1G23390	0.48168	0.00103707	0.00845424
AT1G80720	0.481221	0.00426504	0.0236786		Uncharacterized protein [Uniprot/SPTREMBL Acc. A0A178W169]; At1g80720 [Uniprot/SPTREMBL Acc. Q9SAI6]
AT4G21105	0.481202	0.000554084	0.00532088		At4g21108/At4g21108 [Uniprot/SPTREMBL Acc. Q944S8]
AT4G00150	0.481201	0.000519539	0.00508806	SCL6	Scarecrow-like protein 6 [Uniprot/SWISSPROT Acc. O81316]
AT1G17510	0.481134	0.00981665	0.0431604		F1L3.22 [Uniprot/SPTREMBL Acc. Q9LNQ3]
AT3G14420	0.48067	0.000457642	0.00459874	GLO1	Aldolase-type TIM barrel family protein [Uniprot/SPTREMBL Acc. A8MS37]; Aldolase-type TIM barrel family protein [Uniprot/SPTREMBL Acc. B3H4B8]; Aldolase-type TIM barrel family protein [Uniprot/SPTREMBL Acc. Q2V3V9]; Peroxisomal (S)-2-hydroxy-acid oxidase GLO1 [Uniprot/SWISSPROT Acc. Q9LRR9]
AT1G10960	0.480531	0.00255586	0.0163108	FD1	Ferredoxin [Uniprot/SPTREMBL Acc. A0A178WLN7]; Ferredoxin-1, chloroplastic [Uniprot/SWISSPROT Acc. O04090]
AT3G52500	0.480339	0.00265203	0.0167619		At3g52500 [Uniprot/SPTREMBL Acc. Q9SVD1]
AT5G41700	0.480337	0.000152315	0.00200388	UBC8	Uncharacterized protein [Uniprot/SPTREMBL Acc. A0A178UE87]; AT5G41700 protein [Uniprot/SPTREMBL Acc. B9DFD0]; Ubiquitin-conjugating enzyme E2 8 [Uniprot/SWISSPROT Acc. P35131]
AT1G72370	0.480195	0.000243399	0.002865	RPSAA	40S ribosomal protein SA [Uniprot/SPTREMBL Acc. A0A178WNA1]; 40S ribosomal protein SA [Uniprot/SPTREMBL Acc. B9DG17]; 40S ribosomal protein Sa-1 [Uniprot/SWISSPROT Acc. Q08682]
AT4G16490	0.479849	0.000103481	0.00150114		ARM repeat superfamily protein [Uniprot/SPTREMBL Acc. F4JMH0]
AT1G22140	0.479136	0.00327698	0.0196034		At1g22140/F2E2_13 [Uniprot/SPTREMBL Acc. Q93Z58]
AT1G07250	0.479068	0.00018638	0.00233005	UGT71C4	UDP-glycosyltransferase 71C4 [Uniprot/SWISSPROT Acc. Q9LML6]; Glycosyltransferase [Uniprot/SPTREMBL Acc. W8QPB7]
AT5G59030	0.478633	0.000200831	0.00247821	COPT1	Copper transporter 1 [Uniprot/SWISSPROT Acc. Q39065]
AT3G63410	0.478185	0.000176844	0.00223876	VTE3	VTE3 [Uniprot/SPTREMBL Acc. A0A178VHS6]; 2-methyl-6-phytyl-1,4-hydroquinone methyltransferase, chloroplastic [Uniprot/SWISSPROT Acc. Q9LY74]
AT4G32260	0.478076	0.00103777	0.00845592		AT4g32260/F10M6_100 [Uniprot/SPTREMBL Acc. Q42139]
AT1G07080	0.478052	0.000126612	0.00174491		At1g07080/F10K1_15 [Uniprot/SPTREMBL Acc. Q93VQ6]
AT1G71880	0.477991	0.000341275	0.00370828	SUC1	SUC1 [Uniprot/SPTREMBL Acc. A0A178W2N3]; Sucrose transport protein SUC1 [Uniprot/SWISSPROT Acc. Q39232]
AT2G36880	0.477862	0.00121238	0.00948118	METK3	S-adenosylmethionine synthase [Uniprot/SPTREMBL Acc. A0A178VXF8]; S-adenosylmethionine synthase 3 [Uniprot/SWISSPROT Acc. Q9SJL8]
AT3G23000	0.477795	0.000420643	0.00431828	CIPK7	Non-specific serine/threonine protein kinase [Uniprot/SPTREMBL Acc. A0A178VLC2]; CBL-interacting serine/threonine-protein kinase 7 [Uniprot/SWISSPROT Acc. Q9XIW0]
AT1G04250	0.477778	0.00678641	0.0330961	IAA17	Auxin-responsive protein [Uniprot/SPTREMBL Acc. A0A178WIK9]; Auxin-responsive protein IAA17 [Uniprot/SWISSPROT Acc. P93830]
AT5G08040	0.477461	0.000164848	0.00213151	TOM5	At5g08040 [Uniprot/SPTREMBL Acc. Q6IDR6]; Mitochondrial import receptor subunit TOM5 homolog [Uniprot/SWISSPROT Acc. Q9SD80]
AT5G45410	0.477428	0.00219541	0.0145875		AT5G45410 protein [Uniprot/SPTREMBL Acc. Q9FHJ5]
AT2G34510	0.476998	6.13328e-05	0.00100284		Putative uncharacterized protein At2g34510 [Uniprot/SPTREMBL Acc. O64696]
AT1G16700	0.476719	0.000163335	0.00211791		Uncharacterized protein [Uniprot/SPTREMBL Acc. A0A178WCX5]; NADH dehydrogenase [ubiquinone] iron-sulfur protein 8-B, mitochondrial [Uniprot/SWISSPROT Acc. Q9FX83]
AT4G13850	0.476343	0.000171116	0.00218566	RBG2	GRP2 [Uniprot/SPTREMBL Acc. A0A178UU67]; Glycine-rich RNA-binding protein 2 [Uniprot/SPTREMBL Acc. A8MRQ4]; Glycine-rich RNA-binding protein 2 [Uniprot/SPTREMBL Acc. A8MSB9]; Glycine-rich RNA-binding protein 2 [Uniprot/SPTREMBL Acc. F4JTU2]; Glycine-rich RNA-binding protein 2, mitochondrial [Uniprot/SWISSPROT Acc. Q9SVM8]
AT2G35660	0.476004	0.00557301	0.028546	CTF2A	FAD/NAD(P)-binding oxidoreductase family protein [Uniprot/SPTREMBL Acc. F4IKT4]; FAD/NAD(P)-binding oxidoreductase family protein [Uniprot/SPTREMBL Acc. Q9ZQN9]
AT2G42310	0.475425	0.000738668	0.00653906		ESSS subunit of NADH:ubiquinone oxidoreductase (Complex I) protein [Uniprot/SPTREMBL Acc. Q9SLC8]
AT5G65000	0.475377	0.000610892	0.0057344		CMP-sialic acid transporter 5 [Uniprot/SWISSPROT Acc. Q8LES0]
AT1G32210	0.475295	0.000926287	0.00780024	DAD1	Dolichyl-diphosphooligosaccharide--protein glycosyltransferase subunit DAD1 [Uniprot/SPTREMBL Acc. A0A178WL80]; Dolichyl-diphosphooligosaccharide--protein glycosyltransferase subunit DAD1 [Uniprot/SWISSPROT Acc. Q39080]
AT5G47700	0.475114	0.0022063	0.0146427	RPP1C	Uncharacterized protein [Uniprot/SPTREMBL Acc. A0A178UBE0]; 60S acidic ribosomal protein P1-3 [Uniprot/SWISSPROT Acc. Q8LEQ0]
AT2G01190	0.47502	0.00468337	0.0252862		Expressed protein [Uniprot/SPTREMBL Acc. Q9ZU48]
AT1G16470	0.474988	7.09268e-05	0.00112321	PAB1	Proteasome subunit alpha type [Uniprot/SPTREMBL Acc. A0A178WA13]; Proteasome subunit alpha type-2-A [Uniprot/SWISSPROT Acc. O23708]
AT3G16770	0.474953	8.64155e-05	0.00130103	RAP2-3	Ethylene-responsive transcription factor RAP2-3 [Uniprot/SWISSPROT Acc. P42736]
AT1G15710	0.47495	0.00171344	0.0121246	TYRAAT2	Arogenate dehydrogenase 2, chloroplastic [Uniprot/SWISSPROT Acc. Q9LMR3]
AT5G21274	0.474907	0.000130308	0.00177724	CAM6	CAM6 [Uniprot/SPTREMBL Acc. A0A178UHI2]; Calmodulin-6 [Uniprot/SWISSPROT Acc. Q03509]
AT3G22550	0.47467	0.000243033	0.00286267		NAD(P)H-quinone oxidoreductase subunit, putative (DUF581) [Uniprot/SPTREMBL Acc. Q8L471]
AT3G10080	0.474487	0.000617342	0.00577277		RmlC-like cupins superfamily protein [Uniprot/SPTREMBL Acc. A0A1I9LSI8]; At3g10080 [Uniprot/SPTREMBL Acc. A3KPE5]; Germin-like protein subfamily 3 member 2 [Uniprot/SWISSPROT Acc. Q9SR72]
AT3G08940	0.474426	0.000320417	0.00353908	LHCB4.2	Chlorophyll a-b binding protein CP29.2, chloroplastic [Uniprot/SWISSPROT Acc. Q9XF88]
AT5G52240	0.474255	0.000140563	0.00188701	MSBP1	Membrane steroid binding protein 1 [Uniprot/SPTREMBL Acc. F4KG44]; Membrane steroid-binding protein 1 [Uniprot/SWISSPROT Acc. Q9XFM6]
AT4G15530	0.473969	0.000243646	0.00286593	PPDK	Pyruvate, phosphate dikinase [Uniprot/SPTREMBL Acc. B9DHM5]; Pyruvate, phosphate dikinase 1, chloroplastic [Uniprot/SWISSPROT Acc. O23404]
AT1G27480	0.473735	8.62388e-05	0.00129951	LCAT1	Lecithin-cholesterol acyltransferase-like 1 [Uniprot/SWISSPROT Acc. Q9FZI8]
AT5G43860	0.473682	0.00784633	0.0367962	CLH2	Chlorophyllase-2, chloroplastic [Uniprot/SWISSPROT Acc. Q9M7I7]
AT3G47836	0.473628	0.000278048	0.00317074		Transmembrane protein [Uniprot/SPTREMBL Acc. A8MSE4]; Transmembrane protein [Uniprot/SPTREMBL Acc. Q3EAN0]
AT3G47430	0.473202	0.00236472	0.015413	PEX11B	Peroxisomal membrane protein 11B [Uniprot/SWISSPROT Acc. Q9STY0]
AT1G08700	0.472808	0.000102754	0.00149312	PS1	Presenilin-like protein At1g08700 [Uniprot/SWISSPROT Acc. O64668]; Presenilin [Uniprot/SPTREMBL Acc. Q0V7S4]
AT2G41475	0.472498	0.00195461	0.0133772	ATS3A	Embryo-specific protein ATS3A [Uniprot/SWISSPROT Acc. Q681K2]
AT5G67190	0.471798	0.0088357	0.0398906	ERF010	Ethylene-responsive transcription factor ERF010 [Uniprot/SWISSPROT Acc. Q9FH94]
AT1G18210	0.471733	0.00048903	0.00484021	CML27	Uncharacterized protein [Uniprot/SPTREMBL Acc. A0A178WM36]; Probable calcium-binding protein CML27 [Uniprot/SWISSPROT Acc. Q9LE22]
AT1G06430	0.471452	0.000247435	0.00290054	FTSH8	ATP-dependent zinc metalloprotease FTSH 8, chloroplastic [Uniprot/SWISSPROT Acc. Q8W585]
AT2G45630	0.471427	0.00375298	0.0215177		At2g45630/F17K2.16 [Uniprot/SPTREMBL Acc. O64643]; D-isomer specific 2-hydroxyacid dehydrogenase family protein [Uniprot/SPTREMBL Acc. Q67Y01]
AT1G58270	0.471343	0.00360586	0.0209409	ZW9	At1g58270/F19C14_8 [Uniprot/SPTREMBL Acc. Q9SLV3]
AT4G28020	0.471135	0.00442742	0.0243011		At4g28020 [Uniprot/SPTREMBL Acc. Q6NMB4]
AT5G55190	0.471018	0.000131528	0.00178538	RAN3	GTP-binding nuclear protein [Uniprot/SPTREMBL Acc. A0A178UD71]; GTP-binding nuclear protein Ran-3 [Uniprot/SWISSPROT Acc. Q8H156]
AT3G51730	0.471011	0.000162121	0.00210536		AT3g51730/T18N14_110 [Uniprot/SPTREMBL Acc. Q9SCT5]
AT1G79040	0.470488	0.000367066	0.0039237	PSBR	Photosystem II 10 kDa polypeptide, chloroplastic [Uniprot/SWISSPROT Acc. P27202]; PSII-R protein [Uniprot/SPTREMBL Acc. Q0WWI7]
AT4G14960	0.47029	0.000197846	0.00244668	TUBA6	Tubulin alpha chain [Uniprot/SPTREMBL Acc. A0A178UXP7]; Tubulin alpha chain [Uniprot/SPTREMBL Acc. B9DFF8]; Tubulin alpha-6 chain [Uniprot/SWISSPROT Acc. P29511]
AT4G34180	0.470207	0.000221913	0.00267851		AT4g34180/F28A23_60 [Uniprot/SPTREMBL Acc. Q93V74]
AT4G00585	0.469915	0.000708827	0.00636048		Putative uncharacterized protein [Uniprot/SPTREMBL Acc. Q8VZT9]
AT3G58470	0.46983	0.000246852	0.00289768		Protein-lysine N-methyltransferase At3g58470 [Uniprot/SPTREMBL Acc. Q93Z55]
AT1G22190	0.469811	0.00228672	0.0150486	RAP2-13	Ethylene-responsive transcription factor RAP2-13 [Uniprot/SWISSPROT Acc. Q9LM15]
AT5G18800	0.469642	0.000119443	0.0016816		NADH dehydrogenase [ubiquinone] 1 alpha subcomplex subunit 8-B [Uniprot/SWISSPROT Acc. Q8LGE7]
AT1G48100	0.469633	0.00524669	0.0274126		Polygalacturonase At1g48100 [Uniprot/SWISSPROT Acc. Q949Z1]
AT1G11210	0.469482	0.000265557	0.00306053		At1g11210 [Uniprot/SPTREMBL Acc. Q9SXA7]
AT5G48180	0.469463	0.00070666	0.00634899	NSP5	Nitrile-specifier protein 5 [Uniprot/SWISSPROT Acc. Q93XW5]
AT3G06590	0.46936	0.00339639	0.0201281	BHLH148	Transcription factor bHLH148 [Uniprot/SWISSPROT Acc. Q9C8Z9]
AT3G23920	0.469042	0.00154735	0.0112764	BAM1	Beta-amylase [Uniprot/SPTREMBL Acc. A0A178VNG4]; Beta-amylase 1, chloroplastic [Uniprot/SWISSPROT Acc. Q9LIR6]
AT3G24190	0.468981	0.000974745	0.00808134		AT3g24190/MUJ8_17 [Uniprot/SPTREMBL Acc. Q9LRN0]
AT5G18690	0.468668	0.007911	0.0370219	AGP25	ATAGP25 [Uniprot/SPTREMBL Acc. A0A178UK45]; Classical arabinogalactan protein 25 [Uniprot/SWISSPROT Acc. Q6NN00]
AT1G68760	0.468534	0.0066716	0.0326572	NUDT1	NUDX1 [Uniprot/SPTREMBL Acc. A0A178WE57]; Nudix hydrolase 1 [Uniprot/SWISSPROT Acc. Q9CA40]
AT5G45775	0.468488	0.000220569	0.00266977	RPL11B	Uncharacterized protein [Uniprot/SPTREMBL Acc. A0A178UAV2]; 60S ribosomal protein L11-2 [Uniprot/SWISSPROT Acc. P42794]
AT1G71030	0.468222	0.000112287	0.00160037	ATMYBL2	At1g71030/F23N20_2 [Uniprot/SPTREMBL Acc. Q9C9A5]
AT5G43970	0.468179	0.000321718	0.00354394	TOM9-2	TOM9-2 [Uniprot/SPTREMBL Acc. A0A178UKM7]; Mitochondrial import receptor subunit TOM9-2 [Uniprot/SWISSPROT Acc. Q9FNC9]
AT3G54820	0.467322	0.000309301	0.00344624	PIP2-5	Probable aquaporin PIP2-5 [Uniprot/SWISSPROT Acc. Q9SV31]
AT3G06570	0.467085	0.0110983	0.0469606
AT1G11530	0.467075	0.00477312	0.0256273	CXXS1	CXXS1 [Uniprot/SPTREMBL Acc. A0A178WIW7]; Thioredoxin-like protein CXXS1 [Uniprot/SWISSPROT Acc. Q8LDI5]
AT1G18080	0.466757	0.000230697	0.00275796	RACK1A	Receptor for activated C kinase 1A [Uniprot/SWISSPROT Acc. O24456]
AT4G34480	0.466737	0.00343038	0.0202799		Glucan endo-1,3-beta-glucosidase 7 [Uniprot/SWISSPROT Acc. Q9M069]
AT4G39300	0.466637	0.00012426	0.00172421		At4g39300 [Uniprot/SPTREMBL Acc. Q9T036]; Envelope glycoprotein [Uniprot/SPTREMBL Acc. Q9T037]
AT3G57400	0.466568	0.000863044	0.00740414		Putative uncharacterized protein F28O9.250 [Uniprot/SPTREMBL Acc. Q9M2K7]
AT3G63140	0.465912	0.000250047	0.00292514	CSP41A	Chloroplast stem-loop binding protein of 41 kDa a, chloroplastic [Uniprot/SWISSPROT Acc. Q9LYA9]
AT4G13520	0.465848	0.00159068	0.0114828	SMAP1	Small acidic protein 1 [Uniprot/SWISSPROT Acc. Q9T0H2]
AT5G10810	0.465788	0.00163207	0.0116939	ATER	Enhancer of rudimentary homolog [Uniprot/SPTREMBL Acc. Q541Y0]; Enhancer of rudimentary homolog [Uniprot/SWISSPROT Acc. Q96319]
AT5G59613	0.465491	0.00166792	0.0118819		AT3g46430/F18L15_150 [Uniprot/SPTREMBL Acc. Q9SN96]
AT5G38630	0.465398	0.000887847	0.00757545	CYB561B	Probable transmembrane ascorbate ferrireductase 2 [Uniprot/SWISSPROT Acc. Q9SWS1]
AT3G54600	0.465373	0.000415871	0.00428382	DJ1F
AT4G32340	0.465322	0.000143916	0.00192325
AT4G15940	0.465059	0.000500922	0.00493506		Fumarylacetoacetate (FAA) hydrolase family [Uniprot/SPTREMBL Acc. O23443]
AT5G19440	0.465022	0.000744855	0.00657492		At5g19440 [Uniprot/SPTREMBL Acc. Q29Q34]
AT5G47640	0.465008	0.00575828	0.0292585	NFYB2	NF-YB2 [Uniprot/SPTREMBL Acc. A0A178UPH7]; Nuclear transcription factor Y subunit B-2 [Uniprot/SWISSPROT Acc. Q9FGJ3]
AT1G48040	0.464886	0.00945865	0.0419722		Probable protein phosphatase 2C 13 [Uniprot/SWISSPROT Acc. Q9LNF4]
AT3G57062	0.464873	0.00252263	0.0161348		Putative uncharacterized protein [Uniprot/SPTREMBL Acc. Q0WRF0]
AT2G34430	0.464811	0.000547575	0.00527616	LHB1B1	Chlorophyll a-b binding protein, chloroplastic [Uniprot/SPTREMBL Acc. Q39142]
AT1G10682	0.464789	0.00357635	0.020819
AT2G25080	0.464615	0.000140981	0.00189113	GPX1	Phospholipid hydroperoxide glutathione peroxidase 1, chloroplastic [Uniprot/SWISSPROT Acc. P52032]
AT4G16190	0.464467	0.000313805	0.00348734	RD19C	Probable cysteine protease RD19C [Uniprot/SWISSPROT Acc. Q9SUL1]
AT4G16500	0.46446	0.000732226	0.00650221	CYS4	Cysteine proteinase inhibitor 4 [Uniprot/SWISSPROT Acc. Q84WT8]
AT4G22160	0.464413	0.0109012	0.0463674		Uncharacterized protein At4g22160 [Uniprot/SWISSPROT Acc. Q8L8L9]
AT2G43060	0.464392	0.00610539	0.030586	IBH1	Transcription factor IBH1 [Uniprot/SWISSPROT Acc. Q9SKX1]
AT3G48890	0.464376	0.00219412	0.0145845	MSBP2	Membrane steroid-binding protein 2 [Uniprot/SWISSPROT Acc. Q9M2Z4]
AT5G19550	0.464176	0.00101972	0.00835662	ASP2	Aspartate aminotransferase, cytoplasmic isozyme 1 [Uniprot/SWISSPROT Acc. P46645]; Aspartate aminotransferase [Uniprot/SPTREMBL Acc. Q1EBW2]
AT1G23100	0.464169	0.00305892	0.0185652		GroES-like family protein [Uniprot/SPTREMBL Acc. Q8LDC9]
AT5G67300	0.463802	0.000274239	0.00314154	MYB44	MYBR1 [Uniprot/SPTREMBL Acc. A0A178UQ74]; Transcription factor MYB44 [Uniprot/SWISSPROT Acc. Q9FDW1]
AT5G60390	0.463713	0.000562942	0.00537314	A4	Elongation factor 1-alpha [Uniprot/SPTREMBL Acc. A0A178WJC9]; Elongation factor 1-alpha 1 [Uniprot/SWISSPROT Acc. P0DH99]; Elongation factor 1-alpha 3 [Uniprot/SWISSPROT Acc. Q0WL56]; Elongation factor 1-alpha 4 [Uniprot/SWISSPROT Acc. Q8GTY0]; Elongation factor 1-alpha 2 [Uniprot/SWISSPROT Acc. Q8W4H7]
AT5G15950	0.463405	0.000172489	0.002195	SAMDC2	S-adenosylmethionine decarboxylase proenzyme 2 [Uniprot/SWISSPROT Acc. Q9S7T9]
AT1G22530	0.463343	0.000390968	0.00411745	PATL2	Patellin-2 [Uniprot/SWISSPROT Acc. Q56ZI2]
AT1G76200	0.463238	0.000368294	0.00393191		NADH dehydrogenase [ubiquinone] 1 beta subcomplex subunit 2 [Uniprot/SWISSPROT Acc. Q8LDK3]
AT3G28200	0.463107	0.0027021	0.017028	PER31	Peroxidase 31 [Uniprot/SWISSPROT Acc. Q9LHA7]
AT2G01570	0.463089	0.00011548	0.00164041	RGA	DELLA protein RGA [Uniprot/SWISSPROT Acc. Q9SLH3]
AT2G39270	0.463087	0.000332705	0.00363594		Uncharacterized protein [Uniprot/SPTREMBL Acc. A0A178VLJ8]; Probable adenylate kinase 6, chloroplastic [Uniprot/SWISSPROT Acc. Q84JF7]
AT5G17600	0.462889	0.00627562	0.0312739	ATL52	RING-H2 finger protein ATL52 [Uniprot/SWISSPROT Acc. Q9LF64]
AT5G22390	0.462657	0.00145482	0.0107947
AT1G50010	0.462507	0.0001468	0.00195121	TUBA2	Tubulin alpha chain [Uniprot/SPTREMBL Acc. A0A178W5L2]; Tubulin alpha-2 chain [Uniprot/SWISSPROT Acc. B9DGT7]; Tubulin alpha-4 chain [Uniprot/SWISSPROT Acc. Q0WV25]
AT2G37540	0.46247	0.00259186	0.0165036		NAD(P)-binding Rossmann-fold superfamily protein [Uniprot/SPTREMBL Acc. O80924]
AT5G26230	0.462385	0.00469319	0.025329	MAKR1	Probable membrane-associated kinase regulator 1 [Uniprot/SWISSPROT Acc. Q3E936]
AT1G25560	0.462369	0.000778093	0.00680702	TEM1	TEM1 [Uniprot/SPTREMBL Acc. A0A178W8G8]; AP2/ERF and B3 domain-containing transcription repressor TEM1 [Uniprot/SWISSPROT Acc. Q9C6M5]
AT3G48680	0.462321	0.000150752	0.0019879	GAMMACAL2	Gamma carbonic anhydrase-like 2, mitochondrial [Uniprot/SWISSPROT Acc. Q9SMN1]
AT5G47610	0.462258	0.000439647	0.00446779	ATL79	At5g47610 [Uniprot/SPTREMBL Acc. Q1H5E6]; RING-H2 finger protein ATL79 [Uniprot/SWISSPROT Acc. Q9FGJ6]
AT1G69252	0.461767	0.00143282	0.0106778
AT3G25717	0.461678	0.00297202	0.0181732	RTFL16	DVL6 [Uniprot/SPTREMBL Acc. Q6IM95]
AT3G23820	0.461611	0.000641002	0.0059356	GAE6	UDP-D-glucuronate 4-epimerase 6 [Uniprot/SPTREMBL Acc. I1VCA6]; UDP-glucuronate 4-epimerase 6 [Uniprot/SWISSPROT Acc. Q9LIS3]
AT3G17390	0.46137	0.000258985	0.00299761	METK4	S-adenosylmethionine synthase [Uniprot/SPTREMBL Acc. A0A178VIP8]; S-adenosylmethionine synthase 4 [Uniprot/SWISSPROT Acc. Q9LUT2]
AT1G11650	0.46126	0.000247268	0.00290054	RBP45B	RBP45B [Uniprot/SPTREMBL Acc. A0A178WLD6]; Polyadenylate-binding protein RBP45B [Uniprot/SWISSPROT Acc. Q9SAB3]
AT4G34265	0.460981	0.000162042	0.00210536		Putative uncharacterized protein [Uniprot/SPTREMBL Acc. Q8LC44]
AT4G33510	0.460628	0.00045542	0.00458174	DHS2	Phospho-2-dehydro-3-deoxyheptonate aldolase [Uniprot/SPTREMBL Acc. A0A178US70]; Phospho-2-dehydro-3-deoxyheptonate aldolase 2, chloroplastic [Uniprot/SWISSPROT Acc. Q00218]
AT5G13420	0.460573	0.000407592	0.00422617		Aldolase-type TIM barrel family protein [Uniprot/SPTREMBL Acc. Q9LYR4]
AT1G19450	0.46047	0.00014403	0.00192325		Sugar transporter ERD6-like 4 [Uniprot/SWISSPROT Acc. Q93YP9]
AT2G46620	0.460402	0.0100403	0.0438621		AAA-ATPase At2g46620 [Uniprot/SWISSPROT Acc. F4IJ77]
AT3G11810	0.460274	0.00180133	0.012581		F26K24.10 protein [Uniprot/SPTREMBL Acc. Q9SF17]
AT1G76080	0.460163	0.000184883	0.00231337	CDSP32	CDSP32 [Uniprot/SPTREMBL Acc. A0A178WHK1]; Thioredoxin-like protein CDSP32, chloroplastic [Uniprot/SWISSPROT Acc. Q9SGS4]
AT4G27320	0.459893	0.000157937	0.00205884	PHOS34	PHOS34 [Uniprot/SPTREMBL Acc. A0A178V0E7]; Universal stress protein PHOS34 [Uniprot/SWISSPROT Acc. Q8L4N1]
AT5G59890	0.459529	0.000671949	0.00613252	ADF4	ATADF4 [Uniprot/SPTREMBL Acc. A0A178UJT7]; Actin-depolymerizing factor 4 [Uniprot/SWISSPROT Acc. Q9ZSK3]
AT1G44575	0.45926	0.00146002	0.0108192	PSBS	Chlorophyll A-B binding family protein [Uniprot/SPTREMBL Acc. F4IEG8]; Photosystem II 22 kDa protein, chloroplastic [Uniprot/SWISSPROT Acc. Q9XF91]
AT5G65430	0.459257	0.000272346	0.00312613	GRF8	GRF8 [Uniprot/SPTREMBL Acc. A0A178UEJ8]; General regulatory factor 8 [Uniprot/SPTREMBL Acc. F4KHY7]; 14-3-3-like protein GF14 kappa [Uniprot/SWISSPROT Acc. P48348]
AT2G39730	0.459021	0.000819993	0.00710813	RCA	RCA [Uniprot/SPTREMBL Acc. A0A178VW63]; Rubisco activase [Uniprot/SPTREMBL Acc. F4IVZ7]; Ribulose bisphosphate carboxylase/oxygenase activase, chloroplastic [Uniprot/SWISSPROT Acc. P10896]
AT5G61760	0.458584	0.0021111	0.0141871	IPK2B	Inositol polyphosphate multikinase beta [Uniprot/SWISSPROT Acc. Q9FLT2]
AT2G17265	0.458537	0.000744229	0.00657466	HSK	Homoserine kinase [Uniprot/SWISSPROT Acc. Q8L7R2]
AT1G80530	0.458431	0.00321518	0.0193352		Major facilitator superfamily protein [Uniprot/SPTREMBL Acc. Q9M8M1]
AT3G48310	0.45813	0.00695007	0.0336448	CYP71A22	Cytochrome P450 71A22 [Uniprot/SWISSPROT Acc. Q9STL1]
AT5G05480	0.457862	0.00539773	0.0279242		AT5g05480/MOP10_2 [Uniprot/SPTREMBL Acc. Q9FFG6]
AT4G34720	0.457688	0.000473129	0.00471008	VHA-C1	V-type proton ATPase proteolipid subunit [Uniprot/SPTREMBL Acc. A0A178VXD8]; V-type proton ATPase subunit c1 [Uniprot/SWISSPROT Acc. P0DH92]; V-type proton ATPase subunit c3 [Uniprot/SWISSPROT Acc. P0DH93]; V-type proton ATPase subunit c5 [Uniprot/SWISSPROT Acc. P0DH94]
AT4G10810	0.457683	0.00080976	0.00703726		Putative uncharacterized protein [Uniprot/SPTREMBL Acc. Q9SN67]
AT1G61520	0.457644	0.000559462	0.00535449	LHCA3	Chlorophyll a-b binding protein, chloroplastic [Uniprot/SPTREMBL Acc. A0A178W5Y6]; Photosystem I chlorophyll a/b-binding protein 3-1, chloroplastic [Uniprot/SWISSPROT Acc. Q9SY97]
AT5G13510	0.457628	0.000218028	0.00265216	RPL10	At5g13510 [Uniprot/SPTREMBL Acc. B5X0P0]; 50S ribosomal protein L10, chloroplastic [Uniprot/SWISSPROT Acc. Q9FY50]
AT1G09350	0.457584	0.000355368	0.00382062	GOLS3	Galactinol synthase 3 [Uniprot/SWISSPROT Acc. O80518]; Hexosyltransferase [Uniprot/SPTREMBL Acc. W8PVD7]
AT5G42110	0.457301	0.00750485	0.0355827		Putative uncharacterized protein [Uniprot/SPTREMBL Acc. Q8GW66]
AT3G02380	0.45723	0.000459635	0.00461334	COL2	COL2 [Uniprot/SPTREMBL Acc. A0A178VE79]; Zinc finger protein CONSTANS-LIKE 2 [Uniprot/SWISSPROT Acc. Q96502]
AT5G48380	0.457165	0.00373127	0.0214435	BIR1	Probably inactive leucine-rich repeat receptor-like protein kinase At5g48380 [Uniprot/SWISSPROT Acc. Q9ASS4]
AT4G04210	0.456878	0.00020635	0.00253535	PUX4	Plant UBX domain-containing protein 4 [Uniprot/SWISSPROT Acc. Q8RWU7]
AT1G71730	0.456444	0.000415401	0.00428246		F14O23.11 protein [Uniprot/SPTREMBL Acc. Q9M9H3]
AT3G15210	0.455951	0.00125324	0.00969868	ERF4	RAP2.5 [Uniprot/SPTREMBL Acc. A0A178VDX3]; Ethylene-responsive transcription factor 4 [Uniprot/SWISSPROT Acc. O80340]
AT3G59650	0.455781	0.000834479	0.00720813		Mitochondrial ribosomal protein L51/S25/CI-B8 family protein [Uniprot/SPTREMBL Acc. F4J9E4]; At3g59650 [Uniprot/SPTREMBL Acc. Q9M1A3]
AT5G49830	0.455288	0.00145394	0.0107929	EXO84B	Exocyst complex component 84B [Uniprot/SPTREMBL Acc. F4K7F4]; Exocyst complex component 84B [Uniprot/SPTREMBL Acc. F4K7F5]; Exocyst complex component EXO84B [Uniprot/SWISSPROT Acc. Q9LTB0]
AT2G46505	0.45511	0.00076151	0.00668589	SDH4	SDH4 [Uniprot/SPTREMBL Acc. A0A178VQB2]; Succinate dehydrogenase subunit 4, mitochondrial [Uniprot/SWISSPROT Acc. Q941A0]
AT3G11820	0.454984	0.000746156	0.00657809	SYP121	SYR1 [Uniprot/SPTREMBL Acc. A0A178VIM4]; Syntaxin-121 [Uniprot/SWISSPROT Acc. Q9ZSD4]
AT5G64290	0.454057	0.00264782	0.0167538	DIT2-1	DIT2.1 [Uniprot/SPTREMBL Acc. A0A178UKA0]; Dicarboxylate transporter 2.1, chloroplastic [Uniprot/SWISSPROT Acc. Q9FMF7]
AT5G45130	0.453861	0.00279694	0.01749	ATRAB5A	RHA1 [Uniprot/SPTREMBL Acc. A0A178U9U7]; Ras-related protein RABF2a [Uniprot/SWISSPROT Acc. P31582]
AT3G09580	0.453699	0.000222807	0.00268546		FAD/NAD(P)-binding oxidoreductase family protein [Uniprot/SPTREMBL Acc. Q9SF45]
AT4G23400	0.453163	0.00157664	0.0114211	PIP1-5	PIP1D [Uniprot/SPTREMBL Acc. A0A178V129]; Probable aquaporin PIP1-5 [Uniprot/SWISSPROT Acc. Q8LAA6]
AT2G28370	0.452288	0.000256548	0.00298893		CASP-like protein [Uniprot/SPTREMBL Acc. A0A178VX25]; CASP-like protein 5A2 [Uniprot/SWISSPROT Acc. Q9SKN3]
AT2G40590	0.45221	0.000419017	0.00430417	RPS26A	40S ribosomal protein S26 [Uniprot/SPTREMBL Acc. A0A178VPZ6]; 40S ribosomal protein S26-1 [Uniprot/SWISSPROT Acc. P49206]
AT5G20130	0.451879	0.000660308	0.00606038		At5g20130 [Uniprot/SPTREMBL Acc. Q8LAF9]
AT5G19760	0.451856	0.000277598	0.00317074	DTC	Uncharacterized protein [Uniprot/SPTREMBL Acc. A0A178UIU8]; Mitochondrial dicarboxylate/tricarboxylate transporter DTC [Uniprot/SWISSPROT Acc. Q9C5M0]
AT4G19390	0.451514	0.00208713	0.0140647		AT4g19390/T5K18_170 [Uniprot/SPTREMBL Acc. Q94JM4]
AT4G24220	0.451385	0.000342977	0.00372205	VEP1	3-oxo-Delta(4,5)-steroid 5-beta-reductase [Uniprot/SWISSPROT Acc. Q9STX2]
AT3G08650	0.450291	0.000319413	0.00353246		Uncharacterized protein [Uniprot/SPTREMBL Acc. A0A178VKM2]; Putative zinc transporter At3g08650 [Uniprot/SWISSPROT Acc. Q9C9Z1]
AT1G27340	0.450065	0.000172279	0.002195	FBX6	F-box only protein 6 [Uniprot/SWISSPROT Acc. Q9FZK1]
AT5G50460	0.449754	0.00176549	0.0124056	SEC61G1	Uncharacterized protein [Uniprot/SPTREMBL Acc. A0A178UWJ6]; Protein transport protein Sec61 subunit gamma-1 [Uniprot/SWISSPROT Acc. P0DI74]; Protein transport protein Sec61 subunit gamma-2 [Uniprot/SWISSPROT Acc. P0DI75]
AT1G76860	0.44963	0.00118443	0.0093137	LSM3B	LSM3B [Uniprot/SPTREMBL Acc. A0A178WQ75]; Sm-like protein LSM3B [Uniprot/SWISSPROT Acc. Q9C6K5]
AT2G25510	0.449567	0.0014303	0.0106659		Transmembrane protein [Uniprot/SPTREMBL Acc. F4ISJ6]; Expressed protein [Uniprot/SPTREMBL Acc. Q8S8H2]
AT3G57490	0.449171	0.00125183	0.00969658	RPS2D	40S ribosomal protein S2-4 [Uniprot/SWISSPROT Acc. Q9SCM3]
AT4G17650	0.448829	0.00083708	0.0072233		Polyketide cyclase / dehydrase and lipid transport protein [Uniprot/SPTREMBL Acc. F4JP95]
AT2G18570	0.448369	0.00474396	0.0255145	UGT72D1	UDP-glycosyltransferase 72D1 [Uniprot/SWISSPROT Acc. Q9ZU72]; Glycosyltransferase [Uniprot/SPTREMBL Acc. W8Q3H0]
AT1G64520	0.448016	0.000293382	0.00330621	RPN12A	RPN12a [Uniprot/SPTREMBL Acc. A0A178WH62]; 26S proteasome non-ATPase regulatory subunit 8 homolog A [Uniprot/SWISSPROT Acc. Q9SGW3]
AT1G16170	0.447736	0.00335687	0.0199627		Ephrin-A3 protein [Uniprot/SPTREMBL Acc. Q94K72]
AT4G02080	0.447716	0.000296618	0.00333096	SAR1A	SAR2 [Uniprot/SPTREMBL Acc. A0A178V5S8]; GTP-binding protein SAR1A [Uniprot/SWISSPROT Acc. O04834]
AT1G15860	0.447505	0.000248684	0.00291118		Defective in cullin neddylation protein [Uniprot/SPTREMBL Acc. F4I181]
AT3G27750	0.44728	0.000288632	0.00326055		PPR containing protein [Uniprot/SPTREMBL Acc. Q9LVW6]
AT5G52650	0.447143	0.000737327	0.00653394	RPS10C	40S ribosomal protein S10-3 [Uniprot/SWISSPROT Acc. Q9LTF2]
AT4G13010	0.446744	0.000237328	0.00280901		Uncharacterized protein [Uniprot/SPTREMBL Acc. A0A178V3J9]; Chloroplast envelope quinone oxidoreductase homolog [Uniprot/SWISSPROT Acc. Q9SV68]
AT3G46560	0.446642	0.0015148	0.0111096	TIM9	Mitochondrial import inner membrane translocase subunit TIM9 [Uniprot/SWISSPROT Acc. Q9XGX9]
AT1G76680	0.446588	0.00832361	0.0382068	OPR1	OPR1 [Uniprot/SPTREMBL Acc. A0A178WIM4]; 12-oxophytodienoate reductase 1 [Uniprot/SPTREMBL Acc. F4I403]; 12-oxophytodienoate reductase 1 [Uniprot/SWISSPROT Acc. Q8LAH7]
AT5G09660	0.445978	0.000416823	0.00428581	PMDH2	Malate dehydrogenase [Uniprot/SPTREMBL Acc. A0A178UMW0]; Malate dehydrogenase [Uniprot/SPTREMBL Acc. A8MRP1]; Malate dehydrogenase [Uniprot/SPTREMBL Acc. B3H560]; Malate dehydrogenase [Uniprot/SPTREMBL Acc. F4KDZ4]; Malate dehydrogenase 2, peroxisomal [Uniprot/SWISSPROT Acc. Q9ZP05]
AT5G02190	0.445658	0.00164793	0.0117829	PCS1	Aspartic proteinase PCS1 [Uniprot/SWISSPROT Acc. Q9LZL3]
AT4G08230	0.445551	0.00249316	0.0160002		Glycine-rich protein [Uniprot/SPTREMBL Acc. Q8VY68]
AT1G74090	0.445545	0.0012018	0.00941997	SOT18	Cytosolic sulfotransferase 18 [Uniprot/SWISSPROT Acc. Q9C9C9]; Sulfotransferase [Uniprot/SPTREMBL Acc. T1P4U2]
AT5G23440	0.445496	0.00202697	0.0137678	FTRA1	At5g23440 [Uniprot/SPTREMBL Acc. Q9FHL4]
AT1G08880	0.445437	0.00032053	0.00353908	HTA5	Histone H2A [Uniprot/SPTREMBL Acc. A0A178W8H7]; Probable histone H2AXa [Uniprot/SWISSPROT Acc. O04848]
AT5G52510	0.445155	0.000447024	0.00451592	SCL8	Scarecrow-like protein 8 [Uniprot/SWISSPROT Acc. Q9FYR7]
AT2G33470	0.445126	0.000277805	0.00317074	GLTP1	GLTP1 [Uniprot/SPTREMBL Acc. A0A178VV57]; Glycolipid transfer protein 1 [Uniprot/SWISSPROT Acc. O22797]
AT4G38630	0.445005	0.000434302	0.00442135	RPN10	RPN10 [Uniprot/SPTREMBL Acc. A0A178V4I4]; 26S proteasome non-ATPase regulatory subunit 4 homolog [Uniprot/SWISSPROT Acc. P55034]
AT1G65720	0.444524	0.00799364	0.0372994		At1g65720/F1E22_13 [Uniprot/SPTREMBL Acc. Q9SHY3]
AT3G05545	0.444464	0.000188869	0.00235439		Putative uncharacterized protein At3g05545 [Uniprot/SPTREMBL Acc. Q84WW4]
AT2G37410	0.444409	0.000309518	0.00344641	TIM17-2	Mitochondrial import inner membrane translocase subunit TIM17-2 [Uniprot/SWISSPROT Acc. Q9SP35]
AT2G47730	0.444145	0.000617252	0.00577277	GSTF8	Glutathione S-transferase F8, chloroplastic [Uniprot/SWISSPROT Acc. Q96266]
AT5G53120	0.444096	0.000656172	0.00603361	SPDS3	Spermidine synthase 3 [Uniprot/SPTREMBL Acc. F4KJ05]; Spermine synthase [Uniprot/SWISSPROT Acc. Q94BN2]
AT2G44620	0.443909	0.000554731	0.00532411	MTACP1	Acyl carrier protein 1, mitochondrial [Uniprot/SWISSPROT Acc. P53665]
AT1G68220	0.443749	0.000768949	0.00674428		Aerobic coproporphyrinogen-III oxidase (DUF1218) [Uniprot/SPTREMBL Acc. Q9C9F7]
AT1G09645	0.443705	0.00350365	0.020585		At1g09645 [Uniprot/SPTREMBL Acc. Q6GKX8]
AT5G64350	0.443249	0.00187476	0.0129447	FKBP12	Peptidylprolyl isomerase [Uniprot/SPTREMBL Acc. A0A178UAW8]; Peptidyl-prolyl cis-trans isomerase FKBP12 [Uniprot/SWISSPROT Acc. Q8LGG0]
AT4G04640	0.442589	0.00155945	0.0113325	ATPC1	ATPC1 [Uniprot/SPTREMBL Acc. A0A178USQ7]; ATP synthase gamma chain 1, chloroplastic [Uniprot/SWISSPROT Acc. Q01908]
AT3G18780	0.442377	0.000890587	0.00759308	ACT2	Actin 2 [Uniprot/SPTREMBL Acc. F4J8V9]; AT3G18780 protein [Uniprot/SPTREMBL Acc. Q0WL95]; Actin-2 [Uniprot/SWISSPROT Acc. Q96292]
AT2G09795	0.442328	0.00407347	0.0228272
AT5G17870	0.442174	0.00103433	0.00844395	PSRP6	50S ribosomal protein 6, chloroplastic [Uniprot/SWISSPROT Acc. Q9FKP0]
AT1G21250	0.442102	0.00183932	0.0127915	WAK1	Wall-associated receptor kinase 1 [Uniprot/SWISSPROT Acc. Q39191]
AT5G08100	0.441823	0.000463397	0.00464837		N-terminal nucleophile aminohydrolases (Ntn hydrolases) superfamily protein [Uniprot/SPTREMBL Acc. F4K9K7]; Isoaspartyl peptidase/L-asparaginase 1 [Uniprot/SWISSPROT Acc. P50287]
AT5G59550	0.441563	0.0101394	0.0441709		E3 ubiquitin-protein ligase RDUF2 [Uniprot/SWISSPROT Acc. Q940T5]
AT3G51510	0.441127	0.00063622	0.00590731		AT3g51510/F26O13_150 [Uniprot/SPTREMBL Acc. Q9SCZ8]
AT5G63510	0.441083	0.000201959	0.00248855	GAMMA CAL1	Gamma carbonic anhydrase like 1 [Uniprot/SPTREMBL Acc. F4KAQ8]; Gamma carbonic anhydrase-like 1, mitochondrial [Uniprot/SWISSPROT Acc. Q9FMV1]
AT3G56910	0.440789	0.0035432	0.0207319	PSRP5	50S ribosomal protein 5, chloroplastic [Uniprot/SWISSPROT Acc. Q9LER7]
AT5G17380	0.440751	0.000742969	0.00656711	HACL	2-hydroxyacyl-CoA lyase [Uniprot/SWISSPROT Acc. Q9LF46]
AT1G12090	0.440684	0.0028893	0.0178845	ELP
AT3G01120	0.440627	0.00165224	0.0118087	CGS1	MTO1 [Uniprot/SPTREMBL Acc. A0A178VB36]; Cystathionine gamma-synthase 1, chloroplastic [Uniprot/SWISSPROT Acc. P55217]
AT1G28290	0.440532	0.000498909	0.00491806	AGP31	Non-classical arabinogalactan protein 31 [Uniprot/SWISSPROT Acc. Q9FZA2]
AT1G11680	0.440483	0.00146266	0.0108341	CYP51G1	EMB1738 [Uniprot/SPTREMBL Acc. A0A178WII3]; Sterol 14-demethylase [Uniprot/SWISSPROT Acc. Q9SAA9]
AT3G60080	0.440416	0.00698137	0.0337583		At3g60080 [Uniprot/SPTREMBL Acc. Q9M1D5]
AT1G69295	0.440305	0.000837509	0.00722335	PDCB4	PLASMODESMATA CALLOSE-BINDING PROTEIN 4 [Uniprot/SWISSPROT Acc. Q93V72]
AT5G64280	0.440261	0.000928634	0.00780847	DIT2-2	Dicarboxylate transporter 2.2, chloroplastic [Uniprot/SWISSPROT Acc. Q9FMF8]
AT4G03280	0.440073	0.00063193	0.00587067	PETC	Cytochrome b6-f complex iron-sulfur subunit, chloroplastic [Uniprot/SWISSPROT Acc. Q9ZR03]
AT4G17260	0.439893	0.00403324	0.022676		L-lactate dehydrogenase [Uniprot/SPTREMBL Acc. O23569]
AT3G24480	0.439703	0.000714918	0.0064017	LRX4	Leucine-rich repeat extensin-like protein 4 [Uniprot/SWISSPROT Acc. Q9LHF1]
AT5G08690	0.439703	0.00299167	0.0182607		ATP synthase subunit beta [Uniprot/SPTREMBL Acc. A0A178UQU4]; ATP synthase subunit beta-2, mitochondrial [Uniprot/SWISSPROT Acc. P83484]
AT1G27930	0.438893	0.00199526	0.0135885		Uncharacterized protein [Uniprot/SPTREMBL Acc. A0A178WG29]; Probable methyltransferase At1g27930 [Uniprot/SWISSPROT Acc. Q9C7F9]
AT3G06510	0.43887	0.000347876	0.00375852	SFR2	SFR2 [Uniprot/SPTREMBL Acc. A0A178VES5]; Galactolipid galactosyltransferase SFR2, chloroplastic [Uniprot/SWISSPROT Acc. Q93Y07]
AT1G15820	0.438799	0.000783371	0.0068392	LHCB6	Chlorophyll a-b binding protein, chloroplastic [Uniprot/SPTREMBL Acc. Q9LMQ2]
AT5G58620	0.438424	0.000528562	0.00514513		Zinc finger CCCH domain-containing protein 66 [Uniprot/SWISSPROT Acc. Q9LUZ4]
AT5G25940	0.438358	0.0112352	0.0473289		Early nodulin-like protein [Uniprot/SPTREMBL Acc. Q9XGZ3]
AT3G49670	0.438128	0.000586579	0.00555332	BAM2	Leucine-rich repeat receptor-like serine/threonine-protein kinase BAM2 [Uniprot/SWISSPROT Acc. Q9M2Z1]
AT5G42650	0.438072	0.00040648	0.00422592	CYP74A	Allene oxide synthase, chloroplastic [Uniprot/SWISSPROT Acc. Q96242]
AT3G12965	0.438011	0.00555967	0.0285169
AT5G24660	0.437918	0.002403	0.0155971	LSU2	Protein RESPONSE TO LOW SULFUR 2 [Uniprot/SWISSPROT Acc. Q9FIR9]
AT5G01530	0.437779	0.000963197	0.00800853	LHCB4.1	Chlorophyll a-b binding protein CP29.1, chloroplastic [Uniprot/SWISSPROT Acc. Q07473]; Chlorophyll a-b binding protein, chloroplastic [Uniprot/SPTREMBL Acc. Q0WW97]
AT1G47640	0.437557	0.000893479	0.00761014		At1g47640/F16N3_6 [Uniprot/SPTREMBL Acc. Q9SX96]
AT4G12110	0.437315	0.000407717	0.00422617	SMO1-1	SMO1-1 [Uniprot/SPTREMBL Acc. A0A178UWJ7]; Methylsterol monooxygenase 1-1 [Uniprot/SWISSPROT Acc. Q8L7W5]
AT3G61110	0.437228	0.000560855	0.00535995	RPS27B	40S ribosomal protein S27 [Uniprot/SPTREMBL Acc. A0A178VC05]; 40S ribosomal protein S27-2 [Uniprot/SWISSPROT Acc. Q9M2F1]
AT5G65010	0.437053	0.000590375	0.00558164	ASN2	ASN2 [Uniprot/SPTREMBL Acc. A0A178U7S3]; Asparagine synthetase [glutamine-hydrolyzing] 2 [Uniprot/SWISSPROT Acc. Q9LV77]
AT5G26210	0.437039	0.00203152	0.0137768	AL4	AL4 [Uniprot/SPTREMBL Acc. A0A178U9E8]; PHD finger protein ALFIN-LIKE 4 [Uniprot/SWISSPROT Acc. O81488]
AT1G71750	0.436697	0.00331532	0.0197706	HGPT	Hypoxanthine-guanine phosphoribosyltransferase [Uniprot/SPTREMBL Acc. F4IA25]; At1g71750 [Uniprot/SPTREMBL Acc. Q8L8L7]
AT2G23340	0.4366	0.001412	0.0105718	ERF008	Ethylene-responsive transcription factor ERF008 [Uniprot/SWISSPROT Acc. O22174]
AT3G11280	0.436257	0.00083939	0.00722864		Duplicated homeodomain-like superfamily protein [Uniprot/SPTREMBL Acc. Q9C773]
AT3G09735	0.436201	0.000346813	0.00374939	S1FA3	Uncharacterized protein [Uniprot/SPTREMBL Acc. A0A178VC40]; DNA-binding protein S1FA3 [Uniprot/SWISSPROT Acc. Q93VI0]
AT3G56800	0.435664	0.000699856	0.00630978	CAM2	Uncharacterized protein [Uniprot/SPTREMBL Acc. A0A178VP83]; Calmodulin-2 [Uniprot/SWISSPROT Acc. P0DH97]; Calmodulin-3 [Uniprot/SWISSPROT Acc. P0DH98]; Calmodulin-5 [Uniprot/SWISSPROT Acc. Q682T9]
AT4G34740	0.435643	0.000338892	0.00368706	ASE2	Amidophosphoribosyltransferase [Uniprot/SPTREMBL Acc. A0A178UYQ3]; Amidophosphoribosyltransferase 2, chloroplastic [Uniprot/SWISSPROT Acc. Q9STG9]
AT2G25430	0.435298	0.000667868	0.00611158		Putative clathrin assembly protein At2g25430 [Uniprot/SWISSPROT Acc. Q8LF20]
AT3G21750	0.43527	0.000409727	0.0042393	UGT71B1	UDP-glycosyltransferase 71B1 [Uniprot/SWISSPROT Acc. Q9LSY9]; Glycosyltransferase [Uniprot/SPTREMBL Acc. W8PUT5]
AT3G15640	0.435043	0.000824429	0.00713243	COX5B-1	Uncharacterized protein [Uniprot/SPTREMBL Acc. A0A178VCD0]; Rubredoxin-like superfamily protein [Uniprot/SPTREMBL Acc. A8MRD7]; Cytochrome c oxidase subunit 5b-1, mitochondrial [Uniprot/SWISSPROT Acc. Q9LW15]
AT2G30860	0.434948	0.00121517	0.00948995	GSTF9	Glutathione S-transferase F9 [Uniprot/SWISSPROT Acc. O80852]
AT2G30930	0.434743	0.00989219	0.0433922		Expressed protein [Uniprot/SPTREMBL Acc. O80858]
AT5G10930	0.434404	0.00533907	0.0277213	CIPK5	CBL-interacting serine/threonine-protein kinase 5 [Uniprot/SWISSPROT Acc. Q9LEU7]
AT1G15550	0.434397	0.00871751	0.0394777	GA3OX1	Gibberellin 3-beta-dioxygenase 1 [Uniprot/SWISSPROT Acc. Q39103]
AT5G57360	0.434204	0.0010911	0.00876516	ZTL	Galactose oxidase/kelch repeat superfamily protein [Uniprot/SPTREMBL Acc. F4KAN2]; Adagio protein 1 [Uniprot/SWISSPROT Acc. Q94BT6]
AT1G63830	0.433958	0.00062036	0.00579149		PLAC8 family protein [Uniprot/SPTREMBL Acc. Q9CAJ7]
AT5G20010	0.433713	0.000524795	0.00512304	RAN1	GTP-binding nuclear protein [Uniprot/SPTREMBL Acc. A0A178UC18]; GTP-binding nuclear protein Ran-1 [Uniprot/SWISSPROT Acc. P41916]
AT2G21660	0.433653	0.000962322	0.00800742	RBG7	Cold, circadian rhythm, and rna binding 2 [Uniprot/SPTREMBL Acc. F4IHK9]; Glycine-rich RNA-binding protein 7 [Uniprot/SWISSPROT Acc. Q03250]
AT2G10940	0.433435	0.00166722	0.0118819		At2g10940/F15K19.1 [Uniprot/SPTREMBL Acc. Q9SKI0]
AT3G05880	0.433277	0.0104848	0.0452272	RCI2A	RCI2A [Uniprot/SPTREMBL Acc. A0A178V7D5]; Hydrophobic protein RCI2A [Uniprot/SWISSPROT Acc. Q9ZNQ7]
AT3G23810	0.433225	0.00641384	0.0318236	SAHH2	Adenosylhomocysteinase [Uniprot/SPTREMBL Acc. A0A178VEP9]; Adenosylhomocysteinase 2 [Uniprot/SWISSPROT Acc. Q9LK36]
AT5G63850	0.432729	0.0106527	0.0456643	AAP4	AAP4 [Uniprot/SPTREMBL Acc. A0A178UDW1]; Amino acid permease 4 [Uniprot/SWISSPROT Acc. Q9FN04]
AT2G19810	0.432245	0.00241991	0.0156815		TZF2 [Uniprot/SPTREMBL Acc. A0A178VX61]; Zinc finger CCCH domain-containing protein 20 [Uniprot/SWISSPROT Acc. O82199]
AT2G39010	0.432226	0.000596152	0.00561762	PIP2-6	PIP2E [Uniprot/SPTREMBL Acc. A0A178VZ30]; Probable aquaporin PIP2-6 [Uniprot/SWISSPROT Acc. Q9ZV07]
AT1G11260	0.432112	0.00119016	0.00935019	STP1	STP1 [Uniprot/SPTREMBL Acc. A0A178WJ63]; Sugar transport protein 1 [Uniprot/SWISSPROT Acc. P23586]
AT1G70600	0.432092	0.00187391	0.012944	RPL27AC	60S ribosomal protein L27a-3 [Uniprot/SWISSPROT Acc. P49637]; 60S ribosomal protein L27A; 71521-71081 [Uniprot/SPTREMBL Acc. Q7G923]
AT3G17800	0.431996	0.00334118	0.019904		UV-B-induced protein At3g17800, chloroplastic [Uniprot/SWISSPROT Acc. Q9LVJ0]
AT4G02620	0.431945	0.00114299	0.00903768	VHA-F	V-type proton ATPase subunit F [Uniprot/SPTREMBL Acc. A0A178V4M8]; V-type proton ATPase subunit F [Uniprot/SWISSPROT Acc. Q9ZQX4]
AT5G20000	0.431533	0.00374033	0.0214625	RPT6B	Uncharacterized protein [Uniprot/SPTREMBL Acc. A0A178U901]; 26S protease regulatory subunit 8 homolog B [Uniprot/SWISSPROT Acc. Q94BQ2]
AT5G61170	0.431452	0.00313663	0.0189518	RPS19C	40S ribosomal protein S19-like [Uniprot/SPTREMBL Acc. Q67ZX8]; 40S ribosomal protein S19-3 [Uniprot/SWISSPROT Acc. Q9FNP8]
AT3G56110	0.431439	0.000870253	0.00745102	PRA1B1	PRA1 family protein [Uniprot/SPTREMBL Acc. A0A178VNJ7]; PRA1 family protein B1 [Uniprot/SWISSPROT Acc. Q9LYN0]
AT1G52200	0.431391	0.0119898	0.0496252	PCR8	Protein PLANT CADMIUM RESISTANCE 8 [Uniprot/SWISSPROT Acc. Q9M815]
AT1G06680	0.431278	0.000838098	0.00722472	PSBP1	PSII-P [Uniprot/SPTREMBL Acc. A0A178W7Q1]; Oxygen-evolving enhancer protein 2-1, chloroplastic [Uniprot/SWISSPROT Acc. Q42029]
AT1G04000	0.43126	0.00840143	0.0385203		F21M11.6 protein [Uniprot/SPTREMBL Acc. Q9ZWC0]
AT2G45970	0.431191	0.00238122	0.015491	CYP86A8	Cytochrome P450 86A8 [Uniprot/SWISSPROT Acc. O80823]
AT1G71950	0.430979	0.00160643	0.0115537		At1g71950 [Uniprot/SPTREMBL Acc. Q9C8W7]
AT5G07030	0.430761	0.00660633	0.0324865		Eukaryotic aspartyl protease family protein [Uniprot/SPTREMBL Acc. F4K5B9]
AT4G39920	0.430699	0.00650963	0.0321868	TFCC	Tubulin-folding cofactor C [Uniprot/SWISSPROT Acc. Q9SMR2]
AT4G04610	0.430666	0.000993187	0.00819415	APR1	5'-adenylylsulfate reductase 1, chloroplastic [Uniprot/SWISSPROT Acc. P92979]
AT1G04810	0.430631	0.00106759	0.00861275	RPN2B	Uncharacterized protein [Uniprot/SPTREMBL Acc. A0A178WEG0]; 26S proteasome non-ATPase regulatory subunit 1 homolog B [Uniprot/SWISSPROT Acc. Q9MAT0]
AT3G02090	0.430295	0.00438487	0.0241062	MPPBETA	MPPBETA [Uniprot/SPTREMBL Acc. A0A178V9A9]; Probable mitochondrial-processing peptidase subunit beta, mitochondrial [Uniprot/SWISSPROT Acc. Q42290]
AT4G25570	0.430251	0.000926204	0.00780024	ACYB-2	ACYB-2 [Uniprot/SPTREMBL Acc. A0A178UZ09]; Transmembrane ascorbate ferrireductase 1 [Uniprot/SWISSPROT Acc. Q8L856]
AT3G09200	0.430229	0.00183213	0.0127586	RPP0B	60S acidic ribosomal protein P0 [Uniprot/SPTREMBL Acc. A0A178VHF3]; 60S acidic ribosomal protein P0 [Uniprot/SPTREMBL Acc. A8MQR4]; 60S acidic ribosomal protein P0-2 [Uniprot/SWISSPROT Acc. Q42112]
AT1G32520	0.429978	0.0033961	0.0201281		Putative uncharacterized protein At1g32520 [Uniprot/SPTREMBL Acc. Q682Q6]
AT4G37250	0.429942	0.00886406	0.0399553		Probable LRR receptor-like serine/threonine-protein kinase At4g37250 [Uniprot/SWISSPROT Acc. C0LGS3]
AT1G72030	0.429893	0.00864443	0.039258		Acyl-CoA N-acyltransferases (NAT) superfamily protein [Uniprot/SPTREMBL Acc. Q9C7G6]
AT5G63470	0.429876	0.0105014	0.0452439	NFYC4	AT5G63470 protein [Uniprot/SPTREMBL Acc. B9DG64]; Nuclear transcription factor Y subunit C-4 [Uniprot/SWISSPROT Acc. Q9FMV5]
AT3G43980	0.429854	0.000687922	0.00621528	RPS29B	Uncharacterized protein [Uniprot/SPTREMBL Acc. A0A178VAH5]; 40S ribosomal protein S29 [Uniprot/SWISSPROT Acc. Q680P8]
AT5G58020	0.429828	0.00105942	0.00856703		RTF2 RING-finger protein [Uniprot/SPTREMBL Acc. Q6NQ98]
AT5G47030	0.42956	0.000471156	0.00469865		Uncharacterized protein [Uniprot/SPTREMBL Acc. A0A178UQE0]; ATP synthase subunit delta', mitochondrial [Uniprot/SWISSPROT Acc. Q96252]
AT1G53240	0.42909	0.000748947	0.0065959	mMDH1	Malate dehydrogenase 1, mitochondrial [Uniprot/SWISSPROT Acc. Q9ZP06]
AT2G30950	0.428908	0.00212841	0.0142586	VAR2	VAR2 [Uniprot/SPTREMBL Acc. A0A178W2Q8]; ATP-dependent zinc metalloprotease FTSH 2, chloroplastic [Uniprot/SWISSPROT Acc. O80860]
AT1G07920	0.428666	0.00673584	0.0329057	A4	Elongation factor 1-alpha [Uniprot/SPTREMBL Acc. A0A178WJC9]; Elongation factor 1-alpha 1 [Uniprot/SWISSPROT Acc. P0DH99]; Elongation factor 1-alpha 3 [Uniprot/SWISSPROT Acc. Q0WL56]; Elongation factor 1-alpha 4 [Uniprot/SWISSPROT Acc. Q8GTY0]; Elongation factor 1-alpha 2 [Uniprot/SWISSPROT Acc. Q8W4H7]
AT2G21060	0.428276	0.00427265	0.0237026	CSP4	GRP2B [Uniprot/SPTREMBL Acc. A0A178VU21]; Cold shock domain-containing protein 4 [Uniprot/SWISSPROT Acc. Q38896]
AT5G61220	0.428272	0.00427802	0.0237247
AT5G18520	0.428192	0.00190616	0.0131282		Lung seven transmembrane receptor family protein [Uniprot/SPTREMBL Acc. F4JY11]
AT3G17780	0.428145	0.00039857	0.00416671		B-cell receptor-associated-like protein [Uniprot/SPTREMBL Acc. Q9LSH0]
AT3G04090	0.428073	0.000599109	0.00564238	SIP1-1	SIP1A [Uniprot/SPTREMBL Acc. A0A178V5Y6]; Aquaporin SIP1-1 [Uniprot/SWISSPROT Acc. Q9M8W5]
AT3G52590	0.428003	0.00177992	0.0124639	RPL40A	Uncharacterized protein [Uniprot/SPTREMBL Acc. A0A178W3S3]; Ubiquitin-60S ribosomal protein L40-1 [Uniprot/SWISSPROT Acc. B9DHA6]; Ubiquitin-60S ribosomal protein L40-2 [Uniprot/SWISSPROT Acc. Q42202]
AT5G57345	0.427968	0.000334435	0.00364553		At5g57345 [Uniprot/SPTREMBL Acc. Q8LAD4]
AT5G47120	0.427889	0.00199896	0.0135991	BI-1	Bax inhibitor 1 [Uniprot/SWISSPROT Acc. Q9LD45]
AT1G07720	0.427403	0.0112051	0.0472721	KCS3	3-ketoacyl-CoA synthase [Uniprot/SPTREMBL Acc. A0A178W3A1]; 3-ketoacyl-CoA synthase 3 [Uniprot/SWISSPROT Acc. Q9LQP8]
AT5G66120	0.427304	0.00234972	0.0153504	DHQS	Uncharacterized protein [Uniprot/SPTREMBL Acc. A0A178UAH5]; 3-dehydroquinate synthase, chloroplastic [Uniprot/SWISSPROT Acc. Q8VYV7]
AT5G62920	0.427289	0.00373283	0.0214453	ARR6	Response regulator 6 [Uniprot/SPTREMBL Acc. Q0WSS6]; Two-component response regulator ARR6 [Uniprot/SWISSPROT Acc. Q9ZWS6]
AT4G29720	0.427044	0.000472452	0.00470883	PAO5	Probable polyamine oxidase 5 [Uniprot/SWISSPROT Acc. Q9SU79]
AT1G71050	0.426684	0.0114788	0.0480591	HIPP20	HIPP20 [Uniprot/SPTREMBL Acc. A0A178W5Y0]; Heavy metal-associated isoprenylated plant protein 20 [Uniprot/SWISSPROT Acc. Q9C9A3]
AT4G25100	0.426655	0.00179258	0.0125342	FSD1	Superoxide dismutase [Uniprot/SPTREMBL Acc. F4JRV2]; Superoxide dismutase [Fe] 1, chloroplastic [Uniprot/SWISSPROT Acc. P21276]
AT5G28050	0.426609	0.00532632	0.0276804		Cytidine/deoxycytidylate deaminase family protein [Uniprot/SPTREMBL Acc. F4K5T6]; AT5g28050/F15F15_120 [Uniprot/SPTREMBL Acc. Q94BU8]
AT4G28240	0.426595	0.00370785	0.0213304		AT4g28240/F26K10_120 [Uniprot/SPTREMBL Acc. Q94A22]
AT3G24770	0.426585	0.00125559	0.00971248	CLE41	CLAVATA3/ESR (CLE)-related protein 41 [Uniprot/SWISSPROT Acc. Q84W98]
AT2G20860	0.425231	0.000547126	0.0052748	LIP1	Lipoyl synthase, mitochondrial [Uniprot/SWISSPROT Acc. Q9ZWT1]
AT5G18200	0.425178	0.0010069	0.00828734		ADP-glucose phosphorylase [Uniprot/SWISSPROT Acc. Q9FK51]
AT5G23290	0.42508	0.00194601	0.0133344	PFD5	PFD5 [Uniprot/SPTREMBL Acc. A0A178UJZ9]; Probable prefoldin subunit 5 [Uniprot/SWISSPROT Acc. P57742]
AT4G24770	0.424563	0.00160719	0.0115543	CP31A	RBP31 [Uniprot/SPTREMBL Acc. A0A178V4M1]; 31 kDa ribonucleoprotein, chloroplastic [Uniprot/SWISSPROT Acc. Q04836]
AT1G12440	0.424548	0.000909565	0.00771259	SAP1	Uncharacterized protein [Uniprot/SPTREMBL Acc. A0A178WB83]; Zinc finger A20 and AN1 domain-containing stress-associated protein 1 [Uniprot/SWISSPROT Acc. Q6NNI8]
AT2G03440	0.424202	0.00404349	0.0227112	NRP1	Nodulin-related protein 1 [Uniprot/SWISSPROT Acc. Q9ZQ80]
AT1G64190	0.4242	0.000354076	0.00381105		6-phosphogluconate dehydrogenase, decarboxylating 1, chloroplastic [Uniprot/SWISSPROT Acc. Q9SH69]
AT4G31985	0.423731	0.00135065	0.0102486	RPL39A	60S ribosomal protein L39-1 [Uniprot/SWISSPROT Acc. P51424]; 60S ribosomal protein L39 [Uniprot/SPTREMBL Acc. Q0WWV8]
AT2G45140	0.423382	0.00136001	0.0103033	PVA12	PVA12 [Uniprot/SPTREMBL Acc. A0A178W0Q8]; Vesicle-associated protein 1-2 [Uniprot/SWISSPROT Acc. Q9SHC8]
AT3G20240	0.423296	0.00141145	0.0105718		Uncharacterized protein [Uniprot/SPTREMBL Acc. A0A178VFS7]; Probable mitochondrial adenine nucleotide transporter BTL1 [Uniprot/SWISSPROT Acc. Q9LJX5]
AT5G59250	0.422672	0.00321385	0.019334		Uncharacterized protein [Uniprot/SPTREMBL Acc. A0A178UN85]; D-xylose-proton symporter-like 3, chloroplastic [Uniprot/SWISSPROT Acc. Q0WWW9]
AT2G15960	0.422494	0.00439392	0.0241405		Expressed protein [Uniprot/SPTREMBL Acc. Q9XIM6]
AT1G22920	0.42246	0.00197966	0.0135054	CSN5B	COP9 signalosome complex subunit 5a [Uniprot/SWISSPROT Acc. Q8LAZ7]
AT2G40080	0.422335	0.00499664	0.026482	ELF4	Protein EARLY FLOWERING 4 [Uniprot/SWISSPROT Acc. O04211]
AT5G09315	0.421731	0.00181476	0.012653
AT2G35900	0.421698	0.00873396	0.0395137		Mal d 1-associated protein [Uniprot/SPTREMBL Acc. Q9SJ60]
AT4G12250	0.421667	0.0066293	0.032562	GAE5	GAE5 [Uniprot/SPTREMBL Acc. A0A178UUD1]; UDP-glucuronate 4-epimerase 5 [Uniprot/SWISSPROT Acc. Q9STI6]
AT1G79870	0.421511	0.00167051	0.0118838	HPR2	Uncharacterized protein [Uniprot/SPTREMBL Acc. A0A178W4H7]; Glyoxylate/hydroxypyruvate reductase A HPR2 [Uniprot/SWISSPROT Acc. Q9CA90]
AT5G61510	0.421501	0.00180609	0.012608		At5g61510 [Uniprot/SPTREMBL Acc. A1L4Y4]
AT5G64040	0.420846	0.00125258	0.00969801	PSAN	PSAN [Uniprot/SPTREMBL Acc. A0A178UC65]; Photosystem I reaction center subunit PSI-N, chloroplast, putative / PSI-N, putative (PSAN) [Uniprot/SPTREMBL Acc. F4KC80]; Photosystem I reaction center subunit N, chloroplastic [Uniprot/SWISSPROT Acc. P49107]
AT4G29190	0.420666	0.000572261	0.00544348		Zinc finger CCCH domain-containing protein 49 [Uniprot/SWISSPROT Acc. Q9M0G2]
AT3G47420	0.420663	0.00329045	0.0196613	ATPS3	Putative glycerol-3-phosphate transporter 1 [Uniprot/SWISSPROT Acc. Q9C5L3]
AT5G08680	0.420516	0.00196424	0.0134324		ATP synthase subunit beta-3, mitochondrial [Uniprot/SWISSPROT Acc. Q9C5A9]
AT1G78670	0.420514	0.00076278	0.0066936	GGH3	GGH3 [Uniprot/SPTREMBL Acc. A0A178W3E6]; Probable gamma-glutamyl hydrolase 3 [Uniprot/SWISSPROT Acc. Q9ZV85]
AT3G25120	0.420489	0.00195723	0.0133898		At2g45250 [Uniprot/SPTREMBL Acc. Q9LSG5]
AT2G39720	0.420185	0.00109223	0.00877015	RHC2A	Probable E3 ubiquitin-protein ligase RHC2A [Uniprot/SWISSPROT Acc. O22283]
AT5G47060	0.420156	0.000910768	0.00771514		Putative uncharacterized protein [Uniprot/SPTREMBL Acc. Q9FGQ9]
AT2G36320	0.420126	0.000430497	0.00439045	SAP4	Zinc finger A20 and AN1 domain-containing stress-associated protein 4 [Uniprot/SWISSPROT Acc. Q9SJM6]
AT4G05070	0.419863	0.00111329	0.0088685		AT4g05070 protein [Uniprot/SPTREMBL Acc. Q9S9T1]
AT1G04820	0.419769	0.000818678	0.00710393	TUBA2	Tubulin alpha chain [Uniprot/SPTREMBL Acc. A0A178W5L2]; Tubulin alpha-2 chain [Uniprot/SWISSPROT Acc. B9DGT7]; Tubulin alpha-4 chain [Uniprot/SWISSPROT Acc. Q0WV25]
AT2G25450	0.419634	0.000994788	0.0082034	GSL-OH	Probable 2-oxoacid dependent dioxygenase [Uniprot/SWISSPROT Acc. Q9SKK4]
AT2G42210	0.419519	0.0012467	0.0096612	ATOEP16-3	OEP16-3 [Uniprot/SPTREMBL Acc. A0A178W2E8]; Outer envelope pore protein 16-3, chloroplastic/mitochondrial [Uniprot/SWISSPROT Acc. O48528]
AT1G51090	0.419488	0.00168789	0.0119741		Heavy metal transport/detoxification superfamily protein [Uniprot/SPTREMBL Acc. Q9C684]
AT1G50900	0.419453	0.00112944	0.00897621	LTD	Protein LHCP TRANSLOCATION DEFECT [Uniprot/SWISSPROT Acc. Q8VY88]
AT2G40510	0.419443	0.00185505	0.0128554	RPS26B	40S ribosomal protein S26 [Uniprot/SPTREMBL Acc. A0A178VTX1]; 40S ribosomal protein S26-2 [Uniprot/SWISSPROT Acc. Q8LPJ7]
AT2G44360	0.41907	0.00677242	0.0330467		Ecotropic viral integration site protein [Uniprot/SPTREMBL Acc. O64870]
AT5G43940	0.418993	0.00199656	0.0135885	HOT5	S-(hydroxymethyl)glutathione dehydrogenase [Uniprot/SPTREMBL Acc. A0A178URC5]; S-(hydroxymethyl)glutathione dehydrogenase [Uniprot/SPTREMBL Acc. F4K7D6]; Alcohol dehydrogenase class-3 [Uniprot/SWISSPROT Acc. Q96533]
AT1G03870	0.418981	0.00585818	0.029634	FLA9	Fasciclin-like arabinogalactan protein 9 [Uniprot/SWISSPROT Acc. Q9ZWA8]
AT3G07110	0.418826	0.000748282	0.00659344		Uncharacterized protein [Uniprot/SPTREMBL Acc. A0A178VCI5]; Ribosomal protein L13 family protein [Uniprot/SPTREMBL Acc. F4JD96]; 60S ribosomal protein L13a-1 [Uniprot/SWISSPROT Acc. Q9SFU1]
AT3G47670	0.418734	0.00814076	0.0377219		Plant invertase/pectin methylesterase inhibitor superfamily protein [Uniprot/SPTREMBL Acc. F4JCN4]
AT4G27350	0.418724	0.0111653	0.0471507		Membrane lipoprotein lipid attachment site-like protein, putative (DUF1223) [Uniprot/SPTREMBL Acc. O81838]
AT4G30650	0.418371	0.00214865	0.0143436		Putative uncharacterized protein At4g30650 [Uniprot/SPTREMBL Acc. C0SVK6]; UPF0057 membrane protein At4g30650 [Uniprot/SWISSPROT Acc. Q9M095]
AT3G58990	0.4174	0.00698141	0.0337583	IPMI1	3-isopropylmalate dehydratase small subunit 2 [Uniprot/SWISSPROT Acc. Q9LYT7]
AT1G01990	0.417259	0.00140086	0.010536		At1g01990 [Uniprot/SPTREMBL Acc. Q9LPC2]
AT2G17840	0.417201	0.0105387	0.0453555	ERD7	Protein EARLY-RESPONSIVE TO DEHYDRATION 7, chloroplastic [Uniprot/SWISSPROT Acc. O48832]
AT1G08980	0.416974	0.000919758	0.00777356	AMI1	TOC64-I [Uniprot/SPTREMBL Acc. A0A178WIS5]; Amidase 1 [Uniprot/SWISSPROT Acc. Q9FR37]
AT5G42850	0.416926	0.00304931	0.0185266		Thioredoxin-like protein Clot [Uniprot/SWISSPROT Acc. Q9FMN4]
AT2G40830	0.416885	0.00191479	0.0131679	RHC1A	Probable E3 ubiquitin-protein ligase RHC1A [Uniprot/SWISSPROT Acc. O22197]
AT1G02020	0.416764	0.00383	0.0218567		Nitroreductase family protein [Uniprot/SPTREMBL Acc. O23673]; Nitroreductase family protein [Uniprot/SPTREMBL Acc. Q3E6Y8]
AT1G27310	0.416761	0.00096877	0.00804315	NTF2A	F17L21.10 [Uniprot/SPTREMBL Acc. Q9FZK4]
AT3G07910	0.416621	0.000548647	0.00528351		AT3g07910/F17A17_25 [Uniprot/SPTREMBL Acc. Q9SFC3]
AT1G73885	0.41652	0.000650103	0.00599392		AT-rich interactive domain protein [Uniprot/SPTREMBL Acc. F4HS13]
AT1G58100	0.416391	0.00101532	0.00833251	TCP8	Transcription factor TCP8 [Uniprot/SWISSPROT Acc. Q9C518]
AT5G09810	0.416176	0.00144648	0.0107561	ACT7	AtACT7 [Uniprot/SPTREMBL Acc. A0A178UEW4]; Actin-7 [Uniprot/SWISSPROT Acc. P53492]
AT2G46310	0.416132	0.011148	0.0471126	CRF5	Ethylene-responsive transcription factor CRF5 [Uniprot/SWISSPROT Acc. O82339]
AT3G07430	0.416074	0.0032664	0.0195538	YLMG1-1	YlmG homolog protein 1-1, chloroplastic [Uniprot/SWISSPROT Acc. Q9SRS3]
AT3G18820	0.41607	0.000526544	0.00513426	RABG3F	RABG3F [Uniprot/SPTREMBL Acc. A0A178VI56]; Ras-related protein RABG3f [Uniprot/SWISSPROT Acc. Q9LS94]
AT3G08760	0.415956	0.00160135	0.0115269	ATSIK	AT3G08760 protein [Uniprot/SPTREMBL Acc. Q9C9Y3]
AT4G35000	0.41576	0.0014803	0.0109131	APX3	L-ascorbate peroxidase 3, peroxisomal [Uniprot/SWISSPROT Acc. Q42564]
AT3G02730	0.415749	0.000559348	0.00535449	TRXF1	TRXF1 [Uniprot/SPTREMBL Acc. A0A178VBJ7]; Thioredoxin F1, chloroplastic [Uniprot/SWISSPROT Acc. Q9XFH8]
AT4G18730	0.415556	0.000656672	0.00603496	RPL11B	Uncharacterized protein [Uniprot/SPTREMBL Acc. A0A178UAV2]; 60S ribosomal protein L11-2 [Uniprot/SWISSPROT Acc. P42794]
AT1G13260	0.415298	0.00107431	0.00865535	RAV1	AP2/ERF and B3 domain-containing transcription factor RAV1 [Uniprot/SWISSPROT Acc. Q9ZWM9]
AT5G27350	0.415287	0.00282826	0.0176153	SFP1	Sugar transporter ERD6-like 17 [Uniprot/SWISSPROT Acc. Q94CI7]
AT1G09780	0.415021	0.00427001	0.0236957	PGM1	IPGAM1 [Uniprot/SPTREMBL Acc. A0A178W6V9]; 2,3-bisphosphoglycerate-independent phosphoglycerate mutase 1 [Uniprot/SWISSPROT Acc. O04499]
AT3G24030	0.414813	0.0100245	0.0438266	THIM	Uncharacterized protein [Uniprot/SPTREMBL Acc. A0A178VM85]; Hydroxyethylthiazole kinase [Uniprot/SWISSPROT Acc. Q9LIQ4]
AT3G52960	0.414752	0.00224276	0.0148387	PRXIIE	Uncharacterized protein [Uniprot/SPTREMBL Acc. A0A178VHG0]; Peroxiredoxin-2E, chloroplastic [Uniprot/SWISSPROT Acc. Q949U7]
AT1G53560	0.414749	0.0113503	0.0476729		At1g53560 [Uniprot/SPTREMBL Acc. Q9LPH1]
AT1G03680	0.41418	0.00128818	0.00989304	ATHM1	TRX-M1 [Uniprot/SPTREMBL Acc. A0A178W6J8]; Thioredoxin M1, chloroplastic [Uniprot/SWISSPROT Acc. O48737]
AT1G30260	0.41408	0.00653521	0.0322573		At1g30260/F12P21_9 [Uniprot/SPTREMBL Acc. Q9C754]
AT3G09860	0.414042	0.00217728	0.0144839		Actin T1-like protein [Uniprot/SPTREMBL Acc. Q6IDB3]
AT3G59980	0.413947	0.000541633	0.0052366		Nucleic acid-binding, OB-fold-like protein [Uniprot/SPTREMBL Acc. Q9M1X8]
AT5G42100	0.413823	0.000678394	0.00618327	ATBG_PPAP	Beta-1,3-glucanase [Uniprot/SPTREMBL Acc. F4K020]; Glucan endo-1,3-beta-glucosidase 10 [Uniprot/SWISSPROT Acc. Q9FHX5]
AT1G74100	0.413707	0.00477993	0.0256273	SOT16	Sulfotransferase [Uniprot/SPTREMBL Acc. M1EU36]; Cytosolic sulfotransferase 16 [Uniprot/SWISSPROT Acc. Q9C9D0]
AT4G00030	0.413689	0.000849648	0.00730595	PAP11	Probable plastid-lipid-associated protein 11 [Uniprot/SWISSPROT Acc. O81304]
AT3G18580	0.413652	0.0031489	0.01899		Nucleic acid-binding, OB-fold-like protein [Uniprot/SPTREMBL Acc. Q9LII1]
AT1G56190	0.413642	0.000629422	0.00585373		Phosphoglycerate kinase [Uniprot/SPTREMBL Acc. A0A178W4Q1]; Phosphoglycerate kinase [Uniprot/SPTREMBL Acc. F4I3L1]; Phosphoglycerate kinase 2, chloroplastic [Uniprot/SWISSPROT Acc. P50318]
AT4G00430	0.413447	0.00126787	0.00978093	PIP1.4	TMP-C [Uniprot/SPTREMBL Acc. A0A178USZ7]; Plasma membrane intrinsic protein 14 [Uniprot/SPTREMBL Acc. F4JHB6]; Probable aquaporin PIP1-4 [Uniprot/SWISSPROT Acc. Q39196]
AT5G37510	0.413369	0.00173526	0.0122435	EMB1467	AT5G37510 protein [Uniprot/SPTREMBL Acc. B9DFQ9]; NADH dehydrogenase [ubiquinone] iron-sulfur protein 1, mitochondrial [Uniprot/SWISSPROT Acc. Q9FGI6]
AT1G07890	0.413171	0.00186551	0.0129069	APX1	MEE6 [Uniprot/SPTREMBL Acc. A0A178W5I1]; Ascorbate peroxidase 1 [Uniprot/SPTREMBL Acc. F4HU93]; L-ascorbate peroxidase 1, cytosolic [Uniprot/SWISSPROT Acc. Q05431]
AT3G10985	0.413128	0.00663332	0.0325645	SAG20	Senescence associated gene 20 [Uniprot/SPTREMBL Acc. Q94AK6]
AT5G11520	0.413015	0.00225078	0.014863	ASP3	Aspartate aminotransferase [Uniprot/SPTREMBL Acc. A0A178UKY4]; Aspartate aminotransferase 3, chloroplastic [Uniprot/SWISSPROT Acc. P46644]
AT2G18160	0.412972	0.0045716	0.0248216	BZIP2	Uncharacterized protein [Uniprot/SPTREMBL Acc. A0A178VSN6]; bZIP transcription factor 2 [Uniprot/SWISSPROT Acc. Q9SI15]
AT3G56490	0.412924	0.000927087	0.00780313	HINT1	HIT3 [Uniprot/SPTREMBL Acc. A0A178VI77]; Adenylylsulfatase HINT1 [Uniprot/SWISSPROT Acc. Q8GUN2]
AT2G20820	0.412685	0.000619727	0.00578875		Expressed protein [Uniprot/SPTREMBL Acc. Q9SKT5]
AT3G17640	0.412652	0.00101216	0.00831824
AT2G47970	0.412566	0.00404943	0.0227342		NPL4-like protein 2 [Uniprot/SWISSPROT Acc. O82264]
AT2G15690	0.412498	0.00485076	0.0259177	PCMP-H66	Pentatricopeptide repeat-containing protein At2g15690 [Uniprot/SWISSPROT Acc. Q9ZQE5]
AT4G38225	0.41248	0.000621882	0.00580254		Glycerol kinase [Uniprot/SPTREMBL Acc. F4JTL0]; Glycerol kinase [Uniprot/SPTREMBL Acc. F4JTL2]; Glycerol kinase [Uniprot/SPTREMBL Acc. Q8LAA8]
AT2G41040	0.41245	0.0118614	0.049244		Uncharacterized protein [Uniprot/SPTREMBL Acc. A0A178W1C1]; Uncharacterized methyltransferase At2g41040, chloroplastic [Uniprot/SWISSPROT Acc. Q0WPT7]
AT1G16610	0.411909	0.0012208	0.00952092	SR45	Serine/arginine-rich splicing factor SR45 [Uniprot/SWISSPROT Acc. Q9SEE9]
AT2G36430	0.411651	0.00182674	0.0127262		Putative uncharacterized protein At2g36430 [Uniprot/SPTREMBL Acc. Q9SJR2]
AT2G20585	0.411379	0.00200932	0.0136642	NFD6	NFD6 [Uniprot/SPTREMBL Acc. A0A178VQF9]; NFD6 [Uniprot/SPTREMBL Acc. A0A178VS76]; NFD6 [Uniprot/SPTREMBL Acc. A0A178VU02]; Protein NUCLEAR FUSION DEFECTIVE 6, chloroplastic/mitochondrial [Uniprot/SWISSPROT Acc. Q93ZJ3]
AT3G44020	0.411265	0.00110857	0.00884945		Putative uncharacterized protein At3g44020/T15B3_160 [Uniprot/SPTREMBL Acc. Q9LXV9]
AT3G11410	0.410977	0.0023087	0.0151577	PP2CA	Protein phosphatase 2C 37 [Uniprot/SWISSPROT Acc. P49598]
AT5G52420	0.410973	0.00127358	0.00981617		Putative uncharacterized protein [Uniprot/SPTREMBL Acc. Q9FHB8]
AT2G16700	0.410834	0.00129625	0.00994163	ADF5	ATADF5 [Uniprot/SPTREMBL Acc. A0A178VPY9]; Actin depolymerizing factor 5 [Uniprot/SPTREMBL Acc. F4ILA8]; Actin-depolymerizing factor 5 [Uniprot/SWISSPROT Acc. Q9ZNT3]
AT4G18670	0.410791	0.00446306	0.0243738	LRX5	Leucine-rich repeat extensin-like protein 5 [Uniprot/SWISSPROT Acc. Q9SN46]
AT2G46820	0.410721	0.00121794	0.0095029	CURT1B	TMP14 [Uniprot/SPTREMBL Acc. A0A178VZ38]; Protein CURVATURE THYLAKOID 1B, chloroplastic [Uniprot/SWISSPROT Acc. Q8LCA1]
AT5G42960	0.41066	0.00230115	0.0151175	OEP24B	Outer envelope pore protein 24B, chloroplastic [Uniprot/SWISSPROT Acc. Q8H0Y1]
AT1G80300	0.410615	0.00132365	0.0101019	AATP1	ADP,ATP carrier protein [Uniprot/SPTREMBL Acc. Q0WW68]; ADP,ATP carrier protein 1, chloroplastic [Uniprot/SWISSPROT Acc. Q39002]
AT3G13150	0.410265	0.00183559	0.0127722		Pentatricopeptide repeat-containing protein At3g13150 [Uniprot/SWISSPROT Acc. Q9LK58]
AT3G63110	0.410213	0.0104555	0.0451566	IPT3	IPT3 [Uniprot/SPTREMBL Acc. A0A178V8J2]; Adenylate isopentenyltransferase 3, chloroplastic [Uniprot/SWISSPROT Acc. Q93WC9]
AT4G31500	0.410199	0.00465997	0.0252054	CYP83B1	SUR2 [Uniprot/SPTREMBL Acc. A0A178USK3]; Cytochrome P450 83B1 [Uniprot/SWISSPROT Acc. O65782]
AT1G55160	0.409994	0.00131659	0.0100615		WAS/WASL-interacting family protein [Uniprot/SPTREMBL Acc. B3H4C4]; WAS/WASL-interacting family protein [Uniprot/SPTREMBL Acc. F4HYQ1]; At1g55160/T7N22.11 [Uniprot/SPTREMBL Acc. Q9C542]
AT4G14100	0.409956	0.00516594	0.0271303		Uncharacterized protein At4g14100 [Uniprot/SWISSPROT Acc. Q67YC9]
AT4G23470	0.409947	0.00083109	0.00718248		PLAC8 family protein [Uniprot/SPTREMBL Acc. F4JNK5]; PLAC8 family protein [Uniprot/SPTREMBL Acc. Q67XV0]; PLAC8 family protein [Uniprot/SPTREMBL Acc. Q8W458]
AT1G67350	0.409407	0.00102984	0.00841939		At1g67350 [Uniprot/SPTREMBL Acc. Q9FYF8]
AT3G14230	0.409351	0.000650691	0.00599458	RAP2-2	Ethylene-responsive transcription factor RAP2-2 [Uniprot/SWISSPROT Acc. Q9LUM4]
AT3G20310	0.409317	0.00103205	0.00843327	ERF7	ERF7 [Uniprot/SPTREMBL Acc. A0A178VH38]; Ethylene-responsive transcription factor 7 [Uniprot/SWISSPROT Acc. Q9LDE4]
AT1G75280	0.409001	0.00727096	0.0348149		Isoflavone reductase homolog P3 [Uniprot/SWISSPROT Acc. P52577]
AT3G14770	0.408526	0.011752	0.0488919	SWEET2	Bidirectional sugar transporter SWEET [Uniprot/SPTREMBL Acc. A0A178VM79]; Bidirectional sugar transporter SWEET2 [Uniprot/SWISSPROT Acc. Q9LH79]
AT1G52740	0.408423	0.000910497	0.00771514	HTA9	Histone H2A [Uniprot/SPTREMBL Acc. A0A178WNI4]; Probable histone H2A variant 3 [Uniprot/SWISSPROT Acc. Q9C944]
AT2G16280	0.408275	0.00213866	0.0142993	KCS9	3-ketoacyl-CoA synthase 9 [Uniprot/SWISSPROT Acc. Q9SIX1]
AT3G48250	0.407724	0.00308752	0.0187188		Pentatricopeptide repeat-containing protein At3g48250, chloroplastic [Uniprot/SWISSPROT Acc. Q9STK5]
AT3G18740	0.407389	0.0036832	0.0212601	RPL30C	Uncharacterized protein [Uniprot/SPTREMBL Acc. A0A178VBY8]; 60S ribosomal protein L30-3 [Uniprot/SWISSPROT Acc. Q9LSA3]
AT3G15810	0.407362	0.00655829	0.0323246
AT1G47710	0.407131	0.00651613	0.0322097		SERPIN1 [Uniprot/SPTREMBL Acc. A0A178W8B7]; Serpin-ZX [Uniprot/SWISSPROT Acc. Q9S7T8]
AT2G32060	0.4071	0.00335669	0.0199627	RPS12C	40S ribosomal protein S12 [Uniprot/SPTREMBL Acc. A0A178VU31]; 40S ribosomal protein S12-2 [Uniprot/SWISSPROT Acc. Q9SKZ3]
AT4G29260	0.407049	0.00250218	0.016034		Acid phosphatase-like protein [Uniprot/SPTREMBL Acc. Q9M0F5]
AT1G67740	0.407044	0.010453	0.0451566	PSBY	Photosystem II core complex proteins psbY, chloroplastic [Uniprot/SWISSPROT Acc. O49347]; Putative uncharacterized protein [Uniprot/SPTREMBL Acc. Q549N8]
AT5G53370	0.407042	0.00224515	0.0148388	ATPMEPCRF	Pectinesterase [Uniprot/SPTREMBL Acc. A0A178UMF2]; Probable pectinesterase/pectinesterase inhibitor 61 [Uniprot/SWISSPROT Acc. Q9FK05]
AT4G20830	0.406993	0.00956355	0.0422541		Berberine bridge enzyme-like 19 [Uniprot/SWISSPROT Acc. Q9SVG4]
AT1G22300	0.406856	0.000878846	0.00750794	GRF10	GRF10 [Uniprot/SPTREMBL Acc. A0A178W0Z4]; AT1G22300 protein [Uniprot/SPTREMBL Acc. B9DFR1]; General regulatory factor 10 [Uniprot/SPTREMBL Acc. F4I1C1]; 14-3-3-like protein GF14 epsilon [Uniprot/SWISSPROT Acc. P48347]
AT5G27760	0.406696	0.00224539	0.0148388		Hypoxia-responsive family protein [Uniprot/SPTREMBL Acc. Q8LG60]
AT5G58290	0.406529	0.00190778	0.0131303	RPT3	RPT3 [Uniprot/SPTREMBL Acc. A0A178UAH2]; 26S protease regulatory subunit 6B homolog [Uniprot/SWISSPROT Acc. Q9SEI4]
AT2G20570	0.406256	0.000954355	0.00796211	GPRI1	GBF's pro-rich region-interacting factor 1 [Uniprot/SPTREMBL Acc. F4IVF9]; Transcription activator GLK1 [Uniprot/SWISSPROT Acc. Q9SIV3]
AT2G36835	0.40614	0.0011306	0.00897706		Expressed protein [Uniprot/SPTREMBL Acc. Q8W455]
AT5G01020	0.405837	0.00102635	0.00839888	PBL8	Probable serine/threonine-protein kinase PBL8 [Uniprot/SWISSPROT Acc. Q8GXZ3]
AT1G58360	0.405508	0.00471847	0.0254173	AAP1	NAT2 [Uniprot/SPTREMBL Acc. A0A178WEG7]; Amino acid permease 1 [Uniprot/SWISSPROT Acc. Q42400]
AT4G00300	0.40545	0.00710044	0.0342274		Putative uncharacterized protein At4g00300 [Uniprot/SPTREMBL Acc. Q0WQL0]
AT3G06310	0.405241	0.00168798	0.0119741		NADH dehydrogenase [ubiquinone] 1 alpha subcomplex subunit 8-A [Uniprot/SWISSPROT Acc. Q9SQT4]
AT2G30490	0.405241	0.000814008	0.00707059	CYP73A5	Cinnamate-4-hydroxylase [Uniprot/SPTREMBL Acc. B1GV49]; Trans-cinnamate 4-monooxygenase [Uniprot/SWISSPROT Acc. P92994]
AT1G71040	0.405158	0.0016049	0.0115476	LPR2	Multicopper oxidase LPR2 [Uniprot/SWISSPROT Acc. Q949X9]
AT2G04550	0.404932	0.00443224	0.0243167	IBR5	IBR5 [Uniprot/SPTREMBL Acc. A0A178VVJ8]; Protein-tyrosine-phosphatase IBR5 [Uniprot/SWISSPROT Acc. Q84JU4]
AT4G32285	0.404708	0.00221804	0.0147092		Probable clathrin assembly protein At4g32285 [Uniprot/SWISSPROT Acc. Q8S9J8]
AT5G16470	0.404644	0.000873198	0.00747089		At5g16470 [Uniprot/SPTREMBL Acc. Q9FFD8]
AT5G24520	0.404381	0.00131623	0.0100615	TTG1	Protein TRANSPARENT TESTA GLABRA 1 [Uniprot/SWISSPROT Acc. Q9XGN1]
AT1G80460	0.404193	0.00344607	0.0203235	GLPK	NHO1 [Uniprot/SPTREMBL Acc. A0A178WEZ9]; Actin-like ATPase superfamily protein [Uniprot/SPTREMBL Acc. F4HS76]; Glycerol kinase [Uniprot/SWISSPROT Acc. Q9M8L4]
AT3G04550	0.403925	0.00171019	0.0121095	RAF1.2	Rubisco accumulation factor 1.2, chloroplastic [Uniprot/SWISSPROT Acc. Q9SR19]
AT5G20160	0.403452	0.00123323	0.00960031		Ribosomal protein L7Ae/L30e/S12e/Gadd45 family protein [Uniprot/SPTREMBL Acc. F4K455]; Ribosomal protein L7Ae/L30e/S12e/Gadd45 family protein [Uniprot/SPTREMBL Acc. F4K456]; AT5g20160/F5O24_50 [Uniprot/SPTREMBL Acc. Q94AF6]
AT4G19700	0.402905	0.0103999	0.0450073	BOI	E3 ubiquitin-protein ligase BOI [Uniprot/SWISSPROT Acc. O81851]
AT2G39890	0.402781	0.00348289	0.0204912	PROT1	PROT1 [Uniprot/SPTREMBL Acc. A0A178VQW0]; Proline transporter 1 [Uniprot/SWISSPROT Acc. P92961]
AT5G56600	0.402667	0.00123877	0.00962993	PRO5	Profilin-5 [Uniprot/SWISSPROT Acc. Q9FE63]
AT2G13820	0.402552	0.00823446	0.0379811		XYP2 [Uniprot/SPTREMBL Acc. A0A178VVM8]; Non-specific lipid-transfer protein-like protein At2g13820 [Uniprot/SWISSPROT Acc. Q9ZQI8]
AT1G26630	0.402397	0.00186526	0.0129069	ELF5A-2	Eukaryotic translation initiation factor 5A [Uniprot/SPTREMBL Acc. A0A178WC68]; Eukaryotic translation initiation factor 5A-2 [Uniprot/SWISSPROT Acc. Q93VP3]
AT1G55670	0.402261	0.00787673	0.0368983	PSAG	Photosystem I reaction center subunit V, chloroplastic [Uniprot/SWISSPROT Acc. Q9S7N7]
AT1G06690	0.402248	0.00251896	0.0161234		Uncharacterized protein [Uniprot/SPTREMBL Acc. A0A178WN30]; Uncharacterized oxidoreductase At1g06690, chloroplastic [Uniprot/SWISSPROT Acc. Q94A68]
AT4G25700	0.402243	0.00227375	0.0149915	BETA-OHASE 1	Beta-carotene 3-hydroxylase 1, chloroplastic [Uniprot/SWISSPROT Acc. Q9SZZ8]
AT3G17810	0.402184	0.00589198	0.0297697	PYD1	PYD1 [Uniprot/SPTREMBL Acc. A0A178VD08]; Dihydropyrimidine dehydrogenase (NADP(+)), chloroplastic [Uniprot/SWISSPROT Acc. Q9LVI9]
AT5G44340	0.402002	0.00410543	0.0229776	TUBB4	Tubulin beta chain [Uniprot/SPTREMBL Acc. A0A178UGW7]; Tubulin beta-4 chain [Uniprot/SWISSPROT Acc. P24636]
AT5G17610	0.40196	0.00646331	0.0320226		At5g17610 [Uniprot/SPTREMBL Acc. Q67Y04]
AT2G27960	0.401466	0.00625499	0.0311983	CKS1	Cyclin-dependent kinases regulatory subunit [Uniprot/SPTREMBL Acc. A0A178VPG9]; Cyclin-dependent kinases regulatory subunit 1 [Uniprot/SWISSPROT Acc. O23249]
AT3G09570	0.401179	0.00492848	0.0262673		At3g09570 [Uniprot/SPTREMBL Acc. Q9C5T6]
AT5G51300	0.401036	0.000873936	0.00747346		AT5G51300 protein [Uniprot/SPTREMBL Acc. Q9LU44]
AT3G01280	0.400801	0.00188952	0.0130361	VDAC1	VDAC1 [Uniprot/SPTREMBL Acc. A0A178VE16]; Mitochondrial outer membrane protein porin 1 [Uniprot/SWISSPROT Acc. Q9SRH5]
AT1G55850	0.400273	0.0083807	0.0384483	CSLE1	Cellulose synthase-like protein E1 [Uniprot/SWISSPROT Acc. Q8VZK9]; Glycosyltransferase [Uniprot/SPTREMBL Acc. W8PVZ2]
AT5G51110	0.40008	0.00134701	0.01023		Transcriptional coactivator/pterin dehydratase [Uniprot/SPTREMBL Acc. F4KBV0]; AT5g51110/MWD22_5 [Uniprot/SPTREMBL Acc. Q9LU63]
AT5G54500	0.400006	0.00162721	0.0116836	FQR1	Uncharacterized protein [Uniprot/SPTREMBL Acc. A0A178UHL8]; Flavodoxin-like quinone reductase 1 [Uniprot/SPTREMBL Acc. F4K0D0]; NAD(P)H dehydrogenase (quinone) FQR1 [Uniprot/SWISSPROT Acc. Q9LSQ5]
AT2G36460	0.399977	0.00158024	0.0114389	FAB6	Fructose-bisphosphate aldolase [Uniprot/SPTREMBL Acc. A0A178VRN7]; Fructose-bisphosphate aldolase [Uniprot/SPTREMBL Acc. B3H6D7]; Fructose-bisphosphate aldolase 6, cytosolic [Uniprot/SWISSPROT Acc. Q9SJQ9]
AT5G07020	0.399856	0.00281102	0.0175463		Proline-rich family protein [Uniprot/SPTREMBL Acc. Q9FL44]
AT1G79210	0.399788	0.0010208	0.00835744	PAB2	Proteasome subunit alpha type [Uniprot/SPTREMBL Acc. A0A178W2F8]; Proteasome subunit alpha type-2-B [Uniprot/SWISSPROT Acc. Q8L4A7]
AT1G05720	0.399738	0.00278256	0.0174387		Putative uncharacterized protein At1g05720 [Uniprot/SPTREMBL Acc. Q8GWP6]
AT1G08830	0.399714	0.00489064	0.02609	CSD1	Superoxide dismutase [Cu-Zn] [Uniprot/SPTREMBL Acc. A0A178WMU1]; Superoxide dismutase [Cu-Zn] 1 [Uniprot/SWISSPROT Acc. P24704]
AT5G08060	0.399643	0.0019966	0.0135885		Furry [Uniprot/SPTREMBL Acc. Q9SD78]
AT5G07470	0.399571	0.00110959	0.00885137	MSRA3	PMSR3 [Uniprot/SPTREMBL Acc. A0A178UH75]; Peptide methionine sulfoxide reductase A3 [Uniprot/SWISSPROT Acc. Q9LY14]
AT2G36970	0.399543	0.0110487	0.0468185	UGT86A1	UDP-glycosyltransferase 86A1 [Uniprot/SWISSPROT Acc. Q9SJL0]; Glycosyltransferase [Uniprot/SPTREMBL Acc. W8Q6X6]
AT1G42990	0.399526	0.0017706	0.0124338	BZIP60	bZIP transcription factor 60 [Uniprot/SWISSPROT Acc. Q9C7S0]
AT3G49220	0.399451	0.0117941	0.0490122		Pectinesterase [Uniprot/SPTREMBL Acc. A0A1I9LRM8]; Pectinesterase [Uniprot/SPTREMBL Acc. A0A1I9LRM9]; Probable pectinesterase/pectinesterase inhibitor 34 [Uniprot/SWISSPROT Acc. Q9M3B0]
AT4G01320	0.399328	0.00108154	0.00870065	FACE1	STE24 [Uniprot/SPTREMBL Acc. A0A178UVF3]; CAAX prenyl protease 1 homolog [Uniprot/SWISSPROT Acc. Q8RX88]
AT1G58235	0.399117	0.00964945	0.0425676		At1g58243/At1g58243 [Uniprot/SPTREMBL Acc. Q93ZI5]
AT4G29080	0.39872	0.00323863	0.019442	IAA27	Auxin-responsive protein [Uniprot/SPTREMBL Acc. A0A178V3Y7]; Auxin-responsive protein IAA27 [Uniprot/SWISSPROT Acc. Q9ZSY8]
AT2G16890	0.39837	0.00730357	0.0349309	UGT90A1	UDP-glycosyltransferase 90A1 [Uniprot/SWISSPROT Acc. Q9ZVX4]; Glycosyltransferase [Uniprot/SPTREMBL Acc. W8PV22]
AT3G15850	0.398231	0.0010969	0.00878887	ADS3	JB67 [Uniprot/SPTREMBL Acc. A0A178VBZ6]; Palmitoyl-monogalactosyldiacylglycerol delta-7 desaturase, chloroplastic [Uniprot/SWISSPROT Acc. Q949X0]
AT4G17245	0.398092	0.00350825	0.0205908		AT4g17240/dl4655c [Uniprot/SPTREMBL Acc. Q940N3]
AT3G29240	0.397818	0.00117071	0.0092228		AT3g29240/MXO21_9 [Uniprot/SPTREMBL Acc. Q9LS71]
AT3G18830	0.397608	0.00357292	0.0208159	PLT5	PMT5 [Uniprot/SPTREMBL Acc. A0A178V5Y2]; Polyol transporter 5 [Uniprot/SWISSPROT Acc. Q8VZ80]
AT5G38470	0.397527	0.00119479	0.00937364	RAD23D	Rad23 UV excision repair protein family [Uniprot/SPTREMBL Acc. A8MR76]; Ubiquitin receptor RAD23d [Uniprot/SWISSPROT Acc. Q84L30]
AT1G21900	0.397259	0.00113469	0.00900125		Transmembrane emp24 domain-containing protein p24delta5 [Uniprot/SWISSPROT Acc. Q8RWM6]
AT3G26340	0.396775	0.00520623	0.0272634	PBE2	Proteasome subunit beta type [Uniprot/SPTREMBL Acc. A0A178VFG8]; Proteasome subunit beta type-5-B [Uniprot/SWISSPROT Acc. Q9LIP2]
AT3G27060	0.396587	0.00211031	0.0141871	TSO2	TSO2 [Uniprot/SPTREMBL Acc. A0A178VJE9]; Ribonucleoside-diphosphate reductase small chain C [Uniprot/SWISSPROT Acc. Q9LSD0]
AT3G14415	0.396436	0.00340388	0.0201581		GOX2 [Uniprot/SPTREMBL Acc. A0A178VBY9]; Aldolase-type TIM barrel family protein [Uniprot/SPTREMBL Acc. F4JFV6]; Peroxisomal (S)-2-hydroxy-acid oxidase GLO2 [Uniprot/SWISSPROT Acc. Q9LRS0]
AT4G15930	0.396254	0.00554482	0.0284613		At4g15930 [Uniprot/SPTREMBL Acc. Q84VW0]
AT3G14310	0.396224	0.00260791	0.0165811	PME3	Pectinesterase/pectinesterase inhibitor 3 [Uniprot/SWISSPROT Acc. O49006]
AT4G37830	0.396143	0.0017015	0.012065		Cytochrome c oxidase-like protein [Uniprot/SPTREMBL Acc. F4JSU5]; Cytochrome c oxidase subunit 6a, mitochondrial [Uniprot/SWISSPROT Acc. Q9T070]
AT1G32790	0.395524	0.00215585	0.0143805	CID11	CID11 [Uniprot/SPTREMBL Acc. A0A178WNK8]; CTC-interacting domain 11 [Uniprot/SPTREMBL Acc. F4IEC7]; Polyadenylate-binding protein-interacting protein 11 [Uniprot/SWISSPROT Acc. Q9LPI5]
AT5G46800	0.395448	0.000943046	0.00790633	BOU	Mitochondrial carnitine/acylcarnitine carrier-like protein [Uniprot/SWISSPROT Acc. Q93XM7]
AT5G24165	0.395301	0.00409719	0.0229451		At5g24165 [Uniprot/SPTREMBL Acc. Q8LDQ8]
AT2G45070	0.395297	0.00161698	0.0116199	SEC61 BETA	Protein transport protein Sec61 subunit beta [Uniprot/SPTREMBL Acc. B9DGF7]; Protein transport protein Sec61 subunit beta [Uniprot/SWISSPROT Acc. P38389]
AT1G79600	0.395142	0.00243528	0.0157469		ABC1K3 [Uniprot/SPTREMBL Acc. A0A178WNJ7]; Protein ACTIVITY OF BC1 COMPLEX KINASE 3, chloroplastic [Uniprot/SWISSPROT Acc. Q9MA15]
AT5G42790	0.394953	0.00204415	0.0138433	PAF1	Proteasome subunit alpha type [Uniprot/SPTREMBL Acc. A0A178UFX8]; Proteasome subunit alpha type-1-A [Uniprot/SWISSPROT Acc. P34066]
AT1G12810	0.394893	0.00389176	0.0220765		Proline-rich family protein [Uniprot/SPTREMBL Acc. F4IDX2]
AT2G20930	0.394858	0.00714398	0.0343644		AT2G20930 protein [Uniprot/SPTREMBL Acc. Q9SKS7]
AT5G57660	0.394699	0.00156901	0.01139	COL5	Zinc finger protein CONSTANS-LIKE 5 [Uniprot/SWISSPROT Acc. Q9FHH8]
AT4G34200	0.394685	0.00204548	0.013844	PGDH1	D-3-phosphoglycerate dehydrogenase [Uniprot/SPTREMBL Acc. A0A178UWV4]; D-3-phosphoglycerate dehydrogenase 1, chloroplastic [Uniprot/SWISSPROT Acc. O49485]
AT2G36145	0.394295	0.00292036	0.0179989		Expressed protein [Uniprot/SPTREMBL Acc. Q8VXY0]
AT5G04820	0.393806	0.00950863	0.0420972	OFP13	Transcription repressor OFP13 [Uniprot/SWISSPROT Acc. Q9FMC8]
AT4G35510	0.393765	0.00211078	0.0141871
AT2G24100	0.393729	0.0117125	0.0487987		ATP-dependent DNA helicase [Uniprot/SPTREMBL Acc. Q9ZUI1]
AT4G23600	0.393589	0.00189193	0.0130474	CORI3	Tyrosine transaminase family protein [Uniprot/SPTREMBL Acc. F4JP99]; Cystine lyase CORI3 [Uniprot/SWISSPROT Acc. Q9SUR6]
AT1G57860	0.393575	0.00389959	0.0221063	RPL21E	Putative uncharacterized protein At1g57860 [Uniprot/SPTREMBL Acc. Q0WSS0]; 60S ribosomal protein L21-2 [Uniprot/SWISSPROT Acc. Q9FDZ9]
AT5G01920	0.392678	0.00196759	0.0134499	STN8	Serine/threonine-protein kinase STN8, chloroplastic [Uniprot/SWISSPROT Acc. Q9LZV4]
AT2G01110	0.392659	0.00356184	0.0207912	TATC	UNE3 [Uniprot/SPTREMBL Acc. A0A178VUB7]; Sec-independent protein translocase protein TATC, chloroplastic [Uniprot/SWISSPROT Acc. Q9SJV5]
AT3G58610	0.392428	0.00447259	0.0244002		Ketol-acid reductoisomerase [Uniprot/SPTREMBL Acc. A0A178VHJ5]; Ketol-acid reductoisomerase, chloroplastic [Uniprot/SWISSPROT Acc. Q05758]
AT1G01170	0.392152	0.00954619	0.04221		At1g01170 [Uniprot/SPTREMBL Acc. Q2HIQ2]
AT5G51040	0.392077	0.00113783	0.00901419		Succinate dehydrogenase assembly factor [Uniprot/SPTREMBL Acc. F4KBT8]; Succinate dehydrogenase assembly factor 2, mitochondrial [Uniprot/SWISSPROT Acc. Q9FI44]
AT3G60980	0.392007	0.00443312	0.0243167		Pentatricopeptide repeat-containing protein At3g60980, mitochondrial [Uniprot/SWISSPROT Acc. Q9LEX5]
AT2G43030	0.392	0.00217576	0.0144794	RPL3A	50S ribosomal protein L3 [Uniprot/SPTREMBL Acc. Q0WWY5]; 50S ribosomal protein L3-1, chloroplastic [Uniprot/SWISSPROT Acc. Q9SKX4]
AT2G40460	0.391713	0.00370138	0.0213155	NPF5.1	Protein NRT1/ PTR FAMILY 5.1 [Uniprot/SWISSPROT Acc. Q8VZR7]
AT1G32080	0.3914	0.001978	0.0134995	PLGG1	LrgB [Uniprot/SPTREMBL Acc. A0A178WQL6]; Plastidal glycolate/glycerate translocator 1, chloroplastic [Uniprot/SWISSPROT Acc. Q9FVQ4]
AT3G21560	0.391378	0.00807725	0.0375668	UGT84A2	UDP-glycosyltransferase 84A2 [Uniprot/SWISSPROT Acc. Q9LVF0]; Glycosyltransferase [Uniprot/SPTREMBL Acc. W8QNN5]
AT2G41900	0.39122	0.00177282	0.0124338		Zinc finger CCCH domain-containing protein 30 [Uniprot/SWISSPROT Acc. P93755]
AT5G42980	0.391138	0.00519068	0.0272319	TRX3	TRXH3 [Uniprot/SPTREMBL Acc. A0A178U9K5]; Thioredoxin H3 [Uniprot/SWISSPROT Acc. Q42403]
AT4G24120	0.391135	0.00325729	0.0195129	YSL1	YSL1 [Uniprot/SPTREMBL Acc. A0A178V2Q5]; Metal-nicotianamine transporter YSL1 [Uniprot/SWISSPROT Acc. Q6R3L0]
AT2G28190	0.391095	0.00207028	0.0139586	CSD2	Superoxide dismutase [Cu-Zn] [Uniprot/SPTREMBL Acc. A0A178VRV1]; Superoxide dismutase [Cu-Zn] 2, chloroplastic [Uniprot/SWISSPROT Acc. O78310]
AT3G62460	0.391048	0.00582313	0.029507		AT3g62460/T12C14_160 [Uniprot/SPTREMBL Acc. Q9LZP4]
AT1G09640	0.390829	0.00387905	0.0220316		AT1G09640 protein [Uniprot/SPTREMBL Acc. B9DHI9]; AT1G09640 protein [Uniprot/SPTREMBL Acc. C0Z2L8]; Probable elongation factor 1-gamma 1 [Uniprot/SWISSPROT Acc. O04487]
AT5G19570	0.390808	0.00369426	0.0212942		Putative uncharacterized protein At5g19570 [Uniprot/SPTREMBL Acc. Q94AU5]
AT4G16120	0.39055	0.00303121	0.0184428	COBL7	COBRA-like protein 7 [Uniprot/SWISSPROT Acc. Q8GZ17]
AT4G16720	0.390458	0.00275249	0.0172946	RPL15A	Ribosomal protein L15 [Uniprot/SPTREMBL Acc. A0A178V5T1]; 60S ribosomal protein L15-1 [Uniprot/SWISSPROT Acc. O23515]
AT4G03520	0.390454	0.00345295	0.02035	ATHM2	Thioredoxin superfamily protein [Uniprot/SPTREMBL Acc. F4JG94]; Thioredoxin M2, chloroplastic [Uniprot/SWISSPROT Acc. Q9SEU8]
AT4G05530	0.390263	0.00136549	0.0103336	SDRA	Short-chain dehydrogenase/reductase SDRA [Uniprot/SWISSPROT Acc. Q9S9W2]
AT2G18110	0.390066	0.00236893	0.0154287		Elongation factor 1-delta 2 [Uniprot/SWISSPROT Acc. Q9SI20]
AT1G79010	0.389965	0.00119638	0.00938177		NADH dehydrogenase [ubiquinone] iron-sulfur protein 8-A, mitochondrial [Uniprot/SWISSPROT Acc. Q42599]
AT5G52780	0.389557	0.0027649	0.0173534		Uncharacterized protein [Uniprot/SPTREMBL Acc. A0A178UE33]; Uncharacterized protein PAM68-like [Uniprot/SWISSPROT Acc. Q9LTD9]
AT3G02230	0.38953	0.00155417	0.011311	RGP1	RGP1 [Uniprot/SPTREMBL Acc. A0A178VK37]; UDP-arabinopyranose mutase 1 [Uniprot/SWISSPROT Acc. Q9SRT9]
AT4G00730	0.38923	0.00125789	0.00972588	ANL2	Homeobox-leucine zipper family protein / lipid-binding START domain-containing protein [Uniprot/SPTREMBL Acc. B3H591]; Homeobox-leucine zipper protein ANTHOCYANINLESS 2 [Uniprot/SWISSPROT Acc. Q0WV12]
AT2G37200	0.389062	0.00356976	0.0208159		CASP-like protein 5A1 [Uniprot/SWISSPROT Acc. Q6NPF8]
AT1G07180	0.388987	0.00139061	0.0104774	NDA1	Internal alternative NAD(P)H-ubiquinone oxidoreductase A1, mitochondrial [Uniprot/SWISSPROT Acc. Q8GWA1]
AT3G01560	0.388531	0.00123403	0.0096022		Proline-rich receptor-like kinase, putative (DUF1421) [Uniprot/SPTREMBL Acc. A0A1I9LQK8]; Proline-rich receptor-like kinase, putative (DUF1421) [Uniprot/SPTREMBL Acc. F4J3J5]
AT1G61250	0.388482	0.00460364	0.0249559	SCAMP3	Secretory carrier-associated membrane protein [Uniprot/SPTREMBL Acc. F4HTI7]; Secretory carrier-associated membrane protein 3 [Uniprot/SWISSPROT Acc. Q9M5P2]
AT5G28840	0.388161	0.00213654	0.0142935	GME	GDP-mannose 3',5'-epimerase [Uniprot/SPTREMBL Acc. Q0WWW3]; GDP-mannose 3,5-epimerase [Uniprot/SWISSPROT Acc. Q93VR3]
AT1G73650	0.38792	0.00143012	0.0106659		3-oxo-5-alpha-steroid 4-dehydrogenase (DUF1295) [Uniprot/SPTREMBL Acc. A8MQG9]; 3-oxo-5-alpha-steroid 4-dehydrogenase (DUF1295) [Uniprot/SPTREMBL Acc. B3H655]; 3-oxo-5-alpha-steroid 4-dehydrogenase (DUF1295) [Uniprot/SPTREMBL Acc. B9DFE9]; 3-oxo-5-alpha-steroid 4-dehydrogenase (DUF1295) [Uniprot/SPTREMBL Acc. F4HRY1]; 3-oxo-5-alpha-steroid 4-dehydrogenase (DUF1295) [Uniprot/SPTREMBL Acc. Q940M8]
AT4G14900	0.387917	0.00245247	0.0158314	FRL4B	FRIGIDA-like protein 4b [Uniprot/SWISSPROT Acc. Q940H8]
AT2G01290	0.38791	0.00171915	0.0121599	RPI2	Probable ribose-5-phosphate isomerase 2 [Uniprot/SWISSPROT Acc. Q9ZU38]
AT1G09750	0.387883	0.00734559	0.0350973	AED3	Uncharacterized protein [Uniprot/SPTREMBL Acc. A0A178W448]; Aspartyl protease AED3 [Uniprot/SWISSPROT Acc. O04496]
AT2G35490	0.38782	0.00367494	0.0212268	PAP3	Probable plastid-lipid-associated protein 3, chloroplastic [Uniprot/SWISSPROT Acc. O82291]
AT5G57020	0.387769	0.00290783	0.0179346	NMT1	Glycylpeptide N-tetradecanoyltransferase [Uniprot/SPTREMBL Acc. A0A178UUQ9]; Glycylpeptide N-tetradecanoyltransferase 1 [Uniprot/SWISSPROT Acc. Q9LTR9]
AT4G37760	0.38776	0.00247434	0.0159332	SQE3	Squalene epoxidase 3 [Uniprot/SWISSPROT Acc. Q8VYH2]
AT2G44940	0.387757	0.00714494	0.0343644	ERF034	Ethylene-responsive transcription factor ERF034 [Uniprot/SWISSPROT Acc. Q8LBQ7]
AT5G59950	0.387401	0.00119125	0.00935439		Uncharacterized protein [Uniprot/SPTREMBL Acc. A0A178UAK2]; RNA-binding (RRM/RBD/RNP motifs) family protein [Uniprot/SPTREMBL Acc. B3H4K4]; RNA-binding (RRM/RBD/RNP motifs) family protein [Uniprot/SPTREMBL Acc. F4JXE3]; RNA-binding (RRM/RBD/RNP motifs) family protein [Uniprot/SPTREMBL Acc. F4JXE5]; RNA-binding (RRM/RBD/RNP motifs) family protein [Uniprot/SPTREMBL Acc. F4JXE7]; THO complex subunit…
AT3G08580	0.387362	0.00488155	0.0260496	AAC1	ADP,ATP carrier protein 1, mitochondrial [Uniprot/SWISSPROT Acc. P31167]; Adenylate translocator [Uniprot/SPTREMBL Acc. Q0WVD8]
AT1G21065	0.387196	0.00389875	0.0221063		Putative uncharacterized protein At1g21065 [Uniprot/SPTREMBL Acc. Q9LPU1]
AT2G05070	0.387115	0.00861358	0.0391826	LHCB2.2	Chlorophyll a-b binding protein 2.2, chloroplastic [Uniprot/SWISSPROT Acc. Q9S7J7]
AT5G44410	0.386873	0.0105768	0.0454509		Berberine bridge enzyme-like 27 [Uniprot/SWISSPROT Acc. Q9FI25]
AT1G66740	0.386736	0.0028941	0.0178951	ASF1A	SP7 [Uniprot/SPTREMBL Acc. A0A178WM99]; Probable histone chaperone ASF1A [Uniprot/SWISSPROT Acc. Q9C9M6]
AT2G23130	0.386736	0.00536262	0.0278014	AGP17	Lysine-rich arabinogalactan protein 17 [Uniprot/SWISSPROT Acc. O22194]
AT2G34250	0.38655	0.00569805	0.0290127		AT2G34250 protein [Uniprot/SPTREMBL Acc. O80774]
AT2G02760	0.386522	0.00159064	0.0114828	UBC2	UBC2 [Uniprot/SPTREMBL Acc. A0A178W0U6]; Ubiquitin-conjugating enzyme E2 2 [Uniprot/SWISSPROT Acc. P42745]
AT2G23310	0.386166	0.00130068	0.00995483	RER1C	Rer1 family protein [Uniprot/SPTREMBL Acc. F4ILI9]; Protein RER1C [Uniprot/SWISSPROT Acc. Q9ZWI7]
AT3G22850	0.386094	0.0068245	0.0332398		Aluminum induced protein with YGL and LRDR motifs [Uniprot/SPTREMBL Acc. Q9LIL3]
AT1G57720	0.385825	0.00292509	0.0180215		Uncharacterized protein [Uniprot/SPTREMBL Acc. A0A178WGF2]; Probable elongation factor 1-gamma 2 [Uniprot/SWISSPROT Acc. Q9FVT2]
AT1G15500	0.385623	0.00274681	0.0172716	AATP2	ADP,ATP carrier protein [Uniprot/SPTREMBL Acc. A0A178WDN7]; ADP,ATP carrier protein 2, chloroplastic [Uniprot/SWISSPROT Acc. P92935]
AT4G26750	0.385599	0.00511563	0.0269208	LIP5	Protein HOMOLOG OF MAMMALIAN LYST-INTERACTING PROTEIN 5 [Uniprot/SWISSPROT Acc. Q9SZ15]
AT5G04800	0.385543	0.00202951	0.013772	RPS17D	AT5G04800 protein [Uniprot/SPTREMBL Acc. B9DGM0]; 40S ribosomal protein S17-4 [Uniprot/SWISSPROT Acc. Q9LZ17]
AT2G27530	0.38546	0.0053181	0.0276545	RPL10AB	Ribosomal protein [Uniprot/SPTREMBL Acc. A0A178W1V2]; 60S ribosomal protein L10a-2 [Uniprot/SWISSPROT Acc. P59230]
AT2G31570	0.385315	0.00162538	0.0116753	GPX2	Glutathione peroxidase [Uniprot/SPTREMBL Acc. A0A178VYF3]; Probable glutathione peroxidase 2 [Uniprot/SWISSPROT Acc. O04922]
AT1G01230	0.385171	0.00565203	0.0288544		ORMDL family protein [Uniprot/SPTREMBL Acc. Q9C5I0]
AT5G35630	0.38516	0.00481529	0.0257523	GLN2	Glutamine synthetase [Uniprot/SPTREMBL Acc. B9DGD1]; Glutamine synthetase, chloroplastic/mitochondrial [Uniprot/SWISSPROT Acc. Q43127]
AT2G33220	0.385124	0.00336611	0.0199967		Uncharacterized protein [Uniprot/SPTREMBL Acc. A0A178VSY7]; NADH dehydrogenase [ubiquinone] 1 alpha subcomplex subunit 13-B [Uniprot/SWISSPROT Acc. O49313]
AT2G40140	0.385007	0.00202096	0.0137324	CZF1	Zinc finger CCCH domain-containing protein 29 [Uniprot/SWISSPROT Acc. Q9XEE6]
AT2G47700	0.385003	0.00127728	0.00983139	RFI2	At2g47700 [Uniprot/SPTREMBL Acc. O82239]
AT4G11600	0.384885	0.00565346	0.0288544	GPX6	Probable phospholipid hydroperoxide glutathione peroxidase 6, mitochondrial [Uniprot/SWISSPROT Acc. O48646]
AT4G32680	0.384762	0.00684175	0.033274		Transmembrane protein [Uniprot/SPTREMBL Acc. F4JV40]
AT5G66770	0.384623	0.00446631	0.0243815	SCL4	Scarecrow-like protein 4 [Uniprot/SWISSPROT Acc. Q9FL03]
AT5G11420	0.384337	0.00206127	0.0139178		Putative uncharacterized protein At5g11420 [Uniprot/SPTREMBL Acc. Q9LYE7]
AT3G06150	0.3842	0.00396099	0.0223433		Cytochrome P450 family protein [Uniprot/SPTREMBL Acc. Q9M8K3]
AT5G41670	0.384044	0.0024806	0.0159435		6-phosphogluconate dehydrogenase, decarboxylating [Uniprot/SPTREMBL Acc. A0A178UQL8]; 6-phosphogluconate dehydrogenase, decarboxylating 2, chloroplastic [Uniprot/SWISSPROT Acc. Q9FFR3]
AT2G03820	0.38395	0.00242662	0.0157028		Nonsense-mediated mRNA decay NMD3 family protein [Uniprot/SPTREMBL Acc. Q9SI58]
AT2G20390	0.383892	0.00977248	0.0430216
AT2G48070	0.383812	0.00166275	0.011869	RPH1	Resistance to phytophthora 1 [Uniprot/SPTREMBL Acc. F4IN59]; Expressed protein [Uniprot/SPTREMBL Acc. Q9ZU82]
AT1G78040	0.383772	0.00593888	0.0299448		Allergen, putative [Uniprot/SPTREMBL Acc. Q8LD45]
AT1G67785	0.383666	0.0071145	0.0342855		Putative uncharacterized protein [Uniprot/SPTREMBL Acc. Q8VZ65]
AT5G23140	0.383524	0.00136194	0.0103113	CLPP2	ATP-dependent Clp protease proteolytic subunit [Uniprot/SPTREMBL Acc. A0A178U8I8]; ATP-dependent Clp protease proteolytic subunit 2, mitochondrial [Uniprot/SWISSPROT Acc. Q9FN42]
AT5G51970	0.383521	0.00280487	0.0175207	SDH	Uncharacterized protein [Uniprot/SPTREMBL Acc. A0A178UB81]; Sorbitol dehydrogenase [Uniprot/SWISSPROT Acc. Q9FJ95]
AT3G52470	0.383492	0.0029262	0.0180219		Late embryogenesis abundant (LEA) hydroxyproline-rich glycoprotein family [Uniprot/SPTREMBL Acc. Q9SVC8]
AT2G34070	0.383372	0.00980546	0.0431223	TBL37	Protein trichome birefringence-like 37 [Uniprot/SWISSPROT Acc. O22960]
AT3G05810	0.383292	0.0113981	0.0478086		IGR motif protein [Uniprot/SPTREMBL Acc. Q8LC40]
AT2G16500	0.383272	0.00232267	0.015226	SPE1	Arginine decarboxylase 1 [Uniprot/SWISSPROT Acc. Q9SI64]
AT1G70230	0.383213	0.0119153	0.0494121	AXY4	TBL27 [Uniprot/SPTREMBL Acc. A0A178WG99]; Protein ALTERED XYLOGLUCAN 4 [Uniprot/SWISSPROT Acc. O04523]
AT3G59350	0.383162	0.00471367	0.0253994		Uncharacterized protein [Uniprot/SPTREMBL Acc. A0A178VG53]; Uncharacterized protein [Uniprot/SPTREMBL Acc. A0A178VIN6]; Protein kinase superfamily protein [Uniprot/SPTREMBL Acc. A0A1I9LM51]; Protein kinase superfamily protein [Uniprot/SPTREMBL Acc. A0A1I9LM52]; Protein kinase superfamily protein [Uniprot/SPTREMBL Acc. A0A1I9LM53]; PTI1-like tyrosine-protein kinase 3 [Uniprot/SWISSPROT Acc. B9DFG5]
AT5G13430	0.382886	0.00144872	0.0107681		Cytochrome b-c1 complex subunit Rieske, mitochondrial [Uniprot/SPTREMBL Acc. Q94JS0]
AT3G27240	0.382565	0.00158166	0.0114429	CYC11	Uncharacterized protein [Uniprot/SPTREMBL Acc. A0A178VJH9]; Cytochrome c1 1, heme protein, mitochondrial [Uniprot/SWISSPROT Acc. Q9LK29]
AT1G15440	0.382461	0.0029078	0.0179346	PWP2	Periodic tryptophan protein 2 [Uniprot/SPTREMBL Acc. Q8VYZ5]
AT2G37110	0.382029	0.00400485	0.0225569
AT3G19930	0.381927	0.00211674	0.0142027	STP4	STP4 [Uniprot/SPTREMBL Acc. A0A178V5Z0]; Sugar transport protein 4 [Uniprot/SWISSPROT Acc. Q39228]
AT3G06860	0.38188	0.00249616	0.0160074	MFP2	Peroxisomal fatty acid beta-oxidation multifunctional protein MFP2 [Uniprot/SWISSPROT Acc. Q9ZPI5]
AT3G55440	0.38184	0.00284876	0.0176851	CTIMC	TPI [Uniprot/SPTREMBL Acc. A0A178VM57]; Triosephosphate isomerase, cytosolic [Uniprot/SWISSPROT Acc. P48491]
AT4G15410	0.381766	0.00292032	0.0179989	PUX5	Plant UBX domain-containing protein 5 [Uniprot/SWISSPROT Acc. Q7Y175]
AT1G70710	0.381748	0.00506191	0.0267368	CEL1	Endoglucanase [Uniprot/SPTREMBL Acc. A0A178W561]; Endoglucanase 8 [Uniprot/SWISSPROT Acc. Q9CAC1]
AT4G22190	0.381628	0.00250872	0.0160699
AT3G12800	0.381606	0.00150068	0.0110487	SDRB	Peroxisomal 2,4-dienoyl-CoA reductase [Uniprot/SWISSPROT Acc. Q9LTV6]
AT4G35250	0.381387	0.00206527	0.0139393		AT4g35250/F23E12_190 [Uniprot/SPTREMBL Acc. O65502]
AT3G44450	0.381379	0.00476947	0.0256194	BIC2	Protein BIC2 [Uniprot/SWISSPROT Acc. Q9M280]
AT5G58640	0.38104	0.00685525	0.0333178		AT5g58640/mzn1_90 [Uniprot/SPTREMBL Acc. Q8W1E5]
AT4G14400	0.380864	0.00215676	0.0143809	ACD6	Protein ACCELERATED CELL DEATH 6 [Uniprot/SWISSPROT Acc. Q8LPS2]
AT5G07220	0.380773	0.00529255	0.0275551	BAG3	BAG family molecular chaperone regulator 3 [Uniprot/SWISSPROT Acc. Q9LYP4]
AT5G04590	0.380749	0.00526921	0.0274748	SIR	SIR [Uniprot/SPTREMBL Acc. A0A178UPZ1]; Assimilatory sulfite reductase (ferredoxin), chloroplastic [Uniprot/SWISSPROT Acc. Q9LZ66]
AT1G13690	0.380392	0.00655065	0.0322963	ATE1	ATPase E1 [Uniprot/SPTREMBL Acc. Q0WRA3]
AT1G64640	0.380322	0.011865	0.049244	ENODL8	At1g64640 [Uniprot/SPTREMBL Acc. Q6NLD7]
AT1G13360	0.380284	0.00568564	0.0289582		Putative uncharacterized protein At1g13360 [Uniprot/SPTREMBL Acc. Q9FX61]
AT2G43770	0.379674	0.00179476	0.0125443		At2g43770 [Uniprot/SPTREMBL Acc. O22826]
AT5G39240	0.379629	0.00764471	0.0360583		Transcription factor UPBEAT-like protein [Uniprot/SPTREMBL Acc. Q9FL84]
AT3G23600	0.379364	0.00147052	0.0108661		Alpha/beta-Hydrolases superfamily protein [Uniprot/SPTREMBL Acc. F4J447]; AT3g23600/MDB19_9 [Uniprot/SPTREMBL Acc. Q9LUG8]
AT3G57870	0.379333	0.00166803	0.0118819	SCE1	SCE1A [Uniprot/SPTREMBL Acc. A0A178V9H0]; SUMO-conjugating enzyme SCE1 [Uniprot/SWISSPROT Acc. Q42551]
AT3G12320	0.379272	0.00391937	0.0221626	LNK3	Protein LNK3 [Uniprot/SWISSPROT Acc. Q9LHH5]
AT4G22990	0.379231	0.0041996	0.0234113		Uncharacterized protein [Uniprot/SPTREMBL Acc. A0A178UWJ9]; Major Facilitator Superfamily with SPX (SYG1/Pho81/XPR1) domain-containing protein [Uniprot/SPTREMBL Acc. F4JMQ7]; SPX domain-containing membrane protein At4g22990 [Uniprot/SWISSPROT Acc. Q93ZQ5]
AT1G20620	0.379167	0.0101013	0.0441057	CAT3	AT1G20620 protein [Uniprot/SPTREMBL Acc. B9DG18]; Catalase 3 [Uniprot/SPTREMBL Acc. F4HUL6]; Catalase 3 [Uniprot/SPTREMBL Acc. Q2V4M4]; Catalase-3 [Uniprot/SWISSPROT Acc. Q42547]
AT3G03920	0.378982	0.00475953	0.0255821		H/ACA ribonucleoprotein complex subunit [Uniprot/SPTREMBL Acc. A0A178VMA8]; Putative H/ACA ribonucleoprotein complex subunit 1-like protein 1 [Uniprot/SWISSPROT Acc. Q8VZT0]
AT1G75800	0.378941	0.00157367	0.0114141
AT5G15320	0.378904	0.00275017	0.0172864		ATP synthase E chain [Uniprot/SPTREMBL Acc. A8MQH0]; ATP synthase E chain [Uniprot/SPTREMBL Acc. Q8GXE7]
AT2G38170	0.37831	0.00573763	0.0291622	CAX1	AT2G38170 protein [Uniprot/SPTREMBL Acc. B9DFT4]; Cation exchanger 1 [Uniprot/SPTREMBL Acc. F4IS06]; Cation exchanger 1 [Uniprot/SPTREMBL Acc. M5BFB1]; Vacuolar cation/proton exchanger 1 [Uniprot/SWISSPROT Acc. Q39253]
AT3G25770	0.378137	0.0014708	0.0108661	AOC2	AOC2 [Uniprot/SPTREMBL Acc. A0A178VKE4]; Allene oxide cyclase 2, chloroplastic [Uniprot/SWISSPROT Acc. Q9LS02]
AT3G10860	0.377965	0.0036748	0.0212268		At3g10860 [Uniprot/SPTREMBL Acc. Q9SG91]
AT2G18020	0.377769	0.00430663	0.0237755	RPL8A	EMB2296 [Uniprot/SPTREMBL Acc. A0A178VSS0]; 60S ribosomal protein L8-1 [Uniprot/SWISSPROT Acc. P46286]
AT3G17020	0.377638	0.00446347	0.0243738		Adenine nucleotide alpha hydrolases-like superfamily protein [Uniprot/SPTREMBL Acc. A0A1I9LPQ2]; AT3g17020/K14A17_14 [Uniprot/SPTREMBL Acc. Q9LSP5]
AT5G55850	0.377488	0.00150522	0.0110631	NOI	RPM1-interacting protein 4 (RIN4) family protein [Uniprot/SPTREMBL Acc. F4K692]
AT5G12250	0.377153	0.00753331	0.035641	TUBB6	Tubulin beta chain [Uniprot/SPTREMBL Acc. A0A178UPR2]; Tubulin beta-6 chain [Uniprot/SWISSPROT Acc. P29514]
AT2G32080	0.377093	0.00183508	0.0127722	PURA1	Transcription factor Pur-alpha 1 [Uniprot/SWISSPROT Acc. Q9SKZ1]
AT2G01820	0.37699	0.00347938	0.0204846	TMK3	Receptor-like kinase TMK3 [Uniprot/SWISSPROT Acc. Q9SIT1]
AT3G11780	0.376777	0.00304698	0.018519		MD-2-related lipid recognition domain-containing protein / ML domain-containing protein [Uniprot/SPTREMBL Acc. F4J7G5]; F26K24.7 protein [Uniprot/SPTREMBL Acc. Q9SF20]
AT2G16600	0.376305	0.00712044	0.0343004	CYP19-1	Peptidyl-prolyl cis-trans isomerase [Uniprot/SPTREMBL Acc. A0A178VVJ7]; Peptidyl-prolyl cis-trans isomerase CYP19-1 [Uniprot/SWISSPROT Acc. Q38900]
AT2G36300	0.375709	0.0120421	0.0497719		Protein YIPF [Uniprot/SPTREMBL Acc. Q9SJM8]
AT5G62140	0.375695	0.00467881	0.0252784		ATP-dependent Clp protease ATP-binding subunit [Uniprot/SPTREMBL Acc. Q9FIS4]
AT1G22850	0.37534	0.00357098	0.0208159		At1g22850/F29G20_19 [Uniprot/SPTREMBL Acc. O23137]
AT2G46650	0.374812	0.00349433	0.0205373	CYTB5-C	CYTB5-C [Uniprot/SPTREMBL Acc. A0A178VYU9]; Cytochrome B5 isoform C [Uniprot/SWISSPROT Acc. Q9ZNV4]
AT2G01170	0.374694	0.00294076	0.0180661	BAT1	At2g01170 [Uniprot/SPTREMBL Acc. Q5FV40]; Amino-acid permease BAT1 [Uniprot/SWISSPROT Acc. Q9ZU50]
AT1G77610	0.374372	0.00166129	0.0118635	UDP-GALT1	Uncharacterized protein [Uniprot/SPTREMBL Acc. A0A178WIX3]; UDP-galactose transporter 1 [Uniprot/SWISSPROT Acc. Q9C521]
AT3G11400	0.374349	0.00204967	0.0138504	EIF3G1	Eukaryotic translation initiation factor 3 subunit G [Uniprot/SPTREMBL Acc. F4J6A1]; Eukaryotic translation initiation factor 3 subunit G [Uniprot/SPTREMBL Acc. Q9SSJ0]
AT1G29390	0.374094	0.00337305	0.0200241	COR413IM2	COR413IM2 [Uniprot/SPTREMBL Acc. A0A178WEF2]; Cold-regulated 413 inner membrane protein 2, chloroplastic [Uniprot/SWISSPROT Acc. F4I1G5]
AT3G46940	0.373994	0.00505412	0.0267039	DUT1	DUTP-PYROPHOSPHATASE-LIKE 1 [Uniprot/SPTREMBL Acc. A0A1I9LM85]; Deoxyuridine 5'-triphosphate nucleotidohydrolase [Uniprot/SWISSPROT Acc. Q9STG6]
AT4G30260	0.373475	0.00413962	0.0231146		Protein YIPF [Uniprot/SPTREMBL Acc. Q93VH1]; Protein YIPF [Uniprot/SPTREMBL Acc. Q9SUL8]
AT3G10300	0.373085	0.00551127	0.0283316		Calcium-binding EF-hand family protein [Uniprot/SPTREMBL Acc. A0A1I9LRS6]; Calcium-binding EF-hand family protein [Uniprot/SPTREMBL Acc. F4J2M3]; Probable calcium-binding protein CML49 [Uniprot/SWISSPROT Acc. Q8W4L0]
AT3G14240	0.37308	0.00519906	0.0272523	SBT1.5	Subtilisin-like protease SBT1.5 [Uniprot/SWISSPROT Acc. Q9LUM3]
AT5G57870	0.372998	0.00314856	0.01899	EIF(ISO)4G1	Eukaryotic translation initiation factor isoform 4G-1 [Uniprot/SWISSPROT Acc. Q93ZT6]
AT1G78900	0.372919	0.00544804	0.028091	VHA-A	V-type proton ATPase catalytic subunit A [Uniprot/SWISSPROT Acc. O23654]; AT1G78900 protein [Uniprot/SPTREMBL Acc. Q0WLF6]
AT1G48350	0.372845	0.00392194	0.0221626	RPL18	Putative uncharacterized protein At1g48350 [Uniprot/SPTREMBL Acc. Q0WWC5]; 50S ribosomal protein L18, chloroplastic [Uniprot/SWISSPROT Acc. Q9SX68]
AT1G09340	0.372746	0.00306284	0.0185824	CRB	HIP1.3 [Uniprot/SPTREMBL Acc. A0A178W6T5]; Chloroplast stem-loop binding protein of 41 kDa b, chloroplastic [Uniprot/SWISSPROT Acc. Q9SA52]
AT4G29735	0.37262	0.00390954	0.0221407		Transmembrane protein [Uniprot/SPTREMBL Acc. F4JNQ9]; At4g29735 [Uniprot/SPTREMBL Acc. Q8LCF2]
AT2G16510	0.372504	0.00211574	0.0142027	VHA-C1	V-type proton ATPase proteolipid subunit [Uniprot/SPTREMBL Acc. A0A178VXD8]; V-type proton ATPase subunit c1 [Uniprot/SWISSPROT Acc. P0DH92]; V-type proton ATPase subunit c3 [Uniprot/SWISSPROT Acc. P0DH93]; V-type proton ATPase subunit c5 [Uniprot/SWISSPROT Acc. P0DH94]
AT1G65930	0.372395	0.00813495	0.0377154	CICDH	Isocitrate dehydrogenase [NADP] [Uniprot/SPTREMBL Acc. A0A178W7K0]; Cytosolic isocitrate dehydrogenase [NADP] [Uniprot/SWISSPROT Acc. Q9SRZ6]
AT2G35790	0.372344	0.00220101	0.014619		Expressed protein [Uniprot/SPTREMBL Acc. Q9ZQQ1]
AT1G51700	0.372279	0.00676124	0.0330016	DOF1.7	Dof zinc finger protein DOF1.7 [Uniprot/SWISSPROT Acc. O82155]; At1g51700 [Uniprot/SPTREMBL Acc. Q1ECG2]
AT1G67250	0.37223	0.00298461	0.0182306		At1g67250 [Uniprot/SPTREMBL Acc. Q94B05]
AT1G75690	0.3722	0.00340614	0.0201645	LQY1	LQY1 [Uniprot/SPTREMBL Acc. A0A178W9N8]; Protein disulfide-isomerase LQY1, chloroplastic [Uniprot/SWISSPROT Acc. Q8GSJ6]
AT2G45160	0.37217	0.00247872	0.0159374	SCL27	At2g45160 [Uniprot/SPTREMBL Acc. B7ZWR8]; Scarecrow-like protein 27 [Uniprot/SWISSPROT Acc. Q7XJM8]
AT1G80010	0.371926	0.00350611	0.0205908	FRS8	FRS8 [Uniprot/SPTREMBL Acc. A0A178W116]; Protein FAR1-RELATED SEQUENCE 8 [Uniprot/SWISSPROT Acc. Q9S793]
AT1G54500	0.371814	0.00795668	0.0371794		At1g54500/F20D21_31 [Uniprot/SPTREMBL Acc. Q9SLI4]
AT1G27970	0.371661	0.00312017	0.0188766	NTF2B	NTF2B [Uniprot/SPTREMBL Acc. A0A178W1S4]; Nuclear transport factor 2B [Uniprot/SPTREMBL Acc. A8MS55]; Nuclear transport factor 2 [Uniprot/SWISSPROT Acc. Q9C7F5]
AT2G25310	0.371531	0.00444851	0.0243583		ER membrane protein complex subunit-like protein (DUF2012) [Uniprot/SPTREMBL Acc. Q84JM6]
AT5G43850	0.371491	0.0059502	0.029993	ARD4	1,2-dihydroxy-3-keto-5-methylthiopentene dioxygenase 4 [Uniprot/SWISSPROT Acc. Q8H185]
AT3G48140	0.371451	0.00355184	0.0207612		AT3G48140 protein [Uniprot/SPTREMBL Acc. Q42338]
AT5G39570	0.371442	0.00576418	0.0292663		Putative uncharacterized protein At5g39570 [Uniprot/SPTREMBL Acc. Q8L7C5]
AT3G56880	0.370951	0.00833058	0.0382286		Putative uncharacterized protein At3g56880 [Uniprot/SPTREMBL Acc. Q9LES0]
AT1G04270	0.370765	0.00426556	0.0236786	RPS15A	RPS15 [Uniprot/SPTREMBL Acc. A0A178WE09]; Cytosolic ribosomal protein S15 [Uniprot/SPTREMBL Acc. F4I472]; 40S ribosomal protein S15-1 [Uniprot/SWISSPROT Acc. Q08112]
AT2G33410	0.370718	0.00271644	0.0171058		Putative RNA-binding protein [Uniprot/SPTREMBL Acc. O22791]
AT3G16100	0.370624	0.00628704	0.0313217	RABG3C	RABG3c [Uniprot/SPTREMBL Acc. A0A178VHX7]; Ras-related protein RABG3c [Uniprot/SWISSPROT Acc. Q9LW76]
AT4G23890	0.370448	0.00471041	0.0253899	ndhS	NdhS [Uniprot/SPTREMBL Acc. A0A178V0R5]; NAD(P)H-quinone oxidoreductase subunit S, chloroplastic [Uniprot/SWISSPROT Acc. Q9T0A4]
AT3G27890	0.370384	0.00257513	0.0164092	NQR	At3g27890 [Uniprot/SPTREMBL Acc. Q2HIK0]; NADPH:quinone oxidoreductase [Uniprot/SWISSPROT Acc. Q9LK88]
AT4G39080	0.370305	0.00423148	0.0235506	VHA-A3	V-type proton ATPase subunit a [Uniprot/SPTREMBL Acc. A0A178V3A8]; V-type proton ATPase subunit a3 [Uniprot/SWISSPROT Acc. Q8W4S4]
AT5G40370	0.36997	0.00415705	0.0231968		GRXC2 [Uniprot/SPTREMBL Acc. A0A178UUF4]; Glutaredoxin family protein [Uniprot/SPTREMBL Acc. B3H604]; Glutaredoxin-C2 [Uniprot/SWISSPROT Acc. Q9FNE2]
AT2G27510	0.369945	0.00633092	0.0314852	FD3	Ferredoxin [Uniprot/SPTREMBL Acc. A0A178VWS0]; Ferredoxin-3, chloroplastic [Uniprot/SWISSPROT Acc. Q9ZQG8]
AT3G62560	0.369935	0.00844183	0.0386251		Putative Sar1 GTP binding protein [Uniprot/SPTREMBL Acc. Q8VYP7]
AT2G40890	0.369924	0.00246195	0.0158713	CYP98A3	CYP98A3 [Uniprot/SPTREMBL Acc. A0A178VTT8]; Cytochrome P450 98A3 [Uniprot/SWISSPROT Acc. O22203]
AT4G37870	0.369894	0.00382308	0.021839	PCKA	Phosphoenolpyruvate carboxykinase (ATP)-like protein [Uniprot/SPTREMBL Acc. Q0WWL8]; Phosphoenolpyruvate carboxykinase (ATP) [Uniprot/SWISSPROT Acc. Q9T074]
AT1G21720	0.36972	0.00185581	0.0128554	PBC1	Proteasome subunit beta type [Uniprot/SPTREMBL Acc. A0A178WJZ7]; Proteasome subunit beta type-3-A [Uniprot/SWISSPROT Acc. Q9XI05]
AT1G70830	0.369561	0.00658568	0.0324129	MLP28	MLP-like protein 28 [Uniprot/SPTREMBL Acc. A8MR61]; MLP-like protein 28 [Uniprot/SPTREMBL Acc. A8MRH3]; MLP-like protein 28 [Uniprot/SPTREMBL Acc. B3H4F3]; MLP-like protein 28 [Uniprot/SPTREMBL Acc. F4I6Y3]; MLP-like protein 28 [Uniprot/SWISSPROT Acc. Q9SSK9]
AT5G13780	0.369304	0.00261335	0.0166095		N-terminal acetyltransferase A complex catalytic subunit NAA10 [Uniprot/SPTREMBL Acc. Q9FKI4]
AT2G46540	0.369157	0.00391562	0.0221626		At2g46540/F11C10.23 [Uniprot/SPTREMBL Acc. Q9ZPY5]
AT5G13390	0.3691	0.00535698	0.0277806	NEF1	No exine formation 1 [Uniprot/SPTREMBL Acc. Q9LYR7]
AT4G24780	0.369043	0.00187348	0.012944		Pectate lyase [Uniprot/SPTREMBL Acc. Q5HZ35]; Probable pectate lyase 18 [Uniprot/SWISSPROT Acc. Q9C5M8]
AT3G45030	0.369042	0.00372169	0.0214028	RPS20A	Uncharacterized protein [Uniprot/SPTREMBL Acc. A0A178V9U8]; 40S ribosomal protein S20-1 [Uniprot/SWISSPROT Acc. P49200]
AT4G25740	0.368997	0.00791178	0.0370219	RPS10A	40S ribosomal protein S10-1 [Uniprot/SWISSPROT Acc. Q9SW09]
AT3G62840	0.368941	0.00461207	0.0249937		At2g47640 [Uniprot/SPTREMBL Acc. O22247]; Putative small nuclear ribonucleoprotein D2 [Uniprot/SPTREMBL Acc. Q8RUH0]
AT3G04830	0.368897	0.0029348	0.0180489		Protein prenylyltransferase superfamily protein [Uniprot/SPTREMBL Acc. Q93WC8]; Contains similarity to O-linked GlcNAc transferases [Uniprot/SPTREMBL Acc. Q9CAU9]
AT5G67280	0.368865	0.00548989	0.0282472	RLK	At5g67280/K3G17_4 [Uniprot/SPTREMBL Acc. Q9FGQ5]
AT4G34620	0.368815	0.00751297	0.0356002	RPS16-1	SSR16 [Uniprot/SPTREMBL Acc. A0A178UZA3]; 30S ribosomal protein S16-1, chloroplastic [Uniprot/SWISSPROT Acc. O65686]
AT4G36500	0.368711	0.00761485	0.0359373		Putative uncharacterized protein AT4g36500 [Uniprot/SPTREMBL Acc. O23231]
AT2G26640	0.3687	0.0119537	0.0495021	KCS11	3-ketoacyl-CoA synthase [Uniprot/SPTREMBL Acc. A0A178VRM0]; 3-ketoacyl-CoA synthase 11 [Uniprot/SWISSPROT Acc. O48780]
AT1G49140	0.368602	0.00337629	0.0200364		NADH dehydrogenase [ubiquinone] 1 beta subcomplex subunit 10-A [Uniprot/SWISSPROT Acc. Q9M9B4]
AT4G20150	0.368363	0.00702245	0.0339147		Excitatory amino acid transporter [Uniprot/SPTREMBL Acc. Q94AL6]
AT1G33250	0.368212	0.00211625	0.0142027		Beta-1,3-n-acetylglucosaminyltransferase radical fringe protein, putative (DUF604) [Uniprot/SPTREMBL Acc. Q9C881]
AT1G34030	0.368204	0.00595734	0.0300202	RPS18B	40S ribosomal protein S18 [Uniprot/SWISSPROT Acc. P34788]; At1g22780 [Uniprot/SPTREMBL Acc. Q5PNZ9]
AT2G29180	0.36775	0.00234218	0.0153208		Putative uncharacterized protein At2g29180 [Uniprot/SPTREMBL Acc. Q9ZW05]
AT2G27720	0.36763	0.0109392	0.0465173		Uncharacterized protein [Uniprot/SPTREMBL Acc. A0A178VQE0]; 60S acidic ribosomal protein family [Uniprot/SPTREMBL Acc. F4IGR4]; 60S acidic ribosomal protein family [Uniprot/SPTREMBL Acc. F4IGR5]; 60S acidic ribosomal protein P2-1 [Uniprot/SWISSPROT Acc. P51407]
AT3G51780	0.367544	0.00226045	0.0149153	BAG4	BAG family molecular chaperone regulator 4 [Uniprot/SWISSPROT Acc. Q8RX71]
AT4G34650	0.367406	0.00524751	0.0274126	SQS2	Inactive squalene synthase 2 [Uniprot/SWISSPROT Acc. O65688]
AT4G02770	0.367324	0.00821652	0.0379127	PSAD1	PSAD-1 [Uniprot/SPTREMBL Acc. A0A178UV45]; Photosystem I reaction center subunit II-1, chloroplastic [Uniprot/SWISSPROT Acc. Q9S7H1]
AT2G20580	0.367235	0.00521723	0.0273042	RPN1A	RPN1A [Uniprot/SPTREMBL Acc. A0A178VZC8]; 26S proteasome non-ATPase regulatory subunit 2 homolog A [Uniprot/SWISSPROT Acc. Q9SIV2]
AT3G62250	0.36654	0.00795684	0.0371794	RPS27AC	UBQ5 [Uniprot/SPTREMBL Acc. A0A178V9X1]; Ubiquitin-40S ribosomal protein S27a-3 [Uniprot/SWISSPROT Acc. P59233]
AT2G43535	0.366534	0.0049603	0.0263485	ATTI4	Uncharacterized protein [Uniprot/SPTREMBL Acc. A0A178VV23]; Defensin-like protein 196 [Uniprot/SWISSPROT Acc. Q8RYE7]
AT3G06050	0.36649	0.00284141	0.0176589	PRXIIF	PRXIIF [Uniprot/SPTREMBL Acc. A0A178VBA5]; Peroxiredoxin IIF [Uniprot/SPTREMBL Acc. A0A1I9LRF4]; Peroxiredoxin-2F, mitochondrial [Uniprot/SWISSPROT Acc. Q9M7T0]
AT2G04390	0.365861	0.0044413	0.0243307	RPS17A	Uncharacterized protein [Uniprot/SPTREMBL Acc. A0A178VXS8]; 40S ribosomal protein S17-1 [Uniprot/SWISSPROT Acc. P49205]
AT2G47400	0.36582	0.00450041	0.0245207	CP12-1	Calvin cycle protein CP12-1, chloroplastic [Uniprot/SWISSPROT Acc. O22914]
AT2G18510	0.365784	0.00462605	0.0250457	emb2444	Putative spliceosome associated protein [Uniprot/SPTREMBL Acc. Q9ZU66]
AT3G49870	0.365682	0.00381623	0.0218072	ARL8A	ATARLA1C [Uniprot/SPTREMBL Acc. A0A178VDY8]; ADP-ribosylation factor-like A1C [Uniprot/SPTREMBL Acc. A0A1I9LR83]; ADP-ribosylation factor-like protein 8a [Uniprot/SWISSPROT Acc. Q8VY57]
AT1G70730	0.365274	0.00450422	0.0245258	PGM2	Phosphoglucomutase/phosphomannomutase family protein [Uniprot/SPTREMBL Acc. F4I6W3]; Phosphoglucomutase/phosphomannomutase family protein [Uniprot/SPTREMBL Acc. F4I6W4]; Putative phosphoglucomutase [Uniprot/SPTREMBL Acc. Q0WN31]; Probable phosphoglucomutase, cytoplasmic 2 [Uniprot/SWISSPROT Acc. Q9SGC1]
AT2G05620	0.36519	0.0059984	0.0301915	PGR5	Protein PROTON GRADIENT REGULATION 5, chloroplastic [Uniprot/SWISSPROT Acc. Q9SL05]
AT4G37470	0.365181	0.00467285	0.0252591	KAI2	KAI2 [Uniprot/SPTREMBL Acc. A0A178V1E5]; Probable esterase KAI2 [Uniprot/SWISSPROT Acc. Q9SZU7]
AT1G08010	0.364907	0.00556099	0.0285169	GATA11	Putative GATA transcription factor 3 [Uniprot/SPTREMBL Acc. Q0WNS0]; GATA transcription factor 11 [Uniprot/SWISSPROT Acc. Q6DBP8]
AT2G47990	0.364782	0.0023017	0.0151175	SWA1	Protein SLOW WALKER 1 [Uniprot/SWISSPROT Acc. O82266]
AT2G47440	0.364675	0.0103319	0.0447924
AT4G32470	0.364634	0.00265119	0.0167619	QCR7-1	Cytochrome b-c1 complex subunit 7 [Uniprot/SPTREMBL Acc. A0A178UU15]; Cytochrome b-c1 complex subunit 7 [Uniprot/SPTREMBL Acc. F4JUC2]; Cytochrome b-c1 complex subunit 7-1 [Uniprot/SWISSPROT Acc. Q9SUU5]
AT5G14740	0.36451	0.0031695	0.0191007	BCA2	Carbonic anhydrase [Uniprot/SPTREMBL Acc. A0A178UT81]; Carbonic anhydrase [Uniprot/SPTREMBL Acc. A8MQY4]; Carbonic anhydrase [Uniprot/SPTREMBL Acc. F4K873]; Carbonic anhydrase [Uniprot/SPTREMBL Acc. F4K875]; Beta carbonic anhydrase 2, chloroplastic [Uniprot/SWISSPROT Acc. P42737]
AT3G45010	0.364252	0.00325983	0.0195213	SCPL48	Serine carboxypeptidase-like 48 [Uniprot/SWISSPROT Acc. Q56WF8]
AT1G15120	0.364218	0.00804452	0.037479		Ubiquinol-cytochrome C reductase hinge protein [Uniprot/SPTREMBL Acc. F4HXY8]; Cytochrome b-c1 complex subunit 6 [Uniprot/SPTREMBL Acc. Q0WWE3]
AT4G27830	0.364065	0.00340243	0.0201565	BGLU10	Beta-glucosidase 10 [Uniprot/SWISSPROT Acc. Q93ZI4]
AT4G02340	0.363958	0.00808203	0.0375719		AT4g02340 protein [Uniprot/SPTREMBL Acc. O81299]
AT5G04990	0.36384	0.0075945	0.0358809	SUN1	Protein SAD1/UNC-84 domain protein 1 [Uniprot/SWISSPROT Acc. Q9FF75]
AT5G57070	0.363785	0.00805489	0.0374967		Hydroxyproline-rich glycoprotein family protein [Uniprot/SPTREMBL Acc. F4KAI4]
AT4G14300	0.363727	0.00340977	0.020179	RNP1	Heterogeneous nuclear ribonucleoprotein 1 [Uniprot/SWISSPROT Acc. Q8W034]
AT1G77630	0.363223	0.00339646	0.0201281	LYM3	LysM domain-containing GPI-anchored protein 2 [Uniprot/SWISSPROT Acc. Q6NPN4]
AT1G70090	0.363119	0.00507415	0.0267684	GATL9	Probable galacturonosyltransferase-like 9 [Uniprot/SWISSPROT Acc. O04536]; Hexosyltransferase [Uniprot/SPTREMBL Acc. W8Q3M8]
AT4G11380	0.363108	0.00656731	0.0323504		Beta-adaptin-like protein [Uniprot/SPTREMBL Acc. A0A178V7X9]; Adaptin family protein [Uniprot/SPTREMBL Acc. F4JNZ8]; Beta-adaptin-like protein B [Uniprot/SWISSPROT Acc. Q9SUS3]
AT4G00050	0.363029	0.0119514	0.0495021	UNE10	Transcription factor UNE10 [Uniprot/SWISSPROT Acc. Q8GZ38]
AT1G54580	0.362971	0.00261761	0.0166304	ACP2	Acyl carrier protein 2, chloroplastic [Uniprot/SWISSPROT Acc. P25701]
AT5G01340	0.36262	0.00493789	0.0263093	SFC1	Mitochondrial succinate-fumarate transporter 1 [Uniprot/SWISSPROT Acc. Q9M038]
AT1G73030	0.362383	0.0112161	0.0472863	CHMP1B	VPS46.2 [Uniprot/SPTREMBL Acc. A0A178W5G8]; ESCRT-related protein CHMP1B [Uniprot/SWISSPROT Acc. Q9SSM4]
AT2G22330	0.360997	0.0069399	0.0336146	CYP79B3	CYP79B3 [Uniprot/SPTREMBL Acc. A0A178W1U6]; Tryptophan N-monooxygenase 2 [Uniprot/SWISSPROT Acc. Q501D8]
AT1G04570	0.360781	0.00872932	0.0395137		Uncharacterized protein [Uniprot/SPTREMBL Acc. A0A178WE58]; Probable folate-biopterin transporter 8, chloroplastic [Uniprot/SWISSPROT Acc. F4I5Q2]
AT3G05000	0.360768	0.00309185	0.0187318		Putative uncharacterized protein At3g05000 [Uniprot/SPTREMBL Acc. Q9CAW4]
AT1G48860	0.36065	0.00527071	0.0274748		RNA 3'-terminal phosphate cyclase/enolpyruvate transferase, alpha/beta [Uniprot/SPTREMBL Acc. F4I035]; 3-phosphoshikimate 1-carboxyvinyltransferase [Uniprot/SPTREMBL Acc. Q9FVP6]
AT5G49440	0.360135	0.0101286	0.0441456		AT5g49440/K7J8_12 [Uniprot/SPTREMBL Acc. Q9FGX3]
AT5G47220	0.360089	0.011384	0.0477674	ERF2	ERF2 [Uniprot/SPTREMBL Acc. A0A178UCP3]; Ethylene-responsive transcription factor 2 [Uniprot/SWISSPROT Acc. O80338]
AT1G23310	0.360083	0.00494932	0.0263373	GGAT1	GGT1 [Uniprot/SPTREMBL Acc. A0A178WG36]; Glutamate--glyoxylate aminotransferase 1 [Uniprot/SWISSPROT Acc. Q9LR30]
AT3G62650	0.360046	0.00500837	0.026536
AT4G00860	0.359982	0.0062407	0.0311361	ATOZI1	AT0ZI1 protein [Uniprot/SPTREMBL Acc. Q38842]
AT5G20020	0.359829	0.00443571	0.0243232	RAN2	GTP-binding nuclear protein [Uniprot/SPTREMBL Acc. A0A178UQ77]; GTP-binding nuclear protein Ran-2 [Uniprot/SWISSPROT Acc. P41917]
AT1G45474	0.359819	0.00652635	0.0322322	LHCA5	Photosystem I chlorophyll a/b-binding protein 5, chloroplastic [Uniprot/SWISSPROT Acc. Q9C639]
AT2G31350	0.359737	0.00999756	0.043753	GLX2-5	Hydroxyacylglutathione hydrolase 2, mitochondrial [Uniprot/SWISSPROT Acc. Q9SID3]
AT4G13615	0.359464	0.00501283	0.0265431		At4g13612 [Uniprot/SPTREMBL Acc. Q8GXU7]
AT4G22310	0.359217	0.00299937	0.0182859	MPC4	Mitochondrial pyruvate carrier [Uniprot/SPTREMBL Acc. A0A178USR1]; Mitochondrial pyruvate carrier 4 [Uniprot/SWISSPROT Acc. O49636]
AT5G02120	0.358969	0.00661494	0.0325195	OHP1	Light-harvesting complex-like protein OHP1, chloroplastic [Uniprot/SWISSPROT Acc. O81208]
AT3G07720	0.358889	0.00566943	0.02891		AT3g07720/F17A17_6 [Uniprot/SPTREMBL Acc. Q9S7W4]
AT4G21560	0.358565	0.00780272	0.0366319	VPS28-1	VPS28-1 [Uniprot/SPTREMBL Acc. A0A178UVB3]; Vacuolar protein sorting-associated protein 28 homolog 1 [Uniprot/SWISSPROT Acc. O65421]
AT1G78300	0.358354	0.00521328	0.0272919	GRF2	14-3-3-like protein GF14 omega [Uniprot/SWISSPROT Acc. Q01525]
AT3G60750	0.358344	0.0073729	0.035174	TKL-1	Uncharacterized protein [Uniprot/SPTREMBL Acc. A0A178VEI0]; Transketolase [Uniprot/SPTREMBL Acc. F4JBY2]; Transketolase-1, chloroplastic [Uniprot/SWISSPROT Acc. Q8RWV0]
AT1G13280	0.358198	0.00817041	0.0377876	AOC4	Allene oxide cyclase 4, chloroplastic [Uniprot/SWISSPROT Acc. Q93ZC5]
AT3G58500	0.358085	0.00313819	0.0189522	PP2A3	Serine/threonine-protein phosphatase [Uniprot/SPTREMBL Acc. A0A178VCH8]; Serine/threonine-protein phosphatase PP2A-4 catalytic subunit [Uniprot/SWISSPROT Acc. P48578]
AT1G32400	0.357965	0.00717203	0.0344366	TOM2A	Tobamovirus multiplication protein 2A [Uniprot/SWISSPROT Acc. Q9C5W7]
AT5G08380	0.35789	0.00841498	0.0385467	AGAL1	Alpha-galactosidase 1 [Uniprot/SWISSPROT Acc. Q9FT97]
AT3G01340	0.35784	0.00301086	0.0183321	SEC13A	Protein transport protein SEC13 homolog A [Uniprot/SWISSPROT Acc. Q9SRI1]
AT1G31330	0.357661	0.0101448	0.0441745	PSAF	Photosystem I reaction center subunit III, chloroplastic [Uniprot/SWISSPROT Acc. Q9SHE8]
AT1G12640	0.357601	0.00793324	0.0370919	LPLAT1	Lysophospholipid acyltransferase 1 [Uniprot/SWISSPROT Acc. F4IDU4]
AT5G53300	0.357351	0.00606817	0.0304709	UBC10	UBC10 [Uniprot/SPTREMBL Acc. A0A178UMJ1]; Ubiquitin-conjugating enzyme 10 [Uniprot/SPTREMBL Acc. F4KJ37]; Ubiquitin-conjugating enzyme E2 10 [Uniprot/SWISSPROT Acc. P35133]
AT4G17390	0.357351	0.0106629	0.0456643	RPL15B	Ribosomal protein L15 [Uniprot/SPTREMBL Acc. Q0WWU9]; 60S ribosomal protein L15-2 [Uniprot/SWISSPROT Acc. Q8VYF1]
AT2G43090	0.357147	0.00449894	0.0245207		Uncharacterized protein [Uniprot/SPTREMBL Acc. A0A178W1Y9]; 3-isopropylmalate dehydratase small subunit 3 [Uniprot/SWISSPROT Acc. Q9ZW85]
AT3G25860	0.357038	0.00777747	0.0365635	LTA2	Dihydrolipoyllysine-residue acetyltransferase component 4 of pyruvate dehydrogenase complex, chloroplastic [Uniprot/SWISSPROT Acc. Q9SQI8]
AT3G03100	0.356693	0.0028748	0.0178079		NADH dehydrogenase [ubiquinone] 1 alpha subcomplex subunit 12 [Uniprot/SPTREMBL Acc. A0A178V630]; NADH dehydrogenase [ubiquinone] 1 alpha subcomplex subunit 12 [Uniprot/SPTREMBL Acc. F4IZR4]; Probable NADH dehydrogenase [ubiquinone] 1 alpha subcomplex subunit 12 [Uniprot/SWISSPROT Acc. Q9M9M9]
AT1G74940	0.356547	0.00321757	0.0193427		Cyclin-dependent kinase, putative (DUF581) [Uniprot/SPTREMBL Acc. Q8GRN0]
AT1G04750	0.356522	0.00639807	0.031773	VAMP721	Putative vesicle-associated membrane protein, synaptobrevin 7B [Uniprot/SPTREMBL Acc. Q681L9]; Vesicle-associated membrane protein 721 [Uniprot/SWISSPROT Acc. Q9ZTW3]
AT5G17770	0.356392	0.00384463	0.0219215	CBR1	NADH-cytochrome b5 reductase [Uniprot/SPTREMBL Acc. A0A178US77]; NADH--cytochrome b5 reductase 1 [Uniprot/SWISSPROT Acc. Q9ZNT1]
AT4G26710	0.356116	0.00637758	0.0316804	VHA-E2	Uncharacterized protein [Uniprot/SPTREMBL Acc. A0A178UVG9]; V-type proton ATPase subunit e2 [Uniprot/SWISSPROT Acc. Q9SZ13]
AT4G21150	0.356026	0.012081	0.0499085	RPN2	Dolichyl-diphosphooligosaccharide--protein glycosyltransferase subunit 2 [Uniprot/SWISSPROT Acc. Q93Z16]
AT1G69760	0.355644	0.00445636	0.0243587		At1g69760 [Uniprot/SPTREMBL Acc. Q9C9L7]
AT3G47620	0.355634	0.00455585	0.0247676	TCP14	Transcription factor TCP14 [Uniprot/SWISSPROT Acc. Q93Z00]
AT4G11010	0.355537	0.00518159	0.0271926	NDPK3	Nucleoside diphosphate kinase [Uniprot/SPTREMBL Acc. A0A178UTZ0]; Nucleoside diphosphate kinase III, chloroplastic/mitochondrial [Uniprot/SWISSPROT Acc. O49203]
AT3G08943	0.35519	0.00479254	0.0256547
AT1G65270	0.355121	0.00387575	0.0220222		AT1G65270 protein [Uniprot/SPTREMBL Acc. O80798]
AT5G22100	0.354903	0.00388504	0.0220531		RNA 3'-terminal phosphate cyclase-like protein [Uniprot/SPTREMBL Acc. Q67XN9]; Probable RNA 3'-terminal phosphate cyclase-like protein [Uniprot/SWISSPROT Acc. Q9C578]
AT5G18900	0.354649	0.0103134	0.0447236	P4H4	Probable prolyl 4-hydroxylase 4 [Uniprot/SWISSPROT Acc. Q8LAN3]
AT5G20570	0.354511	0.00801003	0.0373488	ROC1	ROC1 [Uniprot/SPTREMBL Acc. A0A178UAL4]; RING-box 1 [Uniprot/SPTREMBL Acc. F4K5K0]; RING-box 1 [Uniprot/SPTREMBL Acc. F4K5K1]; RING-box protein 1a [Uniprot/SWISSPROT Acc. Q940X7]
AT5G57800	0.354429	0.009044	0.0406623	CER3	YRE [Uniprot/SPTREMBL Acc. A0A178UEJ5]; Protein ECERIFERUM 3 [Uniprot/SWISSPROT Acc. Q8H1Z0]
AT5G62900	0.35426	0.00489922	0.0261277
AT1G66970	0.354	0.00654084	0.0322665	SVL2	SVL2 [Uniprot/SPTREMBL Acc. A0A178WCT5]; SHV3-like 2 [Uniprot/SPTREMBL Acc. F4HQ30]; Glycerophosphodiester phosphodiesterase GDPDL1 [Uniprot/SWISSPROT Acc. Q7Y208]
AT1G07360	0.353958	0.00343454	0.0202975		Zinc finger CCCH domain-containing protein 4 [Uniprot/SWISSPROT Acc. Q9LNV5]
AT4G32940	0.353932	0.00375477	0.0215207	GAMMA-VPE	GAMMAVPE [Uniprot/SPTREMBL Acc. A0A178UU68]; Vacuolar-processing enzyme gamma-isozyme [Uniprot/SWISSPROT Acc. Q39119]
AT5G57460	0.35384	0.00479168	0.0256547		At5g57460 [Uniprot/SPTREMBL Acc. Q9FKM4]
AT4G02130	0.353708	0.00424713	0.0236223	GATL6	Probable galacturonosyltransferase-like 6 [Uniprot/SWISSPROT Acc. O04253]; Hexosyltransferase [Uniprot/SPTREMBL Acc. W8Q309]
AT4G34050	0.353696	0.00544228	0.0280867	CCoAOMT1	CCoAOMT1 [Uniprot/SPTREMBL Acc. A0A178V7A4]; Caffeoyl-CoA O-methyltransferase 1 [Uniprot/SWISSPROT Acc. O49499]; S-adenosyl-L-methionine-dependent methyltransferases superfamily protein [Uniprot/SPTREMBL Acc. Q3E6Z1]
AT4G22220	0.35357	0.00391777	0.0221626	ISU1	Iron-sulfur cluster assembly protein [Uniprot/SPTREMBL Acc. A0A178UZH3]; Iron-sulfur cluster assembly protein 1 [Uniprot/SWISSPROT Acc. O49627]
AT1G64380	0.353525	0.0107243	0.0458889	ERF061	At1g64380 [Uniprot/SPTREMBL Acc. B3LF94]; Ethylene-responsive transcription factor ERF061 [Uniprot/SWISSPROT Acc. Q9C7W2]
AT4G35490	0.353289	0.00417413	0.0232769	MRPL11	At4g35490 [Uniprot/SPTREMBL Acc. Q9SVW7]
AT2G42590	0.353094	0.00859809	0.0391515	GRF9	GRF9 [Uniprot/SPTREMBL Acc. A0A178VYW7]; General regulatory factor 9 [Uniprot/SPTREMBL Acc. F4IP53]; General regulatory factor 9 [Uniprot/SPTREMBL Acc. F4IP55]; 14-3-3-like protein GF14 mu [Uniprot/SWISSPROT Acc. Q96299]
AT5G60340	0.352987	0.00406582	0.0227999	AAK6	Adenylate kinase isoenzyme 6 homolog [Uniprot/SWISSPROT Acc. Q9FJI1]
AT1G61790	0.352804	0.00809013	0.0375891	OST3B	Probable dolichyl-diphosphooligosaccharide--protein glycosyltransferase subunit 3B [Uniprot/SWISSPROT Acc. Q9SYB5]
AT1G49240	0.352516	0.00553978	0.028444	ACT8	FIZ1 [Uniprot/SPTREMBL Acc. A0A178WDV5]; Actin-8 [Uniprot/SWISSPROT Acc. Q96293]
AT5G45490	0.352248	0.011744	0.0488785		Probable disease resistance protein At5g45490 [Uniprot/SWISSPROT Acc. Q9FHI7]
AT5G16990	0.351682	0.00977927	0.0430404	P2	Uncharacterized protein [Uniprot/SPTREMBL Acc. A0A178UC71]; NADP-dependent alkenal double bond reductase P2 [Uniprot/SWISSPROT Acc. Q39173]
AT4G22670	0.351279	0.00430489	0.0237735	AtHip1	FAM10 family protein At4g22670 [Uniprot/SWISSPROT Acc. Q93YR3]
AT3G56340	0.351165	0.00560499	0.0286498	RPS26C	40S ribosomal protein S26 [Uniprot/SPTREMBL Acc. A0A178VFW7]; 40S ribosomal protein S26-3 [Uniprot/SWISSPROT Acc. Q9LYK9]
AT2G37250	0.350555	0.00412875	0.0230614	ADK	Adenylate kinase 1, chloroplastic [Uniprot/SWISSPROT Acc. Q9ZUU1]
AT3G57090	0.350552	0.00747124	0.0354933	FIS1A	Mitochondrial fission 1 protein A [Uniprot/SWISSPROT Acc. Q9M1J1]
AT2G26900	0.350492	0.00462792	0.0250479	BASS2	BASS2 [Uniprot/SPTREMBL Acc. A0A178VXV9]; Sodium/pyruvate cotransporter BASS2, chloroplastic [Uniprot/SWISSPROT Acc. Q1EBV7]
AT2G35780	0.350477	0.00425988	0.0236778	SCPL26	Carboxypeptidase [Uniprot/SPTREMBL Acc. A0A178VN35]; Serine carboxypeptidase-like 26 [Uniprot/SWISSPROT Acc. Q9ZQQ0]
AT1G65980	0.349985	0.00498929	0.0264743	PRXIIB	Peroxiredoxin-2B [Uniprot/SWISSPROT Acc. Q9XEX2]
AT5G12470	0.349651	0.00716181	0.0344068	RER4	Protein RETICULATA-RELATED 4, chloroplastic [Uniprot/SWISSPROT Acc. Q94CJ5]
AT2G47420	0.349462	0.00343975	0.0203212	DIM1A	rRNA adenine N(6)-methyltransferase [Uniprot/SPTREMBL Acc. A0A178VWJ8]; Ribosomal RNA small subunit methyltransferase [Uniprot/SWISSPROT Acc. O22268]
AT1G14990	0.348878	0.00914578	0.0409584		Transmembrane protein [Uniprot/SPTREMBL Acc. F4HXX2]; At1g14990 [Uniprot/SPTREMBL Acc. Q8GWE3]
AT1G53750	0.348277	0.00435897	0.0240102	RPT1A	RPT1A [Uniprot/SPTREMBL Acc. A0A178W3N8]; 26S protease regulatory subunit 7 homolog A [Uniprot/SWISSPROT Acc. Q9SSB5]
AT1G58440	0.348147	0.00688902	0.0334155	SQE1	XF1 [Uniprot/SPTREMBL Acc. A0A178W2I2]; Squalene epoxidase 1 [Uniprot/SWISSPROT Acc. Q9SM02]
AT1G20110	0.348116	0.0111572	0.0471399	FREE1	Protein FREE1 [Uniprot/SWISSPROT Acc. Q9ASS2]
AT5G11340	0.348114	0.0102818	0.0446204		Acyl-CoA N-acyltransferases (NAT) superfamily protein [Uniprot/SPTREMBL Acc. Q9LFM3]
AT4G37640	0.347911	0.00861409	0.0391826	ACA2	Calcium-transporting ATPase 2, plasma membrane-type [Uniprot/SWISSPROT Acc. O81108]; Calcium-transporting ATPase [Uniprot/SPTREMBL Acc. Q53XI0]
AT2G41840	0.347445	0.00713124	0.0343275	RPS2C	40S ribosomal protein S2-3 [Uniprot/SWISSPROT Acc. P49688]
AT1G23490	0.347433	0.00735839	0.0351244	ARF2-B	Uncharacterized protein [Uniprot/SPTREMBL Acc. A0A178WFN4]; ADP-ribosylation factor 2-B [Uniprot/SWISSPROT Acc. P0DH91]; ADP-ribosylation factor 2-A [Uniprot/SWISSPROT Acc. Q9LQC8]
AT1G07770	0.347413	0.00982795	0.0431768	RPS15AA	AT1G07770 protein [Uniprot/SPTREMBL Acc. B9DI04]; 40S ribosomal protein S15a-1 [Uniprot/SWISSPROT Acc. P42798]
AT1G21460	0.347317	0.00937778	0.0417134	SWEET1	Bidirectional sugar transporter SWEET [Uniprot/SPTREMBL Acc. A0A178WKY1]; Bidirectional sugar transporter SWEET1 [Uniprot/SWISSPROT Acc. Q8L9J7]
AT1G50020	0.347247	0.00391991	0.0221626		F2J10.10 protein [Uniprot/SPTREMBL Acc. Q9LPM3]
AT5G11280	0.347029	0.00619556	0.0309561		Putative uncharacterized protein At5g11280 [Uniprot/SPTREMBL Acc. Q94AQ7]
AT4G37320	0.346678	0.00578214	0.0293361	CYP81D5	Cytochrome P450, family 81, subfamily D, polypeptide 5 [Uniprot/SPTREMBL Acc. O23156]
AT5G67560	0.346441	0.00617915	0.0308831	ARL8B	ATARLA1D [Uniprot/SPTREMBL Acc. A0A178UPH6]; ADP-ribosylation factor-like protein 8b [Uniprot/SWISSPROT Acc. Q93Y31]
AT2G28840	0.346193	0.00429167	0.0237633	XBAT31	Uncharacterized protein [Uniprot/SPTREMBL Acc. F4IJM9]; Putative E3 ubiquitin-protein ligase XBAT31 [Uniprot/SWISSPROT Acc. Q94B55]
AT4G35260	0.345676	0.00499636	0.026482	IDH1	IDH1 [Uniprot/SPTREMBL Acc. A0A178UVS2]; Isocitrate dehydrogenase [NAD] regulatory subunit 1, mitochondrial [Uniprot/SWISSPROT Acc. Q8LFC0]
AT3G23450	0.345465	0.0104903	0.0452272		Transmembrane protein [Uniprot/SPTREMBL Acc. A0A1I9LMI7]; Transmembrane protein [Uniprot/SPTREMBL Acc. A0A1I9LMI8]; Transmembrane protein [Uniprot/SPTREMBL Acc. Q9LW52]
AT3G43810	0.345261	0.00372912	0.0214384	CAM7	Calmodulin 7 [Uniprot/SPTREMBL Acc. A0A1I9LPJ1]; Calmodulin 7 [Uniprot/SPTREMBL Acc. A0A1I9LPJ2]; Calmodulin-7 [Uniprot/SWISSPROT Acc. P59220]; At3g43810 [Uniprot/SPTREMBL Acc. Q1H5F3]
AT5G02840	0.345251	0.00412152	0.0230285	RVE4	LCL1 [Uniprot/SPTREMBL Acc. A0A178U8Z5]; Protein REVEILLE 4 [Uniprot/SWISSPROT Acc. Q6R0G4]
AT2G17190	0.345197	0.00714783	0.0343687	DSK2A	Ubiquitin domain-containing protein DSK2a [Uniprot/SWISSPROT Acc. Q9SII9]
AT1G12900	0.344956	0.00862004	0.0391993	GAPA-2	Glyceraldehyde-3-phosphate dehydrogenase [Uniprot/SPTREMBL Acc. A0A178WA64]; Glyceraldehyde 3-phosphate dehydrogenase A subunit 2 [Uniprot/SPTREMBL Acc. F4HNZ6]; Glyceraldehyde-3-phosphate dehydrogenase GAPA2, chloroplastic [Uniprot/SWISSPROT Acc. Q9LPW0]
AT2G43020	0.344815	0.00576496	0.0292663	PAO2	Probable polyamine oxidase 2 [Uniprot/SWISSPROT Acc. Q9SKX5]
AT5G54970	0.344736	0.00739721	0.0352408		At5g54970 [Uniprot/SPTREMBL Acc. Q9FFT3]
AT3G56070	0.344365	0.00445351	0.0243583	CYP19-3	Peptidyl-prolyl cis-trans isomerase [Uniprot/SPTREMBL Acc. A0A178VE97]; Peptidyl-prolyl cis-trans isomerase CYP19-3 [Uniprot/SWISSPROT Acc. Q38867]
AT2G43130	0.344027	0.00582727	0.0295125	RABA5C	Ras-related protein RABA5c [Uniprot/SWISSPROT Acc. P28187]
AT2G25970	0.343913	0.0042297	0.0235506		F17H15.1/F17H15.1 [Uniprot/SPTREMBL Acc. O82762]
AT4G10340	0.343767	0.00853464	0.038956	LHCB5	Chlorophyll a-b binding protein, chloroplastic [Uniprot/SPTREMBL Acc. A0A178UW55]; Chlorophyll a-b binding protein CP26, chloroplastic [Uniprot/SWISSPROT Acc. Q9XF89]
AT5G15200	0.343665	0.00968479	0.0427014	RPS9B	Uncharacterized protein [Uniprot/SPTREMBL Acc. A0A178UUQ0]; Ribosomal protein S4 [Uniprot/SPTREMBL Acc. B3H7J6]; 40S ribosomal protein S9-1 [Uniprot/SWISSPROT Acc. Q9LXG1]
AT3G16640	0.343427	0.00990238	0.0434253	TCTP1	Translationally-controlled tumor protein 1 [Uniprot/SWISSPROT Acc. P31265]
AT2G16800	0.3434	0.0043567	0.0240053		Expressed protein [Uniprot/SPTREMBL Acc. Q9SLD9]
AT4G36020	0.342824	0.00534762	0.0277405	CSP1	Cold shock protein 1 [Uniprot/SWISSPROT Acc. O65639]
AT4G32390	0.342797	0.00513638	0.0269885		Uncharacterized protein [Uniprot/SPTREMBL Acc. A0A178V815]; Probable sugar phosphate/phosphate translocator At4g32390 [Uniprot/SWISSPROT Acc. Q9SUV2]
AT5G59880	0.342688	0.00702405	0.0339147	ADF3	ADF3 [Uniprot/SPTREMBL Acc. A0A178U8Q4]; Actin depolymerizing factor 3 [Uniprot/SPTREMBL Acc. F4JXD5]; Actin-depolymerizing factor 3 [Uniprot/SWISSPROT Acc. Q9ZSK4]
AT4G14430	0.342552	0.0110259	0.0467468	ECI2	PEC12 [Uniprot/SPTREMBL Acc. A0A178UV55]; Enoyl-CoA delta isomerase 2, peroxisomal [Uniprot/SWISSPROT Acc. O23299]
AT4G38430	0.342389	0.00990481	0.0434253	ROPGEF1	ROPGEF1 [Uniprot/SPTREMBL Acc. A0A178UUK9]; Rop guanine nucleotide exchange factor 1 [Uniprot/SWISSPROT Acc. Q93ZY2]
AT4G37000	0.342242	0.00593523	0.029944	RCCR	Red chlorophyll catabolite reductase, chloroplastic [Uniprot/SWISSPROT Acc. Q8LDU4]
AT1G04260	0.34174	0.00897815	0.0403875	PRA1D	PRA1 family protein D [Uniprot/SWISSPROT Acc. P93829]
AT3G54690	0.341581	0.0119966	0.0496252	SETH3	SETH3 [Uniprot/SPTREMBL Acc. A0A178VFX5]; Probable arabinose 5-phosphate isomerase [Uniprot/SWISSPROT Acc. Q9M1T1]
AT2G45980	0.341571	0.00555442	0.028502	ATI1	ATG8-interacting protein 1 [Uniprot/SWISSPROT Acc. O82775]
AT4G36195	0.341392	0.00422137	0.0235173		Prolyl carboxypeptidase like protein [Uniprot/SPTREMBL Acc. Q683F9]; Prolyl carboxypeptidase like protein [Uniprot/SPTREMBL Acc. Q94CC6]
AT4G22930	0.341094	0.00566521	0.0288971	PYR4	PYR4 [Uniprot/SPTREMBL Acc. A0A178V399]; Dihydroorotase, mitochondrial [Uniprot/SWISSPROT Acc. O04904]
AT5G66570	0.341026	0.00946276	0.0419722	PSBO1	PSBO1 [Uniprot/SPTREMBL Acc. A0A178UTK6]; Oxygen-evolving enhancer protein 1-1, chloroplastic [Uniprot/SWISSPROT Acc. P23321]
AT1G54270	0.340868	0.00778366	0.0365778	TIF4A-2	eIF4A-2 [Uniprot/SPTREMBL Acc. A0A178W4U1]; Eif4a-2 [Uniprot/SPTREMBL Acc. F4HV96]; Eukaryotic initiation factor 4A-2 [Uniprot/SWISSPROT Acc. P41377]
AT5G16440	0.340799	0.00829732	0.0381579	IPP1	Isopentenyl-diphosphate Delta-isomerase I, chloroplastic [Uniprot/SWISSPROT Acc. Q38929]
AT5G23540	0.340764	0.00609758	0.0305647	RPN11	26S proteasome non-ATPase regulatory subunit 14 homolog [Uniprot/SWISSPROT Acc. Q9LT08]
AT5G64130	0.340751	0.00592816	0.0299172		AT5G64130 protein [Uniprot/SPTREMBL Acc. A8MS32]
AT1G01550	0.340696	0.00596651	0.0300575	BPS1	Protein BPS1, chloroplastic [Uniprot/SWISSPROT Acc. Q9LMM6]
AT5G59870	0.340683	0.00820996	0.037909	HTA6	Probable histone H2A.7 [Uniprot/SWISSPROT Acc. Q9FJE8]
AT5G10450	0.340575	0.00939514	0.0417581	GRF6	GRF6 [Uniprot/SPTREMBL Acc. A0A178UDW2]; G-box regulating factor 6 [Uniprot/SPTREMBL Acc. F4KGV2]; G-box regulating factor 6 [Uniprot/SPTREMBL Acc. F4KGV5]; 14-3-3-like protein GF14 lambda [Uniprot/SWISSPROT Acc. P48349]
AT5G08050	0.340461	0.00724963	0.0347312		Putative uncharacterized protein F13G24.250 [Uniprot/SPTREMBL Acc. Q9SD79]
AT1G32050	0.340404	0.00862743	0.0392148	SCAMP4	Secretory carrier-associated membrane protein 4 [Uniprot/SWISSPROT Acc. Q9C6X2]
AT1G78620	0.340089	0.00497042	0.026384		Uncharacterized protein [Uniprot/SPTREMBL Acc. A0A178W477]; Uncharacterized protein [Uniprot/SPTREMBL Acc. F4IBS8]; Protein VTE6, chloroplastic [Uniprot/SWISSPROT Acc. Q9SYM0]
AT3G09500	0.339927	0.00799725	0.0372994	RPL35A	Uncharacterized protein [Uniprot/SPTREMBL Acc. A0A178V980]; 60S ribosomal protein L35-1 [Uniprot/SWISSPROT Acc. Q9SF53]
AT5G11040	0.339705	0.0107336	0.0458942	TRS120	Trafficking protein particle complex II-specific subunit 120 homolog [Uniprot/SWISSPROT Acc. Q9FY61]
AT2G01590	0.339557	0.00948141	0.0420214	CRR3	CRR3 [Uniprot/SPTREMBL Acc. A0A178VVT4]; Probable NAD(P)H dehydrogenase subunit CRR3, chloroplastic [Uniprot/SWISSPROT Acc. Q9ZVE7]
AT1G76920	0.339315	0.00881401	0.0398112	SKIP15	SKP1-interacting partner 15 [Uniprot/SWISSPROT Acc. O49279]
AT2G24200	0.33923	0.00670658	0.0327909	LAP1	LAP1 [Uniprot/SPTREMBL Acc. A0A178VYU7]; Cytosol aminopeptidase family protein [Uniprot/SPTREMBL Acc. F4INR3]; Leucine aminopeptidase 1 [Uniprot/SWISSPROT Acc. P30184]
AT3G11940	0.339182	0.00663362	0.0325645	RPS5B	RPS5A [Uniprot/SPTREMBL Acc. A0A178VED6]; 40S ribosomal protein S5-2 [Uniprot/SWISSPROT Acc. P51427]
AT2G47590	0.338988	0.00825903	0.0380431	PHR2	Blue-light photoreceptor PHR2 [Uniprot/SWISSPROT Acc. Q8LB72]
AT2G22430	0.33897	0.0110565	0.0468185	ATHB-6	HB6 [Uniprot/SPTREMBL Acc. A0A178VSN9]; Homeobox-leucine zipper protein ATHB-6 [Uniprot/SWISSPROT Acc. P46668]
AT3G48100	0.338945	0.00842465	0.0385775	ARR5	Response reactor 2 [Uniprot/SPTREMBL Acc. Q0WW39]; Two-component response regulator ARR5 [Uniprot/SWISSPROT Acc. Q9SB04]
AT5G40770	0.338856	0.00559874	0.0286264	PHB3	PHB3 [Uniprot/SPTREMBL Acc. A0A178UKZ2]; Prohibitin-3, mitochondrial [Uniprot/SWISSPROT Acc. O04331]
AT1G27350	0.338838	0.00632047	0.0314424		At1g27330 [Uniprot/SPTREMBL Acc. Q84K46]
AT2G26730	0.338716	0.0111373	0.0470884		Leucine-rich repeat receptor-like protein kinase [Uniprot/SPTREMBL Acc. C0LGL2]; Probable inactive receptor kinase At2g26730 [Uniprot/SWISSPROT Acc. O48788]
AT5G33320	0.338629	0.0107561	0.0459558	PPT1	Phosphoenolpyruvate/phosphate translocator 1, chloroplastic [Uniprot/SWISSPROT Acc. Q8RXN3]
AT3G27020	0.338573	0.00840315	0.0385203	YSL6	YSL6 [Uniprot/SPTREMBL Acc. A0A178VK88]; Probable metal-nicotianamine transporter YSL6 [Uniprot/SWISSPROT Acc. Q6R3K6]
AT1G71100	0.338286	0.0114723	0.0480436	RPI1	RSW10 [Uniprot/SPTREMBL Acc. A0A178W9W1]; Probable ribose-5-phosphate isomerase 1 [Uniprot/SWISSPROT Acc. Q9C998]
AT5G06980	0.338103	0.00526251	0.0274656		Protein LNK4 [Uniprot/SWISSPROT Acc. Q9FL48]
AT4G21990	0.338057	0.00687929	0.0334048	APR3	APS reductase 3 [Uniprot/SPTREMBL Acc. F4JKD5]; 5'-adenylylsulfate reductase 3, chloroplastic [Uniprot/SWISSPROT Acc. P92980]
AT3G54890	0.337469	0.0108877	0.0463561	LHCA1	Chlorophyll a-b binding protein, chloroplastic [Uniprot/SPTREMBL Acc. A0A178VBT7]; Chlorophyll a-b binding protein, chloroplastic [Uniprot/SPTREMBL Acc. A8MS75]; Chlorophyll a-b binding protein, chloroplastic [Uniprot/SPTREMBL Acc. F4JE43]; Chlorophyll a-b binding protein, chloroplastic [Uniprot/SPTREMBL Acc. F4JE46]; Chlorophyll a-b binding protein 6, chloroplastic [Uniprot/SWISSPROT Acc. Q01667]
AT1G68010	0.336793	0.00648177	0.0320955	HPR	HPR [Uniprot/SPTREMBL Acc. A0A178WM81]; Glycerate dehydrogenase HPR, peroxisomal [Uniprot/SWISSPROT Acc. Q9C9W5]
AT1G09620	0.336422	0.00917102	0.0410285		Leucine--tRNA ligase, cytoplasmic [Uniprot/SWISSPROT Acc. F4I116]
AT4G21860	0.336227	0.00477915	0.0256273	MSRB2	Peptide methionine sulfoxide reductase B2, chloroplastic [Uniprot/SWISSPROT Acc. Q9C5C8]
AT1G73230	0.336154	0.00943639	0.041887		Nascent polypeptide-associated complex subunit beta [Uniprot/SPTREMBL Acc. A0A178WMJ1]; Nascent polypeptide-associated complex subunit beta [Uniprot/SWISSPROT Acc. Q9CAT7]
AT1G54630	0.336142	0.00543578	0.0280735	ACP3	Acyl carrier protein 3, chloroplastic [Uniprot/SWISSPROT Acc. P25702]
AT3G46640	0.336087	0.00830802	0.0381775	PCL1	Homeodomain-like superfamily protein [Uniprot/SPTREMBL Acc. F4J959]; Transcription factor LUX [Uniprot/SWISSPROT Acc. Q9SNB4]
AT1G22910	0.335637	0.0106638	0.0456643		RNA-binding (RRM/RBD/RNP motifs) family protein [Uniprot/SPTREMBL Acc. F4I321]; RNA-binding (RRM/RBD/RNP motifs) family protein [Uniprot/SPTREMBL Acc. F4I323]; At1g22910/F19G10_13 [Uniprot/SPTREMBL Acc. Q9ASQ8]
AT1G09815	0.335592	0.00809828	0.0375963	POLD4	At1g09815 [Uniprot/SPTREMBL Acc. Q1H568]
AT5G18400	0.335346	0.00607919	0.0304918		Anamorsin homolog [Uniprot/SWISSPROT Acc. Q8L7Z3]
AT1G19370	0.33523	0.00948649	0.0420296		F18O14.9 [Uniprot/SPTREMBL Acc. Q9LN61]
AT4G37300	0.335214	0.00504552	0.0266915	MEE59	AT4g37300/C7A10_60 [Uniprot/SPTREMBL Acc. O23157]
AT3G58510	0.334955	0.00688096	0.0334048	RH11	Uncharacterized protein [Uniprot/SPTREMBL Acc. A0A178VH17]; DEAD-box ATP-dependent RNA helicase 11 [Uniprot/SWISSPROT Acc. Q8LA13]
AT4G34230	0.334831	0.0116195	0.0484865	CAD5	CAD5 [Uniprot/SPTREMBL Acc. A0A178V3B0]; Cinnamyl alcohol dehydrogenase 5 [Uniprot/SPTREMBL Acc. F4JKM2]; Cinnamyl alcohol dehydrogenase 5 [Uniprot/SWISSPROT Acc. O49482]
AT4G35750	0.334757	0.00558337	0.0285847		At4g35750 [Uniprot/SPTREMBL Acc. O81806]
AT4G09830	0.334519	0.0059255	0.0299126		Nuclear receptor family 2 group C protein [Uniprot/SPTREMBL Acc. Q9SZ98]
AT2G25110	0.33445	0.00570205	0.0290244	SDF2	Stromal cell-derived factor 2-like protein [Uniprot/SWISSPROT Acc. Q93ZE8]
AT4G09000	0.33401	0.00856976	0.0390693	GRF1	General regulatory factor 1 [Uniprot/SPTREMBL Acc. F4JJ94]; 14-3-3-like protein GF14 chi [Uniprot/SWISSPROT Acc. P42643]
AT2G29630	0.333818	0.0114178	0.0478626	THIC	Phosphomethylpyrimidine synthase, chloroplastic [Uniprot/SWISSPROT Acc. O82392]
AT1G66100	0.333605	0.00615708	0.0307908		Probable thionin-2.4 [Uniprot/SWISSPROT Acc. Q9C8D6]
AT4G21580	0.333566	0.0092891	0.0414375		Oxidoreductase, zinc-binding dehydrogenase family protein [Uniprot/SPTREMBL Acc. A8MRW5]; AT4G21580 protein [Uniprot/SPTREMBL Acc. B9DGL1]; AT4g21580/F18E5_200 [Uniprot/SPTREMBL Acc. O65423]
AT2G31360	0.333507	0.0102377	0.0444758	ADS2	Delta-9 acyl-lipid desaturase 2 [Uniprot/SWISSPROT Acc. Q9SID2]
AT5G08670	0.333452	0.0110954	0.0469598
AT4G21110	0.333081	0.00843964	0.0386251		AT4g21110/F7J7_50 [Uniprot/SPTREMBL Acc. O49553]
AT1G07323	0.332837	0.0104903	0.0452272
AT4G10610	0.33274	0.00517339	0.0271579	CID12	RBP37 [Uniprot/SPTREMBL Acc. A0A178UWM0]; CTC-interacting domain 12 [Uniprot/SPTREMBL Acc. F4JME0]; Polyadenylate-binding protein-interacting protein 12 [Uniprot/SWISSPROT Acc. Q9S7N9]
AT1G18720	0.332728	0.00805053	0.0374866		At1g18720/F6A14_17 [Uniprot/SPTREMBL Acc. Q9M9U3]
AT2G05840	0.332585	0.00576772	0.0292716	PAA2	Proteasome subunit alpha type [Uniprot/SPTREMBL Acc. A0A178VUX1]; Proteasome subunit alpha type [Uniprot/SPTREMBL Acc. F4IIA5]; Proteasome subunit alpha type-6-B [Uniprot/SWISSPROT Acc. O81147]
AT5G14320	0.332547	0.00830829	0.0381775	RPS13	EMB3137 [Uniprot/SPTREMBL Acc. A0A178UBS2]; Ribosomal protein S13/S18 family [Uniprot/SPTREMBL Acc. B3H631]; 30S ribosomal protein S13, chloroplastic [Uniprot/SWISSPROT Acc. P42732]
AT5G03555	0.331922	0.00946294	0.0419722	NCS1	NCS1 [Uniprot/SPTREMBL Acc. A0A178UEG6]; Purine-uracil permease NCS1 [Uniprot/SWISSPROT Acc. Q9LZD0]
AT5G01800	0.331661	0.00895078	0.0402884		AT5g01800/T20L15_70 [Uniprot/SPTREMBL Acc. Q9LZW6]
AT1G75460	0.331558	0.00561287	0.0286815		ATP-dependent protease La (LON) domain protein [Uniprot/SPTREMBL Acc. Q9FWT4]
AT5G20350	0.331501	0.00828603	0.0381367	PAT24	S-acyltransferase [Uniprot/SPTREMBL Acc. I1VCB2]; Protein S-acyltransferase 24 [Uniprot/SWISSPROT Acc. Q52T38]
AT4G11220	0.331302	0.00823869	0.03799	RTNLB2	Reticulon-like protein [Uniprot/SPTREMBL Acc. A0A178V3N3]; Reticulon-like protein B2 [Uniprot/SWISSPROT Acc. Q9SUT9]
AT5G55960	0.330675	0.00702129	0.0339147		Putative uncharacterized protein At5g55960 [Uniprot/SPTREMBL Acc. Q93XX1]
AT4G27230	0.330362	0.00979964	0.0431078	HTA2	Probable histone H2A.3 [Uniprot/SWISSPROT Acc. O81826]; Histone H2A [Uniprot/SPTREMBL Acc. Q0WRA6]
AT1G62790	0.329586	0.00776831	0.0365445		At1g62790 [Uniprot/SPTREMBL Acc. Q6NLF7]
AT1G32860	0.329429	0.0106612	0.0456643		Uncharacterized protein [Uniprot/SPTREMBL Acc. A0A178WCL9]; Glucan endo-1,3-beta-glucosidase 11 [Uniprot/SWISSPROT Acc. Q8L868]
AT5G48150	0.329413	0.00907656	0.0407611	PAT1	AT5G48150 protein [Uniprot/SPTREMBL Acc. B9DGR4]; Scarecrow-like transcription factor PAT1 [Uniprot/SWISSPROT Acc. Q9LDL7]
AT4G23060	0.328527	0.00908964	0.0407855	IQD22	Calmodulin binding protein IQD22 [Uniprot/SPTREMBL Acc. Q2NNE0]
AT3G15430	0.328259	0.00886573	0.0399553		MJK13.9 protein [Uniprot/SPTREMBL Acc. Q9LDU3]
AT5G02050	0.328034	0.00720888	0.0345844		At5g02050 [Uniprot/SPTREMBL Acc. Q9LZM6]
AT1G16000	0.327577	0.00691178	0.0335069		GAG1At protein [Uniprot/SPTREMBL Acc. P93048]
AT4G38510	0.327478	0.00804933	0.0374866		VAB2 [Uniprot/SPTREMBL Acc. A0A178V0N0]; ATPase, V1 complex, subunit B protein [Uniprot/SPTREMBL Acc. F4JTQ0]; V-type proton ATPase subunit B2 [Uniprot/SWISSPROT Acc. Q9SZN1]
AT2G30050	0.327458	0.00807873	0.0375668	SEC13B	Protein transport protein SEC13 homolog B [Uniprot/SWISSPROT Acc. O64740]
AT4G05180	0.327355	0.0121137	0.0499833	PSBQ2	PSII-Q [Uniprot/SPTREMBL Acc. A0A178UX57]; Oxygen-evolving enhancer protein 3-2, chloroplastic [Uniprot/SWISSPROT Acc. Q41932]
AT4G24960	0.326953	0.0111395	0.0470884	HVA22D	HVA22-like protein [Uniprot/SPTREMBL Acc. B3H763]; HVA22-like protein [Uniprot/SPTREMBL Acc. B6VAJ6]; HVA22-like protein [Uniprot/SPTREMBL Acc. F4JRS2]; HVA22-like protein d [Uniprot/SWISSPROT Acc. Q9S760]
AT2G30160	0.326897	0.00994404	0.0435637		Mitochondrial substrate carrier family protein [Uniprot/SPTREMBL Acc. O64731]
AT1G10170	0.326863	0.00832096	0.0382049	ATNFXL1	NFXL1 [Uniprot/SPTREMBL Acc. A0A178WL38]; NF-X1-type zinc finger protein NFXL1 [Uniprot/SWISSPROT Acc. Q9SY59]
AT4G09670	0.326669	0.00851325	0.0388895		Uncharacterized oxidoreductase At4g09670 [Uniprot/SWISSPROT Acc. Q9SZ83]
AT1G73060	0.326465	0.00680522	0.0331689	LPA3	Protein LOW PSII ACCUMULATION 3, chloroplastic [Uniprot/SWISSPROT Acc. Q8H0W0]
AT1G08970	0.326288	0.00587256	0.0296946	NFYC9	AT1G08970 protein [Uniprot/SPTREMBL Acc. B9DFS3]; Nuclear transcription factor Y subunit C-9 [Uniprot/SWISSPROT Acc. Q8L4B2]
AT5G25110	0.326179	0.0116205	0.0484865	CIPK25	CBL-interacting serine/threonine-protein kinase 25 [Uniprot/SWISSPROT Acc. Q8W1D5]
AT4G38520	0.32608	0.00751845	0.0356002		APD6 [Uniprot/SPTREMBL Acc. A0A178UT21]; Probable protein phosphatase 2C 64 [Uniprot/SWISSPROT Acc. Q5PNS9]
AT3G46000	0.325865	0.0105856	0.0454509	ADF2	ADF2 [Uniprot/SPTREMBL Acc. A0A178V7X3]; Actin depolymerizing factor 2 [Uniprot/SPTREMBL Acc. A0A1I9LRV3]; AT3G46000 protein [Uniprot/SPTREMBL Acc. C0Z352]; Actin-depolymerizing factor 2 [Uniprot/SWISSPROT Acc. Q39251]
AT2G30060	0.325735	0.0104645	0.0451841	RANBP1B	Uncharacterized protein [Uniprot/SPTREMBL Acc. A0A178VR56]; Ran-binding protein 1 homolog b [Uniprot/SWISSPROT Acc. Q8RWG8]
AT2G01600	0.325692	0.00915467	0.0409875		Putative clathrin assembly protein At2g01600 [Uniprot/SWISSPROT Acc. Q8LBH2]
AT1G50640	0.325396	0.00830241	0.038171	ERF3	Putative uncharacterized protein At1g50640 [Uniprot/SPTREMBL Acc. C0SV01]; Ethylene-responsive transcription factor 3 [Uniprot/SWISSPROT Acc. O80339]
AT1G09200	0.32538	0.00858349	0.0390954	HTR3	Histone H3.2 [Uniprot/SWISSPROT Acc. P59226]; Histone H3 [Uniprot/SPTREMBL Acc. Q0WRA9]
AT5G44320	0.325184	0.00749995	0.0355717		Eukaryotic translation initiation factor 3 subunit D [Uniprot/SPTREMBL Acc. Q9FKV6]
AT4G37200	0.325119	0.0071216	0.0343004	HCF164	Thioredoxin-like protein HCF164, chloroplastic [Uniprot/SWISSPROT Acc. O23166]
AT5G65700	0.324935	0.00879853	0.0397772	BAM1	BAM1 [Uniprot/SPTREMBL Acc. A0A178UM62]; Leucine-rich repeat receptor-like serine/threonine-protein kinase BAM1 [Uniprot/SWISSPROT Acc. O49545]
AT5G67070	0.324512	0.00682559	0.0332398	RALFL34	Protein RALF-like 34 [Uniprot/SWISSPROT Acc. Q9FHA6]
AT3G15480	0.324454	0.00914511	0.0409584		AT3g15480/MJK13_14 [Uniprot/SPTREMBL Acc. Q9LDK1]
AT2G37470	0.324054	0.0110143	0.0467208		Histone H2B [Uniprot/SPTREMBL Acc. Q0WS50]; Histone H2B.4 [Uniprot/SWISSPROT Acc. Q9ZUS0]
AT2G36580	0.323919	0.010662	0.0456643		Pyruvate kinase [Uniprot/SPTREMBL Acc. Q9SJQ0]
AT3G22270	0.323725	0.00881511	0.0398112		Topoisomerase II-associated protein PAT1 [Uniprot/SPTREMBL Acc. F4J077]
AT1G42960	0.323713	0.00727937	0.0348444		Inner membrane localized protein [Uniprot/SPTREMBL Acc. Q9C7S3]
AT3G54660	0.32355	0.0105246	0.0453146	EMB2360	Glutathione reductase, chloroplastic [Uniprot/SWISSPROT Acc. P42770]; At3g54660 [Uniprot/SPTREMBL Acc. Q5FV38]
AT5G62640	0.323546	0.00968095	0.0426955	ELF5	Proline-rich family protein [Uniprot/SPTREMBL Acc. F4K7R6]; EARLY FLOWERING 5 [Uniprot/SPTREMBL Acc. Q6QTF1]; AT5g62640/MRG21_6 [Uniprot/SPTREMBL Acc. Q9LV14]
AT2G24090	0.323536	0.0109672	0.0465569	RPL35	50S ribosomal protein L35 [Uniprot/SPTREMBL Acc. A0A178VXN9]; 50S ribosomal protein L35, chloroplastic [Uniprot/SWISSPROT Acc. Q8VZ55]
AT5G51400	0.323375	0.00886213	0.0399553		Gene1000 protein [Uniprot/SPTREMBL Acc. P94032]
AT1G17370	0.323266	0.00838911	0.0384765	UBP1B	Oligouridylate binding protein 1B [Uniprot/SPTREMBL Acc. B3H4Q3]; Oligouridylate-binding protein 1B [Uniprot/SWISSPROT Acc. Q9LQI9]
AT5G50960	0.323075	0.00673944	0.032914	NBP35	Cytosolic Fe-S cluster assembly factor NBP35 [Uniprot/SPTREMBL Acc. A0A178UBK9]; Cytosolic Fe-S cluster assembly factor NBP35 [Uniprot/SWISSPROT Acc. Q8H1Q2]
AT1G21750	0.32301	0.00873539	0.0395137	PDIL1-1	Protein disulfide-isomerase [Uniprot/SPTREMBL Acc. A0A178WAM1]; Protein disulfide-isomerase [Uniprot/SPTREMBL Acc. F4HZN9]; Protein disulfide isomerase-like 1-1 [Uniprot/SWISSPROT Acc. Q9XI01]
AT3G46510	0.322934	0.00722169	0.0346344	PUB13	U-box domain-containing protein 13 [Uniprot/SWISSPROT Acc. Q9SNC6]
AT1G01430	0.322266	0.0094318	0.0418775	TBL25	Protein trichome birefringence-like 25 [Uniprot/SWISSPROT Acc. Q84JH9]
AT2G15000	0.322255	0.00749508	0.0355684		Caspase-6 protein [Uniprot/SPTREMBL Acc. A8MR87]
AT4G20020	0.322105	0.00738273	0.0352012	MORF1	Multiple organellar RNA editing factor 1, mitochondrial [Uniprot/SWISSPROT Acc. O49429]
AT4G07825	0.32207	0.0103427	0.0448278		At4g07825 [Uniprot/SPTREMBL Acc. Q8GZ72]
AT3G58970	0.321997	0.01106	0.0468217	MRS2-4	MRS2-4 [Uniprot/SPTREMBL Acc. A0A178VB54]; Magnesium transporter MRS2-4 [Uniprot/SWISSPROT Acc. Q93ZD7]
AT1G14720	0.321991	0.0086015	0.0391566	XTH28	Xyloglucan endotransglucosylase/hydrolase [Uniprot/SPTREMBL Acc. A0A178W9E1]; Probable xyloglucan endotransglucosylase/hydrolase protein 28 [Uniprot/SWISSPROT Acc. Q38909]
AT5G48760	0.321754	0.0120045	0.0496403	RPL13AD	Uncharacterized protein [Uniprot/SPTREMBL Acc. A0A178U7C4]; 60S ribosomal protein L13a-4 [Uniprot/SWISSPROT Acc. Q9FKC0]
AT1G08570	0.32161	0.00679558	0.0331314	ACHT4	ACHT4 [Uniprot/SPTREMBL Acc. A0A178WL40]; Atypical CYS HIS rich thioredoxin 4 [Uniprot/SPTREMBL Acc. A8MQQ7]; Thioredoxin-like 1-1, chloroplastic [Uniprot/SWISSPROT Acc. O64654]
AT5G57940	0.321148	0.00756264	0.0357699	CNGC5	AT5G57940 protein [Uniprot/SPTREMBL Acc. B9DGT1]; Probable cyclic nucleotide-gated ion channel 5 [Uniprot/SWISSPROT Acc. Q8RWS9]
AT1G29310	0.321075	0.0108753	0.0463295		Putative uncharacterized protein At1g29310 [Uniprot/SPTREMBL Acc. Q8RWJ5]
AT2G02870	0.320866	0.00994117	0.0435624	SKIP11	F-box/kelch-repeat protein SKIP11 [Uniprot/SWISSPROT Acc. Q8L736]
AT3G54210	0.320671	0.00938984	0.0417454	RPL17	Uncharacterized protein [Uniprot/SPTREMBL Acc. A0A178VJT9]; 50S ribosomal protein L17, chloroplastic [Uniprot/SWISSPROT Acc. Q9M385]
AT3G26030	0.320461	0.00863539	0.0392274	B'DELTA	Serine/threonine protein phosphatase 2A 55 kDa regulatory subunit B' delta isoform [Uniprot/SWISSPROT Acc. Q9ZQY6]
AT1G06040	0.320379	0.00862804	0.0392148	BBX24	B-box zinc finger family protein [Uniprot/SPTREMBL Acc. F4IBY7]; B-box zinc finger protein 24 [Uniprot/SWISSPROT Acc. Q96288]
AT1G60870	0.32031	0.00860652	0.0391691	MEE9	Maternal effect embryo arrest 9 [Uniprot/SPTREMBL Acc. Q9C529]
AT5G08530	0.319967	0.0100669	0.0439668	CI51	CI51 [Uniprot/SPTREMBL Acc. A0A178UJ45]; NADH dehydrogenase [ubiquinone] flavoprotein 1, mitochondrial [Uniprot/SWISSPROT Acc. Q9FNN5]
AT1G76100	0.319385	0.0103036	0.0446924	PETE1	Plastocyanin minor isoform, chloroplastic [Uniprot/SWISSPROT Acc. P11490]
AT1G19400	0.319288	0.00722335	0.0346344		Erythronate-4-phosphate dehydrogenase family protein [Uniprot/SPTREMBL Acc. Q8VYC6]
AT4G02715	0.319159	0.00792383	0.0370682		At4g02715 [Uniprot/SPTREMBL Acc. Q8L757]
AT5G24020	0.319088	0.00873199	0.0395137	MIND1	MIND [Uniprot/SPTREMBL Acc. A0A178UDI3]; Putative septum site-determining protein minD homolog, chloroplastic [Uniprot/SWISSPROT Acc. Q9MBA2]
AT2G20260	0.318804	0.00880295	0.0397772	PSAE2	Photosystem I reaction center subunit IV B, chloroplastic [Uniprot/SWISSPROT Acc. Q9S714]
AT4G15770	0.31838	0.00920195	0.0411238		60S ribosome subunit biogenesis protein NIP7 homolog [Uniprot/SPTREMBL Acc. Q6NM52]
AT5G67590	0.317921	0.011566	0.0483416	FRO1	NADH dehydrogenase [ubiquinone] iron-sulfur protein 4, mitochondrial [Uniprot/SWISSPROT Acc. Q9FJW4]
AT1G27650	0.31786	0.00982782	0.0431768	U2AF35A	ATU2AF35A [Uniprot/SPTREMBL Acc. A0A178W2Y4]; U2 snRNP auxiliary factor small subunit [Uniprot/SPTREMBL Acc. A8MRI1]; Splicing factor U2af small subunit A [Uniprot/SWISSPROT Acc. Q9S709]
AT5G13810	0.317645	0.0114251	0.0478695		AT5g13810/MAC12_24 [Uniprot/SPTREMBL Acc. Q9FFZ0]
AT5G56170	0.317446	0.00961511	0.0424573	LLG1	GPI-anchored protein LLG1 [Uniprot/SWISSPROT Acc. Q9FKT1]
AT2G24790	0.317435	0.0119979	0.0496252	COL3	CONSTANS-like 3 [Uniprot/SPTREMBL Acc. Q3EBU4]; Zinc finger protein CONSTANS-LIKE 3 [Uniprot/SWISSPROT Acc. Q9SK53]
AT2G32480	0.31703	0.00784952	0.0368011	ARASP	ARASP [Uniprot/SPTREMBL Acc. A0A178VYQ2]; Chloroplastic membrane metallo proteases [Uniprot/SPTREMBL Acc. F4ITR5]; Membrane metalloprotease ARASP, chloroplastic [Uniprot/SWISSPROT Acc. O80885]
AT4G24920	0.316911	0.0103022	0.0446924		Uncharacterized protein [Uniprot/SPTREMBL Acc. A0A178UWJ6]; Protein transport protein Sec61 subunit gamma-1 [Uniprot/SWISSPROT Acc. P0DI74]; Protein transport protein Sec61 subunit gamma-2 [Uniprot/SWISSPROT Acc. P0DI75]
AT1G71500	0.316889	0.012103	0.0499833		Putative uncharacterized protein [Uniprot/SPTREMBL Acc. Q9C9I7]
AT1G26550	0.316767	0.0105995	0.0454801		Peptidyl-prolyl cis-trans isomerase [Uniprot/SPTREMBL Acc. Q9FE18]
AT5G25460	0.316018	0.0101678	0.0442383		At5g25460 [Uniprot/SPTREMBL Acc. Q94F20]
AT4G32605	0.315262	0.0107308	0.0458938		AT4G32605 protein [Uniprot/SPTREMBL Acc. Q8L7K1]
AT1G57680	0.314736	0.00929808	0.041456		Plasminogen activator inhibitor [Uniprot/SPTREMBL Acc. Q9FVT5]
AT2G23600	0.313954	0.0102558	0.0445302	ACL	Methylesterase 2 [Uniprot/SWISSPROT Acc. O80476]
AT5G04950	0.313838	0.00825797	0.0380431	NAS1	NAS1 [Uniprot/SPTREMBL Acc. A0A178UKE3]; Nicotianamine synthase 1 [Uniprot/SWISSPROT Acc. Q9FF79]
AT5G16110	0.313414	0.0100385	0.0438621		Putative uncharacterized protein T21H19_30 [Uniprot/SPTREMBL Acc. Q9LF17]
AT5G11840	0.312583	0.0117301	0.0488366		At5g11840 [Uniprot/SPTREMBL Acc. B6IDH6]
AT5G62690	0.31201	0.0109601	0.0465494	TUBB2	Tubulin beta chain [Uniprot/SPTREMBL Acc. A0A178UP81]; Tubulin beta-2 chain [Uniprot/SWISSPROT Acc. Q56YW9]; Tubulin beta-3 chain [Uniprot/SWISSPROT Acc. Q9ASR0]
AT4G38660	0.310847	0.0108992	0.0463674		Pathogenesis-related thaumatin superfamily protein [Uniprot/SPTREMBL Acc. Q8VYN5]
AT3G17410	0.31055	0.0109588	0.0465494		Protein kinase superfamily protein [Uniprot/SPTREMBL Acc. Q9LUT0]
AT4G12980	0.309857	0.0118773	0.0492695		Cytochrome b561 and DOMON domain-containing protein At4g12980 [Uniprot/SWISSPROT Acc. Q9SV71]
AT5G55530	0.309591	0.00987137	0.043312
AT5G21090	0.308949	0.011323	0.0475842		Leucine-rich repeat protein 1 [Uniprot/SPTREMBL Acc. Q9FPJ5]
AT3G07950	0.308849	0.0121088	0.0499833	RBL19	Uncharacterized protein [Uniprot/SPTREMBL Acc. A0A178VIV6]; Rhomboid-like protein 19 [Uniprot/SWISSPROT Acc. Q8LF05]
AT1G09850	0.308035	0.0116179	0.0484865	XBCP3	At1g09850 [Uniprot/SPTREMBL Acc. Q0WVJ5]
AT3G51920	0.307967	0.0110205	0.0467354	CML9	Calmodulin-like protein 9 [Uniprot/SWISSPROT Acc. Q9S744]
AT1G27530	0.30784	0.0100283	0.043832		Ubiquitin-fold modifier-conjugating enzyme 1 [Uniprot/SWISSPROT Acc. Q9SXC8]
AT3G62550	0.307745	0.0114949	0.0480913		Adenine nucleotide alpha hydrolases-like superfamily protein [Uniprot/SPTREMBL Acc. Q93W91]
AT4G20260	0.306433	0.0116344	0.0485324	PCAP1	Plasma-membrane associated cation-binding protein 1 [Uniprot/SPTREMBL Acc. F4JUT8]; Plasma-membrane associated cation-binding protein 1 [Uniprot/SPTREMBL Acc. F4JUT9]; Plasma membrane-associated cation-binding protein 1 [Uniprot/SWISSPROT Acc. Q96262]
AT5G23250	0.306392	0.0106908	0.0457568		Succinate--CoA ligase [ADP-forming] subunit alpha, mitochondrial [Uniprot/SPTREMBL Acc. B3H632]; Succinate--CoA ligase [ADP-forming] subunit alpha-2, mitochondrial [Uniprot/SWISSPROT Acc. Q8LAD2]
AT1G48450	0.306241	0.0117953	0.0490122		Alanine-tRNA ligase, putative (DUF760) [Uniprot/SPTREMBL Acc. F4HYF6]; Alanine-tRNA ligase, putative (DUF760) [Uniprot/SPTREMBL Acc. F4HYF8]; Alanine-tRNA ligase, putative (DUF760) [Uniprot/SPTREMBL Acc. Q9LP80]

## Sheet: 35SAQ-S_vs_WT-S_downregulated
Gene ID	logFC	P-value	FDR	Gene name	Gene description
AT3G33528	-2.36468	5.40904e-09	5.89241e-07		Putative uncharacterized protein [Uniprot/SPTREMBL Acc. Q1G3P2]
AT1G64320	-1.86942	2.34201e-08	1.88941e-06
AT3G19050	-1.74058	7.04748e-17	1.20533e-13	KIN12D	POK2 [Uniprot/SPTREMBL Acc. A0A178VJB1]; Kinesin-like protein KIN-12D [Uniprot/SWISSPROT Acc. Q27IK6]
AT2G22610	-1.7397	1.19857e-17	2.92846e-14		Kinesin-like protein KIN-14R [Uniprot/SWISSPROT Acc. F4IJK6]
AT3G44050	-1.69296	1.11054e-16	1.5828e-13	KIN12E	Kinesin-like protein KIN-12E [Uniprot/SWISSPROT Acc. F4J1U4]
AT1G29560	-1.66692	1.61548e-07	9.2279e-06		Zinc finger C-x8-C-x5-C-x3-H type family protein [Uniprot/SPTREMBL Acc. B3H4U9]; Zinc finger C-x8-C-x5-C-x3-H type family protein [Uniprot/SPTREMBL Acc. B6EUC4]
AT3G44713	-1.61855	2.32303e-06	8.09181e-05		Uncharacterized protein [Uniprot/SPTREMBL Acc. F4J368]
ATCG01100	-1.56389	3.92349e-18	1.11839e-14	NDHA	NAD(P)H-quinone oxidoreductase subunit 1, chloroplastic [Uniprot/SWISSPROT Acc. Q37165]
AT4G27370	-1.53927	1.08531e-09	1.62825e-07	VIIIB	Myosin-4 [Uniprot/SWISSPROT Acc. F4JIU4]
ATCG01110	-1.5084	3.46568e-09	4.05983e-07	NDHH	NAD(P)H-quinone oxidoreductase subunit H, chloroplastic [Uniprot/SPTREMBL Acc. A0A1B1W502]; NAD(P)H-quinone oxidoreductase subunit H, chloroplastic [Uniprot/SWISSPROT Acc. P56753]
ATCG00760	-1.49955	4.61384e-14	2.63035e-11	RPL36	50S ribosomal protein L36, chloroplastic [Uniprot/SPTREMBL Acc. A0A1B1W4X9]; 50S ribosomal protein L36, chloroplastic [Uniprot/SWISSPROT Acc. P62117]
AT5G55820	-1.48772	1.61174e-13	7.65713e-11		Inner centromere protein, ARK-binding region protein [Uniprot/SPTREMBL Acc. G3GBK1]; Inner centromere protein, ARK-binding region protein [Uniprot/SPTREMBL Acc. Q9FM57]
AT5G41140	-1.47136	1.60614e-27	2.74698e-23		Myosin heavy chain-related protein [Uniprot/SPTREMBL Acc. Q9FLL5]
AT2G46455	-1.42851	0.000355412	0.00382062		OxaA/YidC-like membrane insertion protein [Uniprot/SPTREMBL Acc. F4II94]
AT5G52280	-1.40468	7.72666e-19	2.64298e-15		At5g52280 [Uniprot/SPTREMBL Acc. Q9FHD1]
AT3G52530	-1.40305	7.87839e-05	0.00121282		At3g52530 [Uniprot/SPTREMBL Acc. Q9SVD4]
AT5G51850	-1.38904	2.71238e-08	2.14767e-06		At5g51850 [Uniprot/SPTREMBL Acc. Q9FLH6]
AT5G23770	-1.38462	9.76176e-05	0.00143432	DUF8	Uncharacterized protein [Uniprot/SPTREMBL Acc. F4KEA3]
AT5G61940	-1.36217	3.17807e-09	3.74859e-07		Ubiquitin carboxyl-terminal hydrolase-related protein [Uniprot/SPTREMBL Acc. F4K528]
AT1G30420	-1.36011	6.0193e-09	6.38607e-07	ABCC11	ABC transporter C family member 11 [Uniprot/SWISSPROT Acc. Q9C8H1]
AT2G15042	-1.35477	0.00204457	0.0138433
AT5G27230	-1.3469	0.000649095	0.00599108	FRL5	FRIGIDA-like protein 5 [Uniprot/SWISSPROT Acc. Q5XV31]
AT5G02690	-1.34257	0.0013295	0.010133		At5g02690 [Uniprot/SPTREMBL Acc. Q6NNM9]
AT1G49870	-1.3269	1.44258e-11	4.56896e-09
AT2G37420	-1.32386	3.20018e-10	5.84785e-08	KIN5B	Kinesin-like protein KIN-5B [Uniprot/SWISSPROT Acc. Q0WQJ7]
ATCG00770	-1.32065	6.90503e-07	3.02038e-05	RPS8	30S ribosomal protein S8, chloroplastic [Uniprot/SPTREMBL Acc. A0A1B1W4X7]; 30S ribosomal protein S8, chloroplastic [Uniprot/SWISSPROT Acc. P56801]
AT4G27595	-1.30275	6.44278e-17	1.20533e-13
AT3G58160	-1.30219	2.10821e-19	1.20189e-15	XI-J	P-loop containing nucleoside triphosphate hydrolases superfamily protein [Uniprot/SPTREMBL Acc. A0A1I9LTB3]; P-loop containing nucleoside triphosphate hydrolases superfamily protein [Uniprot/SPTREMBL Acc. A0A1I9LTB4]; Myosin-16 [Uniprot/SWISSPROT Acc. Q9M2K0]
AT1G11450	-1.29269	0.00104532	0.00849331		WAT1-related protein [Uniprot/SPTREMBL Acc. A0A178WNM5]; WAT1-related protein At1g11450 [Uniprot/SWISSPROT Acc. Q500Z4]
AT3G17360	-1.28497	6.47439e-12	2.30691e-09	POK1	Phragmoplast orienting kinesin 1 [Uniprot/SPTREMBL Acc. A0A1I9LN37]; Phragmoplast orienting kinesin 1 [Uniprot/SPTREMBL Acc. A0A1I9LN38]; Kinesin-like protein KIN-12C [Uniprot/SWISSPROT Acc. Q27IK7]
AT4G15233	-1.28247	3.9618e-08	2.89567e-06	ABCG42	ABC transporter G family member 42 [Uniprot/SWISSPROT Acc. Q7PC82]
AT2G34010	-1.27652	0.000329256	0.00361173	SPEAR2	Protein SPEAR2 [Uniprot/SWISSPROT Acc. F4IGU3]
AT3G10310	-1.27445	6.65258e-10	1.06336e-07		P-loop nucleoside triphosphate hydrolases superfamily protein with CH (Calponin Homology) domain-containing protein [Uniprot/SPTREMBL Acc. A0A1I9LMT1]
AT1G63300	-1.27342	1.27108e-07	7.52227e-06		Myosin heavy chain-related protein [Uniprot/SPTREMBL Acc. Q9C8T4]
AT1G15940	-1.27108	5.69707e-23	4.87185e-19		T24D18.4 [Uniprot/SPTREMBL Acc. Q9S9P0]
AT4G21820	-1.26895	3.88428e-08	2.86349e-06		Binding / calmodulin binding protein [Uniprot/SPTREMBL Acc. F4JKA2]
AT1G03540	-1.26856	3.99733e-05	0.000723454	PCMP-E4	Pentatricopeptide repeat-containing protein At1g03540 [Uniprot/SWISSPROT Acc. Q9LR69]
AT1G70430	-1.26169	4.34135e-06	0.000128683		Protein kinase superfamily protein [Uniprot/SPTREMBL Acc. F4I5F8]
AT1G05320	-1.25679	1.31653e-09	1.90156e-07		Myosin heavy chain, embryonic smooth protein [Uniprot/SPTREMBL Acc. F4I8Q1]
AT1G76740	-1.2563	1.8637e-06	6.75315e-05		Putative uncharacterized protein F28O16.11 [Uniprot/SPTREMBL Acc. Q9SRD9]
AT2G20250	-1.24989	2.99256e-08	2.31209e-06		Putative uncharacterized protein [Uniprot/SPTREMBL Acc. Q1PF36]
AT3G62100	-1.2463	0.00444025	0.0243307	IAA30	Auxin-responsive protein [Uniprot/SPTREMBL Acc. A0A1I9LTG7]; Auxin-responsive protein [Uniprot/SPTREMBL Acc. C0SVF9]; Auxin-responsive protein IAA30 [Uniprot/SWISSPROT Acc. Q9M1R4]
AT5G40450	-1.24597	2.03794e-11	5.84504e-09		A-kinase anchor-like protein [Uniprot/SPTREMBL Acc. F4KHD5]
AT1G03780	-1.24597	1.49873e-14	9.85873e-12	TPX2	TPX2 [Uniprot/SPTREMBL Acc. A0A178WE47]; Protein TPX2 [Uniprot/SWISSPROT Acc. F4I2H7]
AT1G63100	-1.23729	3.27113e-07	1.60765e-05	SCL28	Uncharacterized protein [Uniprot/SPTREMBL Acc. A0A178W2Y7]; Scarecrow-like protein 28 [Uniprot/SWISSPROT Acc. Q9CAN3]
AT1G78865	-1.23636	1.8751e-06	6.7611e-05
AT3G20200	-1.23467	1.87787e-05	0.000400964		Kinase with adenine nucleotide alpha hydrolases-like domain-containing protein [Uniprot/SPTREMBL Acc. A0A1I9LNS7]; Kinase with adenine nucleotide alpha hydrolases-like domain-containing protein [Uniprot/SPTREMBL Acc. A0A1I9LNS8]; At3g20200 [Uniprot/SPTREMBL Acc. Q8GWU3]
ATCG00820	-1.22883	0.0115065	0.048128	RPS19
ATCG00810	-1.22829	0.00917368	0.0410286	RPL22	50S ribosomal protein L22, chloroplastic [Uniprot/SPTREMBL Acc. A0A1B1W4Y2]; 50S ribosomal protein L22, chloroplastic [Uniprot/SWISSPROT Acc. P56795]
AT2G24650	-1.22647	3.45563e-11	9.09257e-09	REM13	B3 domain-containing protein REM13 [Uniprot/SWISSPROT Acc. P0CAP5]
AT4G07995	-1.21755	6.07409e-07	2.68437e-05
AT5G35670	-1.21666	1.0129e-05	0.000245378	iqd33	IQ-domain 33 [Uniprot/SPTREMBL Acc. Q8L8M9]
AT1G01690	-1.21614	4.45467e-07	2.03753e-05	ATPRD3	PRD3 [Uniprot/SPTREMBL Acc. A0A178WD31]; PRD3 [Uniprot/SPTREMBL Acc. A0A178WE16]
AT4G38062	-1.21462	8.61963e-06	0.000217116
AT5G53220	-1.20753	1.39462e-06	5.34803e-05		Putative uncharacterized protein [Uniprot/SPTREMBL Acc. Q5BPG9]
AT2G37070	-1.20134	8.07831e-05	0.00123802		TRIO/F-actin-binding protein [Uniprot/SPTREMBL Acc. F4IPZ8]
AT5G04020	-1.1993	9.5375e-10	1.45643e-07
AT4G18290	-1.19751	0.000104402	0.00151193	KAT2	Potassium channel KAT2 [Uniprot/SWISSPROT Acc. Q38849]
AT4G19560	-1.1938	0.000452944	0.00456763	CYCT1-2	Cyclin-T1-2 [Uniprot/SWISSPROT Acc. Q56YF8]
AT4G14760	-1.1935	1.05268e-16	1.5828e-13	NET1B	Protein NETWORKED 1B [Uniprot/SWISSPROT Acc. F4JIF4]
AT3G58480	-1.19281	0.0024055	0.0156075	IQM6	IQ domain-containing protein IQM6 [Uniprot/SWISSPROT Acc. Q9M2G8]
AT5G02515	-1.1906	0.000146681	0.00195121
AT1G03550	-1.18816	0.00403627	0.0226856	SCAMP2	Secretory carrier-associated membrane protein 2 [Uniprot/SWISSPROT Acc. Q9LR68]
AT1G76780	-1.18675	0.000255839	0.00298473		HSP20-like chaperones superfamily protein [Uniprot/SPTREMBL Acc. Q9SRD5]
AT2G42170	-1.18652	9.71721e-05	0.00143062		Actin family protein [Uniprot/SPTREMBL Acc. Q8GWA5]
AT5G42700	-1.18546	3.13428e-05	0.00060096
AT4G18600	-1.18544	1.59188e-05	0.000353125	WAVE5	Scar-like domain-containing protein WAVE 5 [Uniprot/SWISSPROT Acc. Q5XPK0]
AT1G75310	-1.18336	1.58707e-15	1.42861e-12	AUL1
AT1G52450	-1.18091	7.46575e-07	3.21647e-05		F6D8.33 [Uniprot/SPTREMBL Acc. Q9SSP9]
AT2G31900	-1.18085	0.00129251	0.00991734	XIF	Myosin-12 [Uniprot/SWISSPROT Acc. F4IRU3]
AT5G45520	-1.17818	0.00091539	0.00774279		Leucine-rich repeat (LRR) family protein [Uniprot/SPTREMBL Acc. Q9FHI4]
AT5G02670	-1.17045	9.64089e-05	0.00142639		Uncharacterized protein [Uniprot/SPTREMBL Acc. F4KDR9]
AT1G52430	-1.16807	0.00275697	0.0173163		F6D8.35 protein [Uniprot/SPTREMBL Acc. Q9SSP7]
AT5G60100	-1.16554	1.2355e-13	6.03734e-11	PRR3	Pseudo-response regulator 3 [Uniprot/SPTREMBL Acc. F4JXG7]; Two-component response regulator-like APRR3 [Uniprot/SWISSPROT Acc. Q9LVG4]
AT5G07660	-1.16389	7.03131e-06	0.000186444	SMC6A	Structural maintenance of chromosomes protein 6A [Uniprot/SWISSPROT Acc. Q9FLR5]
AT3G44960	-1.16028	2.43989e-05	0.000492674
AT3G20150	-1.15902	1.96091e-11	5.84504e-09	KIN12F	Kinesin motor family protein [Uniprot/SPTREMBL Acc. A0A1I9LR98]; Kinesin-like protein KIN-12F [Uniprot/SWISSPROT Acc. F4JDI6]
ATCG00780	-1.15719	3.15484e-06	0.000101907	RPL14	50S ribosomal protein L14, chloroplastic [Uniprot/SPTREMBL Acc. A0A1B1W4Y0]; 50S ribosomal protein L14, chloroplastic [Uniprot/SWISSPROT Acc. P56792]
AT1G18370	-1.15018	2.79253e-16	3.43238e-13	KIN7A	Kinesin-like protein KIN-7A [Uniprot/SWISSPROT Acc. Q8S905]
AT5G33300	-1.14981	3.67257e-07	1.7631e-05
AT2G28620	-1.1486	1.59259e-09	2.19661e-07		Uncharacterized protein [Uniprot/SPTREMBL Acc. A0A178VZA1]; Kinesin-like protein KIN-5A [Uniprot/SWISSPROT Acc. F4IIS5]
AT5G10800	-1.14471	9.28864e-09	8.97534e-07		Uncharacterized protein [Uniprot/SPTREMBL Acc. A0A178UHQ9]; Protein RRC1-like [Uniprot/SWISSPROT Acc. F4KIA8]
AT4G05631	-1.14319	0.00113827	0.00901419		Uncharacterized protein [Uniprot/SPTREMBL Acc. F4JGI3]
AT5G63320	-1.14232	3.65082e-17	7.805e-14	GTE10	Transcription factor GTE10 [Uniprot/SWISSPROT Acc. Q9FGW9]
AT5G23800	-1.14059	0.00104705	0.00849915	ATDUF10	DUF724 domain-containing protein 10 [Uniprot/SWISSPROT Acc. Q9FFA0]
AT2G34240	-1.13954	0.00260476	0.0165722
AT5G48310	-1.13925	9.63208e-10	1.45785e-07		Portal protein [Uniprot/SPTREMBL Acc. Q9LK83]
AT5G23780	-1.13849	0.00132157	0.0100905	DUF9
AT3G06880	-1.13375	2.08345e-14	1.27262e-11		Transducin/WD40 repeat-like superfamily protein [Uniprot/SPTREMBL Acc. A0A1I9LN87]; Transducin/WD40 repeat-like superfamily protein [Uniprot/SPTREMBL Acc. A0A1I9LN88]; Transducin/WD40 repeat-like superfamily protein [Uniprot/SPTREMBL Acc. A0A1I9LN89]; Transducin/WD40 repeat-like superfamily protein [Uniprot/SPTREMBL Acc. F4JD68]; Transducin/WD40 repeat-like superfamily protein [Uniprot/SPTREMBL A…
AT1G51405	-1.13294	0.00037394	0.00398204		Myosin-like protein [Uniprot/SPTREMBL Acc. F4I9I6]
AT1G26760	-1.12945	5.35196e-05	0.000902708	ATXR1
AT1G19070	-1.11704	0.00858032	0.0390914		F-box protein At1g19070 [Uniprot/SWISSPROT Acc. Q3E7S2]
AT3G10180	-1.11679	5.10352e-09	5.66789e-07	KIN7O	P-loop containing nucleoside triphosphate hydrolases superfamily protein [Uniprot/SPTREMBL Acc. A0A1I9LLG4]; Kinesin-like protein KIN-7O [Uniprot/SWISSPROT Acc. F4J2K4]
AT5G53020	-1.11593	8.69859e-11	2.01043e-08		Emb|CAB82814.1 [Uniprot/SPTREMBL Acc. Q9LVV0]
AT1G65120	-1.11514	0.000129243	0.00176694		Ubiquitin carboxyl-terminal hydrolase-related protein [Uniprot/SPTREMBL Acc. F4I9U7]; Ubiquitin carboxyl-terminal hydrolase-related protein [Uniprot/SPTREMBL Acc. F4I9U8]
AT5G01480	-1.11401	0.00104472	0.00849331		Cysteine/Histidine-rich C1 domain family protein [Uniprot/SPTREMBL Acc. Q9M026]
AT3G63480	-1.11141	0.00100778	0.00829058		Kinesin-like protein KIN-1 [Uniprot/SWISSPROT Acc. Q8GW44]
AT4G04740	-1.11061	6.48102e-10	1.04571e-07	CPK23	Calcium-dependent protein kinase 23 [Uniprot/SPTREMBL Acc. F4JGW8]; Calcium-dependent protein kinase 23 [Uniprot/SWISSPROT Acc. Q9M101]
AT3G09725	-1.11011	0.00327514	0.0195993
AT4G34060	-1.10956	0.000594136	0.00560171	DML3	Demeter-like protein 3 [Uniprot/SPTREMBL Acc. B3H5X5]; DEMETER-like protein 3 [Uniprot/SWISSPROT Acc. O49498]
AT3G26050	-1.10768	1.15996e-05	0.000272511		Putative uncharacterized protein At3g26050 [Uniprot/SPTREMBL Acc. Q84JG6]
AT3G48900	-1.10674	4.50269e-05	0.000795553	GEN2	Single-stranded DNA endonuclease family protein [Uniprot/SPTREMBL Acc. A0A1I9LM08]; Flap endonuclease GEN-like 2 [Uniprot/SWISSPROT Acc. Q9M2Z3]
AT1G13150	-1.10655	0.0065918	0.0324337	CYP86C4	Cytochrome P450, family 86, subfamily C, polypeptide 4 [Uniprot/SPTREMBL Acc. Q9SAE8]
AT5G46400	-1.10594	1.19188e-13	5.99548e-11	AT PRP39-2	Tetratricopeptide repeat (TPR)-like superfamily protein [Uniprot/SPTREMBL Acc. F4KHG8]
AT3G51075	-1.10119	0.000683152	0.00620153
AT5G23320	-1.09737	0.00506422	0.0267408	ATSTE14	Protein-S-isoprenylcysteine O-methyltransferase A [Uniprot/SWISSPROT Acc. Q9FMW9]
ATCG00750	-1.09496	9.85407e-13	4.01272e-10	RPS11	30S ribosomal protein S11, chloroplastic [Uniprot/SPTREMBL Acc. A0A1B1W4X8]; 30S ribosomal protein S11, chloroplastic [Uniprot/SWISSPROT Acc. P56802]
AT1G74150	-1.0934	0.00228566	0.0150486
AT2G03110	-1.09207	0.000321799	0.00354394		At2g03110 [Uniprot/SPTREMBL Acc. Q6NLG5]
AT2G03410	-1.08893	0.00496066	0.0263485		MO25-like protein At2g03410 [Uniprot/SWISSPROT Acc. Q9ZQ77]
AT5G48600	-1.08545	2.64323e-13	1.18966e-10	ATSMC3	Structural maintenance of chromosomes protein [Uniprot/SPTREMBL Acc. F4K1S1]; Structural maintenance of chromosomes protein 4 [Uniprot/SWISSPROT Acc. Q9FJL0]
AT4G20460	-1.08122	0.00317661	0.0191368		Uncharacterized protein [Uniprot/SPTREMBL Acc. A0A178V5M4]; Probable UDP-arabinose 4-epimerase 3 [Uniprot/SWISSPROT Acc. Q9SUN3]
AT4G29940	-1.08075	4.30904e-12	1.60212e-09	PRH	Pathogenesis related homeodomain protein A [Uniprot/SPTREMBL Acc. F4JPG3]; Pathogenesis-related homeodomain protein [Uniprot/SWISSPROT Acc. P48785]
AT1G52040	-1.06838	2.0584e-09	2.65279e-07	MBP1	Myrosinase-binding protein 1 [Uniprot/SWISSPROT Acc. Q9SAV0]
AT3G50240	-1.0663	2.80316e-15	2.28298e-12	KIN4B	Kinesin-like protein [Uniprot/SPTREMBL Acc. A0A178VII2]; KICP-02 [Uniprot/SPTREMBL Acc. A0A178VJB2]; ATP binding microtubule motor family protein [Uniprot/SPTREMBL Acc. A0A1I9LPH5]; Kinesin-like protein [Uniprot/SPTREMBL Acc. A0A1I9LPH6]; Kinesin-like protein KIN-4B [Uniprot/SWISSPROT Acc. Q94LW7]
AT5G17580	-1.06598	8.68596e-07	3.65902e-05		BTB/POZ domain-containing protein At5g17580 [Uniprot/SWISSPROT Acc. Q9LF66]
AT1G13220	-1.06453	8.60028e-08	5.48845e-06	LINC2	Protein CROWDED NUCLEI 2 [Uniprot/SWISSPROT Acc. Q9SAF6]
AT5G61190	-1.06385	5.5137e-12	2.0064e-09		Putative endonuclease or glycosyl hydrolase with C2H2-type zinc finger domain-containing protein [Uniprot/SPTREMBL Acc. F4K209]
AT3G23670	-1.06383	2.70323e-10	5.08059e-08	KIN12B	Kinesin-like protein [Uniprot/SPTREMBL Acc. F4J464]; Kinesin-like protein KIN-12B [Uniprot/SWISSPROT Acc. Q8L7Y8]
AT5G07152	-1.06193	0.00614104	0.0307196
AT3G58720	-1.06012	3.35628e-05	0.000635686		RING/U-box superfamily protein [Uniprot/SPTREMBL Acc. F4J5Z1]
AT2G31970	-1.0597	1.71874e-14	1.08873e-11	RAD50	DNA repair protein RAD50 [Uniprot/SWISSPROT Acc. Q9SL02]
AT3G23890	-1.05935	7.32854e-14	4.04323e-11	TOP2	DNA topoisomerase 2 [Uniprot/SPTREMBL Acc. A0A178VFD9]; DNA topoisomerase 2 [Uniprot/SPTREMBL Acc. B3H4G2]; DNA topoisomerase 2 [Uniprot/SWISSPROT Acc. P30182]
AT5G40230	-1.0584	0.00428217	0.0237323		WAT1-related protein At5g40230 [Uniprot/SWISSPROT Acc. F4KHA8]
AT5G14770	-1.05665	2.38325e-09	2.97524e-07		Pentatricopeptide repeat-containing protein At5g14770, mitochondrial [Uniprot/SWISSPROT Acc. Q9LER0]
AT2G36200	-1.05587	1.1025e-10	2.44883e-08		Uncharacterized protein [Uniprot/SPTREMBL Acc. A0A178VZ08]; P-loop containing nucleoside triphosphate hydrolases superfamily protein [Uniprot/SPTREMBL Acc. F4ILV6]; Kinesin-like protein KIN-5C [Uniprot/SWISSPROT Acc. P82266]
AT5G42880	-1.05572	5.61558e-06	0.00015541	WEL3	Protein WEAK CHLOROPLAST MOVEMENT UNDER BLUE LIGHT-like 3 [Uniprot/SWISSPROT Acc. Q9FMN1]
AT5G02520	-1.05565	0.000687752	0.00621528		Dentin sialophosphoprotein-like protein [Uniprot/SPTREMBL Acc. F4KCE9]
AT3G09080	-1.05459	0.00104839	0.00850597
AT4G36270	-1.05202	1.15091e-06	4.54085e-05
AT3G23070	-1.04831	1.02603e-15	9.74903e-13	CFM3A	CRM-domain containing factor CFM3A, chloroplastic/mitochondrial [Uniprot/SWISSPROT Acc. F4J2U9]
AT1G60930	-1.0473	1.60061e-06	5.96411e-05	RECQL4B
AT1G62700	-1.04437	0.00740867	0.0352848	NAC026	NAC domain-containing protein 26 [Uniprot/SWISSPROT Acc. F4HYV5]
AT4G23240	-1.04426	0.00185206	0.0128502	CRK16	Putative cysteine-rich receptor-like protein kinase 16 [Uniprot/SWISSPROT Acc. O65476]
AT5G55100	-1.04408	9.21134e-14	4.89652e-11		AT5G55100 protein [Uniprot/SPTREMBL Acc. B9DFN4]; Putative uncharacterized protein AT5g55100 [Uniprot/SPTREMBL Acc. Q94BN8]
AT1G08730	-1.04261	3.03023e-06	9.95382e-05	XI-C	Myosin-9 [Uniprot/SWISSPROT Acc. F4HXP9]
AT2G26790	-1.04101	9.9984e-07	4.08121e-05		Pentatricopeptide repeat-containing protein At2g26790, mitochondrial [Uniprot/SWISSPROT Acc. O81028]
AT1G68190	-1.04037	2.45393e-06	8.44457e-05		Putative zinc finger protein At1g68190 [Uniprot/SWISSPROT Acc. Q9C9F4]
AT4G19990	-1.04021	7.55333e-06	0.000195262	FRS1	FAR1-related sequence 1 [Uniprot/SPTREMBL Acc. F4JU19]
AT1G54160	-1.03794	0.00506706	0.0267475	NFYA5	Nuclear transcription factor Y subunit A-5 [Uniprot/SWISSPROT Acc. Q9SYH4]
AT1G52920	-1.03639	0.00238324	0.015493	GCR2	LanC-like protein GCR2 [Uniprot/SWISSPROT Acc. F4IEM5]
AT5G66620	-1.03394	4.79306e-05	0.000830843	DAR6	Protein DA1-related 6 [Uniprot/SWISSPROT Acc. Q9FJX8]
AT4G31570	-1.03391	5.23195e-16	5.96547e-13		Nucleoporin [Uniprot/SPTREMBL Acc. F4JSP7]
AT1G11160	-1.0333	0.000128385	0.00176069		Katanin p80 WD40 repeat-containing subunit B1 homolog [Uniprot/SPTREMBL Acc. F4I7E1]
AT4G26660	-1.03295	1.63801e-08	1.41489e-06		At4g26660 [Uniprot/SPTREMBL Acc. Q9SU98]
AT2G47220	-1.03157	6.0227e-08	4.08755e-06	DUF5
AT5G38212	-1.0307	0.00353252	0.0207048
AT3G10010	-1.02965	1.66901e-09	2.28361e-07	DML2	DEMETER-like protein 2 [Uniprot/SWISSPROT Acc. Q9SR66]
AT5G19310	-1.02953	6.0205e-09	6.38607e-07	CHR23	Probable ATP-dependent DNA helicase CHR23 [Uniprot/SWISSPROT Acc. F4K128]
AT3G48060	-1.029	2.80964e-16	3.43238e-13		BAH and TFIIS domain-containing protein [Uniprot/SPTREMBL Acc. A0A1I9LTA1]; BAH and TFIIS domain-containing protein [Uniprot/SPTREMBL Acc. Q9SU69]
AT5G37410	-1.0256	0.00157506	0.0114194
AT1G68790	-1.02144	1.66688e-10	3.39389e-08	CRWN3	Protein CROWDED NUCLEI 3 [Uniprot/SWISSPROT Acc. Q9CA42]
AT2G24690	-1.01336	1.48297e-07	8.59771e-06		B3 domain-containing protein REM-like 1 [Uniprot/SWISSPROT Acc. Q8S8E8]
ATCG00180	-1.01237	6.35234e-15	4.72365e-12	RPOC1	DNA-directed RNA polymerase subunit beta' [Uniprot/SWISSPROT Acc. P56763]
AT1G77270	-1.01222	2.15451e-07	1.17352e-05		Putative uncharacterized protein At1g77270 [Uniprot/SPTREMBL Acc. Q8VY02]
AT5G43820	-1.01064	0.00190671	0.0131282		Putative pentatricopeptide repeat-containing protein At5g43820 [Uniprot/SWISSPROT Acc. P0C8R0]
AT1G03080	-1.01006	2.69662e-14	1.59035e-11	NET1D	Protein NETWORKED 1D [Uniprot/SWISSPROT Acc. F4HZB5]
AT3G15550	-1.00836	1.41842e-09	2.00489e-07		Trichohyalin [Uniprot/SPTREMBL Acc. Q9LRP9]
AT3G42640	-1.00359	1.70382e-11	5.20365e-09	AHA8	ATPase 8, plasma membrane-type [Uniprot/SWISSPROT Acc. Q9M2A0]
AT5G51600	-0.99825	3.6906e-10	6.57504e-08	MAP65-3	PLE [Uniprot/SPTREMBL Acc. A0A178UES8]; 65-kDa microtubule-associated protein 3 [Uniprot/SWISSPROT Acc. Q9FHM4]
AT2G46180	-0.997967	1.46774e-10	3.13785e-08	GC4	Golgin candidate 4 [Uniprot/SWISSPROT Acc. Q8VYU6]
AT1G78940	-0.996025	2.03549e-05	0.000424031		Kinase with adenine nucleotide alpha hydrolases-like domain-containing protein [Uniprot/SPTREMBL Acc. F4IDG2]; Kinase with adenine nucleotide alpha hydrolases-like domain-containing protein [Uniprot/SPTREMBL Acc. F4IDG3]
AT1G71760	-0.995179	0.00124155	0.00963441		Putative uncharacterized protein [Uniprot/SPTREMBL Acc. Q5BPV4]
AT4G27860	-0.994297	0.000410626	0.00424603		Membrane protein of ER body 1 [Uniprot/SWISSPROT Acc. Q8W4P8]
AT4G14490	-0.992757	0.00323336	0.0194208		FHA domain-containing protein At4g14490 [Uniprot/SWISSPROT Acc. O23305]
AT3G29100	-0.992621	0.00139478	0.0104995	VTI13	At3g29100 [Uniprot/SPTREMBL Acc. A1A6H8]; Vesicle transport v-SNARE 13 [Uniprot/SWISSPROT Acc. Q9LVP9]
AT1G60860	-0.99224	2.16718e-09	2.74557e-07	AGD2	ADP-ribosylation factor GTPase-activating protein AGD2 [Uniprot/SWISSPROT Acc. Q9C6C3]
AT5G63820	-0.990488	0.00123985	0.00962993
AT3G16000	-0.988797	4.96218e-15	3.85764e-12	MFP1	MAR-binding filament-like protein 1 [Uniprot/SWISSPROT Acc. Q9LW85]
AT3G18100	-0.986466	8.75781e-09	8.55913e-07	MYB4R1	Myb domain protein 4r1 [Uniprot/SPTREMBL Acc. A0A1I9LT55]; Myb domain protein 4r1 [Uniprot/SPTREMBL Acc. F4J7J5]; Myb domain protein 4r1 [Uniprot/SPTREMBL Acc. F4J7J6]; Myb domain protein 4r1 [Uniprot/SPTREMBL Acc. Q9LV31]
AT2G39300	-0.985775	0.000939426	0.00788371		CAP-gly domain linker [Uniprot/SPTREMBL Acc. F4IUY1]
AT4G04370	-0.985501	4.40778e-07	2.03198e-05	PCMP-E99	Pentatricopeptide repeat-containing protein At4g04370 [Uniprot/SWISSPROT Acc. Q9XE98]
AT1G61000	-0.985282	3.18344e-06	0.000102182		Kinetochore protein [Uniprot/SPTREMBL Acc. Q8RXJ0]
AT5G07010	-0.984173	0.00178097	0.0124639	SOT15	Sulfotransferase [Uniprot/SPTREMBL Acc. A0A178UG65]; Cytosolic sulfotransferase 15 [Uniprot/SWISSPROT Acc. Q8L5A7]
AT5G56810	-0.982363	0.00698416	0.0337621		Putative F-box/FBD/LRR-repeat protein At5g56810 [Uniprot/SWISSPROT Acc. Q9FJT2]
AT2G41550	-0.979769	0.000282763	0.00321063		Putative uncharacterized protein At2g41550 [Uniprot/SPTREMBL Acc. Q8GWL7]
AT3G22790	-0.978798	4.99222e-08	3.45676e-06	NET1A	Protein NETWORKED 1A [Uniprot/SWISSPROT Acc. Q9LUI2]
AT1G47560	-0.975398	0.00709419	0.0342069	SEC3B	Exocyst complex component SEC3B [Uniprot/SWISSPROT Acc. Q9SX86]
AT5G41170	-0.975335	0.00154455	0.0112698		Pentatricopeptide repeat-containing protein At5g41170, mitochondrial [Uniprot/SWISSPROT Acc. Q9FLL3]
AT4G22860	-0.975121	3.03218e-06	9.95382e-05		Cell cycle regulated microtubule associated protein [Uniprot/SPTREMBL Acc. A8MS21]; At4g22860 [Uniprot/SPTREMBL Acc. Q4V3C5]
AT1G76720	-0.974175	0.000174906	0.00221586		Eukaryotic translation initiation factor 2 (eIF-2) family protein [Uniprot/SPTREMBL Acc. F4I410]; Eukaryotic translation initiation factor 2 (eIF-2) family protein [Uniprot/SPTREMBL Acc. Q9SRE1]
AT2G46980	-0.970544	2.27297e-09	2.85842e-07	ASY3	Meiosis-specific protein ASY3 [Uniprot/SWISSPROT Acc. Q0WR66]
AT3G08065	-0.970128	0.000330386	0.00361753
AT2G30480	-0.967564	0.00127417	0.00981628		Uncharacterized protein [Uniprot/SPTREMBL Acc. F4INT5]
AT3G53160	-0.96713	0.00358816	0.0208736	UGT73C7	UDP-glycosyltransferase 73C7 [Uniprot/SWISSPROT Acc. Q9SCP5]; Glycosyltransferase [Uniprot/SPTREMBL Acc. W8Q326]
AT1G74200	-0.966888	0.00566049	0.0288817	AtRLP16
AT1G55050	-0.966608	0.00568525	0.0289582		Uncharacterized protein [Uniprot/SPTREMBL Acc. F4HYN6]
AT4G35420	-0.964718	0.00067152	0.00613188	TKPR1	Tetraketide alpha-pyrone reductase 1 [Uniprot/SWISSPROT Acc. Q500U8]
AT1G72540	-0.963917	0.00134667	0.01023		Putative receptor-like protein kinase At1g72540 [Uniprot/SWISSPROT Acc. Q9CAH1]
AT5G62410	-0.963523	4.74946e-11	1.19456e-08	SMC2-1	Structural maintenance of chromosomes protein 2-1 [Uniprot/SWISSPROT Acc. Q9C5Y4]
AT1G03770	-0.963213	3.75999e-06	0.000115452	RING1B	RING 1B [Uniprot/SPTREMBL Acc. F4I2H4]; Putative E3 ubiquitin-protein ligase RING1b [Uniprot/SWISSPROT Acc. Q0WX00]
AT4G10930	-0.961654	3.5792e-08	2.67315e-06
AT1G06977	-0.96151	0.00239725	0.0155658
AT1G53440	-0.959953	9.74263e-11	2.19248e-08		Uncharacterized protein [Uniprot/SPTREMBL Acc. A0A178WLP5]; Probable LRR receptor-like serine/threonine-protein kinase At1g53440 [Uniprot/SWISSPROT Acc. C0LGG9]
AT4G12670	-0.958717	1.28383e-09	1.87669e-07		Uncharacterized protein [Uniprot/SPTREMBL Acc. A0A178UYZ3]; At4g12670 [Uniprot/SPTREMBL Acc. Q700D7]
AT5G55470	-0.957862	6.84959e-05	0.00109485	NHX4	Sodium/hydrogen exchanger [Uniprot/SPTREMBL Acc. A0A178UM68]; Sodium/hydrogen exchanger 4 [Uniprot/SWISSPROT Acc. Q8S397]
AT4G12680	-0.957466	2.35788e-07	1.24083e-05		Expressed protein [Uniprot/SPTREMBL Acc. Q45GJ7]
AT3G28320	-0.956679	0.0079822	0.0372699
AT5G16180	-0.956553	4.23826e-09	4.80047e-07	CRS1	Chloroplastic group IIA intron splicing facilitator CRS1, chloroplastic [Uniprot/SWISSPROT Acc. Q9LF10]
AT1G65010	-0.955225	2.79078e-15	2.28298e-12		Putative WEB family protein At1g65010, chloroplastic [Uniprot/SWISSPROT Acc. F4I8B9]
AT5G55840	-0.952333	8.47188e-07	3.57764e-05		Pentatricopeptide repeat-containing protein At5g55840 [Uniprot/SWISSPROT Acc. Q9LVQ5]
AT2G38185	-0.951498	0.0001556	0.00203302		RING/U-box superfamily protein [Uniprot/SPTREMBL Acc. F4IS08]; RING/U-box superfamily protein [Uniprot/SPTREMBL Acc. F4IS11]; Putative uncharacterized protein At2g38190 [Uniprot/SPTREMBL Acc. Q0WS06]
AT2G19920	-0.948626	0.00355121	0.0207612		Probable RNA-dependent RNA polymerase 4 [Uniprot/SWISSPROT Acc. O82189]
AT5G65820	-0.948567	0.000205684	0.0025308		Putative pentatricopeptide repeat-containing protein At5g65820 [Uniprot/SWISSPROT Acc. Q9FH87]
AT5G37190	-0.946882	2.85761e-09	3.42887e-07	CIP4	COP1-interacting protein 4 [Uniprot/SPTREMBL Acc. Q9FHU3]
AT5G43530	-0.946628	0.00758183	0.0358408		DNA repair protein RAD5B [Uniprot/SWISSPROT Acc. Q9FIY7]
AT4G14970	-0.946578	1.55448e-07	8.96046e-06
AT5G60930	-0.946452	1.76299e-10	3.54733e-08		Kinesin-like protein KIN-4C [Uniprot/SWISSPROT Acc. F4K0J3]
AT2G35160	-0.946199	0.0001826	0.00229127	SUVH5	SUVH5 [Uniprot/SPTREMBL Acc. A0A178VMZ6]; Histone-lysine N-methyltransferase, H3 lysine-9 specific SUVH5 [Uniprot/SWISSPROT Acc. O82175]
AT2G41210	-0.945741	1.04222e-08	9.68752e-07	PIP5K5	PIP5K5 [Uniprot/SPTREMBL Acc. A0A178VQ77]; Phosphatidylinositol 4-phosphate 5-kinase 5 [Uniprot/SWISSPROT Acc. Q9SLG9]
AT5G67570	-0.945386	3.53076e-11	9.14949e-09	DG1	Pentatricopeptide repeat-containing protein At5g67570, chloroplastic [Uniprot/SWISSPROT Acc. Q9FJW6]
AT3G01320	-0.945178	2.30373e-11	6.35495e-09	SNL1	SIN3-like 1 [Uniprot/SPTREMBL Acc. F4JAQ8]; Paired amphipathic helix protein Sin3-like 1 [Uniprot/SWISSPROT Acc. Q9SRH9]
AT1G51520	-0.942871	0.000717478	0.00641454		RNA-binding (RRM/RBD/RNP motifs) family protein [Uniprot/SPTREMBL Acc. F4I9J8]; Putative uncharacterized protein At1g51520 [Uniprot/SPTREMBL Acc. Q9C8K4]
AT3G45850	-0.942808	7.23379e-12	2.52489e-09
AT5G47900	-0.94276	5.30864e-05	0.000898058		Heparan-alpha-glucosaminide N-acetyltransferase-like protein (DUF1624) [Uniprot/SPTREMBL Acc. B3H490]; Heparan-alpha-glucosaminide N-acetyltransferase-like protein (DUF1624) [Uniprot/SPTREMBL Acc. B3H4C1]; Heparan-alpha-glucosaminide N-acetyltransferase-like protein (DUF1624) [Uniprot/SPTREMBL Acc. B6EUB5]; Heparan-alpha-glucosaminide N-acetyltransferase-like protein (DUF1624) [Uniprot/SPTREMBL A…
AT1G64572	-0.94233	0.000615146	0.00576396
AT4G20920	-0.941558	0.00963967	0.0425354		Double-stranded RNA-binding domain (DsRBD)-containing protein [Uniprot/SPTREMBL Acc. F4JVP4]
AT3G12550	-0.941266	6.84504e-09	7.05245e-07	FDM3	XH/XS domain-containing protein [Uniprot/SPTREMBL Acc. A0A1I9LNP4]; XH/XS domain-containing protein [Uniprot/SPTREMBL Acc. A0A1I9LNP6]; Factor of DNA methylation 3 [Uniprot/SWISSPROT Acc. Q9LHB1]
AT4G00930	-0.941236	1.20239e-09	1.7728e-07	CIP4.1	COP1-interacting protein 4.1 [Uniprot/SPTREMBL Acc. F4JHQ0]
AT1G16540	-0.940726	2.22997e-07	1.20693e-05	SIR3	Molybdenum cofactor sulfurase [Uniprot/SWISSPROT Acc. Q9C5X8]
AT1G53250	-0.938625	8.80652e-07	3.69161e-05		Histone-lysine N-methyltransferase, H3 lysine-79 specific-like protein [Uniprot/SPTREMBL Acc. F4HPT1]
AT1G68640	-0.938492	0.0116985	0.0487641	PAN	Transcription factor PERIANTHIA [Uniprot/SWISSPROT Acc. Q9SX27]
AT4G36120	-0.93698	2.79125e-05	0.000549352	FPP5	Filament-like plant protein 5 [Uniprot/SWISSPROT Acc. O65649]
AT2G16270	-0.936184	1.06307e-05	0.000255085		Putative uncharacterized protein At2g16270 [Uniprot/SPTREMBL Acc. Q9SIX2]
AT4G12870	-0.933858	0.0103649	0.0449016
AT5G55310	-0.93383	9.44776e-14	4.89652e-11	TOP1B	DNA topoisomerase 1 beta [Uniprot/SWISSPROT Acc. Q9FJ79]
AT3G53170	-0.933473	1.12167e-05	0.000266074		Pentatricopeptide repeat-containing protein At3g53170 [Uniprot/SWISSPROT Acc. Q9SCP4]
AT1G23450	-0.928953	0.00857005	0.0390693
AT1G12290	-0.928502	0.000708823	0.00636048		Disease resistance protein (CC-NBS-LRR class) family [Uniprot/SPTREMBL Acc. F4IC69]; Probable disease resistance protein At1g12290 [Uniprot/SWISSPROT Acc. P60839]
AT5G65230	-0.928073	0.0076229	0.0359653	AtMYB53	MYB transcription factor [Uniprot/SPTREMBL Acc. Q9FJP2]
AT5G17160	-0.92744	7.63105e-07	3.26285e-05		Aspartic/glutamic acid-rich protein [Uniprot/SPTREMBL Acc. Q8L6X8]
AT4G05210	-0.926051	0.000398071	0.0041664	LPXD1	Probable UDP-3-O-acylglucosamine N-acyltransferase 1, mitochondrial [Uniprot/SWISSPROT Acc. F4JGP6]
AT5G60280	-0.923513	0.00134907	0.0102411	LECRK18	L-type lectin-domain containing receptor kinase I.8 [Uniprot/SWISSPROT Acc. Q9LSR9]
AT1G22590	-0.922093	0.000116588	0.00165341	AGL87	AGAMOUS-like 87 [Uniprot/SPTREMBL Acc. Q7X9H1]
AT1G19720	-0.922021	5.00027e-13	2.19281e-10	DYW7	Pentatricopeptide repeat-containing protein At1g19720 [Uniprot/SWISSPROT Acc. Q9FXH1]
AT1G77580	-0.920488	7.85881e-11	1.85201e-08	FPP1
AT5G59650	-0.919981	1.66546e-06	6.13887e-05		Probable LRR receptor-like serine/threonine-protein kinase PAM74 [Uniprot/SWISSPROT Acc. C0LGW2]
AT1G03180	-0.919613	2.57387e-05	0.000514264		Non-structural protein [Uniprot/SPTREMBL Acc. Q5Q0J3]
AT5G56490	-0.919443	0.00369243	0.0212918	GULLO4	Probable L-gulonolactone oxidase 4 [Uniprot/SWISSPROT Acc. Q9FM82]
AT3G51940	-0.918238	4.56264e-06	0.000132487		At3g51940 [Uniprot/SPTREMBL Acc. Q7Y233]
AT2G24700	-0.917133	0.00138211	0.0104363	REM10	B3 domain-containing protein REM10 [Uniprot/SWISSPROT Acc. P0DH85]
AT1G67180	-0.917124	2.53657e-06	8.65928e-05		Uncharacterized protein [Uniprot/SPTREMBL Acc. A0A178W4T1]; F5A8.9 protein [Uniprot/SPTREMBL Acc. Q9ZW89]
AT3G07273	-0.916599	0.00359293	0.0208871
AT5G48340	-0.915355	3.03608e-07	1.52724e-05		Putative uncharacterized protein [Uniprot/SPTREMBL Acc. Q9LK80]
AT5G55300	-0.914514	3.87898e-10	6.7696e-08	TOP1ALPHA	DNA topoisomerase I alpha [Uniprot/SPTREMBL Acc. F4K3F4]; DNA topoisomerase I alpha [Uniprot/SPTREMBL Acc. F4K3F5]; DNA topoisomerase 1 alpha [Uniprot/SWISSPROT Acc. P30181]
AT5G55520	-0.914466	6.74105e-09	6.98741e-07		Kinesin-like protein [Uniprot/SPTREMBL Acc. F4K4W1]
AT3G24340	-0.913238	0.00182213	0.0126992	CLSY4	SNF2 domain-containing protein CLASSY 4 [Uniprot/SWISSPROT Acc. Q9LK10]
AT4G17000	-0.912341	0.000408104	0.00422762		Neurofilament heavy protein [Uniprot/SPTREMBL Acc. O23544]
AT1G65110	-0.909942	0.00850448	0.0388598		Ubiquitin carboxyl-terminal hydrolase-related protein [Uniprot/SPTREMBL Acc. F4I9U5]
AT1G14480	-0.908476	4.666e-05	0.000816812		Ankyrin repeat family protein [Uniprot/SPTREMBL Acc. F4HW68]; Ankyrin repeat family protein [Uniprot/SPTREMBL Acc. Q9M9R5]
AT5G53430	-0.908157	2.52958e-07	1.315e-05	ATX5	Histone-lysine N-methyltransferase ATX5 [Uniprot/SWISSPROT Acc. Q8GZ42]
AT4G02660	-0.90783	0.000107321	0.00154245		BEACH domain-containing protein A2 [Uniprot/SWISSPROT Acc. F4JHT3]
AT3G05830	-0.906295	4.81357e-07	2.18373e-05		Spindle pole body component-like protein [Uniprot/SPTREMBL Acc. F4J8J0]
AT1G61310	-0.904917	0.00158043	0.0114389
AT5G25790	-0.903742	0.00605781	0.0304278		Protein tesmin/TSO1-like CXC 7 [Uniprot/SWISSPROT Acc. F4JY84]
AT2G14680	-0.903633	3.00113e-08	2.31209e-06	MEE13	Myosin heavy chain-like protein [Uniprot/SPTREMBL Acc. F4IGF6]
AT1G63640	-0.900265	1.70651e-09	2.31638e-07		Kinesin-like protein KIN-14J [Uniprot/SWISSPROT Acc. B3H6Z8]; P-loop nucleoside triphosphate hydrolases superfamily protein with CH (Calponin Homology) domain-containing protein [Uniprot/SPTREMBL Acc. F4I3N9]
AT5G35753	-0.899782	2.53834e-05	0.000509544
AT2G02148	-0.898955	4.40282e-06	0.000129607
AT5G14650	-0.897482	5.63057e-06	0.000155573		Pectin lyase-like superfamily protein [Uniprot/SPTREMBL Acc. Q9LYJ5]
AT3G49060	-0.896952	5.3142e-09	5.82621e-07	PUB32	U-box domain-containing protein kinase family protein [Uniprot/SPTREMBL Acc. A0A1I9LPB5]; U-box domain-containing protein kinase family protein [Uniprot/SPTREMBL Acc. F4IWQ9]; U-box domain-containing protein 32 [Uniprot/SWISSPROT Acc. Q94A51]
AT2G36490	-0.896375	3.66256e-07	1.7631e-05	ROS1	Protein ROS1 [Uniprot/SWISSPROT Acc. Q9SJQ6]
AT1G20060	-0.89521	4.42471e-07	2.03429e-05
AT4G23800	-0.894987	5.09168e-11	1.26207e-08	HMGB6	3xHMG-box2 [Uniprot/SPTREMBL Acc. A0A178UXS1]; HMG (High mobility group) box protein [Uniprot/SPTREMBL Acc. F4JPC5]; High mobility group B protein 6 [Uniprot/SWISSPROT Acc. Q9SUP7]
AT4G14590	-0.891533	0.00300623	0.0183169	emb2739	Embryo defective 2739 [Uniprot/SPTREMBL Acc. O23315]
AT5G43500	-0.890559	1.03626e-06	4.19017e-05	ARP9	Actin-related protein 9 [Uniprot/SWISSPROT Acc. Q9LSW2]
AT1G50360	-0.889952	1.48787e-09	2.08583e-07	VIII-A	Myosin-3 [Uniprot/SWISSPROT Acc. F4I507]
AT4G10060	-0.889228	2.37123e-11	6.43734e-09		Non-lysosomal glucosylceramidase [Uniprot/SPTREMBL Acc. F4JLJ2]
AT1G27921	-0.88916	0.0074299	0.0353403
AT3G03135	-0.888302	0.0113656	0.0477139
AT5G04320	-0.888107	1.12701e-05	0.000266353	SGO2	SHUGOSHIN 2 [Uniprot/SWISSPROT Acc. Q0WTB8]
AT4G28380	-0.887908	0.0083109	0.0381793
AT1G20720	-0.887351	7.43959e-09	7.52895e-07		RAD3-like DNA-binding helicase protein [Uniprot/SPTREMBL Acc. F4HUN4]
AT3G14570	-0.886288	2.30603e-06	8.04899e-05	CALS8	Glucan synthase-like 4 [Uniprot/SPTREMBL Acc. A0A1I9LQE8]; Glucan synthase-like 4 [Uniprot/SPTREMBL Acc. F4IW73]; Putative callose synthase 8 [Uniprot/SWISSPROT Acc. Q9LUD7]
AT1G80810	-0.883236	1.19975e-08	1.08568e-06
AT4G24610	-0.882458	3.93405e-08	2.88773e-06		Pesticidal crystal cry8Ba protein [Uniprot/SPTREMBL Acc. F4JQZ7]
AT1G55200	-0.881464	0.000348337	0.00376112		Kinase with adenine nucleotide alpha hydrolases-like domain-containing protein [Uniprot/SPTREMBL Acc. Q9C890]
AT4G02110	-0.880112	3.84223e-08	2.84475e-06
AT3G12810	-0.880081	8.43374e-13	3.51811e-10	PIE1	SNF2 domain-containing protein / helicase domain-containing protein [Uniprot/SPTREMBL Acc. A0A1I9LQH7]; Protein PHOTOPERIOD-INDEPENDENT EARLY FLOWERING 1 [Uniprot/SWISSPROT Acc. Q7X9V2]
AT5G11470	-0.879859	0.000108336	0.00155182		Protein ANTI-SILENCING 1 [Uniprot/SWISSPROT Acc. Q9LYE3]
AT4G19020	-0.878964	3.30234e-11	8.82498e-09	CMT2	DNA (cytosine-5)-methyltransferase CMT2 [Uniprot/SWISSPROT Acc. Q94F87]
AT1G10320	-0.877763	3.51442e-07	1.70759e-05		Zinc finger CCCH domain-containing protein 5 [Uniprot/SWISSPROT Acc. Q9SY74]
AT1G08260	-0.877662	2.56914e-10	4.88223e-08	POL2A	TIL1 [Uniprot/SPTREMBL Acc. A0A178WI12]; DNA polymerase epsilon catalytic subunit A [Uniprot/SWISSPROT Acc. F4HW04]
AT5G38860	-0.87722	0.00136028	0.0103033	BIM3	Transcription factor BIM3 [Uniprot/SWISSPROT Acc. Q9FMB6]
AT2G35750	-0.876713	0.00926967	0.0413724		Putative uncharacterized protein At2g35750 [Uniprot/SPTREMBL Acc. Q9ZQP7]
AT2G20290	-0.875945	1.93608e-10	3.8435e-08	XI-G	Myosin-13 [Uniprot/SWISSPROT Acc. F4IUG9]
AT1G10520	-0.875758	0.00478347	0.0256382	POLL	DNA polymerase lambda [Uniprot/SWISSPROT Acc. Q9FNY4]
AT1G09470	-0.87553	0.000308777	0.00344318		Myosin heavy chain, cardiac protein [Uniprot/SPTREMBL Acc. Q4PT37]
AT4G01570	-0.874939	7.724e-09	7.59216e-07		Pentatricopeptide repeat-containing protein At4g01570 [Uniprot/SWISSPROT Acc. Q8VZE4]
AT3G20090	-0.874377	0.000480184	0.00477199	CYP705A18	Cytochrome P450, family 705, subfamily A, polypeptide 18 [Uniprot/SPTREMBL Acc. F4JDH8]; Cytochrome P450, family 705, subfamily A, polypeptide 18 [Uniprot/SPTREMBL Acc. Q9LJY9]
AT1G61360	-0.874363	1.06437e-06	4.27323e-05		Serine/threonine-protein kinase [Uniprot/SPTREMBL Acc. A0A178W9H1]; G-type lectin S-receptor-like serine/threonine-protein kinase At1g61360 [Uniprot/SWISSPROT Acc. O64784]
AT1G19485	-0.873387	1.02018e-08	9.5869e-07		Transducin/WD40 repeat-like superfamily protein [Uniprot/SPTREMBL Acc. F4HP69]
AT5G54090	-0.87278	3.87937e-07	1.82779e-05		DNA mismatch repair protein MutS, type 2 [Uniprot/SPTREMBL Acc. F4JYU0]
AT1G24070	-0.872501	9.89828e-06	0.000241154	CSLA10	Glycosyltransferase [Uniprot/SPTREMBL Acc. A0A068FJK1]; Probable mannan synthase 10 [Uniprot/SWISSPROT Acc. Q9LR87]
AT4G02560	-0.872465	7.96989e-12	2.68486e-09	LD	Homeobox protein LUMINIDEPENDENS [Uniprot/SWISSPROT Acc. Q38796]
AT3G66652	-0.87149	1.23428e-07	7.3298e-06	FIPS3	FIP1[III]-like protein [Uniprot/SWISSPROT Acc. F4JC20]
AT1G44780	-0.871134	3.72238e-07	1.77337e-05		Putative uncharacterized protein [Uniprot/SPTREMBL Acc. Q5Q0E8]; Putative uncharacterized protein [Uniprot/SPTREMBL Acc. Q5Q0F0]
AT2G03150	-0.870697	2.06303e-11	5.84504e-09	emb1579	ATP/GTP-binding protein family [Uniprot/SPTREMBL Acc. F4IS91]
AT2G47230	-0.869818	3.15765e-07	1.56992e-05	DUF6	Uncharacterized protein [Uniprot/SPTREMBL Acc. F4IL23]; DUF724 domain-containing protein 6 [Uniprot/SWISSPROT Acc. O22897]
AT2G34640	-0.868938	5.25953e-10	8.64939e-08	PTAC12	TAC12 [Uniprot/SPTREMBL Acc. A0A178W212]; Protein PLASTID TRANSCRIPTIONALLY ACTIVE 12 [Uniprot/SWISSPROT Acc. F4IHY7]
AT4G26190	-0.868806	0.00105432	0.0085298		Haloacid dehalogenase-like hydrolase (HAD) superfamily protein [Uniprot/SPTREMBL Acc. F4JU71]
AT2G45100	-0.866935	0.000137145	0.00184983		Cyclin/Brf1-like TBP-binding protein [Uniprot/SPTREMBL Acc. F4IW19]
AT2G38160	-0.866558	0.00540067	0.027931		Uncharacterized protein [Uniprot/SPTREMBL Acc. F4IS02]
AT5G22700	-0.866393	3.68021e-07	1.7631e-05
AT2G31150	-0.866211	2.52615e-06	8.64094e-05
ATCG01090	-0.865912	0.000143695	0.00192301	NDHI	NAD(P)H-quinone oxidoreductase subunit I, chloroplastic [Uniprot/SPTREMBL Acc. A0A1B1W503]; NAD(P)H-quinone oxidoreductase subunit I, chloroplastic [Uniprot/SWISSPROT Acc. P56755]
AT3G04690	-0.865872	0.000134146	0.00181367	ANX1	ANX1 [Uniprot/SPTREMBL Acc. A0A178VHY9]; Receptor-like protein kinase ANXUR1 [Uniprot/SWISSPROT Acc. Q9SR05]
AT3G26932	-0.865783	5.77634e-07	2.57273e-05	DRB3	DsRNA-binding protein 3 [Uniprot/SPTREMBL Acc. A0A1I9LSR8]; Double-stranded RNA-binding protein 3 [Uniprot/SWISSPROT Acc. Q9LJF5]
AT4G15820	-0.864799	3.95217e-05	0.000718321		ABC subfamily C protein [Uniprot/SPTREMBL Acc. F4JKW8]
AT1G50700	-0.864784	0.000142982	0.00191497	CPK33	CPK33 [Uniprot/SPTREMBL Acc. A0A178W751]; Calcium-dependent protein kinase 33 [Uniprot/SWISSPROT Acc. Q9C6P3]
AT1G23935	-0.864574	0.000650877	0.00599458
AT3G57470	-0.862886	5.19848e-10	8.632e-08		Insulinase (Peptidase family M16) family protein [Uniprot/SPTREMBL Acc. A0A1I9LPB2]; Insulinase (Peptidase family M16) family protein [Uniprot/SPTREMBL Acc. A0A1I9LPB3]; Insulinase (Peptidase family M16) family protein [Uniprot/SPTREMBL Acc. A0A1I9LPB4]; Insulinase (Peptidase family M16) family protein [Uniprot/SPTREMBL Acc. F4J3D7]; Insulin-degrading enzyme-like 2 [Uniprot/SWISSPROT Acc. F4J3D9]
AT4G36050	-0.86175	2.51248e-05	0.00050554	APE2	DNA-(apurinic or apyrimidinic site) lyase 2 [Uniprot/SWISSPROT Acc. F4JNY0]
AT4G15230	-0.861498	0.000149572	0.00197692	ABCG30	ABC transporter G family member 30 [Uniprot/SWISSPROT Acc. Q8GZ52]
AT5G61950	-0.861441	1.69547e-06	6.22265e-05		Ubiquitin carboxyl-terminal hydrolase-related protein [Uniprot/SPTREMBL Acc. F4K529]
AT1G67520	-0.861422	0.00132686	0.0101219
AT1G16630	-0.859846	1.17784e-05	0.000275954		At1g16630 [Uniprot/SPTREMBL Acc. Q9FX76]
AT4G21940	-0.859652	9.90998e-05	0.0014536	CPK15	Calcium-dependent protein kinase 15 [Uniprot/SPTREMBL Acc. F4JKC7]; Calcium-dependent protein kinase 15 [Uniprot/SWISSPROT Acc. O49717]
AT5G27240	-0.859648	7.46617e-07	3.21647e-05
AT4G33270	-0.859282	1.43421e-05	0.000324374	CDC20-1	Cell division cycle 20.1, cofactor of APC complex [Uniprot/SWISSPROT Acc. Q9SZA4]
AT4G03090	-0.857644	6.39253e-09	6.70745e-07	NDX	Nodulin homeobox [Uniprot/SWISSPROT Acc. F4JI44]
AT1G12800	-0.857479	1.79927e-12	7.15651e-10		Nucleic acid-binding, OB-fold-like protein [Uniprot/SPTREMBL Acc. Q94AJ9]
AT1G72250	-0.856678	1.80759e-07	1.01531e-05
AT1G62914	-0.855792	0.00286004	0.0177422		Pentatricopeptide repeat-containing protein At1g62914, mitochondrial [Uniprot/SWISSPROT Acc. Q9LQ15]
AT4G10600	-0.855479	0.00287121	0.0177986		Putative uncharacterized protein AT4g10600 [Uniprot/SPTREMBL Acc. Q9T0B9]
AT1G01448	-0.8542	0.00128889	0.00989401
AT4G36980	-0.853306	8.12625e-10	1.26348e-07		CLK4-associating serine/arginine-rich protein [Uniprot/SPTREMBL Acc. F4JR77]
AT1G11303	-0.850834	0.000538702	0.00521416		G-type lectin S-receptor-like serine/threonine-protein kinase At1g11303 [Uniprot/SWISSPROT Acc. Q9SXB5]
AT1G01700	-0.85038	0.00304683	0.018519	ATROPGEF2	Rop guanine nucleotide exchange factor 2 [Uniprot/SWISSPROT Acc. Q9LQ89]
AT1G56720	-0.850141	0.00206648	0.013942		At1g56720 [Uniprot/SPTREMBL Acc. Q7Y229]
AT1G67120	-0.84948	3.29429e-12	1.25205e-09		Midasin [Uniprot/SPTREMBL Acc. F4HRR8]
AT1G76310	-0.848682	0.000170699	0.00218354	CYCB2;4	Cyclin-B2-4 [Uniprot/SWISSPROT Acc. Q9SFW6]
AT3G48600	-0.8486	0.00656374	0.0323422
AT1G30520	-0.848201	1.83422e-05	0.000394103	AAE14	2-succinylbenzoate--CoA ligase, chloroplastic/peroxisomal [Uniprot/SWISSPROT Acc. Q8VYJ1]
AT2G23360	-0.847716	9.38848e-08	5.87714e-06	FPP7	Filament-like plant protein 7 [Uniprot/SWISSPROT Acc. Q9SLN1]
AT5G57160	-0.847229	6.0489e-09	6.38607e-07	LIG4	DNA ligase 4 [Uniprot/SWISSPROT Acc. Q9LL84]
AT5G38690	-0.84689	2.99959e-08	2.31209e-06		AT5g38690/MBB18_24 [Uniprot/SPTREMBL Acc. Q8RW95]
AT1G34355	-0.844037	4.07972e-05	0.000735252	PS1	FHA domain-containing protein PS1 [Uniprot/SWISSPROT Acc. B7SY83]
AT4G14510	-0.843413	2.68534e-09	3.28052e-07	CFM3B	CRM-domain containing factor CFM3B, chloroplastic [Uniprot/SWISSPROT Acc. F4JVH1]
AT5G46500	-0.843121	0.00213014	0.0142646		Protein VARIATION IN COMPOUND TRIGGERED ROOT growth protein [Uniprot/SPTREMBL Acc. Q9FHF5]
AT4G00690	-0.842937	0.00166407	0.0118734	ULP1B	Putative ubiquitin-like-specific protease 1B [Uniprot/SWISSPROT Acc. O65278]
AT5G08600	-0.842397	0.000147241	0.00195518		U3 ribonucleoprotein (Utp) family protein [Uniprot/SPTREMBL Acc. F4KB50]; Putative uncharacterized protein [Uniprot/SPTREMBL Acc. Q9FNM8]
AT1G47840	-0.840825	0.01201	0.0496511	HXK3	Hexokinase-like 1 protein [Uniprot/SWISSPROT Acc. Q9FZG4]
AT3G18390	-0.839233	5.49731e-11	1.34315e-08	EMB1865	CRS1 / YhbY (CRM) domain-containing protein [Uniprot/SPTREMBL Acc. Q9LS51]
AT2G38995	-0.83918	1.12679e-06	4.49219e-05		O-acyltransferase (WSD1-like) family protein [Uniprot/SPTREMBL Acc. F4IU14]
AT4G05190	-0.839044	2.7884e-06	9.31447e-05	KIN14D	Kinesin-like protein KIN-14D [Uniprot/SWISSPROT Acc. F4JGP4]
AT4G31000	-0.838681	7.8194e-06	0.000201106	CBP60F	Calmodulin-binding protein 60 F [Uniprot/SWISSPROT Acc. F4JR57]; Calmodulin-binding protein [Uniprot/SPTREMBL Acc. F4JR58]
AT5G52230	-0.838423	2.57189e-07	1.32891e-05	MBD13	Methyl-CpG-binding domain-containing protein 13 [Uniprot/SWISSPROT Acc. Q9LTJ8]
AT3G54710	-0.838189	0.00015275	0.00200805	CDT1B	CDT1-like protein b [Uniprot/SWISSPROT Acc. Q9M1S9]
AT1G17590	-0.83813	0.000684811	0.00620685	NFYA8	Putative uncharacterized protein At1g17590 [Uniprot/SPTREMBL Acc. C0SUW0]; Nuclear transcription factor Y subunit A-8 [Uniprot/SWISSPROT Acc. Q9LNP6]
AT4G11990	-0.83741	0.000759592	0.00667454		At4g11990 [Uniprot/SPTREMBL Acc. Q4V3B0]
AT2G36660	-0.837327	0.00939995	0.0417686	PAB7	Polyadenylate-binding protein 7 [Uniprot/SWISSPROT Acc. Q9ZQA8]
AT4G23000	-0.83722	0.00061258	0.00574709
AT4G14330	-0.834261	3.35595e-06	0.000105898	KIN10A	Uncharacterized protein [Uniprot/SPTREMBL Acc. A0A178UYD1]; Kinesin-like protein KIN-10A [Uniprot/SWISSPROT Acc. Q8VWI7]
AT4G32700	-0.832868	3.50742e-08	2.64262e-06	TEB	Helicase and polymerase-containing protein TEBICHI [Uniprot/SWISSPROT Acc. Q588V7]
AT3G44730	-0.832328	3.11252e-07	1.55653e-05	ATKP1	Kinesin-like protein 1 [Uniprot/SPTREMBL Acc. A0A1I9LSV1]; Kinesin-like protein KIN-14F [Uniprot/SWISSPROT Acc. Q8W1Y3]
AT5G57140	-0.832158	0.000791848	0.00690264	PAP28	PAP28 [Uniprot/SPTREMBL Acc. A0A178U9T3]; Probable inactive purple acid phosphatase 28 [Uniprot/SWISSPROT Acc. Q9LU72]
AT4G35620	-0.832109	0.000323141	0.00355642	CYCB2-2	Cyclin-B2-2 [Uniprot/SWISSPROT Acc. Q39070]
AT4G02900	-0.83142	5.30179e-05	0.000897787		Hyperosmolality-gated Ca2+ permeable channel 1.7 [Uniprot/SPTREMBL Acc. A0A097NUP8]; CSC1-like protein At4g02900 [Uniprot/SWISSPROT Acc. Q9SY14]
AT5G65240	-0.831392	1.72572e-05	0.000374081		Probable LRR receptor-like serine/threonine-protein kinase At5g65240 [Uniprot/SWISSPROT Acc. C0LGX1]; Leucine-rich repeat protein kinase family protein [Uniprot/SPTREMBL Acc. F4KGL1]
AT1G59540	-0.83123	2.63552e-06	8.94352e-05	KIN7N	Kinesin-like protein [Uniprot/SPTREMBL Acc. B3H7L9]; Kinesin-like protein KIN-7N [Uniprot/SWISSPROT Acc. Q9S7P3]
AT2G24960	-0.83082	3.46558e-05	0.000648488		Myb/SANT-like DNA-binding domain protein [Uniprot/SPTREMBL Acc. B3H6H6]; Myb/SANT-like DNA-binding domain protein [Uniprot/SPTREMBL Acc. Q9SK37]
AT2G46240	-0.830235	2.40813e-07	1.25964e-05	BAG6	BAG family molecular chaperone regulator 6 [Uniprot/SWISSPROT Acc. O82345]
AT3G27610	-0.829561	6.38937e-06	0.000172634		Nucleotidylyl transferase superfamily protein [Uniprot/SPTREMBL Acc. A0A1I9LLA0]; Nucleotidylyl transferase superfamily protein [Uniprot/SPTREMBL Acc. A0A1I9LLA3]; Nucleotidylyl transferase superfamily protein [Uniprot/SPTREMBL Acc. F4IWL0]; At3g27610 [Uniprot/SPTREMBL Acc. Q84Q59]
AT3G12020	-0.829062	1.63019e-10	3.35918e-08		Kinesin-like protein [Uniprot/SPTREMBL Acc. A0A178VNW3]; P-loop containing nucleoside triphosphate hydrolases superfamily protein [Uniprot/SPTREMBL Acc. F4J8L2]; Kinesin-like protein KIN-7K, chloroplastic [Uniprot/SWISSPROT Acc. F4J8L3]
AT2G22300	-0.828844	2.86692e-09	3.42887e-07	CMTA3	Calmodulin-binding transcription activator 3 [Uniprot/SWISSPROT Acc. Q8GSA7]
AT3G49410	-0.82815	0.000174773	0.00221582		Transcription factor IIIC, subunit 5 [Uniprot/SPTREMBL Acc. F4IXX4]
AT5G40340	-0.827478	0.00436419	0.0240311		Putative uncharacterized protein [Uniprot/SPTREMBL Acc. Q9FNE4]
AT4G25120	-0.827434	0.000146566	0.00195121	SRS2	ATP-dependent DNA helicase SRS2-like protein At4g25120 [Uniprot/SWISSPROT Acc. D1KF50]
AT4G30570	-0.826847	0.00336127	0.0199819		Uncharacterized protein [Uniprot/SPTREMBL Acc. A0A178USH1]; Probable mannose-1-phosphate guanylyltransferase 3 [Uniprot/SWISSPROT Acc. Q8H1Q7]
AT3G48190	-0.824594	1.50838e-10	3.14607e-08	ATM	Serine/Threonine-kinase ATM-like protein [Uniprot/SPTREMBL Acc. A0A1I9LQ78]; Serine/Threonine-kinase ATM-like protein [Uniprot/SPTREMBL Acc. A0A1I9LQ79]
AT4G36520	-0.823898	0.000682641	0.00620032		Chaperone DnaJ-domain superfamily protein [Uniprot/SPTREMBL Acc. F4JPR4]
AT4G33260	-0.823877	0.000961894	0.00800742	CDC20-2	Cell division cycle 20.2, cofactor of APC complex [Uniprot/SWISSPROT Acc. Q9S7I8]
AT3G09060	-0.82379	0.000173188	0.00220226		Pentatricopeptide repeat-containing protein At3g09060 [Uniprot/SWISSPROT Acc. Q9SS81]
AT3G58650	-0.822458	1.20626e-06	4.72097e-05		GPI-anchored adhesin-like protein [Uniprot/SPTREMBL Acc. Q9M2F2]
AT3G25440	-0.82213	0.00163301	0.0116957		RNA-binding CRS1 / YhbY (CRM) domain protein [Uniprot/SPTREMBL Acc. A0A1I9LR52]; RNA-binding CRS1 / YhbY (CRM) domain protein [Uniprot/SPTREMBL Acc. A8MSD6]; Uncharacterized CRM domain-containing protein At3g25440, chloroplastic [Uniprot/SWISSPROT Acc. Q67XL4]
AT1G13630	-0.822039	0.00260554	0.0165722		Putative pentatricopeptide repeat-containing protein At1g13630 [Uniprot/SWISSPROT Acc. Q9LMY5]
AT5G61200	-0.821508	0.000199611	0.00246494		Myosin heavy chain-like protein [Uniprot/SPTREMBL Acc. F4K210]
AT3G22760	-0.821444	5.27215e-06	0.000149253	TCX3	Protein tesmin/TSO1-like CXC 3 [Uniprot/SWISSPROT Acc. Q8L548]
AT4G21410	-0.820429	7.5411e-05	0.0011747	CRK29	Cysteine-rich receptor-like protein kinase 29 [Uniprot/SWISSPROT Acc. Q8S9L6]
AT3G19670	-0.820145	1.99418e-10	3.87573e-08	PRP40B	Pre-mRNA-processing protein 40B [Uniprot/SWISSPROT Acc. F4JCC1]
AT4G37480	-0.818149	0.000556292	0.0053361
AT4G06075	-0.817712	0.00296188	0.018142
AT3G49140	-0.817046	4.21548e-08	2.99159e-06		Uncharacterized protein At3g49140 [Uniprot/SWISSPROT Acc. Q0WMN5]
AT1G05670	-0.81693	3.71312e-05	0.000684327		Glycosyltransferase [Uniprot/SPTREMBL Acc. A0A068FPW3]; Pentatricopeptide repeat-containing protein At1g05670, mitochondrial [Uniprot/SWISSPROT Acc. Q0WVK7]
AT5G27950	-0.816571	1.33183e-09	1.90156e-07	KIN14U	Kinesin-like protein KIN-14U [Uniprot/SWISSPROT Acc. Q8W0Y9]
AT2G37025	-0.816457	4.24041e-06	0.000126348	TRFL8	TRF-like 8 [Uniprot/SPTREMBL Acc. F4IPY7]
AT4G15215	-0.816363	8.19474e-06	0.000209199	ABCG41	ABC transporter G family member 41 [Uniprot/SWISSPROT Acc. Q7PC83]
AT1G09450	-0.816357	7.54412e-06	0.000195262	HASPIN	Serine/threonine-protein kinase haspin homolog [Uniprot/SWISSPROT Acc. O80528]
AT4G21430	-0.815655	7.51255e-07	3.22023e-05	B160	Protein B160 [Uniprot/SPTREMBL Acc. Q8H1S7]
AT3G49160	-0.814491	0.000252277	0.0029472	PKP4	Pyruvate kinase family protein [Uniprot/SPTREMBL Acc. A0A1I9LMN7]; Pyruvate kinase family protein [Uniprot/SPTREMBL Acc. A0A1I9LMN8]; Plastidial pyruvate kinase 4, chloroplastic [Uniprot/SWISSPROT Acc. Q9M3B6]
AT2G37450	-0.814135	0.00185054	0.0128501		WAT1-related protein [Uniprot/SPTREMBL Acc. A0A178VYX2]; WAT1-related protein [Uniprot/SPTREMBL Acc. A0A178VYX5]; WAT1-related protein [Uniprot/SPTREMBL Acc. A0A178W1D2]; WAT1-related protein At2g37450 [Uniprot/SWISSPROT Acc. F4IQX1]
AT4G13495	-0.813557	6.59603e-08	4.38957e-06
AT1G10417	-0.813542	0.00450356	0.0245258		RUN/FYVE domain protein [Uniprot/SPTREMBL Acc. F4I4C1]
AT1G50240	-0.81334	4.59477e-06	0.000133194	TIO	Serine/threonine-protein kinase TIO [Uniprot/SWISSPROT Acc. Q2QAV0]
AT3G48710	-0.812438	5.19296e-07	2.34341e-05		At3g48710 [Uniprot/SPTREMBL Acc. Q9SMM8]
AT5G56850	-0.812222	7.1792e-10	1.12648e-07		Uncharacterized protein [Uniprot/SPTREMBL Acc. F4K940]
AT3G03300	-0.812217	9.91021e-07	4.05489e-05	DCL2	Dicer-like 2 [Uniprot/SPTREMBL Acc. A0A1I9LR45]; Endoribonuclease Dicer homolog 2 [Uniprot/SWISSPROT Acc. Q3EBC8]
AT1G77890	-0.812168	8.87326e-06	0.00022187		DNA-directed RNA polymerase II protein [Uniprot/SPTREMBL Acc. B3H442]; DNA-directed RNA polymerase II protein [Uniprot/SPTREMBL Acc. F4I8K9]; At1g77890 [Uniprot/SPTREMBL Acc. Q147F2]
AT5G02940	-0.81205	1.93492e-09	2.54561e-07		Putative ion channel POLLUX-like 1 [Uniprot/SWISSPROT Acc. Q8VZM7]
AT5G52070	-0.811746	1.44383e-06	5.48753e-05		Agenet domain-containing protein [Uniprot/SPTREMBL Acc. Q8RXR3]
AT5G27270	-0.811452	1.65523e-08	1.42258e-06	EMB976	Pentatricopeptide repeat-containing protein At5g27270 [Uniprot/SWISSPROT Acc. O04647]
AT1G13940	-0.81141	2.40837e-07	1.25964e-05		F16A14.15 [Uniprot/SPTREMBL Acc. Q9LMG4]
AT3G13070	-0.810447	4.86596e-10	8.15907e-08	CBSDUFCH1	Putative DUF21 domain-containing protein At3g13070, chloroplastic [Uniprot/SWISSPROT Acc. Q9LK65]
AT2G17036	-0.80996	0.00799689	0.0372994		F-box protein At2g17036 [Uniprot/SWISSPROT Acc. Q6DR20]
AT1G13790	-0.809581	6.64505e-05	0.00106814	FDM4	FDM4 [Uniprot/SPTREMBL Acc. A0A178W5G1]; Factor of DNA methylation 4 [Uniprot/SWISSPROT Acc. Q9LMH6]
AT5G67240	-0.808133	2.06786e-11	5.84504e-09	SDN3	SDN3 [Uniprot/SPTREMBL Acc. A0A178UGK8]; Small RNA degrading nuclease 3 [Uniprot/SWISSPROT Acc. Q8RXK2]
AT1G21160	-0.808017	5.2858e-09	5.82621e-07		Eukaryotic translation initiation factor 2 (eIF-2) family protein [Uniprot/SPTREMBL Acc. C0SUW8]
AT4G28010	-0.806251	0.000102205	0.00148767		Pentatricopeptide repeat-containing protein At4g28010 [Uniprot/SWISSPROT Acc. Q9SUD8]
AT5G62550	-0.80602	3.47442e-05	0.000648724		Microtubule-associated futsch-like protein [Uniprot/SPTREMBL Acc. Q9FJJ1]
AT1G04840	-0.805659	0.000736896	0.00653351	PCMP-H64	Uncharacterized protein [Uniprot/SPTREMBL Acc. A0A178WCW3]; Pentatricopeptide repeat-containing protein At1g04840 [Uniprot/SWISSPROT Acc. Q9MAT2]
AT5G23910	-0.805506	4.30698e-05	0.000770526		Uncharacterized protein [Uniprot/SPTREMBL Acc. A0A178UBX1]; Kinesin-like protein KIN-10C [Uniprot/SWISSPROT Acc. F4KEC6]
AT2G03060	-0.805181	1.55288e-06	5.83674e-05	AGL30	Agamous-like MADS-box protein AGL30 [Uniprot/SWISSPROT Acc. Q1PFA4]
AT4G28710	-0.804431	2.21435e-07	1.20229e-05	XI-H	Myosin-14 [Uniprot/SWISSPROT Acc. F4JM19]
AT2G29890	-0.804366	1.02614e-07	6.313e-06	VLN1	Villin-like 1 [Uniprot/SPTREMBL Acc. F4ILN8]; Villin-1 [Uniprot/SWISSPROT Acc. O81643]; Villin-like 1 [Uniprot/SPTREMBL Acc. Q2V445]
AT4G13493	-0.803461	0.000139435	0.00187628	MIR850A
AT5G26170	-0.801371	0.0112599	0.0473978	WRKY50	Putative uncharacterized protein At5g26170 [Uniprot/SPTREMBL Acc. C0SVQ6]; Probable WRKY transcription factor 50 [Uniprot/SWISSPROT Acc. Q8VWQ5]
AT1G75340	-0.799954	2.57853e-09	3.17271e-07	CG1	Zinc finger CCCH domain-containing protein 16 [Uniprot/SWISSPROT Acc. Q9FWS3]
AT1G59890	-0.797983	7.15913e-10	1.12648e-07	SNL5	SIN3-like 5 [Uniprot/SPTREMBL Acc. F4IEM7]; SIN3-like 5 [Uniprot/SPTREMBL Acc. F4IEM8]; SIN3-like 5 [Uniprot/SPTREMBL Acc. F4IEN0]; Paired amphipathic helix protein Sin3-like 5 [Uniprot/SWISSPROT Acc. Q9XIE1]
AT2G33060	-0.797968	0.000524539	0.00512304	AtRLP27
AT3G04340	-0.797413	1.44876e-10	3.13647e-08	FTSHI5	Probable inactive ATP-dependent zinc metalloprotease FTSHI 5, chloroplastic [Uniprot/SWISSPROT Acc. F4J3N2]
AT3G50100	-0.796596	0.00105284	0.00852517	SDN1	Small RNA degrading nuclease 1 [Uniprot/SPTREMBL Acc. A0A1I9LRJ2]; Small RNA degrading nuclease 1 [Uniprot/SWISSPROT Acc. A3KPE8]; Small RNA-degrading nuclease 1 [Uniprot/SPTREMBL Acc. C0J1J0]
AT1G17850	-0.796329	1.74952e-06	6.37997e-05	STR8	Rhodanese-like domain-containing protein 8, chloroplastic [Uniprot/SWISSPROT Acc. F4I933]
AT1G74650	-0.796279	0.00381502	0.0218072	ATY13	MYB31 [Uniprot/SPTREMBL Acc. A0A178W7D2]; At1g74650 [Uniprot/SPTREMBL Acc. Q9CA52]
AT3G61950	-0.796061	9.70613e-05	0.00143062	BHLH67	Basic helix-loop-helix (BHLH) DNA-binding superfamily protein [Uniprot/SPTREMBL Acc. A0A1I9LM11]; Basic helix-loop-helix (BHLH) DNA-binding superfamily protein [Uniprot/SPTREMBL Acc. A0A1I9LM13]; Basic helix-loop-helix (BHLH) DNA-binding superfamily protein [Uniprot/SPTREMBL Acc. A0A1I9LM14]; Transcription factor bHLH67 [Uniprot/SWISSPROT Acc. Q700E4]
AT3G19510	-0.795903	9.41552e-08	5.87714e-06	HAT3.1	Homeobox protein HAT3.1 [Uniprot/SWISSPROT Acc. Q04996]
AT1G74170	-0.794621	1.18011e-05	0.000276106	AtRLP13	Receptor like protein 13 [Uniprot/SPTREMBL Acc. F4HTV3]; Disease resistance protein, putative; 11609-15699 [Uniprot/SPTREMBL Acc. Q9C6A6]
AT2G42640	-0.793865	0.000379967	0.00402887		Mitogen activated protein kinase kinase kinase-like protein [Uniprot/SPTREMBL Acc. F4IP61]
AT5G63950	-0.793614	3.72181e-09	4.31675e-07	CHR24	Protein CHROMATIN REMODELING 24 [Uniprot/SWISSPROT Acc. Q8W103]
AT5G06670	-0.793461	2.46259e-06	8.45735e-05		Kinesin-like protein KIN-7L, chloroplastic [Uniprot/SWISSPROT Acc. F4K3X8]
AT5G56370	-0.792034	0.00579457	0.0293768		FBD-associated F-box protein At5g56370 [Uniprot/SWISSPROT Acc. Q9FM94]
AT1G65070	-0.791872	1.41982e-06	5.40827e-05		DNA mismatch repair protein MutS, type 2 [Uniprot/SPTREMBL Acc. F4I9U0]; DNA mismatch repair protein MutS, type 2 [Uniprot/SPTREMBL Acc. Q9SS53]
AT2G29640	-0.790712	0.00760999	0.0359273	JOSL	Josephin-like protein [Uniprot/SWISSPROT Acc. O82391]
AT1G16090	-0.789966	0.00236589	0.0154148	WAKL7	Wall associated kinase-like 7 [Uniprot/SPTREMBL Acc. F4I2T5]
AT4G22760	-0.789349	0.0101877	0.0443133	PCMP-E6	Pentatricopeptide repeat-containing protein At4g22760 [Uniprot/SWISSPROT Acc. P0C8Q5]
AT3G56960	-0.789037	2.37015e-06	8.22245e-05	PIP5K4	Phosphatidylinositol 4-phosphate 5-kinase 4 [Uniprot/SWISSPROT Acc. Q9M1K2]
AT2G33435	-0.787625	3.10723e-07	1.55653e-05
AT3G49290	-0.78756	2.43342e-06	8.39087e-05	ABIL2	Protein ABIL2 [Uniprot/SWISSPROT Acc. Q9M3A3]
AT4G01730	-0.787544	4.60758e-05	0.000809071	PAT18	S-acyltransferase [Uniprot/SPTREMBL Acc. A0A178V0W1]; Protein S-acyltransferase 18 [Uniprot/SWISSPROT Acc. Q9M115]
AT1G21740	-0.78752	2.39848e-05	0.000486034
AT5G15540	-0.787181	4.78669e-10	8.15907e-08	EMB2773	PHD finger family protein [Uniprot/SPTREMBL Acc. A5HEI1]; PHD finger family protein [Uniprot/SPTREMBL Acc. F4K9U3]
AT2G46530	-0.785868	3.1844e-06	0.000102182	ARF11	Auxin response factor 11 [Uniprot/SWISSPROT Acc. Q9ZPY6]
AT4G35560	-0.78487	4.23286e-06	0.000126343		Transducin/WD40 repeat-like superfamily protein [Uniprot/SPTREMBL Acc. F4JN30]
ATCG00730	-0.784697	0.000925443	0.00780024	PETD	Cytochrome b6-f complex subunit 4 [Uniprot/SWISSPROT Acc. P56774]
AT3G56300	-0.784606	0.000404639	0.0042147		Cysteinyl-tRNA synthetase, class Ia family protein [Uniprot/SPTREMBL Acc. A0A1I9LQR9]; Cysteine--tRNA ligase 1, cytoplasmic [Uniprot/SWISSPROT Acc. Q9LYL3]
AT5G57780	-0.78446	0.0035561	0.020779
AT4G11080	-0.783115	2.82126e-06	9.38755e-05	HMGB13	High mobility group B protein 13 [Uniprot/SWISSPROT Acc. Q9T012]
AT3G47460	-0.782411	3.11237e-06	0.00010122	ATSMC2	Structural maintenance of chromosomes protein [Uniprot/SPTREMBL Acc. A0A1I9LLC4]; Structural maintenance of chromosomes protein 2-2 [Uniprot/SWISSPROT Acc. Q9SN90]
AT3G19370	-0.78239	2.07671e-07	1.13839e-05		Filament-like protein (DUF869) [Uniprot/SPTREMBL Acc. F4JB65]
AT3G53350	-0.782111	0.00534231	0.0277298	RIP4	ROP interactive partner 4 [Uniprot/SPTREMBL Acc. A0A1I9LNX3]; Interactor of constitutive active ROPs 5 [Uniprot/SWISSPROT Acc. Q8VYU8]
AT2G40770	-0.781179	9.52356e-08	5.92296e-06		RING-finger, DEAD-like helicase, PHD and SNF2 domain-containing protein [Uniprot/SPTREMBL Acc. F4II36]
AT5G67170	-0.780474	0.000404361	0.00421438
AT5G52910	-0.779848	6.5697e-05	0.00105802	ATIM
AT1G64330	-0.779325	2.42836e-06	8.39036e-05		At1g64330 [Uniprot/SPTREMBL Acc. Q9C7V7]
AT5G44150	-0.778911	0.000406705	0.00422592		Phosphorelay protein [Uniprot/SPTREMBL Acc. F4K8S5]
AT2G17525	-0.778429	0.000137297	0.00185043		Pentatricopeptide repeat-containing protein At2g17525, mitochondrial [Uniprot/SWISSPROT Acc. Q84VG6]
AT5G05540	-0.777826	1.84555e-05	0.000395545	SDN2	Small RNA degrading nuclease 2 [Uniprot/SWISSPROT Acc. Q9FFG1]
AT5G23240	-0.777753	1.94159e-08	1.61986e-06		At5g23240 [Uniprot/SPTREMBL Acc. Q9FMX6]
AT1G29730	-0.777366	0.00012326	0.0017153		Leucine-rich repeat transmembrane protein kinase [Uniprot/SPTREMBL Acc. F4I336]
AT2G02480	-0.777357	5.18859e-05	0.000882111	STI	Protein STICHEL [Uniprot/SWISSPROT Acc. O64728]
AT5G07400	-0.777235	0.000665668	0.00609832		At5g07400 [Uniprot/SPTREMBL Acc. Q84MA4]
AT2G13370	-0.775454	3.24958e-10	5.85027e-08	CHR5	Protein CHROMATIN REMODELING 5 [Uniprot/SWISSPROT Acc. F4IV99]
AT5G54280	-0.774455	3.11847e-08	2.38103e-06	VIII-2	Myosin-2 [Uniprot/SWISSPROT Acc. F4K0A6]; Myosin 2 [Uniprot/SPTREMBL Acc. F4K0A7]
AT1G19220	-0.774424	6.93043e-07	3.02375e-05	ARF19	Auxin response factor 19 [Uniprot/SWISSPROT Acc. Q8RYC8]
AT3G44200	-0.774309	1.3763e-07	8.08894e-06	NEK5	Serine/threonine-protein kinase Nek5 [Uniprot/SWISSPROT Acc. Q0WPH8]
AT4G38230	-0.774306	0.00012196	0.00170416	CPK26	Calcium-dependent protein kinase 26 [Uniprot/SPTREMBL Acc. F4JTL3]; Calcium-dependent protein kinase 26 [Uniprot/SWISSPROT Acc. Q9SZM3]
AT1G67230	-0.77307	0.000320932	0.00353976	CRWN1	Protein CROWDED NUCLEI 1 [Uniprot/SWISSPROT Acc. F4HRT5]
AT5G13840	-0.772632	5.39384e-05	0.000907088	FZR3	Protein FIZZY-RELATED 3 [Uniprot/SWISSPROT Acc. Q8LPL5]
AT1G18320	-0.770065	0.0075166	0.0356002
AT5G13590	-0.769035	1.17764e-08	1.07134e-06
AT1G55970	-0.769011	1.71094e-08	1.45584e-06	HAC04
AT1G79280	-0.768838	3.77108e-10	6.64915e-08	NUA	Nuclear-pore anchor [Uniprot/SWISSPROT Acc. A4GSN8]
AT3G57680	-0.768695	0.00795847	0.0371794	CTPA3	Peptidase S41 family protein [Uniprot/SPTREMBL Acc. A0A1I9LQZ2]; Carboxyl-terminal-processing peptidase 3, chloroplastic [Uniprot/SWISSPROT Acc. F4J3G5]
AT4G00380	-0.768379	0.00733038	0.0350396	FDM2	Factor of DNA methylation 2 [Uniprot/SWISSPROT Acc. F4JH53]
AT5G01660	-0.767776	0.00848577	0.038795		Influenza virus NS1A-binding protein [Uniprot/SPTREMBL Acc. F4K9G6]
AT1G11000	-0.767584	0.00386333	0.0219955	MLO4	MLO-like protein 4 [Uniprot/SWISSPROT Acc. O23693]
AT4G39380	-0.767521	2.01539e-05	0.00042087		TSL-kinase interacting-like protein [Uniprot/SPTREMBL Acc. F4JVE0]; Putative uncharacterized protein AT4g39380 [Uniprot/SPTREMBL Acc. Q9SVB9]
AT4G03610	-0.76688	0.00908076	0.0407633		Metallo-hydrolase/oxidoreductase superfamily protein [Uniprot/SPTREMBL Acc. F4JGA4]; Metallo-hydrolase/oxidoreductase superfamily protein [Uniprot/SPTREMBL Acc. F4JGA5]
AT1G72050	-0.766518	4.12519e-08	2.98954e-06	TFIIIA	TFIIIA [Uniprot/SPTREMBL Acc. A0A178WFL7]; Transcription factor IIIA [Uniprot/SWISSPROT Acc. Q84MZ4]
AT2G23700	-0.766238	1.93293e-05	0.000408639
AT5G03420	-0.766156	1.00339e-08	9.53384e-07		5'-AMP-activated protein kinase-like protein [Uniprot/SPTREMBL Acc. F4KFB3]
AT3G61800	-0.765182	0.000241231	0.00284929		UV-stimulated scaffold protein A homolog [Uniprot/SWISSPROT Acc. Q9M358]
AT2G17975	-0.764858	0.000686615	0.00621528		At2g17975 [Uniprot/SPTREMBL Acc. Q8S8K1]
AT2G19590	-0.764626	0.00416112	0.0232119	ACO1	ATACO1 [Uniprot/SPTREMBL Acc. A0A178VXN1]; 1-aminocyclopropane-1-carboxylate oxidase 1 [Uniprot/SWISSPROT Acc. Q9ZUN4]
AT1G16330	-0.764316	0.000751787	0.0066107	CYCB3;1	CYCB3 [Uniprot/SPTREMBL Acc. A0A178W969]
AT5G52410	-0.764228	3.62116e-07	1.74951e-05		Oxidoreductase/transition metal ion-binding protein [Uniprot/SPTREMBL Acc. F4KG64]
AT5G40910	-0.763298	9.20293e-10	1.418e-07		Disease resistance protein (TIR-NBS-LRR class) family [Uniprot/SPTREMBL Acc. Q9FKR7]
AT1G22403	-0.762237	0.00055842	0.00535051
AT3G20780	-0.761316	1.27945e-05	0.000294516	TOP6B	DNA topoisomerase 6 subunit B [Uniprot/SWISSPROT Acc. Q9C5V6]
AT4G04350	-0.761294	2.76191e-09	3.35014e-07	EMB2369	Leucine--tRNA ligase, chloroplastic/mitochondrial [Uniprot/SWISSPROT Acc. Q9XEA0]
AT1G60610	-0.760584	0.00109738	0.00878887
AT1G58250	-0.760012	5.66795e-09	6.13537e-07	SAB	HYPERSENSITIVE TO PI STARVATION 4 [Uniprot/SPTREMBL Acc. F4I9T6]
AT4G18240	-0.758991	2.08879e-10	4.014e-08	SS4	Glycosyltransferase [Uniprot/SPTREMBL Acc. A0A068FPX2]; Probable starch synthase 4, chloroplastic/amyloplastic [Uniprot/SWISSPROT Acc. Q0WVX5]
AT4G11840	-0.75876	4.3286e-05	0.000772273	PLDGAMMA3	Phospholipase D gamma 3 [Uniprot/SWISSPROT Acc. Q9T052]
AT5G41790	-0.758494	2.31942e-07	1.22972e-05	CIP1	COP1-interactive protein 1 [Uniprot/SPTREMBL Acc. F4JZY1]
AT5G24630	-0.758464	1.39874e-06	5.35184e-05	BIN4	Double-stranded DNA binding protein [Uniprot/SPTREMBL Acc. F4KH75]; Double-stranded DNA binding protein [Uniprot/SPTREMBL Acc. F4KH76]; Double-stranded DNA binding protein [Uniprot/SPTREMBL Acc. F4KH77]; Double-stranded DNA binding protein [Uniprot/SPTREMBL Acc. F4KH79]; DNA-binding protein BIN4 [Uniprot/SWISSPROT Acc. Q9FLU1]
AT2G28360	-0.758185	4.1326e-07	1.92065e-05		SIT4 phosphatase-associated family protein [Uniprot/SPTREMBL Acc. F4IIN7]
AT2G40435	-0.758185	0.00441645	0.0242486
AT2G24830	-0.757787	5.42012e-06	0.000152217		Zinc finger CCCH domain-containing protein 22 [Uniprot/SWISSPROT Acc. Q9SK49]
AT1G70620	-0.757705	3.98223e-10	6.87961e-08		Cyclin-like protein [Uniprot/SPTREMBL Acc. F4I6U7]
AT2G40640	-0.757125	0.00325104	0.0194944	PUB63	U-box domain-containing protein 63 [Uniprot/SWISSPROT Acc. Q58FY4]
AT2G38720	-0.756893	8.18046e-05	0.00125055	MAP65-5	65-kDa microtubule-associated protein 5 [Uniprot/SWISSPROT Acc. Q9ZVJ3]
AT5G09350	-0.756315	0.000127527	0.00175328	PI4KB2	PI4KBETA2 [Uniprot/SPTREMBL Acc. A0A178UGA7]; Phosphatidylinositol 4-kinase beta 2 [Uniprot/SWISSPROT Acc. Q0WPX9]
AT4G17695	-0.755459	0.00167178	0.0118838	KAN3	Uncharacterized protein [Uniprot/SPTREMBL Acc. A0A178UXT9]; Probable transcription factor KAN3 [Uniprot/SWISSPROT Acc. Q941I2]
AT3G05330	-0.755244	2.18398e-05	0.000450574	TAN	Probable microtubule-binding protein TANGLED [Uniprot/SWISSPROT Acc. Q84M91]
AT1G74350	-0.755006	0.00815322	0.0377489		Intron maturase, type II family protein [Uniprot/SPTREMBL Acc. Q9CA78]
AT5G38150	-0.754425	2.18042e-05	0.000450383	PMI15	Protein PLASTID MOVEMENT IMPAIRED 15 [Uniprot/SWISSPROT Acc. Q9FF41]
AT5G41690	-0.754267	0.00510494	0.0268894		Putative uncharacterized protein At5g41695 [Uniprot/SPTREMBL Acc. Q56XC6]
AT1G78540	-0.753656	1.51305e-05	0.00033827	SHB	SH2 domain protein B [Uniprot/SPTREMBL Acc. F4IA94]; Putative uncharacterized protein At1g78540 [Uniprot/SPTREMBL Acc. Q56XZ1]
AT5G44510	-0.752412	3.28167e-05	0.000623628	TAO1	Disease resistance protein TAO1 [Uniprot/SWISSPROT Acc. Q9FI14]
AT5G41240	-0.751871	1.86484e-05	0.00039868	GSTT2	Glutathione S-transferase T2 [Uniprot/SWISSPROT Acc. Q8L727]
AT2G19930	-0.750959	0.00283461	0.0176356		Probable RNA-dependent RNA polymerase 5 [Uniprot/SWISSPROT Acc. O82188]
AT5G44490	-0.750921	0.000179776	0.00226105
AT2G01100	-0.750476	7.84448e-07	3.33742e-05		AT2G01100 protein [Uniprot/SPTREMBL Acc. Q9SJV6]
AT1G33415	-0.750355	0.00272015	0.0171228
AT4G32360	-0.748341	2.92233e-05	0.000570222	MFDR	NADPH:adrenodoxin oxidoreductase, mitochondrial [Uniprot/SPTREMBL Acc. A0A178V2N4]; NADPH:adrenodoxin oxidoreductase, mitochondrial [Uniprot/SWISSPROT Acc. Q8W3L1]
AT3G56870	-0.747339	0.000150217	0.00198391		Putative uncharacterized protein [Uniprot/SPTREMBL Acc. Q5XVA1]
AT2G47500	-0.747278	1.63265e-07	9.27679e-06	KIN14I	Uncharacterized protein [Uniprot/SPTREMBL Acc. A0A178VYA6]; Kinesin-like protein KIN-14I [Uniprot/SWISSPROT Acc. F4IL57]
AT1G52360	-0.746999	1.5551e-09	2.16235e-07		Coatomer subunit beta' [Uniprot/SPTREMBL Acc. F4ICX0]; Coatomer subunit beta'-2 [Uniprot/SWISSPROT Acc. Q9C827]
AT4G01270	-0.746608	7.54151e-05	0.0011747
AT1G14460	-0.745804	2.08575e-06	7.38564e-05		Uncharacterized protein [Uniprot/SPTREMBL Acc. A0A178WCY8]; Protein STICHEL-like 1 [Uniprot/SWISSPROT Acc. F4HW65]
AT5G10060	-0.745317	1.48015e-08	1.29821e-06		At5g10060 [Uniprot/SPTREMBL Acc. Q8GUK8]
AT2G22830	-0.74412	0.000386524	0.00408321	SQE2	Squalene epoxidase 2, mitochondrial [Uniprot/SWISSPROT Acc. O81000]
AT3G54910	-0.743616	7.644e-05	0.00118459		At3g54910 [Uniprot/SPTREMBL Acc. Q501B7]
AT1G52570	-0.743117	0.00746551	0.0354773	PLDALPHA2	Phospholipase D alpha 2 [Uniprot/SWISSPROT Acc. Q9SSQ9]
AT1G61460	-0.74296	0.00849021	0.0388049		G-type lectin S-receptor-like serine/threonine-protein kinase At1g61460 [Uniprot/SWISSPROT Acc. O64774]
AT3G03965	-0.742823	9.44955e-05	0.00140291
AT4G16470	-0.742696	0.00287392	0.0178079	PCMP-E12	Pentatricopeptide repeat-containing protein At4g16470 [Uniprot/SWISSPROT Acc. O23491]
AT5G10320	-0.740399	0.00245616	0.01584
AT3G52170	-0.74017	8.97039e-09	8.71708e-07		DNA binding protein [Uniprot/SPTREMBL Acc. Q8L641]
AT1G21810	-0.739285	0.00105325	0.00852517	FPP2
AT1G28420	-0.738786	1.13345e-08	1.04223e-06	RLT1	Homeobox-DDT domain protein RLT1 [Uniprot/SWISSPROT Acc. F4HY56]
AT3G28030	-0.738259	2.49623e-06	8.55571e-05	UVH3	5'-3' exonuclease family protein [Uniprot/SPTREMBL Acc. A0A1I9LM66]; 5'-3' exonuclease family protein [Uniprot/SPTREMBL Acc. A0A1I9LM67]; 5'-3' exonuclease family protein [Uniprot/SPTREMBL Acc. A0A1I9LM68]
AT1G10570	-0.738208	5.95064e-07	2.64348e-05	ULP1C	ULP1C [Uniprot/SPTREMBL Acc. A0A178W2X8]; ULP1C [Uniprot/SPTREMBL Acc. A0A178W346]; Ubiquitin-like-specific protease 1C [Uniprot/SWISSPROT Acc. Q8RWN0]
AT1G61400	-0.738063	0.00141831	0.0106066		G-type lectin S-receptor-like serine/threonine-protein kinase At1g61400 [Uniprot/SWISSPROT Acc. O64780]
AT5G09950	-0.738049	0.00466184	0.0252075	PCMP-H35	Putative pentatricopeptide repeat-containing protein At5g09950 [Uniprot/SWISSPROT Acc. Q9FIB2]
AT2G37080	-0.736519	8.68497e-08	5.5219e-06	ICR2	Interactor of constitutive active ROPs 2, chloroplastic [Uniprot/SWISSPROT Acc. Q9ZQC5]
AT1G06720	-0.736318	1.13212e-09	1.68371e-07		P-loop containing nucleoside triphosphate hydrolases superfamily protein [Uniprot/SPTREMBL Acc. F4IDR3]
AT5G53010	-0.736092	4.03429e-07	1.88422e-05		Calcium-transporting ATPase [Uniprot/SPTREMBL Acc. F4KHQ2]
AT1G63670	-0.735731	8.52612e-08	5.46667e-06		Putative uncharacterized protein F24D7.14 [Uniprot/SPTREMBL Acc. Q9CAD2]
AT2G30575	-0.734999	1.5799e-06	5.91268e-05	GAUT5	Probable galacturonosyltransferase 5 [Uniprot/SWISSPROT Acc. Q8RXE1]; Hexosyltransferase [Uniprot/SPTREMBL Acc. W8PVM7]
AT1G24460	-0.734972	2.07698e-09	2.65279e-07		TGN-related, localized SYP41 interacting protein [Uniprot/SPTREMBL Acc. F4I9A1]
AT5G43745	-0.734834	3.73548e-09	4.31675e-07		Putative ion channel POLLUX-like 2 [Uniprot/SWISSPROT Acc. Q940Y9]
AT3G44740	-0.734698	0.000429272	0.00438058		Class II aaRS and biotin synthetases superfamily protein [Uniprot/SPTREMBL Acc. A0A1I9LP49]; Class II aaRS and biotin synthetases superfamily protein [Uniprot/SPTREMBL Acc. F4J376]
AT5G07890	-0.734196	1.94341e-05	0.000409841		AT5G07890 protein [Uniprot/SPTREMBL Acc. B9DG86]
AT4G05130	-0.734114	0.00507136	0.026762	ENT4	Equilibrative nucleotide transporter 4 [Uniprot/SWISSPROT Acc. Q9M0Y2]
AT3G57300	-0.73375	1.58012e-08	1.37182e-06	INO80	DNA helicase INO80-like protein [Uniprot/SPTREMBL Acc. A0A1I9LT22]; DNA helicase INO80-like protein [Uniprot/SPTREMBL Acc. F4J277]; DNA helicase INO80 [Uniprot/SWISSPROT Acc. Q8RXS6]
AT1G49920	-0.733524	0.000584489	0.00553824		MuDR family transposase [Uniprot/SPTREMBL Acc. Q9C702]
AT1G35530	-0.732271	6.40367e-06	0.000172748		DEAD/DEAH box RNA helicase family protein [Uniprot/SPTREMBL Acc. F4HYE4]; DEAD-box ATP-dependent RNA helicase FANCM [Uniprot/SPTREMBL Acc. I3XHK1]
AT5G65930	-0.732009	1.12422e-07	6.75465e-06	ZWI	ZWI [Uniprot/SPTREMBL Acc. A0A178UBS0]; Kinesin-like calmodulin-binding protein (ZWICHEL) [Uniprot/SPTREMBL Acc. F4JXM5]; Kinesin-like protein KIN-14E [Uniprot/SWISSPROT Acc. Q9FHN8]
AT2G31320	-0.731566	2.27175e-05	0.000464759	PARP1	Poly [ADP-ribose] polymerase 1 [Uniprot/SWISSPROT Acc. Q9ZP54]
AT3G50050	-0.731303	0.000523208	0.00511339		At3g50050 [Uniprot/SPTREMBL Acc. Q9SN13]
AT3G46960	-0.730895	1.40894e-07	8.1963e-06	SKI2	RNA helicase, ATP-dependent, SK12/DOB1 protein [Uniprot/SPTREMBL Acc. A0A1I9LMJ9]; RNA helicase, ATP-dependent, SK12/DOB1 protein [Uniprot/SPTREMBL Acc. A0A1I9LMK0]; DExH-box ATP-dependent RNA helicase DExH11 [Uniprot/SWISSPROT Acc. F4JAA5]
AT5G65290	-0.730335	1.15181e-05	0.000271342		LMBR1-like membrane protein [Uniprot/SPTREMBL Acc. F4KHW8]; LMBR1-like membrane protein [Uniprot/SPTREMBL Acc. Q9FKQ8]
AT3G06400	-0.729754	2.02327e-09	2.64153e-07	CHR11	CHR11 [Uniprot/SPTREMBL Acc. A0A178VF59]; CHR11 [Uniprot/SPTREMBL Acc. A0A178VGV3]; Chromatin-remodeling protein 11 [Uniprot/SPTREMBL Acc. F4JAV9]; ISWI chromatin-remodeling complex ATPase CHR11 [Uniprot/SWISSPROT Acc. Q8RWY3]
AT1G74180	-0.729288	0.000172445	0.002195	AtRLP14	Receptor like protein 14 [Uniprot/SPTREMBL Acc. F4HTV4]
AT1G10610	-0.728923	0.00129895	0.00995039	BHLH90	Uncharacterized protein [Uniprot/SPTREMBL Acc. A0A178WLS1]; Transcription factor bHLH90 [Uniprot/SWISSPROT Acc. Q0WNR2]
AT4G20340	-0.728793	2.39062e-05	0.000485015		Transcription factor TFIIE, alpha subunit [Uniprot/SPTREMBL Acc. F4JUV3]
AT2G47750	-0.728617	4.14014e-05	0.00074379	GH3.9	Putative indole-3-acetic acid-amido synthetase GH3.9 [Uniprot/SWISSPROT Acc. O82243]
AT3G60070	-0.728458	0.000244718	0.00287658		Major facilitator superfamily protein [Uniprot/SPTREMBL Acc. A0A1I9LQJ1]; AT3g60070/T2O9_50 [Uniprot/SPTREMBL Acc. Q8L7Z7]
AT3G18090	-0.727074	0.000267631	0.00307809	NRPD2B	DNA-directed RNA polymerase subunit beta [Uniprot/SPTREMBL Acc. A0A1I9LNQ8]; DNA-directed RNA polymerase subunit beta [Uniprot/SPTREMBL Acc. A0A1I9LNQ9]
AT1G56120	-0.726964	0.000127643	0.00175348		Leucine-rich repeat transmembrane protein kinase [Uniprot/SPTREMBL Acc. F4I3K0]
AT2G01750	-0.726565	8.57737e-06	0.00021637	MAP70-3	MAP70-3 [Uniprot/SPTREMBL Acc. A0A178VTP6]; Microtubule-associated proteins 70-3 [Uniprot/SPTREMBL Acc. F4IPB2]; Microtubule-associated protein 70-3 [Uniprot/SWISSPROT Acc. Q9ZUA3]
AT2G26470	-0.726524	1.89584e-05	0.000403291		At2g26470 [Uniprot/SPTREMBL Acc. Q8GZ60]
AT3G45090	-0.726266	9.19908e-08	5.78426e-06		P-loop containing nucleoside triphosphate hydrolases superfamily protein [Uniprot/SPTREMBL Acc. F4J4D7]
AT5G51630	-0.726071	0.000405985	0.00422358		Disease resistance protein (TIR-NBS-LRR class) family [Uniprot/SPTREMBL Acc. F4KDB8]; Disease resistance protein (TIR-NBS-LRR class) family [Uniprot/SPTREMBL Acc. F4KDB9]; Disease resistance protein (TIR-NBS-LRR class) family [Uniprot/SPTREMBL Acc. Q0WPW2]
AT5G46470	-0.725831	2.8567e-08	2.24635e-06	RPS6	Disease resistance protein RPS6 [Uniprot/SWISSPROT Acc. F4KHH8]
AT1G26900	-0.725625	0.00103253	0.00843327	PCMP-E54	Pentatricopeptide repeat-containing protein At1g26900, mitochondrial [Uniprot/SWISSPROT Acc. Q9ZVG8]
AT3G24630	-0.725592	0.000685284	0.00620784		Uncharacterized protein [Uniprot/SPTREMBL Acc. Q9LJ43]
AT2G13965	-0.725504	0.000167343	0.00215048
AT3G51340	-0.724677	0.00262728	0.0166609		Eukaryotic aspartyl protease family protein [Uniprot/SPTREMBL Acc. A0A1I9LS53]; Eukaryotic aspartyl protease family protein [Uniprot/SPTREMBL Acc. A0A1I9LS54]; Eukaryotic aspartyl protease family protein [Uniprot/SPTREMBL Acc. A0A1I9LS55]; Eukaryotic aspartyl protease family protein [Uniprot/SPTREMBL Acc. F4J3B9]
AT1G21650	-0.723201	1.6824e-08	1.4387e-06	SECA2	Protein translocase subunit SECA2, chloroplastic [Uniprot/SWISSPROT Acc. D8WUA4]; Protein translocase subunit SecA [Uniprot/SPTREMBL Acc. F4HY36]
AT3G05340	-0.723186	9.73866e-05	0.00143216	PCMP-E83	Pentatricopeptide repeat-containing protein At3g05340 [Uniprot/SWISSPROT Acc. Q9MA85]
AT4G20060	-0.722283	0.000379867	0.00402887	EMB1895	ARM repeat superfamily protein [Uniprot/SPTREMBL Acc. O49433]
AT1G55690	-0.721873	4.67643e-09	5.22752e-07	SFH13	Phosphatidylinositol/phosphatidylcholine transfer protein SFH13 [Uniprot/SWISSPROT Acc. Q501H5]
AT1G04160	-0.721786	4.07607e-06	0.000122951	XI-B	Myosin-8 [Uniprot/SWISSPROT Acc. F4I460]
AT1G31360	-0.72176	5.97634e-05	0.00098282	RECQL2	Mediator of RNA polymerase II transcription subunit 34 [Uniprot/SWISSPROT Acc. Q9FT73]
AT3G57910	-0.721391	0.00145991	0.0108192		At3g57910 [Uniprot/SPTREMBL Acc. Q9M2Q7]
AT4G36280	-0.720957	0.00697937	0.0337583	MORC2	Protein MICRORCHIDIA 2 [Uniprot/SWISSPROT Acc. Q5FV35]
AT3G57060	-0.71978	6.17828e-06	0.000167726		Condensin complex subunit 1 [Uniprot/SPTREMBL Acc. A0A1I9LM04]; Condensin complex subunit 1 [Uniprot/SPTREMBL Acc. F4J245]; Condensin complex subunit 1 [Uniprot/SPTREMBL Acc. F4J246]
AT1G74590	-0.719103	0.00433073	0.0238969	GSTU10	Glutathione S-transferase U10 [Uniprot/SWISSPROT Acc. Q9CA57]
AT1G68910	-0.719066	7.38039e-06	0.000193744	WIT2	WPP domain-interacting tail-anchored protein 2 [Uniprot/SWISSPROT Acc. A8MQR0]
AT4G00980	-0.718615	0.010549	0.0453834		At4g00980 [Uniprot/SPTREMBL Acc. Q8GXX5]
AT3G44690	-0.718596	0.00231459	0.0151847		Uncharacterized protein [Uniprot/SPTREMBL Acc. F4J364]
AT2G27170	-0.718335	1.40699e-07	8.1963e-06	SMC3	Structural maintenance of chromosomes protein 3 [Uniprot/SWISSPROT Acc. Q56YN8]
AT1G10870	-0.718318	4.94009e-07	2.23519e-05	AGD4	AGD4 [Uniprot/SPTREMBL Acc. A0A178WDZ0]; ADP-ribosylation factor GTPase-activating protein AGD4 [Uniprot/SWISSPROT Acc. Q9SMX5]
AT4G02710	-0.718307	4.42199e-08	3.11232e-06	NET1C	Protein NETWORKED 1C [Uniprot/SWISSPROT Acc. Q9ZQX8]
AT3G07530	-0.717415	0.000108019	0.00154988		Integrator complex subunit [Uniprot/SPTREMBL Acc. A0A1I9LM20]; Integrator complex subunit [Uniprot/SPTREMBL Acc. A0A1I9LM21]; Integrator complex subunit [Uniprot/SPTREMBL Acc. A0A1I9LM22]; Integrator complex subunit [Uniprot/SPTREMBL Acc. A0A1I9LM23]; Integrator complex subunit [Uniprot/SPTREMBL Acc. F4JEH2]
AT4G39160	-0.717276	5.67122e-08	3.87979e-06		Homeodomain-like superfamily protein [Uniprot/SPTREMBL Acc. F4JVA4]; At4g39160 [Uniprot/SPTREMBL Acc. Q700D6]
AT1G05360	-0.716763	2.76446e-07	1.40312e-05	KMS2	AT1G05360 protein [Uniprot/SPTREMBL Acc. C0Z3L0]; Vacuole membrane protein KMS2 [Uniprot/SWISSPROT Acc. F4I8Q7]
AT1G54440	-0.71673	3.24873e-06	0.000103469		Uncharacterized protein [Uniprot/SPTREMBL Acc. A0A178W683]; Polynucleotidyl transferase, ribonuclease H fold protein with HRDC domain-containing protein [Uniprot/SPTREMBL Acc. F4HWX0]; Protein RRP6-like 1 [Uniprot/SWISSPROT Acc. Q0WVE8]
AT1G29630	-0.716708	1.12908e-05	0.000266353	EXO1	5'-3' exonuclease family protein [Uniprot/SPTREMBL Acc. B3H7B3]; Exonuclease 1 [Uniprot/SWISSPROT Acc. Q8L6Z7]
AT1G60900	-0.716426	1.59013e-06	5.93797e-05	U2AF65B	Splicing factor U2af large subunit B [Uniprot/SWISSPROT Acc. Q8L716]
AT1G61500	-0.715879	0.0005604	0.00535995		G-type lectin S-receptor-like serine/threonine-protein kinase At1g61500 [Uniprot/SWISSPROT Acc. Q9SYA0]
AT4G19060	-0.715736	0.000107126	0.00154143		At4g19060 [Uniprot/SPTREMBL Acc. Q501H3]; Probable disease resistance protein At4g19060 [Uniprot/SWISSPROT Acc. Q84WD3]
AT4G00760	-0.715591	2.40561e-05	0.000486902	APRR8
AT2G21380	-0.715395	2.07843e-09	2.65279e-07	KIN7M	Kinesin-like protein KIN-7M, chloroplastic [Uniprot/SWISSPROT Acc. Q9SJU0]
AT4G12560	-0.71488	2.28946e-07	1.22364e-05	CPR30	F-box protein CPR30 [Uniprot/SWISSPROT Acc. Q9SU30]
AT2G39580	-0.714796	1.72146e-07	9.73356e-06		Zinc finger C3H1 domain protein [Uniprot/SPTREMBL Acc. F4IVX7]
AT5G24830	-0.714096	7.70777e-05	0.00119192		Pentatricopeptide repeat-containing protein At5g24830 [Uniprot/SWISSPROT Acc. Q8L6Y3]
AT1G58200	-0.713829	1.04076e-08	9.68752e-07	MSL3	Mechanosensitive ion channel protein 3, chloroplastic [Uniprot/SWISSPROT Acc. Q8L7W1]
AT2G25170	-0.713823	1.01906e-08	9.5869e-07	PKL	CHD3-type chromatin-remodeling factor PICKLE [Uniprot/SWISSPROT Acc. Q9S775]
AT1G59980	-0.713758	0.00028683	0.00324448	ATJ39	Chaperone protein dnaJ 39 [Uniprot/SWISSPROT Acc. Q6XL73]
AT1G06140	-0.713379	0.00248484	0.0159648	PCMP-E61	Pentatricopeptide repeat-containing protein At1g06140, mitochondrial [Uniprot/SWISSPROT Acc. Q9LND4]
AT4G04700	-0.713377	0.00184007	0.0127915	CPK27	Calcium-dependent protein kinase 27 [Uniprot/SWISSPROT Acc. Q9ZSA4]
AT5G37590	-0.71337	1.49956e-05	0.000335693
AT2G04660	-0.712052	3.4715e-06	0.000108941	APC2	APC2 [Uniprot/SPTREMBL Acc. A0A178VYA9]; Anaphase-promoting complex subunit 2 [Uniprot/SWISSPROT Acc. Q8H1U5]
AT1G13650	-0.711658	0.00546509	0.0281534		At1g13650 [Uniprot/SPTREMBL Acc. A2RVL9]
AT3G54670	-0.711501	2.06702e-07	1.13673e-05	SMC1	Structural maintenance of chromosomes protein 1 [Uniprot/SWISSPROT Acc. Q6Q1P4]
AT4G17750	-0.710404	0.000201799	0.00248836	HSFA1A	Heat stress transcription factor A-1a [Uniprot/SWISSPROT Acc. P41151]
AT2G40520	-0.709908	5.29213e-05	0.00089704		Nucleotidyltransferase family protein [Uniprot/SPTREMBL Acc. Q5BPR8]
AT1G30610	-0.708898	1.33122e-08	1.18582e-06	EMB2279	Pentatricopeptide repeat-containing protein At1g30610, chloroplastic [Uniprot/SWISSPROT Acc. Q9SA76]
AT1G11720	-0.708835	4.23517e-08	2.99315e-06	ATSS3	Starch synthase 3 [Uniprot/SPTREMBL Acc. F4IAG1]; Starch synthase 3, chloroplastic/amyloplastic [Uniprot/SWISSPROT Acc. F4IAG2]
AT1G76710	-0.707653	1.38202e-05	0.000315155	ASHH1	SDG26 [Uniprot/SPTREMBL Acc. A0A178W5S3]; Histone-lysine N-methyltransferase ASHH1 [Uniprot/SWISSPROT Acc. Q84WW6]
AT2G04860	-0.707648	0.00172307	0.0121725	PCMP-E74	Pentatricopeptide repeat-containing protein At2g04860 [Uniprot/SWISSPROT Acc. Q9SJ73]
AT2G19400	-0.7071	0.000170724	0.00218354		AGC (cAMP-dependent, cGMP-dependent and protein kinase C) kinase family protein [Uniprot/SPTREMBL Acc. O64573]
AT1G55930	-0.706826	1.32907e-08	1.18582e-06	CBSDUFCH2	DUF21 domain-containing protein At1g55930, chloroplastic [Uniprot/SWISSPROT Acc. Q84R21]
AT5G43730	-0.706743	0.00824084	0.03799		Probable disease resistance protein At5g43730 [Uniprot/SWISSPROT Acc. Q9FG91]
AT1G32750	-0.706697	3.18873e-07	1.58078e-05	TAF1	Transcription initiation factor TFIID subunit 1 [Uniprot/SWISSPROT Acc. Q8LRK9]
AT2G32590	-0.706667	7.30892e-05	0.00114788	CAPH	Condensin complex subunit 2 [Uniprot/SWISSPROT Acc. Q564K3]
AT2G42270	-0.705262	1.84511e-08	1.55452e-06	BRR2B	DExH-box ATP-dependent RNA helicase DExH13 [Uniprot/SWISSPROT Acc. O48534]
AT2G37840	-0.704293	4.16415e-06	0.000124947	ATG1C	Serine/threonine-protein kinase ATG1c [Uniprot/SWISSPROT Acc. F4IRW0]
AT2G17780	-0.704268	0.0068382	0.0332728	MCA2	Protein MID1-COMPLEMENTING ACTIVITY 2 [Uniprot/SWISSPROT Acc. Q3EBY6]
AT5G44660	-0.704134	1.23412e-05	0.000286782		At5g44650 [Uniprot/SPTREMBL Acc. Q9LU00]
AT4G03205	-0.703844	1.99296e-05	0.000417717	hemf2	Coproporphyrinogen-III oxidase 2, chloroplastic [Uniprot/SWISSPROT Acc. Q93Z96]
AT5G42400	-0.703403	5.63513e-07	2.51639e-05	ATXR7
AT2G24530	-0.703301	0.00284864	0.0176851		Putative uncharacterized protein [Uniprot/SPTREMBL Acc. Q58G10]
AT5G15510	-0.70316	0.000402677	0.00420194		TPX2 (Targeting protein for Xklp2) protein family [Uniprot/SPTREMBL Acc. F4K9T9]; TPX2 (Targeting protein for Xklp2) protein family [Uniprot/SPTREMBL Acc. F4K9U0]
AT3G60310	-0.703138	0.00122819	0.00956983		Acyl-CoA synthetase family protein [Uniprot/SPTREMBL Acc. Q9LY34]
AT1G65920	-0.703058	0.00015515	0.00203179		F12P19.9 protein [Uniprot/SPTREMBL Acc. Q9SRZ7]
AT2G37260	-0.702796	0.00636609	0.0316325	WRKY44	WRKY transcription factor [Uniprot/SPTREMBL Acc. A7BI37]; WRKY family transcription factor family protein [Uniprot/SPTREMBL Acc. A8MRJ2]; Putative uncharacterized protein At2g37260 [Uniprot/SPTREMBL Acc. C0SV76]; WRKY transcription factor 44 [Uniprot/SWISSPROT Acc. Q9ZUU0]
AT1G06150	-0.70236	7.73492e-08	5.04925e-06	EMB1444	Transcription factor EMB1444 [Uniprot/SWISSPROT Acc. P0C7P8]
AT1G78260	-0.701297	0.000319225	0.00353246		Putative uncharacterized protein At1g78260 [Uniprot/SPTREMBL Acc. Q0WR30]; At1g78260 [Uniprot/SPTREMBL Acc. Q8LF90]
AT5G50780	-0.701233	0.000171931	0.00219279
AT1G02960	-0.700723	8.35741e-05	0.00126942
AT1G80980	-0.700479	0.00155398	0.011311		At1g80980 [Uniprot/SPTREMBL Acc. Q9SAG2]
AT1G13120	-0.700376	4.70944e-08	3.30104e-06	GLE1	Protein GLE1 [Uniprot/SWISSPROT Acc. Q0WPZ7]
AT1G55250	-0.699256	1.64143e-06	6.07647e-05	HUB2	Histone mono-ubiquitination 2 [Uniprot/SPTREMBL Acc. F4I079]; Histone mono-ubiquitination 2 [Uniprot/SPTREMBL Acc. F4I080]; E3 ubiquitin-protein ligase BRE1-like 2 [Uniprot/SWISSPROT Acc. Q9C895]
AT3G61570	-0.699043	0.00028856	0.00326055	GC3	Golgin candidate 3 [Uniprot/SWISSPROT Acc. Q84WU4]
AT1G51430	-0.699017	0.000792413	0.00690405		CTAGE family protein [Uniprot/SPTREMBL Acc. F4I9I9]
AT3G14172	-0.699003	1.4413e-08	1.27065e-06		GPI-anchored adhesin-like protein [Uniprot/SPTREMBL Acc. F4JFS3]
AT4G02485	-0.698927	0.0104876	0.0452272		2-oxoglutarate (2OG) and Fe(II)-dependent oxygenase superfamily protein [Uniprot/SPTREMBL Acc. Q1ECQ5]
AT4G00480	-0.698804	0.000577561	0.00548751	ATMYC1	MYC1 [Uniprot/SPTREMBL Acc. C0SVG1]; Basic helix-loop-helix (BHLH) DNA-binding superfamily protein [Uniprot/SPTREMBL Acc. F4JHC4]; Transcription factor MYC1 [Uniprot/SWISSPROT Acc. Q8W2F1]
AT2G30580	-0.698467	0.00331418	0.0197706	DRIP2	E3 ubiquitin protein ligase DRIP2 [Uniprot/SWISSPROT Acc. Q94AY3]
AT1G10930	-0.698334	2.08948e-08	1.72042e-06	RECQL4A	ATP-dependent DNA helicase Q-like 4A [Uniprot/SWISSPROT Acc. Q8L840]
AT3G20475	-0.697574	0.00934205	0.0415978	MSH5	MUTS-homologue 5 [Uniprot/SPTREMBL Acc. A0A1I9LLC6]; MUTS-homologue 5 [Uniprot/SPTREMBL Acc. A0A1I9LLC7]; DNA mismatch repair protein MSH5 [Uniprot/SWISSPROT Acc. F4JEP5]
AT3G02860	-0.697566	4.36694e-07	2.01859e-05		At3g02860 [Uniprot/SPTREMBL Acc. A2RVV3]; F13E7.20 protein [Uniprot/SPTREMBL Acc. Q9M8S7]
AT5G58690	-0.697341	0.00295944	0.0181352	PLC5	Phosphoinositide phospholipase C 5 [Uniprot/SWISSPROT Acc. Q944C2]
AT4G05040	-0.696939	9.33797e-05	0.00138876		AT4G05040 protein [Uniprot/SPTREMBL Acc. Q94A85]
AT4G02390	-0.696368	0.00263962	0.0167205	PARP2	Poly [ADP-ribose] polymerase 2 [Uniprot/SWISSPROT Acc. Q11207]
AT1G61370	-0.696206	0.00387183	0.022011		G-type lectin S-receptor-like serine/threonine-protein kinase At1g61370 [Uniprot/SWISSPROT Acc. O64783]
AT1G61100	-0.695457	7.99948e-08	5.2021e-06
AT2G47410	-0.6947	2.0923e-08	1.72042e-06		WD40 domain-containing protein [Uniprot/SPTREMBL Acc. F4IL43]
AT2G02410	-0.694651	6.82087e-05	0.00109206		At2g02410 [Uniprot/SPTREMBL Acc. Q8GZ36]
AT5G49390	-0.694218	0.00478687	0.0256485
AT1G49180	-0.694124	0.00318714	0.0191868		Protein kinase family protein [Uniprot/SPTREMBL Acc. F4I1N7]; Serine/threonine-protein kinase ATG1t [Uniprot/SWISSPROT Acc. F4I1N8]
AT1G69526	-0.693727	0.000822309	0.0071246		At1g69526 [Uniprot/SPTREMBL Acc. B4F7P0]; S-adenosyl-L-methionine-dependent methyltransferases superfamily protein [Uniprot/SPTREMBL Acc. F4I261]; S-adenosyl-L-methionine-dependent methyltransferases superfamily protein [Uniprot/SPTREMBL Acc. F4I262]
AT1G17140	-0.693675	1.63613e-06	6.07001e-05	ICR1	Interactor of constitutive active ROPs 1 [Uniprot/SWISSPROT Acc. Q8LE98]
AT3G08020	-0.693334	1.72442e-07	9.73356e-06		PHD finger family protein [Uniprot/SPTREMBL Acc. Q0WKW1]
AT1G54260	-0.69323	0.000711923	0.00638156		Winged-helix DNA-binding transcription factor family protein [Uniprot/SPTREMBL Acc. F4HV94]
AT1G23790	-0.692421	0.000537423	0.00520472		At1g23790 [Uniprot/SPTREMBL Acc. Q9ZUB7]
AT1G60200	-0.692279	3.49245e-08	2.64262e-06		Putative uncharacterized protein At1g60210 [Uniprot/SPTREMBL Acc. Q8VY15]
AT2G32970	-0.692125	2.27666e-07	1.22062e-05		G1/S-specific cyclin-E protein [Uniprot/SPTREMBL Acc. F4IUT0]; Expressed protein [Uniprot/SPTREMBL Acc. O48768]
AT5G16730	-0.692082	2.62697e-08	2.08972e-06		WEB family protein At5g16730, chloroplastic [Uniprot/SWISSPROT Acc. Q9LFE4]
AT3G04160	-0.691689	0.000297585	0.00333963		U11/U12 small nuclear ribonucleoprotein 48 kDa protein [Uniprot/SWISSPROT Acc. Q9M8X2]
AT1G71830	-0.690955	0.000107564	0.00154464	SERK1	SERK1 [Uniprot/SPTREMBL Acc. A0A178W829]; Somatic embryogenesis receptor kinase 1 [Uniprot/SWISSPROT Acc. Q94AG2]
AT1G16800	-0.690477	1.36864e-06	5.27203e-05
AT1G36180	-0.690408	0.000997707	0.00822351	ACC2	Acetyl-CoA carboxylase 2 [Uniprot/SPTREMBL Acc. B3H4A7]; Acetyl-CoA carboxylase 2 [Uniprot/SWISSPROT Acc. F4I1L3]
AT1G21060	-0.689918	6.63987e-06	0.000178276
AT1G66980	-0.689221	2.24383e-08	1.82744e-06	SNC4	Protein SUPPRESSOR OF NPR1-1 CONSTITUTIVE 4 [Uniprot/SWISSPROT Acc. D7SFH9]
AT5G23480	-0.68699	0.000423985	0.00433957
AT3G27870	-0.686814	3.40263e-07	1.66272e-05	ALA8	Phospholipid-transporting ATPase [Uniprot/SPTREMBL Acc. A0A1I9LQR1]; Phospholipid-transporting ATPase [Uniprot/SPTREMBL Acc. A0A1I9LQR2]; Probable phospholipid-transporting ATPase 8 [Uniprot/SWISSPROT Acc. Q9LK90]
AT5G07810	-0.686559	1.60876e-05	0.000355028
AT2G42920	-0.686474	0.000121355	0.0016998	PCMP-E75	Pentatricopeptide repeat-containing protein At2g42920, chloroplastic [Uniprot/SWISSPROT Acc. Q9SJG6]
AT5G54730	-0.686277	1.47421e-05	0.000331319	ATG18F	Autophagy-related protein 18f [Uniprot/SWISSPROT Acc. Q9FH32]
AT2G39280	-0.685965	1.15227e-06	4.54085e-05		Ypt/Rab-GAP domain of gyp1p superfamily protein [Uniprot/SPTREMBL Acc. F4IUX9]
AT1G73310	-0.685801	0.00251734	0.0161191	SCPL4	Serine carboxypeptidase-like 4 [Uniprot/SWISSPROT Acc. Q9CAU4]
AT1G06550	-0.685286	9.57833e-06	0.000234696		3-hydroxyisobutyryl-CoA hydrolase-like protein 5 [Uniprot/SWISSPROT Acc. Q9SHJ8]
AT1G64570	-0.685011	9.16058e-06	0.000228054	DUO3	Homeodomain-like superfamily protein [Uniprot/SPTREMBL Acc. F4I6S6]
AT4G15540	-0.684439	2.77842e-06	9.29928e-05		WAT1-related protein At4g15540 [Uniprot/SWISSPROT Acc. F4JK59]
AT3G58810	-0.684326	0.00713085	0.0343275	MTPA2	Metal tolerance protein A2 [Uniprot/SPTREMBL Acc. Q3EAH9]; Metal tolerance protein A2 [Uniprot/SWISSPROT Acc. Q9LXS1]
AT1G53350	-0.684282	0.000281694	0.0032012	RPP8L2	Probable disease resistance RPP8-like protein 2 [Uniprot/SWISSPROT Acc. P0C8S1]
AT3G55710	-0.684122	0.0019225	0.0132156	UGT76F2	UDP-glycosyltransferase 76F2 [Uniprot/SWISSPROT Acc. Q9M051]; Glycosyltransferase [Uniprot/SPTREMBL Acc. W8QNJ8]
AT1G21560	-0.683835	0.000280413	0.00318877		F14J8.16 protein [Uniprot/SPTREMBL Acc. Q9LPK4]
AT1G10890	-0.683158	2.79959e-06	9.3336e-05
AT1G63740	-0.681951	0.0019492	0.0133456		Disease resistance protein (TIR-NBS-LRR class) family [Uniprot/SPTREMBL Acc. F4I3Q6]; Disease resistance protein (TIR-NBS-LRR class) family [Uniprot/SPTREMBL Acc. Q9CAD9]
AT2G35340	-0.681791	0.000323866	0.00356211	MEE29	Probable pre-mRNA-splicing factor ATP-dependent RNA helicase DEAH6 [Uniprot/SWISSPROT Acc. F4IJV4]
AT3G43210	-0.681654	2.73288e-05	0.000539728	KIN7B	Kinesin-like protein KIN-7B [Uniprot/SWISSPROT Acc. Q8LNZ2]
AT5G60210	-0.68154	4.15268e-06	0.000124821	RIP5	Interactor of constitutive active ROPs 3 [Uniprot/SWISSPROT Acc. Q9LSS5]
AT2G04235	-0.68133	0.00019623	0.00243373		Uncharacterized protein [Uniprot/SPTREMBL Acc. F4IV62]
AT4G14150	-0.680372	0.000314463	0.00348872	KIN12A	Kinesin-like protein KIN-12A [Uniprot/SWISSPROT Acc. Q9LDN0]
AT4G31060	-0.680213	0.000742835	0.00656711	ERF015	Putative uncharacterized protein At4g31060 [Uniprot/SPTREMBL Acc. C0SVK9]; Ethylene-responsive transcription factor ERF015 [Uniprot/SWISSPROT Acc. Q6NLD5]
AT1G17630	-0.680198	0.000783341	0.0068392	PCMP-E72	Putative pentatricopeptide repeat-containing protein At1g17630 [Uniprot/SWISSPROT Acc. Q9LNP2]
AT3G48670	-0.680188	2.02307e-07	1.11615e-05	IDN2	Protein INVOLVED IN DE NOVO 2 [Uniprot/SWISSPROT Acc. Q8VZ79]
AT5G13460	-0.680141	2.80911e-05	0.000552232	IQD11	IQ-domain 11 [Uniprot/SPTREMBL Acc. Q9LYR0]
AT4G11960	-0.679453	9.64107e-05	0.00142639	PGRL1B	PGR5-like B [Uniprot/SPTREMBL Acc. F4JPU9]; PGR5-like protein 1B, chloroplastic [Uniprot/SWISSPROT Acc. Q8GYC7]
AT5G18630	-0.678962	1.59969e-05	0.000354398		Alpha/beta-Hydrolases superfamily protein [Uniprot/SPTREMBL Acc. F4JY28]; Alpha/beta-Hydrolases superfamily protein [Uniprot/SPTREMBL Acc. Q6DBI3]; AT5g18630/T1A4_10 [Uniprot/SPTREMBL Acc. Q93Z64]
AT1G53800	-0.678948	2.33773e-08	1.88941e-06		AT1G53800 protein [Uniprot/SPTREMBL Acc. B9DHC9]; Muscle M-line assembly protein [Uniprot/SPTREMBL Acc. F4HTD0]
AT1G08600	-0.678821	4.20289e-08	2.99159e-06	ATRX	CHR20 [Uniprot/SPTREMBL Acc. A0A178VZQ9]; Protein CHROMATIN REMODELING 20 [Uniprot/SWISSPROT Acc. F4HW51]
AT3G18730	-0.678784	2.10684e-05	0.000437297	TSK	Protein TONSOKU [Uniprot/SWISSPROT Acc. Q6Q4D0]
AT4G16845	-0.678551	3.21662e-06	0.000103022	VRN2	Polycomb group protein VERNALIZATION 2 [Uniprot/SWISSPROT Acc. Q8W5B1]
AT1G60640	-0.678542	6.80509e-06	0.000181572		Stress response protein [Uniprot/SPTREMBL Acc. F4HPW9]; Stress response protein [Uniprot/SPTREMBL Acc. F4HPX0]; Stress response protein [Uniprot/SPTREMBL Acc. F4HPX1]; Stress response protein [Uniprot/SPTREMBL Acc. F4HPX2]
AT2G29525	-0.678422	0.0081085	0.0376335	IPCS3	Phosphatidylinositol:ceramide inositolphosphotransferase 3 [Uniprot/SWISSPROT Acc. Q56Y01]
AT4G15180	-0.678271	3.5617e-08	2.67175e-06	ATXR3	Histone-lysine N-methyltransferase ATXR3 [Uniprot/SWISSPROT Acc. O23372]
AT4G30490	-0.678072	1.06341e-05	0.000255085		AFG1-like ATPase family protein [Uniprot/SPTREMBL Acc. Q8L517]
AT1G15200	-0.678044	3.4806e-06	0.000109027		Protein-protein interaction regulator family protein [Uniprot/SPTREMBL Acc. F4HZI8]
AT5G40060	-0.677799	3.96179e-05	0.000719305		Disease resistance protein (NBS-LRR class) family [Uniprot/SPTREMBL Acc. F4KFY1]
AT1G22310	-0.676945	0.00322861	0.0194023	MBD8	Methyl-CpG-binding domain-containing protein 8 [Uniprot/SWISSPROT Acc. Q9LME6]
AT1G32330	-0.676876	0.00141086	0.0105718	HSFA1D	Heat stress transcription factor A-1d [Uniprot/SWISSPROT Acc. Q9LQM7]
AT1G10450	-0.676693	4.90351e-08	3.40913e-06	SNL6	SNL6 [Uniprot/SPTREMBL Acc. A0A178WJA6]; Paired amphipathic helix protein Sin3-like 6 [Uniprot/SWISSPROT Acc. Q9XIK6]
AT1G70290	-0.676535	2.68504e-05	0.000532741	TPS8	Glycosyltransferase [Uniprot/SPTREMBL Acc. A0A068FL15]; Probable alpha,alpha-trehalose-phosphate synthase [UDP-forming] 8 [Uniprot/SWISSPROT Acc. Q0WUI9]
AT2G02790	-0.675959	1.1378e-06	4.51502e-05	IQD29	IQ-domain 29 [Uniprot/SPTREMBL Acc. F4IRA9]
AT1G12790	-0.674886	0.0112416	0.0473333	PTD	Protein PARTING DANCERS [Uniprot/SWISSPROT Acc. F4IDW9]
AT1G26580	-0.674297	0.000144136	0.00192325		At1g26580 [Uniprot/SPTREMBL Acc. Q9FZE2]
AT1G20970	-0.674144	4.18293e-08	2.99159e-06		Calponin-like domain protein [Uniprot/SPTREMBL Acc. F4HWC3]
AT3G06910	-0.67406	0.000941817	0.0078999	ULP1A	ULP1A [Uniprot/SPTREMBL Acc. A0A178VE32]; Ubiquitin-like-specific protease 1A [Uniprot/SWISSPROT Acc. Q8GYL3]
AT5G15020	-0.673944	2.56816e-08	2.05249e-06	SNL2	SIN3-like 2 [Uniprot/SPTREMBL Acc. F4K8B0]; Paired amphipathic helix protein Sin3-like 2 [Uniprot/SWISSPROT Acc. Q9LFQ3]
AT4G01593	-0.673219	0.00863494	0.0392274
AT1G70060	-0.672763	4.15796e-08	2.99159e-06	SNL4	Paired amphipathic helix protein Sin3-like 4 [Uniprot/SWISSPROT Acc. O04539]
AT4G32440	-0.67242	0.000233409	0.00278576
AT1G03830	-0.672285	2.35374e-07	1.24083e-05		Guanylate-binding family protein [Uniprot/SPTREMBL Acc. F4I2I5]; F11M21.24 protein [Uniprot/SPTREMBL Acc. Q9ZWA5]
AT3G61740	-0.672061	3.76451e-05	0.000691563	ATX3	Histone-lysine N-methyltransferase [Uniprot/SPTREMBL Acc. F4JFG2]; Histone-lysine N-methyltransferase ATX3 [Uniprot/SWISSPROT Acc. Q9M364]
AT5G61460	-0.671517	5.64126e-06	0.000155617	SMC6B	Structural maintenance of chromosomes protein 6B [Uniprot/SWISSPROT Acc. Q9FII7]
AT1G26330	-0.671062	0.00334815	0.0199246		DNA binding protein [Uniprot/SPTREMBL Acc. F4IE60]; DNA binding protein [Uniprot/SPTREMBL Acc. F4IE61]
AT3G21430	-0.670944	1.31527e-07	7.75692e-06	ALY3	DNA binding protein [Uniprot/SPTREMBL Acc. A0A1I9LMF3]; Protein ALWAYS EARLY 3 [Uniprot/SWISSPROT Acc. Q6A332]
AT5G08780	-0.670205	0.000644378	0.00596041		At5g08780 [Uniprot/SPTREMBL Acc. Q6AWW7]
AT1G44910	-0.670137	1.81061e-07	1.01531e-05	PRP40A	Pre-mRNA-processing protein 40A [Uniprot/SWISSPROT Acc. B6EUA9]
AT4G34140	-0.66993	5.93626e-05	0.00097811		D111/G-patch domain-containing protein [Uniprot/SPTREMBL Acc. F4JKK8]; D111/G-patch domain-containing protein [Uniprot/SPTREMBL Acc. F4JKK9]
AT1G60260	-0.669918	0.000199123	0.0024607	BGLU5
AT3G12340	-0.669864	2.00962e-05	0.000420396	FKBP43	Peptidylprolyl isomerase [Uniprot/SPTREMBL Acc. A0A1I9LQ76]; Peptidyl-prolyl cis-trans isomerase FKBP43 [Uniprot/SWISSPROT Acc. F4J9Q6]
AT2G03070	-0.669817	3.83953e-07	1.81627e-05	MED8	Mediator of RNA polymerase II transcription subunit 8 [Uniprot/SWISSPROT Acc. Q4V3C1]
AT1G53590	-0.669332	5.74773e-08	3.91647e-06	NTMC2T6.1	C2 domain-containing protein At1g53590 [Uniprot/SWISSPROT Acc. Q93XX4]
AT3G16710	-0.669312	0.00508089	0.0267957		Putative pentatricopeptide repeat-containing protein At3g16710, mitochondrial [Uniprot/SWISSPROT Acc. Q9LUR2]
AT1G50260	-0.667931	6.12338e-05	0.00100218	NTMC2TYPE5.1	N-terminal-transmembrane-C2 domain type 5.1 [Uniprot/SPTREMBL Acc. F4I4Z6]; At1g50260 [Uniprot/SPTREMBL Acc. Q8L626]
AT1G61490	-0.667319	0.000125549	0.00173587		G-type lectin S-receptor-like serine/threonine-protein kinase At1g61490 [Uniprot/SWISSPROT Acc. O64770]
AT5G19840	-0.66708	0.00033187	0.00363146		2-oxoglutarate (2OG) and Fe(II)-dependent oxygenase superfamily protein [Uniprot/SPTREMBL Acc. F4K2M8]
AT3G59040	-0.666647	1.10318e-07	6.69065e-06		Tetratricopeptide repeat (TPR)-like superfamily protein [Uniprot/SPTREMBL Acc. F4J741]; Pentatricopeptide repeat-containing protein At3g59040 [Uniprot/SWISSPROT Acc. Q9LYT2]
AT1G68890	-0.666618	4.0432e-07	1.88422e-05	PHYLLO	Protein PHYLLO, chloroplastic [Uniprot/SWISSPROT Acc. Q15KI9]
AT5G04220	-0.666175	6.55657e-06	0.000176316	SYT3	SYTC [Uniprot/SPTREMBL Acc. A0A178UMQ2]; Synaptotagmin-3 [Uniprot/SWISSPROT Acc. Q7XA06]
AT2G11225	-0.665954	8.19524e-06	0.000209199
AT3G55660	-0.664875	0.000101416	0.00147997	ROPGEF6	ROP (Rho of plants) guanine nucleotide exchange factor 6 [Uniprot/SPTREMBL Acc. A0A1I9LLC8]; Rop guanine nucleotide exchange factor 6 [Uniprot/SWISSPROT Acc. Q9M056]
AT1G49160	-0.664369	0.00098159	0.00812198	WNK7	AT1G49160 protein [Uniprot/SPTREMBL Acc. B9DGB8]; Probable serine/threonine-protein kinase WNK7 [Uniprot/SWISSPROT Acc. Q8LST2]
AT3G18750	-0.664178	0.00162905	0.0116895	WNK6	With no lysine (K) kinase 6 [Uniprot/SPTREMBL Acc. A0A1I9LP39]; Probable serine/threonine-protein kinase WNK6 [Uniprot/SWISSPROT Acc. Q8S8Y8]
AT1G53140	-0.663929	0.000860756	0.00739032	DRP5A	DRP5A [Uniprot/SPTREMBL Acc. A0A178WBH9]; Dynamin-related protein 5A [Uniprot/SWISSPROT Acc. F4HPR5]
AT1G76170	-0.663523	0.00394773	0.0222832		Cytoplasmic tRNA 2-thiolation protein 1 [Uniprot/SPTREMBL Acc. F4I2A4]
AT3G51280	-0.662301	7.42823e-05	0.0011633		Protein POLLENLESS 3-LIKE 2 [Uniprot/SWISSPROT Acc. Q9SD20]
AT4G10890	-0.662283	3.13247e-06	0.000101467		DDE family endonuclease [Uniprot/SPTREMBL Acc. F4JN57]
AT2G27980	-0.662026	4.32519e-06	0.000128427		Acyl-CoA N-acyltransferase with RING/FYVE/PHD-type zinc finger domain-containing protein [Uniprot/SPTREMBL Acc. F4IHN9]
AT4G29750	-0.661938	6.44691e-08	4.34101e-06		CRS1 / YhbY (CRM) domain-containing protein [Uniprot/SPTREMBL Acc. F4JNR2]
AT4G34900	-0.661924	1.13112e-06	4.49895e-05	XDH2	Xanthine dehydrogenase 2 [Uniprot/SWISSPROT Acc. F4JLI5]
AT1G02010	-0.661266	2.36234e-05	0.000479847	SEC1A	SEC1A [Uniprot/SPTREMBL Acc. A0A178WGV3]; Secretory 1A [Uniprot/SPTREMBL Acc. F4HVU5]; Protein transport Sec1a [Uniprot/SWISSPROT Acc. Q9C5P7]
AT2G33640	-0.660492	0.00869468	0.0394234	PAT21	S-acyltransferase [Uniprot/SPTREMBL Acc. A0A178VPS5]; Protein S-acyltransferase 21 [Uniprot/SWISSPROT Acc. Q6DR03]
AT2G26270	-0.660102	0.00180149	0.012581
AT3G02930	-0.660011	9.60085e-05	0.00142291		WEB family protein At3g02930, chloroplastic [Uniprot/SWISSPROT Acc. Q9M8T5]
AT5G49430	-0.659338	5.97178e-07	2.64599e-05		WD40/YVTN repeat and Bromo-WDR9-I-like domain-containing protein [Uniprot/SPTREMBL Acc. F4K639]
AT4G37920	-0.657935	1.09616e-07	6.67175e-06		Uncharacterized protein At4g37920, chloroplastic [Uniprot/SWISSPROT Acc. Q84WN0]
AT5G24670	-0.655277	4.54498e-05	0.000801369		Cytidine/deoxycytidylate deaminase family protein [Uniprot/SPTREMBL Acc. F4KH85]; Cytidine/deoxycytidylate deaminase family protein [Uniprot/SPTREMBL Acc. F4KH86]
AT3G09360	-0.655197	9.56529e-06	0.000234696		Cyclin/Brf1-like TBP-binding protein [Uniprot/SPTREMBL Acc. A0A1I9LNM0]; Cyclin/Brf1-like TBP-binding protein [Uniprot/SPTREMBL Acc. Q0WVQ3]
AT1G65950	-0.655169	4.45537e-05	0.000789627		Protein kinase superfamily protein [Uniprot/SPTREMBL Acc. F4ID59]
AT4G08310	-0.655127	3.2112e-07	1.58274e-05		DNA ligase [Uniprot/SPTREMBL Acc. Q9SUE9]
AT2G41310	-0.655051	0.000128674	0.00176198	ARR8	Two-component response regulator ARR8 [Uniprot/SWISSPROT Acc. O80365]; Putative two-component response regulator 3 protein [Uniprot/SPTREMBL Acc. Q0WRG3]
AT4G00060	-0.654148	2.80533e-07	1.41951e-05	MEE44	Nucleotidyltransferase family protein [Uniprot/SPTREMBL Acc. F4JH01]
AT4G18140	-0.65383	0.00159119	0.0114828	SSP4b	SCP1-like small phosphatase 4b [Uniprot/SPTREMBL Acc. F4JQR6]; SCP1-like small phosphatase 4b [Uniprot/SPTREMBL Acc. F4JQR8]
AT1G75730	-0.653728	0.000111933	0.00159666		At1g75730 [Uniprot/SPTREMBL Acc. A4FVS5]
AT2G45920	-0.653356	0.00495829	0.0263485	PUB37	U-box domain-containing protein 37 [Uniprot/SWISSPROT Acc. Q683D5]
AT5G19830	-0.653126	0.00467938	0.0252784		Uncharacterized protein [Uniprot/SPTREMBL Acc. A0A178UFB4]; Peptidyl-tRNA hydrolase, mitochondrial [Uniprot/SWISSPROT Acc. Q6NLS8]
AT5G41150	-0.65238	2.21554e-05	0.000455528	UVH1	Restriction endonuclease, type II-like superfamily protein [Uniprot/SPTREMBL Acc. F4JWY5]; Ultraviolet hypersensitive 1 [Uniprot/SPTREMBL Acc. Q2F6I1]; DNA repair endonuclease UVH1 [Uniprot/SWISSPROT Acc. Q9LKI5]
AT1G12620	-0.652363	0.000484453	0.00480603		Pentatricopeptide repeat-containing protein At1g12620 [Uniprot/SWISSPROT Acc. Q9ASZ8]
AT2G19260	-0.652299	0.000321006	0.00353976		RING/FYVE/PHD zinc finger superfamily protein [Uniprot/SPTREMBL Acc. F4ISG1]
AT2G32320	-0.652043	0.000124302	0.00172421	THG2	tRNA(His) guanylyltransferase 2 [Uniprot/SWISSPROT Acc. F4ISV6]
AT5G17570	-0.651872	0.00237357	0.0154531		At5g17570 [Uniprot/SPTREMBL Acc. A2RVM4]
AT2G07170	-0.651656	0.00067902	0.00618327	TOR1L2	TORTIFOLIA1-like protein 2 [Uniprot/SWISSPROT Acc. F4IK92]
AT3G05370	-0.65123	0.00103523	0.0084453	AtRLP31	AT3g05370/T12H1_34 [Uniprot/SPTREMBL Acc. Q8RX63]
AT5G47380	-0.649995	0.000119643	0.0016816
AT5G45060	-0.64963	1.64099e-05	0.000360744		Disease resistance protein (TIR-NBS-LRR class) family [Uniprot/SPTREMBL Acc. Q9FHF0]
AT5G48610	-0.649387	0.000291308	0.00328644		Myb-like protein X [Uniprot/SPTREMBL Acc. Q0WVL0]
AT4G21190	-0.649041	3.72168e-06	0.000114482	EMB1417	Pentatricopeptide repeat-containing protein At4g21190 [Uniprot/SWISSPROT Acc. Q8LG95]
AT4G03440	-0.646645	0.0087064	0.0394556		Ankyrin repeat family protein [Uniprot/SPTREMBL Acc. Q9ZT72]
AT5G49110	-0.646603	0.000206517	0.00253557		Fanconi anemia group I-like protein [Uniprot/SPTREMBL Acc. B3H5R7]; Fanconi anemia group I-like protein [Uniprot/SPTREMBL Acc. F4K4R1]
AT1G63420	-0.64639	3.70823e-07	1.77156e-05		Glycosyltransferase [Uniprot/SPTREMBL Acc. F4I232]
AT4G30990	-0.646231	1.01687e-07	6.30029e-06
AT1G63490	-0.645945	2.76473e-07	1.40312e-05
AT1G50910	-0.645934	0.00166685	0.0118819		Putative uncharacterized protein At1g50910 [Uniprot/SPTREMBL Acc. Q56Y76]
AT5G58980	-0.645861	0.000888077	0.00757545		Neutral ceramidase 3 [Uniprot/SPTREMBL Acc. F4KHQ8]
AT1G05030	-0.645374	0.000517439	0.00507784		Probable plastidic glucose transporter 1 [Uniprot/SWISSPROT Acc. Q0WVE9]
AT2G39340	-0.645077	1.05782e-07	6.48455e-06	SAC3A	SAC3 family protein A [Uniprot/SWISSPROT Acc. F4IUY8]
AT4G15570	-0.644928	5.55575e-05	0.000927025	MAA3	Probable helicase MAGATAMA 3 [Uniprot/SWISSPROT Acc. B6SFA4]
AT4G15030	-0.644634	0.00115112	0.00908519		Folate-sensitive fragile site protein [Uniprot/SPTREMBL Acc. F4JJC3]
AT5G24740	-0.644502	1.87482e-07	1.04107e-05		Vacuolar protein sorting-associated protein, putative (DUF1162) [Uniprot/SPTREMBL Acc. F4KIH9]
AT3G52390	-0.644453	0.000114848	0.00163414		TatD related DNase [Uniprot/SPTREMBL Acc. F4J6X3]; At3g52390 [Uniprot/SPTREMBL Acc. Q84TD7]
AT1G11170	-0.644446	0.00846647	0.0387171		At1g11170/T28P6_16 [Uniprot/SPTREMBL Acc. Q8S9J5]
AT1G62130	-0.643652	5.65235e-05	0.000940391		AAA-type ATPase family protein [Uniprot/SPTREMBL Acc. F4HX45]
AT2G31830	-0.643397	0.00707144	0.0341164		Endonuclease/exonuclease/phosphatase family protein [Uniprot/SPTREMBL Acc. F4IRT2]; Type II inositol polyphosphate 5-phosphatase 14 [Uniprot/SWISSPROT Acc. Q9SKB7]
AT2G01980	-0.643339	4.92554e-05	0.000847837	NHX7	Salt overly sensitive 1 [Uniprot/SPTREMBL Acc. M5BF34]; Sodium/hydrogen exchanger 7 [Uniprot/SWISSPROT Acc. Q9LKW9]
AT3G43920	-0.643022	0.000257748	0.00299271	DCL3	Dicer-like 3 [Uniprot/SPTREMBL Acc. A0A1I9LMD2]; Dicer-like 3 [Uniprot/SPTREMBL Acc. A0A1I9LMD3]; Dicer-like 3 [Uniprot/SPTREMBL Acc. A0A1I9LMD4]; Dicer-like 3 [Uniprot/SPTREMBL Acc. F4J0I5]; Endoribonuclease Dicer homolog 3 [Uniprot/SWISSPROT Acc. Q9LXW7]
AT2G26030	-0.642785	0.00393165	0.0222071		F-box/FBD/LRR-repeat protein At2g26030 [Uniprot/SWISSPROT Acc. Q8H1M0]
AT1G14970	-0.642157	0.000290047	0.00327437		O-fucosyltransferase family protein [Uniprot/SPTREMBL Acc. F4HXW9]
AT3G54170	-0.641195	1.21645e-05	0.000283445	FIP37	FIP37 [Uniprot/SPTREMBL Acc. A0A178V9T4]; FKBP12-interacting protein of 37 kDa [Uniprot/SWISSPROT Acc. Q9ZSZ8]
AT4G00990	-0.640876	3.11301e-06	0.00010122		Putative uncharacterized protein At4g00990 [Uniprot/SPTREMBL Acc. Q8VYB9]
AT2G33560	-0.640578	0.0015471	0.0112764	BUBR1	BUBR1 [Uniprot/SPTREMBL Acc. A0A178VTK5]; BUBR1 [Uniprot/SPTREMBL Acc. A0A178VU51]; Mitotic spindle checkpoint protein BUBR1 [Uniprot/SWISSPROT Acc. O22806]
AT3G55630	-0.640439	0.00130239	0.00996188	FPGS3	Folylpolyglutamate synthase [Uniprot/SPTREMBL Acc. A0A178V748]; DHFS-FPGS homolog D [Uniprot/SPTREMBL Acc. A0A1I9LRU3]; DHFS-FPGS homolog D [Uniprot/SPTREMBL Acc. A0A1I9LRU5]; Folylpolyglutamate synthase [Uniprot/SWISSPROT Acc. Q8W035]
AT5G13690	-0.640191	6.59671e-05	0.00106137	NAGLU	Alpha-N-acetylglucosaminidase [Uniprot/SWISSPROT Acc. Q9FNA3]
AT4G26140	-0.64002	0.000992276	0.00819059	BGAL12	Beta-galactosidase 12 [Uniprot/SWISSPROT Acc. Q9SCV0]
AT3G04450	-0.640012	0.00111406	0.00887046	PHL13	Uncharacterized protein [Uniprot/SPTREMBL Acc. A0A178VHS9]; Homeodomain-like superfamily protein [Uniprot/SPTREMBL Acc. A0A1I9LQD6]; Myb family transcription factor PHL13 [Uniprot/SWISSPROT Acc. F4J3P7]
AT3G48500	-0.639843	1.12367e-07	6.75465e-06	PDE312	TAC10 [Uniprot/SPTREMBL Acc. A0A178VIV9]; Protein PLASTID TRANSCRIPTIONALLY ACTIVE 10 [Uniprot/SWISSPROT Acc. F4JF21]
AT5G64830	-0.6398	3.94059e-06	0.000119914		AT5G64830 protein [Uniprot/SPTREMBL Acc. B9DH89]; AT5g64830/MXK3_5 [Uniprot/SPTREMBL Acc. Q9LV94]
AT2G35350	-0.639756	0.000149286	0.00197466	PLL1	PLL1 [Uniprot/SPTREMBL Acc. A0A178VV40]; Protein phosphatase 2C 29 [Uniprot/SWISSPROT Acc. O82302]
AT4G19610	-0.639029	2.30087e-07	1.22591e-05		Nucleotide/nucleic acid binding protein [Uniprot/SPTREMBL Acc. F4JT92]
AT5G34940	-0.638823	0.00482188	0.0257714	AtGUS3	Glucuronidase 3 [Uniprot/SPTREMBL Acc. F4JWV5]; Glucuronidase 3 [Uniprot/SPTREMBL Acc. F4JWV6]; Heparanase-like protein 3 [Uniprot/SWISSPROT Acc. Q9FZP1]
AT4G21270	-0.638726	7.18774e-05	0.00113406	KIN14C	Kinesin-like protein [Uniprot/SPTREMBL Acc. A0A178UZL2]; Kinesin-like protein KIN-14C [Uniprot/SWISSPROT Acc. Q07970]
AT2G45900	-0.638695	0.00131894	0.010075		Phosphatidylinositol N-acetyglucosaminlytransferase subunit P-like protein [Uniprot/SPTREMBL Acc. O80829]
AT2G38580	-0.638109	6.32714e-05	0.00102766		Mitochondrial ATP synthase D chain-related protein [Uniprot/SPTREMBL Acc. Q682E1]
AT3G02680	-0.638051	0.00821741	0.0379127	NBS1	Nijmegen breakage syndrome 1 protein [Uniprot/SWISSPROT Acc. Q0H8D7]
AT3G50380	-0.637292	1.8892e-07	1.04566e-05
AT1G05820	-0.637238	0.0112248	0.0472968	SPPL5	SIGNAL PEPTIDE PEPTIDASE-LIKE 5 [Uniprot/SPTREMBL Acc. B3H5D5]; Signal peptide peptidase-like 5 [Uniprot/SWISSPROT Acc. Q9MA44]
AT5G45710	-0.637049	0.00202932	0.013772	HSFA4C	RHA1 [Uniprot/SPTREMBL Acc. A0A178UPK9]; Winged-helix DNA-binding transcription factor family protein [Uniprot/SPTREMBL Acc. Q3E8G3]; Heat stress transcription factor A-4c [Uniprot/SWISSPROT Acc. Q9FK72]
AT1G03270	-0.635946	0.00408491	0.0228838	CBSDUF4	Uncharacterized protein [Uniprot/SPTREMBL Acc. A0A178W3C6]; Putative DUF21 domain-containing protein At1g03270 [Uniprot/SWISSPROT Acc. Q9ZVS8]
AT5G67270	-0.635934	0.00145199	0.0107877	EB1C	EB1C [Uniprot/SPTREMBL Acc. A0A178UNG3]; Microtubule-associated protein RP/EB family member 1C [Uniprot/SWISSPROT Acc. Q9FGQ6]
AT4G19440	-0.635881	6.02006e-05	0.000986218		Pentatricopeptide repeat-containing protein At4g19440, chloroplastic [Uniprot/SWISSPROT Acc. Q940A6]
AT1G72990	-0.635481	0.0021097	0.0141871	BGAL17	Beta-galactosidase 17 [Uniprot/SWISSPROT Acc. Q93Z24]
AT3G58430	-0.635254	0.0113625	0.0477126		MATH domain and coiled-coil domain-containing protein At3g58430 [Uniprot/SWISSPROT Acc. F4J5U9]
AT4G35740	-0.634573	0.0015224	0.0111558	RECQL3	ATP-dependent DNA helicase Q-like 3 [Uniprot/SWISSPROT Acc. Q9FT72]
AT1G25390	-0.634168	0.000177209	0.0022407	LRK10L-1.1	Uncharacterized protein [Uniprot/SPTREMBL Acc. A0A178WD71]; LEAF RUST 10 DISEASE-RESISTANCE LOCUS RECEPTOR-LIKE PROTEIN KINASE-like 1.1 [Uniprot/SWISSPROT Acc. Q9C6K9]
AT1G17145	-0.633923	0.000518211	0.00508198		Putative uncharacterized protein [Uniprot/SPTREMBL Acc. Q940G8]
AT5G62170	-0.633848	0.00816024	0.037761		LOW protein: M-phase inducer phosphatase-like protein [Uniprot/SPTREMBL Acc. Q9FIS0]
AT3G55060	-0.632826	1.20501e-05	0.000281549		CAP-gly domain linker [Uniprot/SPTREMBL Acc. Q9M2W0]
AT2G17550	-0.632803	0.0006608	0.00606038		RB1-inducible coiled-coil protein [Uniprot/SPTREMBL Acc. F4INJ6]
AT4G21326	-0.632721	0.000131187	0.00178353	ATSBT3.12
AT3G14150	-0.632391	0.000295847	0.00332449	GLO3	Aldolase-type TIM barrel family protein [Uniprot/SPTREMBL Acc. A0A178VHR9]; HAOX2 [Uniprot/SPTREMBL Acc. A0A178VKC7]; Aldolase-type TIM barrel family protein [Uniprot/SPTREMBL Acc. A0A178VMD8]; Peroxisomal (S)-2-hydroxy-acid oxidase GLO3 [Uniprot/SWISSPROT Acc. Q24JJ8]
AT1G28715	-0.63212	0.00138883	0.0104732
AT4G16008	-0.632034	0.0107769	0.0460199		Putative uncharacterized protein [Uniprot/SPTREMBL Acc. Q8LBY3]
AT5G15070	-0.631603	0.00477636	0.0256273		Inositol hexakisphosphate and diphosphoinositol-pentakisphosphate kinase VIP2 [Uniprot/SPTREMBL Acc. Q84WW3]
AT2G41460	-0.630971	4.89646e-05	0.000845468	ARP	DNA-(apurinic or apyrimidinic site) lyase [Uniprot/SPTREMBL Acc. A0A178VMT4]; DNA-(apurinic or apyrimidinic site) lyase [Uniprot/SPTREMBL Acc. B3H7C2]; DNA-(apurinic or apyrimidinic site) lyase, chloroplastic [Uniprot/SWISSPROT Acc. P45951]
AT4G19190	-0.630613	3.6757e-05	0.000678892		Uncharacterized protein [Uniprot/SPTREMBL Acc. A0A178V4H1]; Uncharacterized zinc finger CCHC domain-containing protein At4g19190 [Uniprot/SWISSPROT Acc. Q8VZ67]
AT2G31190	-0.630604	0.000119546	0.0016816	RUS2	Protein root UVB sensitive 2, chloroplastic [Uniprot/SWISSPROT Acc. Q9SJX7]
AT1G22060	-0.630531	1.34795e-05	0.000308209		Sporulation-specific protein [Uniprot/SPTREMBL Acc. F4HZS8]
AT1G24190	-0.630412	4.10041e-06	0.000123467	SNL3	SIN3-like 3 [Uniprot/SPTREMBL Acc. F4I962]; Paired amphipathic helix protein Sin3-like 3 [Uniprot/SWISSPROT Acc. O48686]
AT5G50310	-0.630409	4.0063e-07	1.87725e-05		AT5g50310/MXI22_1 [Uniprot/SPTREMBL Acc. Q945N1]
AT4G31620	-0.630292	0.0105265	0.0453146		Transcriptional factor B3 family protein [Uniprot/SPTREMBL Acc. G0XQD3]
AT3G51090	-0.630222	0.00607425	0.0304918		Coiled-coil 90B-like protein (DUF1640) [Uniprot/SPTREMBL Acc. Q94F04]
AT1G04730	-0.630196	5.67571e-06	0.000156315	CTF18	P-loop containing nucleoside triphosphate hydrolases superfamily protein [Uniprot/SPTREMBL Acc. F4I5S3]
AT1G77410	-0.630048	0.00457149	0.0248216	BGAL16	Beta-galactosidase 16 [Uniprot/SWISSPROT Acc. Q8GX69]
AT1G74160	-0.629682	4.58184e-07	2.08413e-05		LONGIFOLIA protein [Uniprot/SPTREMBL Acc. Q0WNQ5]
AT5G60940	-0.629346	3.22582e-06	0.000103124	CSTF50	Cleavage stimulation factor subunit 50 [Uniprot/SWISSPROT Acc. Q8L4J2]
AT4G14350	-0.629324	1.72723e-06	6.31389e-05		AGC (cAMP-dependent, cGMP-dependent and protein kinase C) kinase family protein [Uniprot/SPTREMBL Acc. A8MR48]; AGC (cAMP-dependent, cGMP-dependent and protein kinase C) kinase family protein [Uniprot/SPTREMBL Acc. Q8L7S7]
AT5G35930	-0.629232	0.000362721	0.00388078		Putative acyl-activating enzyme 19 [Uniprot/SWISSPROT Acc. F4K1G2]
AT1G06910	-0.629138	0.000398296	0.0041664	TRFL7	MYB transcription factor [Uniprot/SPTREMBL Acc. Q6R0E4]
AT4G05520	-0.629129	2.53169e-05	0.000508807	EHD2	EH domain-containing protein 2 [Uniprot/SWISSPROT Acc. B3LF48]
AT4G10470	-0.6291	0.000177591	0.00224323		AT4g10470/F7L13_50 [Uniprot/SPTREMBL Acc. Q944H1]
AT4G03230	-0.628721	0.0021416	0.014308		G-type lectin S-receptor-like serine/threonine-protein kinase At4g03230 [Uniprot/SWISSPROT Acc. Q9ZR08]
AT5G47820	-0.627974	3.84195e-07	1.81627e-05	KIN4A	Kinesin-like protein KIN-4A [Uniprot/SWISSPROT Acc. Q8GS71]
AT2G42960	-0.627574	0.00124527	0.00965452		Uncharacterized protein [Uniprot/SPTREMBL Acc. A0A178VT32]; Probable receptor-like protein kinase At2g42960 [Uniprot/SWISSPROT Acc. Q9SJG2]
AT1G76280	-0.627551	4.49206e-06	0.00013178		Tetratricopeptide repeat (TPR)-like superfamily protein [Uniprot/SPTREMBL Acc. F4I2B7]; Pentatricopeptide repeat-containing protein At1g76280 [Uniprot/SWISSPROT Acc. Q9SGQ6]
AT3G53360	-0.62728	0.00369532	0.0212942	PCMP-E86	Pentatricopeptide repeat-containing protein At3g53360, mitochondrial [Uniprot/SWISSPROT Acc. Q9LFI1]
AT1G58520	-0.62724	9.77341e-07	4.01814e-05	RXW8	Hyperosmolality-gated Ca2+ permeable channel 2.1 [Uniprot/SPTREMBL Acc. A0A097NUQ5]; CSC1-like protein RXW8 [Uniprot/SWISSPROT Acc. F4IBD7]
AT3G21810	-0.626827	0.000210011	0.00257109		Zinc finger CCCH domain-containing protein 40 [Uniprot/SWISSPROT Acc. Q93XW7]
AT5G45560	-0.626675	7.64655e-05	0.00118459	EDR2L	Protein ENHANCED DISEASE RESISTANCE 2-like [Uniprot/SWISSPROT Acc. Q8VZF6]
AT2G30500	-0.626571	0.000329645	0.00361173	NET4B	Protein NETWORKED 4B [Uniprot/SWISSPROT Acc. Q84VY2]
AT5G35450	-0.626171	2.78613e-05	0.000548978	RPP8L3	Disease resistance RPP8-like protein 3 [Uniprot/SWISSPROT Acc. Q9FJB5]
AT4G19380	-0.625928	0.000280284	0.00318877		Long-chain-alcohol oxidase FAO4A [Uniprot/SWISSPROT Acc. O65709]
AT3G05270	-0.625557	8.02667e-06	0.000205817	FPP3	Filament-like plant protein 3 [Uniprot/SWISSPROT Acc. Q9MA92]
AT3G53320	-0.624436	0.000769813	0.00674839		At3g53320 [Uniprot/SPTREMBL Acc. Q9LFI5]
AT1G18910	-0.624192	0.00629999	0.0313679		Zinc finger protein BRUTUS-like At1g18910 [Uniprot/SWISSPROT Acc. F4IDY5]
AT3G01370	-0.624074	3.8443e-07	1.81627e-05	CFM2	CRM-domain containing factor CFM2, chloroplastic [Uniprot/SWISSPROT Acc. Q8L7C2]
AT2G42950	-0.62405	0.0109507	0.0465434		At2g42950 [Uniprot/SPTREMBL Acc. Q8GY73]
AT1G79460	-0.623584	9.29237e-06	0.00023033	GA2	KS1 [Uniprot/SPTREMBL Acc. A0A178WDK0]; Ent-kaur-16-ene synthase, chloroplastic [Uniprot/SWISSPROT Acc. Q9SAK2]
AT3G61010	-0.62358	2.10458e-06	7.42619e-05		Ferritin/ribonucleotide reductase-like family protein [Uniprot/SPTREMBL Acc. F4JD23]; Ferritin [Uniprot/SPTREMBL Acc. F4JD24]
AT5G08720	-0.623413	4.16243e-05	0.000747009		At5g08720 [Uniprot/SPTREMBL Acc. Q9C5A5]
AT3G11040	-0.62328	0.0105859	0.0454509		Glycosyl hydrolase family 85 [Uniprot/SPTREMBL Acc. A0A1I9LSS7]; Glycosyl hydrolase family 85 [Uniprot/SPTREMBL Acc. A0A1I9LSS8]
AT4G32660	-0.622796	7.45209e-06	0.000194175	AFC3	AME3 [Uniprot/SPTREMBL Acc. A0A178UXE2]; At4g32660 [Uniprot/SPTREMBL Acc. A1L4Y9]; Protein kinase superfamily protein [Uniprot/SPTREMBL Acc. F4JV37]; Protein kinase superfamily protein [Uniprot/SPTREMBL Acc. F4JV38]; Serine/threonine-protein kinase AFC3 [Uniprot/SWISSPROT Acc. P51568]
AT3G16290	-0.622753	1.81734e-07	1.01575e-05	FTSHI2	Probable inactive ATP-dependent zinc metalloprotease FTSHI 2, chloroplastic [Uniprot/SWISSPROT Acc. A8MPR5]
AT3G51740	-0.622683	8.27275e-06	0.000210474	IMK2	Probably inactive leucine-rich repeat receptor-like protein kinase IMK2 [Uniprot/SWISSPROT Acc. Q9SCT4]
AT4G33500	-0.622646	3.47083e-05	0.000648724		Uncharacterized protein [Uniprot/SPTREMBL Acc. A0A178UZ81]; Probable protein phosphatase 2C 62 [Uniprot/SWISSPROT Acc. Q93V88]
AT4G37080	-0.622153	2.55704e-06	8.71176e-05		Uncharacterized protein [Uniprot/SPTREMBL Acc. F4JR96]
AT3G47680	-0.621931	8.37786e-05	0.0012714
AT2G23740	-0.621619	1.11513e-05	0.000264889	SUVR5	SUVR5 [Uniprot/SPTREMBL Acc. A0A178VRJ6]; Histone-lysine N-methyltransferase SUVR5 [Uniprot/SPTREMBL Acc. F4IMM1]; Histone-lysine N-methyltransferase SUVR5 [Uniprot/SWISSPROT Acc. O64827]
AT2G22070	-0.621564	0.00649477	0.0321385	PCMP-H41	Pentatricopeptide repeat-containing protein At2g22070 [Uniprot/SWISSPROT Acc. Q9SHZ8]
AT5G44740	-0.620934	0.00299705	0.0182809	POLH	DNA polymerase eta [Uniprot/SWISSPROT Acc. Q8H2D5]
AT3G21290	-0.620674	1.11371e-05	0.000264889		Dentin sialophosphoprotein-like protein [Uniprot/SPTREMBL Acc. F4IXI9]
AT1G79950	-0.620462	8.72114e-06	0.000219027		RAD3-like DNA-binding helicase protein [Uniprot/SPTREMBL Acc. F4HQE2]
AT5G59900	-0.620049	0.00150281	0.0110569		Putative pentatricopeptide repeat-containing protein At5g59900 [Uniprot/SWISSPROT Acc. Q9FJE6]
AT4G02260	-0.61989	2.63804e-07	1.35085e-05	RSH1	RSH1 [Uniprot/SPTREMBL Acc. A0A178V5K1]; Putative GTP diphosphokinase RSH1, chloroplastic [Uniprot/SWISSPROT Acc. F4JHA2]; RELA/SPOT homolog 1 [Uniprot/SPTREMBL Acc. F4JHA4]; Putative GTP diphosphokinase RSH1, chloroplastic [Uniprot/SWISSPROT Acc. P0DKG8]
AT1G56130	-0.619465	0.00127008	0.00979359		Probable LRR receptor-like serine/threonine-protein kinase At1g56130 [Uniprot/SWISSPROT Acc. C0LGH2]
AT4G20130	-0.619431	6.30328e-07	2.77134e-05	PTAC14	Protein PLASTID TRANSCRIPTIONALLY ACTIVE 14 [Uniprot/SWISSPROT Acc. Q84JF5]
AT2G44950	-0.619189	1.77775e-06	6.46913e-05	HUB1	E3 ubiquitin-protein ligase BRE1-like 1 [Uniprot/SWISSPROT Acc. Q8RXD6]
AT4G17540	-0.619115	0.00181428	0.012653		Dynamin [Uniprot/SPTREMBL Acc. Q8RWF2]
AT5G60150	-0.618534	0.000257381	0.0029912		Uncharacterized protein [Uniprot/SPTREMBL Acc. F4JXH5]
AT2G34170	-0.618402	0.00142391	0.0106392
AT3G07740	-0.617951	5.72694e-05	0.000950899	ADA2A	Transcriptional adapter [Uniprot/SPTREMBL Acc. A8MRD5]; Transcriptional adapter [Uniprot/SPTREMBL Acc. F4JFM6]; Transcriptional adapter ADA2a [Uniprot/SWISSPROT Acc. Q9SFD5]
AT1G62305	-0.617832	0.000902767	0.00765875		Core-2/I-branching beta-1,6-N-acetylglucosaminyltransferase family protein [Uniprot/SPTREMBL Acc. F4HYR0]; At1g62305 [Uniprot/SPTREMBL Acc. Q6DST3]
AT1G19715	-0.617762	5.23373e-06	0.000148692	JAL3	Jacalin-related lectin 3 [Uniprot/SWISSPROT Acc. F4HQX1]
AT2G15128	-0.617613	8.04671e-05	0.00123429
AT3G56040	-0.617243	4.45556e-07	2.03753e-05	UGP3	UTP--glucose-1-phosphate uridylyltransferase 3, chloroplastic [Uniprot/SWISSPROT Acc. F4IY62]
AT1G76380	-0.616209	0.000582852	0.00552579		At1g76380 [Uniprot/SPTREMBL Acc. A4FVS4]; DNA-binding bromodomain-containing protein [Uniprot/SPTREMBL Acc. F4I2D0]; DNA-binding bromodomain-containing protein [Uniprot/SPTREMBL Acc. Q8GZ14]
AT4G02120	-0.6159	5.83988e-06	0.000159552		CTP synthase [Uniprot/SPTREMBL Acc. Q8L6Z9]
AT4G24970	-0.615632	0.000730492	0.00649018	MORC7	Protein MICRORCHIDIA 7 [Uniprot/SWISSPROT Acc. F4JRS4]
AT4G02400	-0.615554	3.97753e-07	1.8689e-05		U3 ribonucleoprotein (Utp) family protein [Uniprot/SPTREMBL Acc. F4JHI1]
AT2G22980	-0.615332	0.00049441	0.00487934	SCPL13	Serine carboxypeptidase-like 13 [Uniprot/SPTREMBL Acc. A8MQS0]; Serine carboxypeptidase-like 13 [Uniprot/SWISSPROT Acc. Q8H780]
AT1G32490	-0.61512	7.08007e-07	3.08118e-05	ESP3	ESP3 [Uniprot/SPTREMBL Acc. A0A178W3A5]; RNA helicase family protein [Uniprot/SPTREMBL Acc. F4IE90]; Pre-mRNA-splicing factor ATP-dependent RNA helicase DEAH1 [Uniprot/SWISSPROT Acc. Q8VY00]
AT2G01460	-0.614766	0.000118009	0.00166941		Uncharacterized protein [Uniprot/SPTREMBL Acc. A0A178VWR3]; P-loop containing nucleoside triphosphate hydrolases superfamily protein [Uniprot/SPTREMBL Acc. F4INB4]; P-loop containing nucleoside triphosphate hydrolases superfamily protein [Uniprot/SPTREMBL Acc. F4INB5]
AT5G02100	-0.614735	0.0106139	0.0455305	ORP3A	Oxysterol-binding protein-related protein 3A [Uniprot/SWISSPROT Acc. Q9LZM1]
AT2G45380	-0.614684	0.000257211	0.0029912		Myeloid leukemia factor [Uniprot/SPTREMBL Acc. F4IG49]
AT3G14205	-0.614342	2.67346e-06	9.00083e-05	SAC2	Phosphoinositide phosphatase family protein [Uniprot/SPTREMBL Acc. A0A178VL78]; Uncharacterized protein [Uniprot/SPTREMBL Acc. A0A178VLV7]; Phosphoinositide phosphatase SAC2 [Uniprot/SWISSPROT Acc. Q94A27]
AT5G56120	-0.614321	0.000922865	0.00778847		At5g56120 [Uniprot/SPTREMBL Acc. Q6NPP2]
AT2G38780	-0.613478	7.5689e-05	0.00117683		Cytochrome C oxidase subunit [Uniprot/SPTREMBL Acc. F4ITX5]
AT3G47890	-0.613034	1.07998e-06	4.32574e-05		Ubiquitin carboxyl-terminal hydrolase-related protein [Uniprot/SPTREMBL Acc. F4JCR1]
AT3G27640	-0.612817	0.00234552	0.0153346		Putative uncharacterized protein At3g27640 [Uniprot/SPTREMBL Acc. Q94C55]
AT5G41360	-0.611635	0.000163152	0.00211714	XPB2	XPB2 [Uniprot/SPTREMBL Acc. A0A178UFA0]; DNA repair helicase XPB2 [Uniprot/SWISSPROT Acc. Q9FUG4]
AT3G26850	-0.611349	0.000700994	0.0063167		At3g26850 [Uniprot/SPTREMBL Acc. Q9LW25]
AT4G38950	-0.611136	0.00268775	0.0169438	KIN7F	Kinesin-like protein KIN-7F [Uniprot/SWISSPROT Acc. F4JUI9]
AT1G47230	-0.610994	9.71981e-05	0.00143062	CYCA3-4	Cyclin-A3-4 [Uniprot/SWISSPROT Acc. Q3ECW2]
AT2G25290	-0.610855	0.0015701	0.011393	Phox1	Protein PHOX1 [Uniprot/SPTREMBL Acc. F4IRM4]
AT5G65560	-0.610822	0.000159761	0.00207786		Pentatricopeptide repeat-containing protein At5g65560 [Uniprot/SWISSPROT Acc. Q9LSL9]
AT4G33620	-0.610258	0.00757356	0.0358116	ULP2A	EL6 SUMO protease [Uniprot/SPTREMBL Acc. G8XR47]; Probable ubiquitin-like-specific protease 2A [Uniprot/SWISSPROT Acc. Q0WKV8]
AT4G20325	-0.609979	4.31984e-05	0.00077202		Ribonuclease H2 subunit B [Uniprot/SPTREMBL Acc. A8MRG8]; Ribonuclease H2 subunit B [Uniprot/SPTREMBL Acc. B6EUC5]
AT5G13660	-0.609922	0.00938222	0.0417223		N-lysine methyltransferase [Uniprot/SPTREMBL Acc. B3H544]; N-lysine methyltransferase [Uniprot/SPTREMBL Acc. Q9FNA6]
AT4G12760	-0.609807	0.00277027	0.0173807		RPA-interacting protein A [Uniprot/SPTREMBL Acc. F4JRF6]
AT2G20240	-0.609542	0.00104401	0.00849331		GPI-anchored adhesin-like protein, putative (DUF3741) [Uniprot/SPTREMBL Acc. Q9SK77]
AT3G19780	-0.609508	3.1409e-05	0.000601554		Uncharacterized protein [Uniprot/SPTREMBL Acc. F4JCD3]
AT1G60700	-0.609429	0.00313443	0.0189495		SMAD/FHA domain-containing protein [Uniprot/SPTREMBL Acc. F4HPY1]
AT5G63700	-0.609013	0.000206302	0.00253535		Zinc ion binding / DNA binding protein [Uniprot/SPTREMBL Acc. F4KAT5]
AT3G59570	-0.608731	0.000781845	0.00683286		Ypt/Rab-GAP domain of gyp1p superfamily protein [Uniprot/SPTREMBL Acc. F4J9D4]
AT1G77620	-0.60841	0.000646378	0.00597345		P-loop containing nucleoside triphosphate hydrolases superfamily protein [Uniprot/SPTREMBL Acc. Q9CAP6]
AT5G03650	-0.608197	7.72743e-07	3.29582e-05	SBE2.2	1,4-alpha-glucan-branching enzyme 2-2, chloroplastic/amyloplastic [Uniprot/SWISSPROT Acc. Q9LZS3]
AT3G60110	-0.608053	0.00482069	0.0257714		AT3g60110/T2O9_90 [Uniprot/SPTREMBL Acc. Q93ZQ2]
AT2G35020	-0.607189	0.000470346	0.00469749	GLCNAC1PUT2	GlcNAc1pUT2 [Uniprot/SPTREMBL Acc. A0A178VSP9]; UDP-N-acetylglucosamine diphosphorylase 2 [Uniprot/SWISSPROT Acc. O64765]
AT1G76350	-0.606735	0.000385545	0.00407538	NLP5	Uncharacterized protein [Uniprot/SPTREMBL Acc. A0A178W0G0]; Protein NLP5 [Uniprot/SWISSPROT Acc. Q9SFW8]
AT1G09000	-0.606726	0.00567325	0.0289209	ANP1	Mitogen-activated protein kinase kinase kinase ANP1 [Uniprot/SWISSPROT Acc. O22040]
AT2G43650	-0.606689	8.28925e-07	3.50918e-05	EMB2777	Putative uncharacterized protein At2g43650 [Uniprot/SPTREMBL Acc. Q8L3P4]
AT1G13040	-0.606426	0.00353931	0.0207304		Pentatricopeptide repeat-containing protein At1g13040, mitochondrial [Uniprot/SWISSPROT Acc. Q9SAD9]
AT5G66880	-0.605843	0.00224457	0.0148388	SRK2I	Serine/threonine-protein kinase SRK2I [Uniprot/SWISSPROT Acc. Q39193]
AT3G07610	-0.60546	1.87197e-06	6.7611e-05	IBM1	Transcription factor jumonji (JmjC) domain-containing protein [Uniprot/SPTREMBL Acc. F4JFK4]; Lysine-specific demethylase JMJ25 [Uniprot/SWISSPROT Acc. Q9SSE9]
AT1G58060	-0.604865	3.00167e-05	0.000580086		DExH-box ATP-dependent RNA helicase DExH7, chloroplastic [Uniprot/SWISSPROT Acc. F4I9Q5]
AT1G63860	-0.604334	0.00406974	0.0228137		Disease resistance protein (TIR-NBS-LRR class) family [Uniprot/SPTREMBL Acc. F4I3S7]; Disease resistance protein (TIR-NBS-LRR class) family [Uniprot/SPTREMBL Acc. F4I3S8]
AT4G09680	-0.604232	4.753e-06	0.000136853	CTC1	CST complex subunit CTC1 [Uniprot/SWISSPROT Acc. D0EL35]; Conserved telomere maintenance component 1 [Uniprot/SPTREMBL Acc. F4JKR3]
AT5G44870	-0.604177	3.41061e-05	0.000643128	LAZ5	TTR1 [Uniprot/SPTREMBL Acc. A0A178ULB4]; Disease resistance protein LAZ5 [Uniprot/SWISSPROT Acc. O48573]
AT4G27910	-0.604157	2.93433e-05	0.000570294	ATX4	Histone-lysine N-methyltransferase [Uniprot/SPTREMBL Acc. A0A178UVA2]; Histone-lysine N-methyltransferase ATX4 [Uniprot/SWISSPROT Acc. Q9SUE7]
AT4G33200	-0.604151	1.6309e-06	6.06377e-05	XI-I	Myosin [Uniprot/SPTREMBL Acc. F4JVZ4]; Myosin [Uniprot/SPTREMBL Acc. F4JVZ5]; Myosin-15 [Uniprot/SWISSPROT Acc. Q0WPU1]
AT2G40430	-0.60365	1.49379e-06	5.6398e-05		Nop53 protein [Uniprot/SPTREMBL Acc. F4IH36]; Uncharacterized protein At2g40430 [Uniprot/SWISSPROT Acc. O22892]
AT1G75060	-0.603346	0.0114874	0.0480793		Histone deacetylase complex subunit [Uniprot/SPTREMBL Acc. Q9C9Q1]
AT2G46250	-0.603252	0.000184554	0.0023124
AT5G26610	-0.603197	6.3442e-06	0.000171685		At5g26610 [Uniprot/SPTREMBL Acc. Q147M4]
AT1G59560	-0.602869	0.000429007	0.00438048	SPL1	E3 ubiquitin-protein ligase SPL1 [Uniprot/SWISSPROT Acc. Q94HV7]
AT2G27340	-0.602823	0.0044631	0.0243738		At2g27340 [Uniprot/SPTREMBL Acc. Q6NLZ3]
AT3G24840	-0.601915	5.54779e-05	0.0009266		Uncharacterized protein [Uniprot/SPTREMBL Acc. A0A178VKM5]; Phosphatidylinositol/phosphatidylcholine transfer protein SFH9 [Uniprot/SWISSPROT Acc. F4J7S8]
AT3G26920	-0.601858	0.000360382	0.00386191
AT1G52000	-0.600571	0.000930163	0.00781748	JAL5	Jacalin-related lectin 5 [Uniprot/SWISSPROT Acc. Q9ZU23]
AT1G77600	-0.600571	3.69674e-06	0.000113988		ARM repeat superfamily protein [Uniprot/SPTREMBL Acc. F4I737]
AT5G18980	-0.600524	0.000294319	0.00331168		ARM repeat superfamily protein [Uniprot/SPTREMBL Acc. Q93ZV0]
AT1G21730	-0.600032	1.93246e-05	0.000408639	KIN7C	Kinesin-like protein KIN-7C, mitochondrial [Uniprot/SWISSPROT Acc. Q8W5R6]
AT1G34340	-0.599861	3.86758e-06	0.000118544		Alpha/beta-Hydrolases superfamily protein [Uniprot/SPTREMBL Acc. Q9XID7]
AT5G45780	-0.599621	0.000235591	0.00279846		Probable LRR receptor-like serine/threonine-protein kinase At5g45780 [Uniprot/SWISSPROT Acc. C0LGU5]
AT4G09060	-0.599538	0.0117855	0.0489955		Uncharacterized protein [Uniprot/SPTREMBL Acc. F4JJA3]
AT1G23000	-0.598609	0.00449997	0.0245207		Heavy metal-associated isoprenylated plant protein 37 [Uniprot/SWISSPROT Acc. A2RVM8]
AT4G14770	-0.598013	5.79198e-05	0.000958957	TCX2	Protein tesmin/TSO1-like CXC 2 [Uniprot/SWISSPROT Acc. F4JIF5]
AT4G16765	-0.597982	0.00175163	0.01233		2-oxoglutarate (2OG) and Fe(II)-dependent oxygenase superfamily protein [Uniprot/SPTREMBL Acc. A1A6I8]
AT3G59530	-0.59788	0.003112	0.0188472	SSL13	Protein STRICTOSIDINE SYNTHASE-LIKE 13 [Uniprot/SWISSPROT Acc. Q9M1B4]
AT2G42450	-0.597656	0.0101163	0.0441376		Alpha/beta-Hydrolases superfamily protein [Uniprot/SPTREMBL Acc. F4IN30]
AT5G50970	-0.596787	0.000308825	0.00344318		Transducin family protein / WD-40 repeat family protein [Uniprot/SPTREMBL Acc. Q683G3]
AT1G08840	-0.596232	5.3927e-05	0.000907088	emb2411	DNA replication helicase [Uniprot/SPTREMBL Acc. F4HXR5]; DNA replication helicase [Uniprot/SPTREMBL Acc. F4HXR6]
AT3G13225	-0.596148	1.18382e-06	4.65446e-05		WW domain-containing protein [Uniprot/SPTREMBL Acc. F4JC80]
AT5G21222	-0.595751	2.00167e-06	7.11739e-05	ATC401	Pentatricopeptide repeat-containing protein At5g21222 [Uniprot/SWISSPROT Acc. Q8S9D1]
AT3G09560	-0.595497	2.10589e-06	7.42619e-05	PAH1	Phosphatidate phosphatase PAH1 [Uniprot/SWISSPROT Acc. Q9SF47]
AT1G48050	-0.595474	6.99997e-05	0.00111161	KU80	ATP-dependent DNA helicase 2 subunit KU80 [Uniprot/SWISSPROT Acc. Q9FQ09]
AT2G18220	-0.595254	5.01052e-06	0.000143029		Nucleolar complex protein 2 homolog [Uniprot/SWISSPROT Acc. Q9ZPV5]
AT3G30380	-0.595005	0.000156418	0.00204215		Alpha/beta-Hydrolases superfamily protein [Uniprot/SPTREMBL Acc. F4J5H1]; Alpha/beta-Hydrolases superfamily protein [Uniprot/SPTREMBL Acc. Q9LI62]
AT1G17110	-0.594776	9.36718e-07	3.88852e-05	UBP15	Ubiquitin-specific protease 15 [Uniprot/SPTREMBL Acc. F4I642]; Ubiquitin carboxyl-terminal hydrolase 15 [Uniprot/SWISSPROT Acc. Q9FPS9]
AT1G54960	-0.594264	0.00495525	0.0263443	ANP2	NP2 [Uniprot/SPTREMBL Acc. A0A178WKE3]; Mitogen-activated protein kinase kinase kinase 2 [Uniprot/SWISSPROT Acc. Q9FZ36]
AT2G26760	-0.594241	0.000678864	0.00618327	CYCB1-4	CYCB1 [Uniprot/SPTREMBL Acc. A0A178VPU5]; Cyclin-B1-4 [Uniprot/SWISSPROT Acc. O48790]
AT1G70650	-0.594011	0.00817418	0.0377948		Ran BP2/NZF zinc finger-like superfamily protein [Uniprot/SPTREMBL Acc. F4I6V2]; Ran BP2/NZF zinc finger-like superfamily protein [Uniprot/SPTREMBL Acc. F4I6V3]
AT1G58025	-0.594001	0.000139974	0.00188136		DNA-binding bromodomain-containing protein [Uniprot/SPTREMBL Acc. F4I9P7]; DNA-binding bromodomain-containing protein [Uniprot/SPTREMBL Acc. F4I9P8]; DNA-binding bromodomain-containing protein [Uniprot/SPTREMBL Acc. F4I9P9]
AT3G01710	-0.593577	0.00572545	0.0291176		TPX2 (Targeting protein for Xklp2) protein family [Uniprot/SPTREMBL Acc. F4J761]
AT5G25560	-0.593562	2.34395e-05	0.000477245		CHY-type/CTCHY-type/RING-type Zinc finger protein [Uniprot/SPTREMBL Acc. F4JY59]; CHY-type/CTCHY-type/RING-type Zinc finger protein [Uniprot/SPTREMBL Acc. F4JY60]; CHY-type/CTCHY-type/RING-type Zinc finger protein [Uniprot/SPTREMBL Acc. F4JY61]
AT3G57630	-0.593156	0.000725631	0.00646378		Exostosin family protein [Uniprot/SPTREMBL Acc. Q0WWD8]; At3g57630 [Uniprot/SPTREMBL Acc. Q6NKR6]
AT3G52110	-0.593144	0.00446881	0.0243874		At3g52110 [Uniprot/SPTREMBL Acc. Q9SUZ4]
AT5G66030	-0.593067	3.05919e-06	0.000100232	GRIP	Protein GRIP [Uniprot/SWISSPROT Acc. Q8S2T0]
AT4G11830	-0.592818	7.49779e-06	0.00019459	PLDGAMMA2	Phospholipase D gamma 2 [Uniprot/SWISSPROT Acc. Q9T051]
AT2G17530	-0.592799	0.000601622	0.00565981		Protein kinase superfamily protein [Uniprot/SPTREMBL Acc. F4INJ2]; At2g17530 [Uniprot/SPTREMBL Acc. Q9SHL5]
AT1G19870	-0.591924	4.35893e-06	0.000128758	IQD32	Protein IQ-DOMAIN 32 [Uniprot/SWISSPROT Acc. Q9FXI5]
AT2G07680	-0.591695	6.88369e-05	0.0010962	ATMRP11
AT5G44600	-0.591589	0.00279014	0.0174612		S-adenosyl-L-methionine-dependent methyltransferases superfamily protein [Uniprot/SPTREMBL Acc. F4KAB4]
AT1G20640	-0.591549	2.0298e-05	0.000423363	NLP4	Protein NLP4 [Uniprot/SWISSPROT Acc. Q9LE38]
AT1G64050	-0.591134	5.44785e-06	0.000152745		F22C12.19 [Uniprot/SPTREMBL Acc. Q9SH55]
AT4G09820	-0.590379	0.00164395	0.0117642	TT8	Transcription factor TT8 [Uniprot/SWISSPROT Acc. Q9FT81]
AT5G46510	-0.589813	0.000527766	0.00514323		Disease resistance protein (TIR-NBS-LRR class) family [Uniprot/SPTREMBL Acc. Q9FHF4]
AT5G58320	-0.589602	0.00745527	0.0354384	NET4A	Protein NETWORKED 4A [Uniprot/SWISSPROT Acc. F4KEW8]
AT5G47690	-0.589475	1.06168e-06	4.27323e-05		Binding protein [Uniprot/SPTREMBL Acc. B3H5K3]
AT2G20770	-0.588954	0.00867376	0.0393557	GCL2	LanC-like protein GCL2 [Uniprot/SWISSPROT Acc. Q8VZQ6]
AT4G21880	-0.588824	0.00165399	0.0118163		Pentatricopeptide repeat-containing protein At4g21880, mitochondrial [Uniprot/SWISSPROT Acc. O49711]
AT5G03330	-0.588633	0.011784	0.0489955
AT4G12740	-0.587917	0.00969806	0.042749	MYH	Adenine DNA glycosylase [Uniprot/SWISSPROT Acc. F4JRF4]
AT3G05750	-0.587351	2.14085e-05	0.000442744		Serine-rich adhesin for platelets-like protein [Uniprot/SPTREMBL Acc. F4J8I0]
[truncated: 1,213 more rows]

## Sheet: 35SAQ-NS_vs_WT-NS_upregulated
Gene ID	logFC	P-value	FDR	Gene name	Gene description
[truncated: 345 more rows]

[truncated: 1 more sheets: 35SAQ-NS_vs_WT-NS_downregulated]
