# Supplementary material for: The GARP/MYB-related grape transcription factor AQUILO improves cold tolerance and promotes the accumulation of raffinose family oligosaccharides
Source: J Exp Bot. 2018 Jan 29;69(7):1749–64. doi: 10.1093/jxb/ery020 (PMC5888914; doi:10.1093/jxb/ery020)
Supplement: Supplementary Table S5 [file ery020_suppl_supplementary_table_s5.xlsx]

## Sheet: All At genes
Table S5. List of genes with high expression differences between WT and VaAQ overexpressing plants, including canonical cold-pathway markers, and genes related to trehalose-phosphate and galactinol/raffinose pathways, antioxidant enzymes, and phosphate homeostasis. Log2-based fold changes, FPKM values and gene descriptions are given. Genes being targets of AtHRS1, AtHHO2 and/or AtHHO3 inferred fr…
Gene ID	HRS1 target	HHO2 target	HHO3 target	Compared to WT-S	Compared to WT-NS			Alias	Description
				logFC (35S:AQ-S)	logFC (WT-S)	logFC (35S:AQ-S)	logFC (35S:AQ-NS)
AT1G09350	yes	yes	yes	0.457584	6.7232	7.21107	-	GOLS3	Galactinol synthase 3 [Uniprot/SWISSPROT Acc. O80518]; Hexosyltransferase [Uniprot/SPTREMBL Acc. W8PVD7]
AT1G56600	yes	yes	yes	0.68412	-1.3163	-	-	GOLS2	Galactinol synthase 2 [Uniprot/SWISSPROT Acc. Q9FXB2]; Hexosyltransferase [Uniprot/SPTREMBL Acc. W8Q3N9]
AT2G47180	no	no	no	0.759305	2.39402	3.18184	-	GOLS1	Galactinol synthase 1 [Uniprot/SWISSPROT Acc. O22893]; Hexosyltransferase [Uniprot/SPTREMBL Acc. W8PVI2]
AT4G37180	no	no	yes	-	1.36334	1.31882	-	HHO5	Uncharacterized protein [Uniprot/SPTREMBL Acc. A0A178V5G1]; Transcription factor HHO5 [Uniprot/SPTREMBL Acc. F4JRB0]
AT1G49560	no	yes	yes	-	1.03745	0.940074	-	HHO6	Transcription factor HHO6 [Uniprot/SPTREMBL Acc. Q9FX84]
AT1G25550	yes	yes	yes	-	0.379777	-	-	HHO3	Transcription factor HHO3 [Uniprot/SPTREMBL Acc. Q9FPE8]
AT2G42540	no	yes	no	0.541149	4.53068	5.10257	-	COR15A	Protein COLD-REGULATED 15A, chloroplastic [Uniprot/SWISSPROT Acc. Q42512]
AT3G57150	no	yes	yes	(-) maybe just below thr	1.90931	2.12595	-	CBF5	Putative uncharacterized protein At3g57150 [Uniprot/SPTREMBL Acc. C0SVF3]; H/ACA ribonucleoprotein complex subunit 4 [Uniprot/SWISSPROT Acc. Q9LD90]
AT1G73660	yes	yes	yes	-0.42971	1.36433	-	0.597615	SIS8	Protein tyrosine kinase family protein [Uniprot/SPTREMBL Acc. Q9C9U5]
AT5G06670	yes	yes	yes	-0.79346	0.514359	-	0.637045	KIN7L	Kinesin-like protein KIN-7L, chloroplastic [Uniprot/SWISSPROT Acc. F4K3X8]
AT4G19520	yes	yes	yes	-0.34884	0.582022	-	-	AT4G19520	Disease resistance protein (TIR-NBS-LRR class) family [Uniprot/SPTREMBL Acc. F4JT82]; PRMT7
AT4G37120	yes	yes	yes	-0.49334	0.701811	-	-	SLU7-B	Pre-mRNA-splicing factor SLU7-B [Uniprot/SWISSPROT Acc. O23174]
AT1G78600	yes	yes	yes	-	0.355504	-	0.504962	BBX22	B-box zinc finger protein 22, STH3 [Uniprot/SPTREMBL Acc. A0A178W7F6]; Light-regulated zinc finger protein 1 [Uniprot/SPTREMBL Acc. F4IBS4]; B-box zinc finger protein 22 [Uniprot/SWISSPROT Acc. Q9SYM2]
AT1G04300	yes	yes	yes	-0.49825	0.737805	-	-	AT1G04300	TRAF-Like superfamily
AT3G13150	yes	yes	yes	0.410265	1.87787	2.31691	-	At3g13150	Pentatricopeptide repeat-containing protein At3g13150 [Uniprot/SWISSPROT Acc. Q9LK58]
AT3G03600	yes	yes	yes	(-) maybe just below thr	0.661969	0.964194	-	RPS2	Putative ribosomal protein S2 [Uniprot/SPTREMBL Acc. Q0WU50]; Ribosomal protein S2, mitochondrial [Uniprot/SWISSPROT Acc. Q9GCB9]
AT3G18740	yes	yes	yes	0.407389	0.630579	1.06674	-	RPL30C	Uncharacterized protein [Uniprot/SPTREMBL Acc. A0A178VBY8]; 60S ribosomal protein L30-3 [Uniprot/SWISSPROT Acc. Q9LSA3]
AT3G52930	yes	yes	yes	0.645573	-	0.876792	-0.63077	FBA8	Aldolase superfamily protein
AT3G02040	yes	yes	yes	0.91982	-1.55418	-0.60431	-	GDPD1	Glycerophosphodiester phosphodiesterase GDPD1, chloroplastic [Uniprot/SWISSPROT Acc. Q9SGA2]; senescence-related gene 3
AT5G24020	yes	yes	yes	0.319088	-	0.580187	-	MIND1	septum site-determining protein (MIND)
AT1G74940	yes	yes	yes	0.356547	-	-	-	AT1G74940	Cyclin-dependent kinase, putative (CBSX4, DUF581)
AT1G64370	yes	yes	yes	0.56106	-0.8514	-	-	AT1G64370	TBL27, Filaggrin-like protein
AT1G13360	yes	yes	yes	0.380284	-	0.561243	-	AT1G13360	unknown
AT1G67350	yes	yes	yes	0.409407	-0.30562	-	-	AT1G67350	unknown
AT3G05545	yes	yes	yes	0.444464	-0.52759	-	-	AT3G05545	RING/U-box superfamily protein
AT3G15640	yes	yes	yes	0.435043	-	0.544997	-	COX5B-1	Rubredoxin-like superfamily protein
AT2G35660	yes	yes	yes	0.476004	-	0.771689	-	CTF2A	FAD/NAD(P)-binding oxidoreductase family protein
AT2G42210	yes	no	no	0.419519	-	-	-	OEP16-3	Outer envelope pore protein, Mitochondrial import inner membrane translocase subunit Tim17/Tim22/Tim23 family protein
AT5G38990	yes	no	no	0.62335	-2.00628	-1.35307	-	BSK8	Malectin/receptor-like protein kinase family protein
AT1G15120	yes	yes	yes	0.364218	-0.28966	-	-	MIOX1	Ubiquinol-cytochrome C reductase hinge protein
AT4G38970	yes	yes	yes	0.56566	-0.63545	-	-	FBA2	fructose-bisphosphate aldolase 2
AT5G45010	yes	yes	yes	0.941422	-	-	-	DSS1(V)	Dss1-2 protein [Uniprot/SPTREMBL Acc. Q2PDG4]; Protein DSS1 HOMOLOG ON CHROMOSOME V [Uniprot/SWISSPROT Acc. Q9FL96]
AT5G24770	yes	yes	yes	0.650083	-3.32297	-2.64441	-	VSP2	Vegetative storage protein 2 [Uniprot/SWISSPROT Acc. O82122]
AT4G21560	yes	yes	yes	0.358565	-	-	-	VPS28-1	VPS28-1 [Uniprot/SPTREMBL Acc. A0A178UVB3]; Vacuolar protein sorting-associated protein 28 homolog 1 [Uniprot/SWISSPROT Acc. O65421]
AT3G29633	no	no	yes	5.35039	-	7.8018	5.55608	SEP	sORF encoding polypeptide, SEP
AT2G38940	no	yes	yes	-	-	0.80853	-	PHT1-4	PHT1 [Uniprot/SPTREMBL Acc. A0A178VRB1]; Inorganic phosphate transporter 1-4 [Uniprot/SWISSPROT Acc. Q96303]
AT3G52190	yes	yes	yes	-	1.0093	1.184	-	PHF1	Phosphate transporter traffic facilitator 1
AT1G29395	no	no	yes	0.726876	-	0.80986	-	COR413IM1	COR414-TM1 [Uniprot/SPTREMBL Acc. A0A178W3Z0]; Cold-regulated 413 inner membrane protein 1, chloroplastic [Uniprot/SWISSPROT Acc. Q94AL8]
AT3G27473	no	no	no	5.93889	-	5.04582	5.85854	Cys/His-C1	Cysteine/Histidine-rich C1 domain family protein [Uniprot/SPTREMBL Acc. A0A1I9LSM1]; CHP-rich zinc finger protein-like [Uniprot/SPTREMBL Acc. Q9LTY3]
AT1G24260	no	no	no	0.946214	-	1.23579	1.16072	SEP3	SEP3 [Uniprot/SPTREMBL Acc. A0A178W2I1]; At1g24260 [Uniprot/SPTREMBL Acc. B4F7R9]; K-box region and MADS-box transcription factor family protein [Uniprot/SPTREMBL Acc. F4I972]; Developmental protein SEPALLATA 3 [Uniprot/SWISSPROT Acc. O22456]
AT5G44260	no	no	no	0.869047	-1.95943	-1.05871	0.622407	ZNF-CCCH61	Zinc finger CCCH domain-containing protein 61 [Uniprot/SWISSPROT Acc. Q9FKW2]
AT3G14440	no	no	no	0.776958	1.46661	2.27308	0.787328	NCED3	9-cis-epoxycarotenoid dioxygenase NCED3, chloroplastic [Uniprot/SWISSPROT Acc. Q9LRR7]
AT2G15880	no	no	no	0.489789	-2.77585	-2.25539	0.597838	PEX3	Pollen-specific leucine-rich repeat extensin-like protein 3 [Uniprot/SWISSPROT Acc. Q9XIL9]
AT1G71030	no	no	no	0.468222	-	0.585456	0.961775	ATMYBL2	At1g71030/F23N20_2 [Uniprot/SPTREMBL Acc. Q9C9A5]
AT4G23600	no	no	no	0.393589	1.44556	1.86898	0.45058	CORI3	Tyrosine transaminase family protein [Uniprot/SPTREMBL Acc. F4JP99]; Cystine lyase CORI3 [Uniprot/SWISSPROT Acc. Q9SUR6]
AT5G20250	no	no	no	0.734397	-5.43367	-4.66919	-	RFS6, DIN10	Raffinose synthase family protein [Uniprot/SPTREMBL Acc. F4K470]; Probable galactinol--sucrose galactosyltransferase 6 [Uniprot/SWISSPROT Acc. Q8RX87]
AT5G40390	no	no	no	0.581496	1.30615	1.9169	-	RFS5	Probable galactinol--sucrose galactosyltransferase 5 [Uniprot/SWISSPROT Acc. Q9FND9]
AT2G42530	no	no	no	-	2.7261	2.78723	-	COR15B	Protein COLD-REGULATED 15B, chloroplastic [Uniprot/SWISSPROT Acc. Q9SIN5]
AT3G03341	no	no	no	1.07188	2.19901	3.29947	-	AT3G03341	Cold-regulated protein [Uniprot/SPTREMBL Acc. Q1G3B4]
AT4G36020	no	no	no	0.342824	1.55338	1.92601	-	CSP1	Cold shock protein 1 [Uniprot/SWISSPROT Acc. O65639]
AT2G15970	no	no	no	-	0.846688	1.24592	-	COR413PM1	WCOR413-like protein [Uniprot/SPTREMBL Acc. A0A178VY40]; Cold regulated 413 plasma membrane 1 [Uniprot/SPTREMBL Acc. F4IJE6]; Cold-regulated 413 plasma membrane protein 1 [Uniprot/SWISSPROT Acc. Q9XIM7]
AT5G42900	no	no	no	-	0.681462	0.965569	-	COR27	Cold regulated protein 27 [Uniprot/SPTREMBL Acc. Q8L8T7]
AT5G23310	no	no	no	-	0.729537	0.762545	-	FSD3	FSD3 [Uniprot/SPTREMBL Acc. A0A178UFT0]; Superoxide dismutase [Fe] 3, chloroplastic [Uniprot/SWISSPROT Acc. Q9FMX0]
AT5G51100	no	no	no	-0.39312	0.721457	-	-	FSD2	Superoxide dismutase [Fe] 2, chloroplastic [Uniprot/SWISSPROT Acc. Q9LU64]
AT4G35090	no	no	no	0.680682	1.25491	1.96561	-	CAT2	Catalase [Uniprot/SPTREMBL Acc. F4JM86]; Catalase-2 [Uniprot/SWISSPROT Acc. P25819]
AT4G08390	no	no	no	-	1.33633	1.49467	-	APXS	Stromal ascorbate peroxidase [Uniprot/SPTREMBL Acc. F4JFY4]; Stromal ascorbate peroxidase [Uniprot/SPTREMBL Acc. F4JFY5]; L-ascorbate peroxidase S, chloroplastic/mitochondrial [Uniprot/SWISSPROT Acc. Q42592]
AT3G26744	no	no	no	-	0.880813	0.88566	-	ICE1	ICE1 [Uniprot/SPTREMBL Acc. A0A0D5MF12]; Basic helix-loop-helix (BHLH) DNA-binding superfamily protein [Uniprot/SPTREMBL Acc. A0A1I9LRH4]; Transcription factor ICE1 [Uniprot/SWISSPROT Acc. Q9LSE2]
AT1G20440	no	no	no	-	1.52721	1.84421	-	COR47	Dehydrin COR47 [Uniprot/SWISSPROT Acc. P31168]; Putative uncharacterized protein At1g20440 [Uniprot/SPTREMBL Acc. Q0WL48]
AT5G15960	no	no	no	0.598471	7.92444	8.55205	-0.98486	KIN1	Stress-induced protein KIN1 [Uniprot/SWISSPROT Acc. P18612]
AT5G52310	no	no	no	-	3.60299	3.80218	-	RD29A	Low-temperature-induced 78 kDa protein [Uniprot/SWISSPROT Acc. Q06738]
AT2G22190	no	no	no	-	1.11443	1.05799	-	TPPE	Probable trehalose-phosphate phosphatase E [Uniprot/SWISSPROT Acc. Q67X99]
AT4G22590	no	no	no	-	1.11124	1.04456	-	TPPG	Trehalose 6-phosphate phosphatase [Uniprot/SPTREMBL Acc. A0A178UWC3]; Probable trehalose-phosphate phosphatase G [Uniprot/SWISSPROT Acc. Q9SUW0]
AT5G65140	no	no	no	-	1.02988	1.0677	-	TPPJ	Trehalose 6-phosphate phosphatase [Uniprot/SPTREMBL Acc. A0A178UBJ1]; Trehalose 6-phosphate phosphatase [Uniprot/SPTREMBL Acc. B3H457]; Probable trehalose-phosphate phosphatase J [Uniprot/SWISSPROT Acc. Q5HZ05]
AT4G17770	no	no	no	-	0.681935	0.711824	-	TPS5	Alpha,alpha-trehalose-phosphate synthase [UDP-forming] 5 [Uniprot/SWISSPROT Acc. O23617]; Glycosyltransferase [Uniprot/SPTREMBL Acc. W8PUL2]
AT1G78580	no	no	no	-0.33122	0.506603	-	-	TPS1	Alpha,alpha-trehalose-phosphate synthase [UDP-forming] 1 [Uniprot/SWISSPROT Acc. Q9SYM4]; Glycosyltransferase [Uniprot/SPTREMBL Acc. W8PVS8]
AT1G60140	no	no	no	-	0.349018	-	-	TPS10	Probable alpha,alpha-trehalose-phosphate synthase [UDP-forming] 10 [Uniprot/SWISSPROT Acc. O80738]; Glycosyltransferase [Uniprot/SPTREMBL Acc. W8Q795]
AT5G67300	no	no	no	0.463802	-	-	-	MYB44	Transcription factor MYB44 [Uniprot/SWISSPROT Acc. Q9FDW1] involved in mediating plant responses to a variety of abiotic stimiuli.
AT4G36500	no	no	no	0.368711	-0.48136	-	-	AT4G36500	Putative uncharacterized protein AT4g36500 [Uniprot/SPTREMBL Acc. O23231]
AT2G36800	no	no	no	0.620062	-0.60698	-	-	UGT73C5	UDP-glycosyltransferase 73C5 [Uniprot/SWISSPROT Acc. Q9ZQ94]; Glycosyltransferase [Uniprot/SPTREMBL Acc. W8Q3B1]
AT1G21250	no	no	no	0.442102	-2.15522	-1.68297	-	WAK1	Wall-associated receptor kinase 1 [Uniprot/SWISSPROT Acc. Q39191]
AT1G76680	no	no	no	0.446588	-1.15356	-0.67646	-	OPR1	OPR1 [Uniprot/SPTREMBL Acc. A0A178WIM4]; 12-oxophytodienoate reductase 1 [Uniprot/SPTREMBL Acc. F4I403]; 12-oxophytodienoate reductase 1 [Uniprot/SWISSPROT Acc. Q8LAH7]
AT1G55850	no	no	no	0.400273	-1.59227	-1.16081	-	CSLE1	Cellulose synthase-like protein E1 [Uniprot/SWISSPROT Acc. Q8VZK9]; Glycosyltransferase [Uniprot/SPTREMBL Acc. W8PVZ2]
AT1G22190	no	no	no	0.469811	-1.55644	-1.05602	-	RAP2-13	Ethylene-responsive transcription factor RAP2-13 [Uniprot/SWISSPROT Acc. Q9LM15]
AT4G37980	no	no	no	0.90889	-3.39708	-2.45866	-	CAD7	ELI3-1 [Uniprot/SPTREMBL Acc. A0A178V3X8]; Cinnamyl alcohol dehydrogenase 7 [Uniprot/SWISSPROT Acc. Q02971]
AT2G33470	no	no	no	0.44513	-0.303007	-	-	GLTP1	GLTP1 [Uniprot/SPTREMBL Acc. A0A178VV57]; Glycolipid transfer protein 1 [Uniprot/SWISSPROT Acc. O22797]
AT1G29390	no	no	no	0.374094	-	0.41809	-	COR413IM2	COR413IM2 [Uniprot/SPTREMBL Acc. A0A178WEF2]; Cold-regulated 413 inner membrane protein 2, chloroplastic [Uniprot/SWISSPROT Acc. F4I1G5]
AT2G21060	no	no	no	0.428276	-0.774346	-	-	CSP4	GRP2B [Uniprot/SPTREMBL Acc. A0A178VU21]; Cold shock domain-containing protein 4 [Uniprot/SWISSPROT Acc. Q38896]
AT2G21660	no	no	no	0.433653	-0.6294	-	-	RBG7	Cold, circadian rhythm, and rna binding 2 [Uniprot/SPTREMBL Acc. F4IHK9]; Glycine-rich RNA-binding protein 7 [Uniprot/SWISSPROT Acc. Q03250]
AT4G38680	no	no	no	0.493516	-	-	-	CSP2	GRP2 [Uniprot/SPTREMBL Acc. A0A178UYV3]; Cold shock protein 2 [Uniprot/SWISSPROT Acc. Q41188]
AT2G36430	no	no	no	0.41165	-1.06136	-0.61986	-	F-BOX	Putative uncharacterized protein At2g36430 [Uniprot/SPTREMBL Acc. Q9SJR2]
Legend	Target
		recognized target by DAP-Seq for at least one MYB-like
	no: not identified in DAP-seq
