# Supplementary material for: The GARP/MYB-related grape transcription factor AQUILO improves cold tolerance and promotes the accumulation of raffinose family oligosaccharides
Source: J Exp Bot. 2018 Jan 29;69(7):1749–64. doi: 10.1093/jxb/ery020 (PMC5888914; doi:10.1093/jxb/ery020)
Supplement: Supplementary Table S6 [file ery020_suppl_supplementary_table_s6.xlsx]

## Sheet: 35SAQ-S_vs_WT-S_upregulated
Table S6. Gene Ontology Enrichment Analysis (GOEA) in RNA-Seq results from 35S:AQUILO versus WT stressed and non-stressed comparisons A) 35SAQ-S_vs_WT-S_upregulated
GO_ID	GO_Category	GO_Description	Query_Total	Query_Item	BG_Total	BG_Item	p_value	FDR	E_Score	Genes
GO:0047427	molecular_function	cyanoalanine nitrilase activity	1850	1	24893	1	0	0	13.4557	AT5G22300
GO:0007130	biological_process	synaptonemal complex assembly	1850	1	24893	1	0	0	13.4557	AT4G32200
GO:0051903	molecular_function	S-(hydroxymethyl)glutathione dehydrogenase activity	1850	3	24893	3	0	0	13.4557	AT5G43940;AT5G43940;AT5G43940
GO:0015690	biological_process	aluminum cation transport	1850	1	24893	1	0	0	13.4557	AT5G20230
GO:0019303	biological_process	D-ribose catabolic process	1850	2	24893	2	0	0	13.4557	AT1G17160;AT1G17160
GO:0008792	molecular_function	arginine decarboxylase activity	1850	2	24893	2	0	0	13.4557	AT2G16500;AT4G34710
GO:0004795	molecular_function	threonine synthase activity	1850	2	24893	2	0	0	13.4557	AT1G72810;AT4G29840
GO:0019079	biological_process	viral genome replication	1850	1	24893	1	0	0	13.4557	AT3G02470
GO:0004170	molecular_function	dUTP diphosphatase activity	1850	2	24893	2	0	0	13.4557	AT3G46940;AT3G46940
GO:0005839	cellular_component	proteasome core complex	1850	33	24893	53	0	0	8.37806	AT1G13060;AT1G13060;AT1G13060;AT1G16470;AT1G16470;AT1G21720;AT1G21720;AT1G47250;AT1G56450;AT1G56450;AT1G79210;AT1G79210;AT2G05840;AT2G05840;AT2G05840;AT3G22110;AT3G22110;AT3G22630;AT3G22630;AT3G26340;AT3G26340;AT3G51260;AT3G51260;AT3G51260;AT4G14800;AT4G14800;AT4G14800;AT4G31300;AT4G31300;AT4G31300;AT5G42790;AT5G42790;AT5G66140
GO:0004175	molecular_function	endopeptidase activity	1850	36	24893	72	0	0	6.72784	AT1G08700;AT1G11910;AT1G13060;AT1G13060;AT1G16470;AT1G16470;AT1G21720;AT1G21720;AT1G47250;AT1G56450;AT1G56450;AT1G79210;AT1G79210;AT2G05840;AT2G05840;AT2G05840;AT3G22110;AT3G22110;AT3G22630;AT3G22630;AT3G26340;AT3G26340;AT3G51260;AT3G51260;AT3G51260;AT4G01320;AT4G14800;AT4G14800;AT4G14800;AT4G31300;AT4G31300;AT4G31300;AT4G32940;AT5G42790;AT5G42790;AT5G66140
GO:0034998	cellular_component	oligosaccharyltransferase I complex	1850	2	24893	2	0	0	13.4557	AT4G29735;AT4G29735
GO:0030644	biological_process	cellular chloride ion homeostasis	1850	1	24893	1	0	0	13.4557	AT5G58070
GO:0052637	molecular_function	delta 3-trans-hexadecenoic acid phosphatidylglycerol desaturase activity	1850	1	24893	1	0	0	13.4557	AT4G27030
GO:0070001	molecular_function	aspartic-type peptidase activity	1850	1	24893	1	0	0	13.4557	AT3G18490
GO:0071435	biological_process	potassium ion export	1850	1	24893	1	0	0	13.4557	AT1G35720
GO:0006835	biological_process	dicarboxylic acid transport	1850	1	24893	1	0	0	13.4557	AT5G19760
GO:0006566	biological_process	threonine metabolic process	1850	1	24893	1	0	0	13.4557	AT2G17265
GO:0009409	biological_process	response to cold	1850	96	24893	304	0	0	4.24916	AT1G01120;AT1G03680;AT1G05140;AT1G07720;AT1G09340;AT1G09350;AT1G09560;AT1G09780;AT1G15950;AT1G20620;AT1G22190;AT1G35720;AT1G42970;AT1G43160;AT1G45474;AT1G46768;AT1G53240;AT1G56070;AT1G56600;AT1G61520;AT1G62820;AT1G77120;AT1G80820;AT2G03440;AT2G05070;AT2G05100;AT2G16280;AT2G16500;AT2G17840;AT2G21060;AT2G21660;AT2G26640;AT2G27720;AT2G36530;AT2G37220;AT2G37760;AT2G37770;AT2G39730;AT2G40140;AT2G42540…
GO:0072708	biological_process	response to sorbitol	1850	1	24893	1	0	0	13.4557	AT5G20830
GO:0072709	biological_process	cellular response to sorbitol	1850	1	24893	1	0	0	13.4557	AT4G20260
GO:0010111	biological_process	glyoxysome organization	1850	1	24893	1	0	0	13.4557	AT2G33150
GO:0043546	molecular_function	molybdopterin cofactor binding	1850	4	24893	4	0	0	13.4557	AT1G37130;AT1G37130;AT1G77760;AT1G77760
GO:0043235	cellular_component	receptor complex	1850	1	24893	1	0	0	13.4557	AT2G01110
GO:2000117	biological_process	negative regulation of cysteine-type endopeptidase activity	1850	1	24893	1	0	0	13.4557	AT4G19700
GO:0080066	molecular_function	3-methylthiopropyl-desulfoglucosinolate sulfotransferase activity	1850	1	24893	1	0	0	13.4557	AT1G74090
GO:0080067	molecular_function	4-methylthiobutyl-desulfoglucosinolate sulfotransferase activity	1850	1	24893	1	0	0	13.4557	AT1G74090
GO:0080068	molecular_function	5-methylthiopentyl-desulfoglucosinolate sulfotransferase activity	1850	1	24893	1	0	0	13.4557	AT1G74090
GO:0080069	molecular_function	7-methylthioheptyl-desulfoglucosinolate sulfotransferase activity	1850	1	24893	1	0	0	13.4557	AT1G74090
GO:1903857	biological_process	negative regulation of cytokinin dehydrogenase activity	1850	1	24893	1	0	0	13.4557	AT5G65000
GO:0019424	biological_process	sulfide oxidation, using siroheme sulfite reductase	1850	1	24893	1	0	0	13.4557	AT5G04590
GO:0005996	biological_process	monosaccharide metabolic process	1850	1	24893	1	0	0	13.4557	AT1G09340
GO:0005372	molecular_function	water transmembrane transporter activity	1850	1	24893	1	0	0	13.4557	AT1G80760
GO:0004298	molecular_function	threonine-type endopeptidase activity	1850	33	24893	53	0	0	8.37806	AT1G13060;AT1G13060;AT1G13060;AT1G16470;AT1G16470;AT1G21720;AT1G21720;AT1G47250;AT1G56450;AT1G56450;AT1G79210;AT1G79210;AT2G05840;AT2G05840;AT2G05840;AT3G22110;AT3G22110;AT3G22630;AT3G22630;AT3G26340;AT3G26340;AT3G51260;AT3G51260;AT3G51260;AT4G14800;AT4G14800;AT4G14800;AT4G31300;AT4G31300;AT4G31300;AT5G42790;AT5G42790;AT5G66140
GO:0071280	biological_process	cellular response to copper ion	1850	2	24893	2	0	0	13.4557	AT1G08830;AT4G20260
GO:0071286	biological_process	cellular response to magnesium ion	1850	1	24893	1	0	0	13.4557	AT4G20260
GO:0009522	cellular_component	photosystem I	1850	44	24893	76	0	0	7.79013	AT1G15820;AT1G29910;AT1G29910;AT1G29910;AT1G29920;AT1G29920;AT1G29920;AT1G29930;AT1G29930;AT1G31330;AT1G45474;AT1G55670;AT1G61520;AT1G61520;AT2G05070;AT2G05100;AT2G20260;AT2G34430;AT2G40100;AT2G40100;AT2G40100;AT3G08940;AT3G22840;AT3G54890;AT3G54890;AT3G54890;AT3G54890;AT3G54890;AT3G61470;AT4G02770;AT4G02770;AT4G10340;AT4G10340;AT4G12800;AT4G14690;AT4G28750;AT4G28750;AT5G01530;AT5G01530;AT5G54270…
GO:0042625	molecular_function	ATPase coupled ion transmembrane transporter activity	1850	1	24893	1	0	0	13.4557	AT4G02620
GO:0009523	cellular_component	photosystem II	1850	53	24893	116	0	0	6.14785	AT1G06680;AT1G06680;AT1G15820;AT1G29910;AT1G29910;AT1G29910;AT1G29920;AT1G29920;AT1G29920;AT1G29930;AT1G29930;AT1G44575;AT1G61520;AT1G67740;AT1G67740;AT1G79040;AT1G79040;AT2G05070;AT2G05100;AT2G06520;AT2G21970;AT2G30570;AT2G30570;AT2G34430;AT2G40100;AT2G40100;AT2G40100;AT3G08940;AT3G22840;AT3G50820;AT3G54890;AT3G54890;AT3G54890;AT3G54890;AT4G05180;AT4G05180;AT4G10340;AT4G10340;AT4G14690;AT4G28660…
GO:0046080	biological_process	dUTP metabolic process	1850	2	24893	2	0	0	13.4557	AT3G46940;AT3G46940
GO:1902979	biological_process	mitotic DNA replication termination	1850	1	24893	1	0	0	13.4557	AT5G58020
GO:0006069	biological_process	ethanol oxidation	1850	3	24893	3	0	0	13.4557	AT5G43940;AT5G43940;AT5G43940
GO:0032260	biological_process	response to jasmonic acid stimulus involved in jasmonic acid and ethylene-dependent systemic resistance	1850	1	24893	1	0	0	13.4557	AT1G74100
GO:0047974	molecular_function	guanosine deaminase activity	1850	1	24893	1	0	0	13.4557	AT5G28050
GO:0017113	molecular_function	dihydropyrimidine dehydrogenase (NADP+) activity	1850	1	24893	1	0	0	13.4557	AT3G17810
GO:1990569	biological_process	UDP-N-acetylglucosamine transmembrane transport	1850	1	24893	1	0	0	13.4557	AT5G65000
GO:0061388	biological_process	regulation of rate of cell growth	1850	1	24893	1	0	0	13.4557	AT2G04550
GO:0015851	biological_process	nucleobase transport	1850	1	24893	1	0	0	13.4557	AT5G03555
GO:0070988	biological_process	demethylation	1850	2	24893	2	0	0	13.4557	AT1G11680;AT4G16690
GO:0015813	biological_process	L-glutamate transport	1850	1	24893	1	0	0	13.4557	AT5G64290
GO:0019856	biological_process	pyrimidine nucleobase biosynthetic process	1850	2	24893	2	0	0	13.4557	AT4G22930;AT4G22930
GO:0005721	cellular_component	pericentric heterochromatin	1850	1	24893	1	0	0	13.4557	AT5G59870
GO:0004370	molecular_function	glycerol kinase activity	1850	3	24893	3	0	0	13.4557	AT1G80460;AT1G80460;AT1G80460
GO:0045747	biological_process	positive regulation of Notch signaling pathway	1850	2	24893	2	0	0	13.4557	AT5G10810;AT5G10810
GO:0004604	molecular_function	phosphoadenylyl-sulfate reductase (thioredoxin) activity	1850	3	24893	3	0	0	13.4557	AT1G62180;AT4G04610;AT4G21990
GO:0004332	molecular_function	fructose-bisphosphate aldolase activity	1850	16	24893	18	0	0	11.9606	AT2G01140;AT2G01140;AT2G21330;AT2G21330;AT2G21330;AT2G21330;AT2G36460;AT2G36460;AT2G36460;AT3G52930;AT3G52930;AT4G26530;AT4G26530;AT4G38970;AT4G38970;AT4G38970
GO:0052873	molecular_function	FMN reductase (NADPH) activity	1850	1	24893	1	0	0	13.4557	AT3G27890
GO:0004375	molecular_function	glycine dehydrogenase (decarboxylating) activity	1850	4	24893	4	0	0	13.4557	AT2G26080;AT4G33010;AT4G33010;AT4G33010
GO:0048046	cellular_component	apoplast	1850	128	24893	545	0	0	3.16023	AT1G03680;AT1G04410;AT1G06680;AT1G09340;AT1G09560;AT1G09750;AT1G09780;AT1G12900;AT1G14720;AT1G14720;AT1G19570;AT1G20620;AT1G23310;AT1G29910;AT1G29920;AT1G35720;AT1G42970;AT1G45145;AT1G47128;AT1G47710;AT1G53240;AT1G55210;AT1G55210;AT1G56070;AT1G65930;AT1G66200;AT1G66970;AT1G68010;AT1G70730;AT1G75040;AT1G78830;AT1G78850;AT1G78900;AT1G79550;AT2G10940;AT2G13360;AT2G15620;AT2G19760;AT2G21330;AT2G21660…
GO:0052837	biological_process	thiazole biosynthetic process	1850	1	24893	1	0	0	13.4557	AT5G54770
GO:0016812	molecular_function	hydrolase activity, acting on carbon-nitrogen (but not peptide) bonds, in cyclic amides	1850	2	24893	2	0	0	13.4557	AT4G22930;AT4G22930
GO:0071325	biological_process	cellular response to mannitol stimulus	1850	1	24893	1	0	0	13.4557	AT4G20260
GO:0071327	biological_process	cellular response to trehalose stimulus	1850	1	24893	1	0	0	13.4557	AT3G52430
GO:0016508	molecular_function	long-chain-enoyl-CoA hydratase activity	1850	1	24893	1	0	0	13.4557	AT3G06860
GO:0046471	biological_process	phosphatidylglycerol metabolic process	1850	1	24893	1	0	0	13.4557	AT4G27030
GO:1901974	molecular_function	glycerate transmembrane transporter activity	1850	1	24893	1	0	0	13.4557	AT1G32080
GO:1901975	biological_process	glycerate transmembrane transport	1850	1	24893	1	0	0	13.4557	AT1G32080
GO:0006412	biological_process	translation	1850	144	24893	866	0	0	2.23743	AT1G04270;AT1G04270;AT1G04270;AT1G07770;AT1G07770;AT1G07920;AT1G07920;AT1G07920;AT1G07920;AT1G07930;AT1G07930;AT1G07930;AT1G07930;AT1G07940;AT1G07940;AT1G07940;AT1G07940;AT1G09620;AT1G09640;AT1G09640;AT1G09640;AT1G26630;AT1G26630;AT1G29970;AT1G29970;AT1G34030;AT1G34030;AT1G48350;AT1G48350;AT1G53560;AT1G54270;AT1G54290;AT1G56070;AT1G57720;AT1G57720;AT1G57860;AT1G57860;AT1G69410;AT1G69410;AT1G70600…
GO:0006414	biological_process	translational elongation	1850	43	24893	125	0	0	4.62875	AT1G07920;AT1G07920;AT1G07920;AT1G07920;AT1G07920;AT1G07930;AT1G07930;AT1G07930;AT1G07930;AT1G07930;AT1G07930;AT1G07940;AT1G07940;AT1G07940;AT1G07940;AT1G07940;AT1G09640;AT1G09640;AT1G09640;AT1G56070;AT1G57720;AT1G57720;AT2G18110;AT2G27720;AT2G27720;AT2G27720;AT2G27720;AT3G05500;AT3G28500;AT4G25890;AT4G25890;AT5G19510;AT5G43150;AT5G47700;AT5G47700;AT5G57290;AT5G57290;AT5G57290;AT5G60390;AT5G60390…
GO:0046167	biological_process	glycerol-3-phosphate biosynthetic process	1850	1	24893	1	0	0	13.4557	AT1G80460
GO:0097275	biological_process	cellular ammonia homeostasis	1850	1	24893	1	0	0	13.4557	AT5G61350
GO:0090393	biological_process	sepal giant cell development	1850	1	24893	1	0	0	13.4557	AT3G10525
GO:0010350	biological_process	cellular response to magnesium starvation	1850	1	24893	1	0	0	13.4557	AT4G20260
GO:0035539	molecular_function	8-oxo-7,8-dihydrodeoxyguanosine triphosphate pyrophosphatase activity	1850	1	24893	1	0	0	13.4557	AT1G68760
GO:0047787	molecular_function	delta4-3-oxosteroid 5beta-reductase activity	1850	1	24893	1	0	0	13.4557	AT4G24220
GO:0033611	biological_process	oxalate catabolic process	1850	1	24893	1	0	0	13.4557	AT3G48990
GO:0070401	molecular_function	NADP+ binding	1850	2	24893	2	0	0	13.4557	AT2G37760;AT2G37770
GO:0015979	biological_process	photosynthesis	1850	82	24893	242	0	0	4.55936	AT1G06680;AT1G06680;AT1G15820;AT1G29910;AT1G29910;AT1G29910;AT1G29920;AT1G29920;AT1G29920;AT1G29930;AT1G29930;AT1G31330;AT1G44575;AT1G45474;AT1G55670;AT1G61520;AT1G61520;AT1G67740;AT1G67740;AT1G79040;AT1G79040;AT2G05070;AT2G05100;AT2G06520;AT2G20260;AT2G21970;AT2G30570;AT2G30570;AT2G34430;AT2G40100;AT2G40100;AT2G40100;AT2G42600;AT3G01500;AT3G08940;AT3G22840;AT3G50820;AT3G54890;AT3G54890;AT3G54890…
GO:0004760	molecular_function	serine-pyruvate transaminase activity	1850	1	24893	1	0	0	13.4557	AT2G13360
GO:0015399	molecular_function	primary active transmembrane transporter activity	1850	1	24893	1	0	0	13.4557	AT5G63850
GO:0015085	molecular_function	calcium ion transmembrane transporter activity	1850	1	24893	1	0	0	13.4557	AT4G37640
GO:0005881	cellular_component	cytoplasmic microtubule	1850	1	24893	1	0	0	13.4557	AT4G20260
GO:0005840	cellular_component	ribosome	1850	137	24893	757	0	0	2.43518	AT1G04270;AT1G04270;AT1G04270;AT1G07770;AT1G07770;AT1G09340;AT1G18080;AT1G29970;AT1G29970;AT1G29970;AT1G29970;AT1G34030;AT1G34030;AT1G48350;AT1G48350;AT1G53560;AT1G57860;AT1G57860;AT1G68660;AT1G70600;AT1G70600;AT1G72370;AT1G72370;AT1G72370;AT2G04390;AT2G04390;AT2G05220;AT2G05220;AT2G09990;AT2G09990;AT2G18020;AT2G18020;AT2G24090;AT2G24090;AT2G27530;AT2G27530;AT2G27720;AT2G27720;AT2G27720;AT2G27720…
GO:0005886	cellular_component	plasma membrane	1850	368	24893	2847	0	0	1.73927	AT1G01550;AT1G01620;AT1G02500;AT1G03870;AT1G04270;AT1G04410;AT1G04750;AT1G04810;AT1G05340;AT1G07770;AT1G07890;AT1G07920;AT1G07920;AT1G07920;AT1G07930;AT1G07930;AT1G07930;AT1G07940;AT1G07940;AT1G07940;AT1G09070;AT1G09640;AT1G09780;AT1G09970;AT1G10140;AT1G11260;AT1G11680;AT1G12110;AT1G12640;AT1G13280;AT1G13440;AT1G13930;AT1G14880;AT1G15690;AT1G18210;AT1G19570;AT1G20200;AT1G20620;AT1G21250;AT1G21460…
GO:0004413	molecular_function	homoserine kinase activity	1850	1	24893	1	0	0	13.4557	AT2G17265
GO:0008413	molecular_function	8-oxo-7,8-dihydroguanosine triphosphate pyrophosphatase activity	1850	1	24893	1	0	0	13.4557	AT1G68760
GO:0004455	molecular_function	ketol-acid reductoisomerase activity	1850	2	24893	2	0	0	13.4557	AT3G58610;AT3G58610
GO:0004417	molecular_function	hydroxyethylthiazole kinase activity	1850	2	24893	2	0	0	13.4557	AT3G24030;AT3G24030
GO:0005221	molecular_function	intracellular cyclic nucleotide activated cation channel activity	1850	1	24893	1	0	0	13.4557	AT5G15410
GO:0004459	molecular_function	L-lactate dehydrogenase activity	1850	1	24893	1	0	0	13.4557	AT4G17260
GO:0005222	molecular_function	intracellular cAMP activated cation channel activity	1850	1	24893	1	0	0	13.4557	AT5G15410
GO:0016621	molecular_function	cinnamoyl-CoA reductase activity	1850	2	24893	2	0	0	13.4557	AT1G15950;AT1G80820
GO:0008108	molecular_function	UDP-glucose:hexose-1-phosphate uridylyltransferase activity	1850	1	24893	1	0	0	13.4557	AT5G18200
GO:0071171	biological_process	site-specific DNA replication termination at RTS1 barrier	1850	1	24893	1	0	0	13.4557	AT5G58020
GO:0046863	molecular_function	ribulose-1,5-bisphosphate carboxylase/oxygenase activator activity	1850	1	24893	1	0	0	13.4557	AT2G39730
GO:0016002	molecular_function	sulfite reductase activity	1850	1	24893	1	0	0	13.4557	AT5G04590
GO:0009765	biological_process	photosynthesis, light harvesting	1850	32	24893	42	0	0	10.2519	AT1G15820;AT1G29910;AT1G29910;AT1G29910;AT1G29920;AT1G29920;AT1G29920;AT1G29930;AT1G29930;AT1G45474;AT1G61520;AT1G61520;AT2G05070;AT2G05100;AT2G21970;AT2G34430;AT2G40100;AT2G40100;AT2G40100;AT3G08940;AT3G54890;AT3G54890;AT3G54890;AT3G54890;AT3G54890;AT3G61470;AT4G10340;AT4G10340;AT5G01530;AT5G01530;AT5G54270;AT5G54270
GO:0031117	biological_process	positive regulation of microtubule depolymerization	1850	2	24893	2	0	0	13.4557	AT3G16640;AT4G20260
GO:0009768	biological_process	photosynthesis, light harvesting in photosystem I	1850	18	24893	24	0	0	10.0918	AT1G15820;AT1G29910;AT1G29910;AT1G29920;AT1G29920;AT1G29930;AT1G45474;AT1G61520;AT2G05070;AT2G05100;AT2G34430;AT2G40100;AT3G08940;AT3G54890;AT3G61470;AT4G10340;AT5G01530;AT5G54270
GO:0009496	molecular_function	plastoquinol--plastocyanin reductase activity	1850	1	24893	1	0	0	13.4557	AT4G03280
GO:0006849	biological_process	plasma membrane pyruvate transport	1850	1	24893	1	0	0	13.4557	AT2G26900
GO:0006226	biological_process	dUMP biosynthetic process	1850	1	24893	1	0	0	13.4557	AT3G46940
GO:0010471	molecular_function	GDP-galactose:mannose-1-phosphate guanylyltransferase activity	1850	1	24893	1	0	0	13.4557	AT4G26850
GO:0010472	molecular_function	GDP-galactose:glucose-1-phosphate guanylyltransferase activity	1850	1	24893	1	0	0	13.4557	AT4G26850
GO:0010473	molecular_function	GDP-galactose:myoinositol-1-phosphate guanylyltransferase activity	1850	1	24893	1	0	0	13.4557	AT4G26850
GO:0010474	molecular_function	glucose-1-phosphate guanylyltransferase (GDP) activity	1850	1	24893	1	0	0	13.4557	AT4G26850
GO:0043864	molecular_function	indoleacetamide hydrolase activity	1850	1	24893	1	0	0	13.4557	AT1G08980
GO:0080070	molecular_function	8-methylthiooctyl-desulfoglucosinolate sulfotransferase activity	1850	1	24893	1	0	0	13.4557	AT1G74090
GO:0047558	molecular_function	3-cyanoalanine hydratase activity	1850	1	24893	1	0	0	13.4557	AT5G22300
GO:0080071	molecular_function	indol-3-yl-methyl-desulfoglucosinolate sulfotransferase activity	1850	1	24893	1	0	0	13.4557	AT1G74090
GO:0047205	molecular_function	quinate O-hydroxycinnamoyltransferase activity	1850	1	24893	1	0	0	13.4557	AT5G48930
GO:0051765	molecular_function	inositol tetrakisphosphate kinase activity	1850	1	24893	1	0	0	13.4557	AT5G61760
GO:0051766	molecular_function	inositol trisphosphate kinase activity	1850	1	24893	1	0	0	13.4557	AT5G61760
GO:0015741	biological_process	fumarate transport	1850	1	24893	1	0	0	13.4557	AT5G01340
GO:0015742	biological_process	alpha-ketoglutarate transport	1850	2	24893	2	0	0	13.4557	AT5G12860;AT5G19760
GO:0015744	biological_process	succinate transport	1850	1	24893	1	0	0	13.4557	AT5G01340
GO:0015789	biological_process	UDP-N-acetylgalactosamine transport	1850	1	24893	1	0	0	13.4557	AT5G65000
GO:0018316	biological_process	peptide cross-linking via L-cystine	1850	1	24893	1	0	0	13.4557	AT3G62410
GO:0015168	molecular_function	glycerol transmembrane transporter activity	1850	2	24893	2	0	0	13.4557	AT1G80760;AT3G18830
GO:0005618	cellular_component	cell wall	1850	124	24893	654	0	0	2.55123	AT1G02500;AT1G02930;AT1G07770;AT1G07890;AT1G09560;AT1G09750;AT1G13440;AT1G14720;AT1G14720;AT1G20620;AT1G21310;AT1G21670;AT1G26770;AT1G26770;AT1G26770;AT1G28290;AT1G31580;AT1G32860;AT1G33590;AT1G33600;AT1G34030;AT1G35720;AT1G48100;AT1G53240;AT1G57720;AT1G65870;AT1G71040;AT1G75040;AT1G78670;AT1G78830;AT1G78850;AT1G78900;AT2G02100;AT2G02130;AT2G09990;AT2G15880;AT2G19760;AT2G20870;AT2G36870;AT2G36870…
GO:0001072	molecular_function	transcription antitermination factor activity, RNA binding	1850	1	24893	1	0	0	13.4557	AT4G13850
GO:0071291	biological_process	cellular response to selenium ion	1850	1	24893	1	0	0	13.4557	AT4G14030
GO:0071211	biological_process	protein targeting to vacuole involved in autophagy	1850	1	24893	1	0	0	13.4557	AT2G45980
GO:0071568	molecular_function	UFM1 transferase activity	1850	1	24893	1	0	0	13.4557	AT1G27530
GO:0071258	biological_process	cellular response to gravity	1850	1	24893	1	0	0	13.4557	AT4G14960
GO:0009801	biological_process	cinnamic acid ester metabolic process	1850	1	24893	1	0	0	13.4557	AT3G21560
GO:0009570	cellular_component	chloroplast stroma	1850	132	24893	660	0	0	2.69114	AT1G03680;AT1G04410;AT1G06680;AT1G07890;AT1G08570;AT1G09340;AT1G10960;AT1G12900;AT1G13930;AT1G17160;AT1G17745;AT1G19570;AT1G19740;AT1G20340;AT1G20620;AT1G23190;AT1G29900;AT1G35720;AT1G42970;AT1G48350;AT1G49240;AT1G50320;AT1G50900;AT1G54630;AT1G56190;AT1G62180;AT1G64190;AT1G65930;AT1G66200;AT1G68660;AT1G70730;AT1G73060;AT1G75690;AT1G76080;AT1G78380;AT1G79550;AT2G01140;AT2G13360;AT2G15620;AT2G17265…
GO:0009571	cellular_component	proplastid stroma	1850	1	24893	1	0	0	13.4557	AT1G73060
GO:0016168	molecular_function	chlorophyll binding	1850	38	24893	62	0	0	8.24703	AT1G15820;AT1G29910;AT1G29910;AT1G29910;AT1G29920;AT1G29920;AT1G29920;AT1G29930;AT1G29930;AT1G44575;AT1G45474;AT1G55670;AT1G61520;AT1G61520;AT2G05070;AT2G05100;AT2G21970;AT2G34430;AT2G40100;AT2G40100;AT2G40100;AT3G08940;AT3G54890;AT3G54890;AT3G54890;AT3G54890;AT3G54890;AT3G61470;AT4G10340;AT4G10340;AT4G34190;AT5G01530;AT5G01530;AT5G02120;AT5G54270;AT5G54270;ATCG00280;ATCG00280
GO:0046909	biological_process	intermembrane transport	1850	1	24893	1	0	0	13.4557	AT4G32150
GO:0009534	cellular_component	chloroplast thylakoid	1850	73	24893	227	0	0	4.32716	AT1G03680;AT1G06430;AT1G06680;AT1G12250;AT1G14345;AT1G15820;AT1G20340;AT1G29910;AT1G29920;AT1G29930;AT1G31330;AT1G34000;AT1G44575;AT1G50250;AT1G50320;AT1G55670;AT1G61520;AT1G62180;AT1G71500;AT1G74730;AT1G75690;AT1G76080;AT1G79040;AT2G01140;AT2G05070;AT2G05620;AT2G20260;AT2G21330;AT2G26900;AT2G30950;AT2G34430;AT2G35490;AT2G37220;AT2G38540;AT2G40100;AT2G46820;AT3G02730;AT3G08940;AT3G23400;AT3G25860…
GO:0009535	cellular_component	chloroplast thylakoid membrane	1850	139	24893	466	0	0	4.0136	AT1G06430;AT1G06680;AT1G06690;AT1G12250;AT1G14345;AT1G15820;AT1G20340;AT1G20340;AT1G29390;AT1G29395;AT1G29910;AT1G29910;AT1G29910;AT1G29920;AT1G29920;AT1G29920;AT1G29930;AT1G29930;AT1G31330;AT1G34000;AT1G42960;AT1G42970;AT1G44575;AT1G45474;AT1G50020;AT1G50250;AT1G50900;AT1G54500;AT1G55670;AT1G61520;AT1G61520;AT1G67740;AT1G71500;AT1G73060;AT1G73885;AT1G74730;AT1G75690;AT1G76100;AT1G79040;AT2G01110…
GO:0009536	cellular_component	plastid	1850	271	24893	1687	0	0	2.16152	AT1G01550;AT1G03680;AT1G04570;AT1G05140;AT1G06430;AT1G06680;AT1G06690;AT1G08570;AT1G09340;AT1G10960;AT1G10960;AT1G12250;AT1G12900;AT1G13280;AT1G15500;AT1G15500;AT1G15710;AT1G15820;AT1G17745;AT1G20340;AT1G28150;AT1G29390;AT1G29395;AT1G29900;AT1G29910;AT1G29910;AT1G29910;AT1G29920;AT1G29920;AT1G29920;AT1G29930;AT1G29930;AT1G31330;AT1G32080;AT1G34000;AT1G42960;AT1G42970;AT1G44575;AT1G45474;AT1G48350…
GO:0009579	cellular_component	thylakoid	1850	128	24893	449	0	0	3.83592	AT1G03680;AT1G06430;AT1G06680;AT1G12250;AT1G15820;AT1G20340;AT1G20340;AT1G21750;AT1G29910;AT1G29910;AT1G29910;AT1G29920;AT1G29920;AT1G29920;AT1G29930;AT1G29930;AT1G31330;AT1G34000;AT1G35720;AT1G44575;AT1G45474;AT1G50250;AT1G50900;AT1G55670;AT1G56190;AT1G61520;AT1G61520;AT1G67740;AT1G73060;AT1G75690;AT1G76100;AT1G79040;AT2G01110;AT2G01590;AT2G05070;AT2G05100;AT2G05620;AT2G20260;AT2G21330;AT2G21970…
GO:0042326	biological_process	negative regulation of phosphorylation	1850	1	24893	1	0	0	13.4557	AT5G26230
GO:0046098	biological_process	guanine metabolic process	1850	1	24893	1	0	0	13.4557	AT1G71750
GO:0097164	biological_process	ammonium ion metabolic process	1850	1	24893	1	0	0	13.4557	AT5G65010
GO:0003960	molecular_function	NADPH:quinone reductase activity	1850	1	24893	1	0	0	13.4557	AT5G61510
GO:1990534	molecular_function	thermospermine oxidase activity	1850	1	24893	1	0	0	13.4557	AT4G29720
GO:0010242	molecular_function	oxygen evolving activity	1850	1	24893	1	0	0	13.4557	AT5G66570
GO:0047987	molecular_function	hydroperoxide dehydratase activity	1850	1	24893	1	0	0	13.4557	AT5G42650
GO:0010287	cellular_component	plastoglobule	1850	45	24893	86	0	0	7.04076	AT1G06690;AT1G09340;AT1G15820;AT1G28150;AT1G29910;AT1G29910;AT1G29920;AT1G29920;AT1G29930;AT1G31330;AT1G45474;AT1G61520;AT1G79600;AT2G01140;AT2G05070;AT2G05100;AT2G20260;AT2G21330;AT2G34430;AT2G35490;AT2G39730;AT2G40100;AT2G41040;AT3G08940;AT3G23400;AT3G50820;AT3G54890;AT3G61470;AT3G63140;AT4G02770;AT4G04020;AT4G10340;AT4G12800;AT4G19170;AT4G22240;AT4G28750;AT4G32770;AT4G38970;AT5G01530;AT5G42650…
GO:0010248	biological_process	establishment or maintenance of transmembrane electrochemical gradient	1850	1	24893	1	0	0	13.4557	AT1G15690
GO:0000731	biological_process	DNA synthesis involved in DNA repair	1850	1	24893	1	0	0	13.4557	AT1G09815
GO:0065002	biological_process	intracellular protein transmembrane transport	1850	1	24893	1	0	0	13.4557	AT2G01110
GO:0015860	biological_process	purine nucleoside transmembrane transport	1850	1	24893	1	0	0	13.4557	AT1G28230
GO:0019822	cellular_component	P4 peroxisome	1850	1	24893	1	0	0	13.4557	AT3G02360
GO:0015591	molecular_function	D-ribose transmembrane transporter activity	1850	1	24893	1	0	0	13.4557	AT3G18830
GO:0015865	biological_process	purine nucleotide transport	1850	3	24893	3	0	0	13.4557	AT3G08580;AT4G28390;AT5G13490
GO:0007037	biological_process	vacuolar phosphate transport	1850	1	24893	1	0	0	13.4557	AT4G22990
GO:0019510	biological_process	S-adenosylhomocysteine catabolic process	1850	4	24893	4	0	0	13.4557	AT3G23810;AT3G23810;AT4G13940;AT4G13940
GO:0033587	biological_process	shikimate biosynthetic process	1850	1	24893	1	0	0	13.4557	AT5G13420
GO:0015205	molecular_function	nucleobase transmembrane transporter activity	1850	1	24893	1	0	0	13.4557	AT5G03555
GO:0008928	molecular_function	mannose-1-phosphate guanylyltransferase (GDP) activity	1850	1	24893	1	0	0	13.4557	AT4G26850
GO:0005773	cellular_component	vacuole	1850	183	24893	744	0	0	3.30966	AT1G02930;AT1G04410;AT1G07080;AT1G07920;AT1G07920;AT1G07930;AT1G07930;AT1G07940;AT1G07940;AT1G09070;AT1G09340;AT1G09640;AT1G09850;AT1G11260;AT1G11910;AT1G14880;AT1G15690;AT1G17100;AT1G18210;AT1G19450;AT1G19570;AT1G19910;AT1G19910;AT1G20620;AT1G21250;AT1G21680;AT1G21750;AT1G22750;AT1G23310;AT1G23490;AT1G27480;AT1G32400;AT1G34030;AT1G35720;AT1G37130;AT1G47128;AT1G49240;AT1G52740;AT1G53210;AT1G57720…
GO:0005774	cellular_component	vacuolar membrane	1850	125	24893	568	0	0	2.9612	AT1G04270;AT1G04410;AT1G07770;AT1G07920;AT1G07930;AT1G07940;AT1G15690;AT1G17100;AT1G19450;AT1G19910;AT1G19910;AT1G21680;AT1G21720;AT1G27480;AT1G34030;AT1G35720;AT1G53210;AT1G54270;AT1G56070;AT1G64090;AT1G65270;AT1G73650;AT1G75630;AT1G75630;AT1G75630;AT1G76800;AT1G78300;AT1G78380;AT1G78850;AT1G78900;AT1G79410;AT1G79550;AT2G05070;AT2G05630;AT2G16510;AT2G16510;AT2G16510;AT2G16510;AT2G18020;AT2G20230…
GO:0045485	molecular_function	omega-6 fatty acid desaturase activity	1850	1	24893	1	0	0	13.4557	AT3G12120
GO:0045131	molecular_function	pre-mRNA branch point binding	1850	1	24893	1	0	0	13.4557	AT5G51300
GO:0004618	molecular_function	phosphoglycerate kinase activity	1850	7	24893	7	0	0	13.4557	AT1G56190;AT1G56190;AT1G56190;AT1G79550;AT1G79550;AT3G12780;AT3G12780
GO:0005463	molecular_function	UDP-N-acetylgalactosamine transmembrane transporter activity	1850	1	24893	1	0	0	13.4557	AT5G65000
GO:0005737	cellular_component	cytoplasm	1850	387	24893	3192	0	0	1.63137	AT1G02500;AT1G02820;AT1G02930;AT1G04260;AT1G04270;AT1G04410;AT1G04820;AT1G04820;AT1G04820;AT1G05340;AT1G06830;AT1G07770;AT1G07890;AT1G07920;AT1G07920;AT1G07920;AT1G07920;AT1G07920;AT1G07930;AT1G07930;AT1G07930;AT1G07930;AT1G07930;AT1G07940;AT1G07940;AT1G07940;AT1G07940;AT1G07940;AT1G08830;AT1G08970;AT1G08980;AT1G09340;AT1G09350;AT1G09620;AT1G09780;AT1G09780;AT1G10370;AT1G10470;AT1G11530;AT1G13060…
GO:0005739	cellular_component	mitochondrion	1850	214	24893	1467	0	0	1.96286	AT1G01170;AT1G02930;AT1G06430;AT1G07180;AT1G07590;AT1G07770;AT1G07920;AT1G07920;AT1G07920;AT1G07920;AT1G07930;AT1G07930;AT1G07930;AT1G07930;AT1G07940;AT1G07940;AT1G07940;AT1G07940;AT1G10270;AT1G13440;AT1G14450;AT1G14450;AT1G15120;AT1G15120;AT1G15690;AT1G16700;AT1G17290;AT1G17530;AT1G19570;AT1G20620;AT1G22300;AT1G23100;AT1G23800;AT1G29310;AT1G29910;AT1G29920;AT1G32050;AT1G35720;AT1G42960;AT1G47640…
GO:0004033	molecular_function	aldo-keto reductase (NADP) activity	1850	2	24893	2	0	0	13.4557	AT2G37760;AT2G37770
GO:0030899	molecular_function	calcium-dependent ATPase activity	1850	1	24893	1	0	0	13.4557	AT5G24020
GO:0016553	biological_process	base conversion or substitution editing	1850	1	24893	1	0	0	13.4557	AT4G24770
GO:0031000	biological_process	response to caffeine	1850	1	24893	1	0	0	13.4557	AT1G77120
GO:0009651	biological_process	response to salt stress	1850	97	24893	462	0	0	2.82511	AT1G02500;AT1G02820;AT1G02930;AT1G04410;AT1G07890;AT1G08830;AT1G10170;AT1G10370;AT1G11910;AT1G13930;AT1G15100;AT1G15690;AT1G16850;AT1G21750;AT1G35720;AT1G43160;AT1G49240;AT1G53240;AT1G56450;AT1G56600;AT1G64190;AT1G65930;AT1G66200;AT1G71030;AT1G72370;AT1G73230;AT1G73500;AT1G77120;AT1G78900;AT2G03440;AT2G03760;AT2G16500;AT2G17840;AT2G21660;AT2G36460;AT2G36530;AT2G37760;AT2G37770;AT2G38170;AT2G42540…
GO:0046480	molecular_function	galactolipid galactosyltransferase activity	1850	1	24893	1	0	0	13.4557	AT3G06510
GO:0046409	molecular_function	p-coumarate 3-hydroxylase activity	1850	1	24893	1	0	0	13.4557	AT2G40890
GO:0042178	biological_process	xenobiotic catabolic process	1850	1	24893	1	0	0	13.4557	AT4G01070
GO:0010360	biological_process	negative regulation of anion channel activity	1850	2	24893	2	0	0	13.4557	AT3G11410;AT4G05590
GO:0032355	biological_process	response to estradiol	1850	1	24893	1	0	0	13.4557	AT1G77120
GO:0010638	biological_process	positive regulation of organelle organization	1850	1	24893	1	0	0	13.4557	AT5G44190
GO:1901017	biological_process	negative regulation of potassium ion transmembrane transporter activity	1850	1	24893	1	0	0	13.4557	AT4G05590
GO:0003735	molecular_function	structural constituent of ribosome	1850	125	24893	710	0	0	2.36896	AT1G04270;AT1G04270;AT1G04270;AT1G07770;AT1G07770;AT1G18080;AT1G29970;AT1G29970;AT1G34030;AT1G34030;AT1G48350;AT1G48350;AT1G53560;AT1G57860;AT1G57860;AT1G70600;AT1G70600;AT1G72370;AT1G72370;AT1G72370;AT2G04390;AT2G04390;AT2G05220;AT2G05220;AT2G05840;AT2G09990;AT2G09990;AT2G18020;AT2G18020;AT2G24090;AT2G24090;AT2G27530;AT2G27530;AT2G27720;AT2G27720;AT2G27720;AT2G27720;AT2G32060;AT2G32060;AT2G40510…
GO:0047172	molecular_function	shikimate O-hydroxycinnamoyltransferase activity	1850	1	24893	1	0	0	13.4557	AT5G48930
GO:0000502	cellular_component	proteasome complex	1850	50	24893	110	0	0	6.11622	AT1G04810;AT1G04810;AT1G13060;AT1G13060;AT1G13060;AT1G16470;AT1G16470;AT1G20200;AT1G21720;AT1G21720;AT1G29150;AT1G47250;AT1G53750;AT1G56450;AT1G56450;AT1G64520;AT1G67250;AT1G79210;AT1G79210;AT2G05840;AT2G05840;AT2G05840;AT2G20580;AT2G20580;AT3G22110;AT3G22110;AT3G22630;AT3G22630;AT3G26340;AT3G26340;AT3G51260;AT3G51260;AT3G51260;AT3G53970;AT3G53970;AT4G14800;AT4G14800;AT4G14800;AT4G29040;AT4G31300…
GO:0051924	biological_process	regulation of calcium ion transport	1850	1	24893	1	0	0	13.4557	AT5G61350
GO:0018822	molecular_function	nitrile hydratase activity	1850	1	24893	1	0	0	13.4557	AT5G22300
GO:0015670	biological_process	carbon dioxide transport	1850	1	24893	1	0	0	13.4557	AT2G45960
GO:0018826	molecular_function	methionine gamma-lyase activity	1850	1	24893	1	0	0	13.4557	AT1G64660
GO:0019904	molecular_function	protein domain specific binding	1850	56	24893	98	0	0	7.68896	AT1G06680;AT1G15820;AT1G20340;AT1G22300;AT1G22300;AT1G22300;AT1G22300;AT1G29930;AT1G31330;AT1G44575;AT1G54580;AT1G61520;AT1G78300;AT2G05100;AT2G06520;AT2G20260;AT2G26500;AT2G29630;AT2G34430;AT2G42590;AT2G42590;AT2G42590;AT2G42590;AT2G45180;AT2G46820;AT3G02730;AT3G15360;AT3G16640;AT3G48890;AT3G54890;AT3G56240;AT3G61470;AT4G02520;AT4G02770;AT4G09000;AT4G09000;AT4G10340;AT4G12800;AT4G25100;AT4G25570…
GO:0033310	biological_process	chlorophyll a catabolic process	1850	1	24893	1	0	0	13.4557	AT4G16690
GO:0015367	molecular_function	oxoglutarate:malate antiporter activity	1850	1	24893	1	0	0	13.4557	AT5G19760
GO:0004422	molecular_function	hypoxanthine phosphoribosyltransferase activity	1850	2	24893	2	0	0	13.4557	AT1G71750;AT1G71750
GO:0008465	molecular_function	glycerate dehydrogenase activity	1850	1	24893	1	0	0	13.4557	AT1G68010
GO:0004151	molecular_function	dihydroorotase activity	1850	2	24893	2	0	0	13.4557	AT4G22930;AT4G22930
GO:0005547	molecular_function	phosphatidylinositol-3,4,5-trisphosphate binding	1850	1	24893	1	0	0	13.4557	AT4G20260
GO:0008114	molecular_function	phosphogluconate 2-dehydrogenase activity	1850	2	24893	2	0	0	13.4557	AT1G64190;AT5G41670
GO:0071490	biological_process	cellular response to far red light	1850	2	24893	2	0	0	13.4557	AT3G22840;AT4G14690
GO:0071492	biological_process	cellular response to UV-A	1850	4	24893	4	0	0	13.4557	AT2G21970;AT3G22840;AT4G14690;AT4G34190
GO:0016679	molecular_function	oxidoreductase activity, acting on diphenols and related substances as donors	1850	3	24893	3	0	0	13.4557	AT4G03280;AT5G13430;AT5G13440
GO:0009735	biological_process	response to cytokinin	1850	52	24893	183	0	0	3.82347	AT1G04410;AT1G07890;AT1G10470;AT1G11650;AT1G11910;AT1G13930;AT1G21750;AT1G30260;AT1G56070;AT1G61520;AT1G64520;AT1G73060;AT1G78830;AT1G79040;AT2G20260;AT2G21660;AT2G30950;AT2G36460;AT2G46540;AT3G03100;AT3G04790;AT3G07110;AT3G07480;AT3G08940;AT3G09200;AT3G14420;AT3G15360;AT3G16640;AT3G16770;AT3G18780;AT3G22890;AT3G27890;AT3G47620;AT3G48100;AT3G48990;AT3G49120;AT3G55440;AT3G63140;AT4G20260;AT4G25130…
GO:0016018	molecular_function	cyclosporin A binding	1850	1	24893	1	0	0	13.4557	AT3G56070
GO:0046292	biological_process	formaldehyde metabolic process	1850	1	24893	1	0	0	13.4557	AT5G43940
GO:1901799	biological_process	negative regulation of proteasomal protein catabolic process	1850	1	24893	1	0	0	13.4557	AT3G53970
GO:0050421	molecular_function	nitrite reductase (NO-forming) activity	1850	1	24893	1	0	0	13.4557	AT2G15620
GO:0050464	molecular_function	nitrate reductase (NADPH) activity	1850	4	24893	4	0	0	13.4557	AT1G37130;AT1G37130;AT1G77760;AT1G77760
GO:0043879	molecular_function	glycolate transmembrane transporter activity	1850	1	24893	1	0	0	13.4557	AT1G32080
GO:0033741	molecular_function	adenylyl-sulfate reductase (glutathione) activity	1850	3	24893	3	0	0	13.4557	AT1G62180;AT4G04610;AT4G21990
GO:0080007	molecular_function	S-nitrosoglutathione reductase activity	1850	1	24893	1	0	0	13.4557	AT5G43940
GO:0033744	molecular_function	L-methionine:thioredoxin-disulfide S-oxidoreductase activity	1850	1	24893	1	0	0	13.4557	AT5G07460
GO:0015752	biological_process	D-ribose transport	1850	1	24893	1	0	0	13.4557	AT3G18830
GO:0015793	biological_process	glycerol transport	1850	2	24893	2	0	0	13.4557	AT1G80760;AT3G18830
GO:0015753	biological_process	D-xylose transport	1850	1	24893	1	0	0	13.4557	AT3G18830
GO:0015795	biological_process	sorbitol transport	1850	1	24893	1	0	0	13.4557	AT3G18830
GO:0051738	molecular_function	xanthophyll binding	1850	1	24893	1	0	0	13.4557	AT1G44575
GO:0019481	biological_process	L-alanine catabolic process, by transamination	1850	1	24893	1	0	0	13.4557	AT1G17290
GO:0015797	biological_process	mannitol transport	1850	1	24893	1	0	0	13.4557	AT3G18830
GO:0018364	biological_process	peptidyl-glutamine methylation	1850	2	24893	2	0	0	13.4557	AT1G22270;AT1G78190
GO:0055114	biological_process	oxidation-reduction process	1850	354	24893	2332	0	0	2.04259	AT1G02020;AT1G02020;AT1G03400;AT1G03400;AT1G03680;AT1G03680;AT1G04410;AT1G04410;AT1G05010;AT1G05010;AT1G06690;AT1G06690;AT1G06830;AT1G06830;AT1G07180;AT1G07890;AT1G07890;AT1G07890;AT1G08570;AT1G08830;AT1G08830;AT1G10960;AT1G10960;AT1G11530;AT1G11530;AT1G11680;AT1G11680;AT1G12900;AT1G12900;AT1G12900;AT1G13440;AT1G13440;AT1G13440;AT1G14450;AT1G15120;AT1G15550;AT1G15710;AT1G15950;AT1G16410;AT1G16700…
GO:0048834	biological_process	specification of petal number	1850	1	24893	1	0	0	13.4557	AT2G31160
GO:0001932	biological_process	regulation of protein phosphorylation	1850	1	24893	1	0	0	13.4557	AT4G38740
GO:0019177	molecular_function	dihydroneopterin triphosphate pyrophosphohydrolase activity	1850	1	24893	1	0	0	13.4557	AT1G68760
GO:0015139	molecular_function	alpha-ketoglutarate transmembrane transporter activity	1850	1	24893	1	0	0	13.4557	AT5G12860
GO:0005622	cellular_component	intracellular	1850	167	24893	1108	0	0	2.02807	AT1G06040;AT1G06040;AT1G07920;AT1G07920;AT1G07920;AT1G07930;AT1G07930;AT1G07930;AT1G07940;AT1G07940;AT1G07940;AT1G10470;AT1G19740;AT1G22530;AT1G23490;AT1G23490;AT1G23490;AT1G27310;AT1G27970;AT1G27970;AT1G27970;AT1G34030;AT1G34030;AT1G48350;AT1G48350;AT1G56330;AT1G56330;AT1G57860;AT1G57860;AT1G70490;AT1G70490;AT1G70490;AT1G70600;AT1G70600;AT1G72370;AT1G72370;AT1G72370;AT1G73030;AT1G75460;AT2G04390…
GO:0008506	molecular_function	sucrose:proton symporter activity	1850	3	24893	3	0	0	13.4557	AT1G22710;AT1G71880;AT3G19930
GO:0048219	biological_process	inter-Golgi cisterna vesicle-mediated transport	1850	1	24893	1	0	0	13.4557	AT2G43130
GO:0016710	molecular_function	trans-cinnamate 4-monooxygenase activity	1850	1	24893	1	0	0	13.4557	AT2G30490
GO:0046686	biological_process	response to cadmium ion	1850	108	24893	329	0	0	4.41706	AT1G02500;AT1G02930;AT1G04410;AT1G07590;AT1G07890;AT1G07920;AT1G07930;AT1G07940;AT1G09780;AT1G13060;AT1G13440;AT1G13930;AT1G17290;AT1G18080;AT1G20620;AT1G23190;AT1G23490;AT1G26630;AT1G27130;AT1G29150;AT1G35720;AT1G42970;AT1G45145;AT1G53240;AT1G54270;AT1G56190;AT1G56450;AT1G57720;AT1G65930;AT1G65980;AT1G70490;AT1G70730;AT1G71030;AT1G75040;AT1G75280;AT1G75950;AT1G76680;AT1G77120;AT1G78380;AT2G01140…
GO:0009506	cellular_component	plasmodesma	1850	180	24893	921	0	0	2.62977	AT1G02930;AT1G04270;AT1G04410;AT1G04750;AT1G07750;AT1G07770;AT1G07890;AT1G07920;AT1G07920;AT1G07920;AT1G07920;AT1G07930;AT1G07930;AT1G07930;AT1G07930;AT1G07940;AT1G07940;AT1G07940;AT1G07940;AT1G09340;AT1G09560;AT1G09620;AT1G09640;AT1G09780;AT1G11260;AT1G11910;AT1G13440;AT1G20200;AT1G20620;AT1G22300;AT1G28290;AT1G29150;AT1G32400;AT1G34030;AT1G35720;AT1G45145;AT1G47128;AT1G47250;AT1G49240;AT1G53210…
GO:0009507	cellular_component	chloroplast	1850	422	24893	2511	0	0	2.26137	AT1G01550;AT1G01620;AT1G02020;AT1G03680;AT1G04410;AT1G04570;AT1G05140;AT1G06430;AT1G06680;AT1G06690;AT1G07890;AT1G07920;AT1G07930;AT1G07940;AT1G08570;AT1G09340;AT1G09620;AT1G09780;AT1G10370;AT1G10960;AT1G10960;AT1G11700;AT1G12250;AT1G12900;AT1G13280;AT1G13440;AT1G13930;AT1G14345;AT1G15500;AT1G15500;AT1G15690;AT1G15710;AT1G15820;AT1G17160;AT1G17290;AT1G17745;AT1G18080;AT1G19570;AT1G19740;AT1G20340…
GO:0046028	molecular_function	electron transporter, transferring electrons from cytochrome b6/f complex of photosystem II activity	1850	2	24893	2	0	0	13.4557	AT1G20340;AT4G03280
GO:0050505	molecular_function	hydroquinone glucosyltransferase activity	1850	1	24893	1	0	0	13.4557	AT4G01070
GO:0006007	biological_process	glucose catabolic process	1850	4	24893	4	0	0	13.4557	AT1G09780;AT1G09780;AT3G08590;AT3G08590
GO:0043953	biological_process	protein transport by the Tat complex	1850	1	24893	1	0	0	13.4557	AT2G01110
GO:0010294	molecular_function	abscisic acid glucosyltransferase activity	1850	1	24893	1	0	0	13.4557	AT1G07240
GO:0061635	biological_process	regulation of protein complex stability	1850	1	24893	1	0	0	13.4557	AT5G07020
GO:0047918	molecular_function	GDP-mannose 3,5-epimerase activity	1850	2	24893	2	0	0	13.4557	AT5G28840;AT5G28840
GO:0080120	biological_process	CAAX-box protein maturation	1850	1	24893	1	0	0	13.4557	AT4G01320
GO:0003939	molecular_function	L-iditol 2-dehydrogenase activity	1850	1	24893	1	0	0	13.4557	AT5G51970
GO:0098755	biological_process	maintenance of seed dormancy by absisic acid	1850	1	24893	1	0	0	13.4557	AT5G13200
GO:0047066	molecular_function	phospholipid-hydroperoxide glutathione peroxidase activity	1850	2	24893	2	0	0	13.4557	AT2G25080;AT4G11600
GO:0080129	biological_process	proteasome core complex assembly	1850	2	24893	2	0	0	13.4557	AT4G29040;AT4G38630
GO:0019521	biological_process	D-gluconate metabolic process	1850	5	24893	5	0	0	13.4557	AT1G64190;AT3G02360;AT3G02360;AT5G41670;AT5G41670
GO:0018131	biological_process	oxazole or thiazole biosynthetic process	1850	1	24893	1	0	0	13.4557	AT5G54770
GO:0015211	molecular_function	purine nucleoside transmembrane transporter activity	1850	1	24893	1	0	0	13.4557	AT1G28230
GO:0005432	molecular_function	calcium:sodium antiporter activity	1850	2	24893	2	0	0	13.4557	AT1G53210;AT2G44310
GO:0005747	cellular_component	mitochondrial respiratory chain complex I	1850	29	24893	59	0	0	6.61381	AT1G14450;AT1G14450;AT1G16700;AT1G49140;AT1G67350;AT1G67785;AT1G76200;AT1G79010;AT2G33220;AT2G42210;AT2G42310;AT3G03100;AT3G06310;AT3G12260;AT3G48680;AT3G57785;AT4G00585;AT4G16450;AT4G20150;AT5G08530;AT5G08690;AT5G11770;AT5G14105;AT5G18800;AT5G37510;AT5G40770;AT5G47570;AT5G63510;AT5G67590
GO:0008398	molecular_function	sterol 14-demethylase activity	1850	1	24893	1	0	0	13.4557	AT1G11680
GO:0034553	biological_process	mitochondrial respiratory chain complex II assembly	1850	1	24893	1	0	0	13.4557	AT5G51040
GO:0016210	molecular_function	naringenin-chalcone synthase activity	1850	1	24893	1	0	0	13.4557	AT5G13930
GO:0009973	molecular_function	adenylyl-sulfate reductase activity	1850	3	24893	3	0	0	13.4557	AT1G62180;AT4G04610;AT4G21990
GO:0009976	molecular_function	tocopherol cyclase activity	1850	2	24893	2	0	0	13.4557	AT4G32770;AT4G32770
GO:0009978	molecular_function	allene oxide synthase activity	1850	1	24893	1	0	0	13.4557	AT5G42650
GO:0009667	biological_process	plastid inner membrane organization	1850	1	24893	1	0	0	13.4557	AT2G42540
GO:0046100	biological_process	hypoxanthine metabolic process	1850	1	24893	1	0	0	13.4557	AT1G71750
GO:0042183	biological_process	formate catabolic process	1850	1	24893	1	0	0	13.4557	AT5G14780
GO:0046109	biological_process	uridine biosynthetic process	1850	1	24893	1	0	0	13.4557	AT1G71100
GO:0050311	molecular_function	sulfite reductase (ferredoxin) activity	1850	2	24893	2	0	0	13.4557	AT5G04590;AT5G04590
GO:0010335	biological_process	response to non-ionic osmotic stress	1850	1	24893	1	0	0	13.4557	AT5G01410
GO:0010064	biological_process	embryonic shoot morphogenesis	1850	1	24893	1	0	0	13.4557	AT5G57020
GO:0047100	molecular_function	glyceraldehyde-3-phosphate dehydrogenase (NADP+) (phosphorylating) activity	1850	3	24893	3	0	0	13.4557	AT1G12900;AT1G42970;AT3G26650
GO:0043457	biological_process	regulation of cellular respiration	1850	1	24893	1	0	0	13.4557	AT4G38680
GO:0015991	biological_process	ATP hydrolysis coupled proton transport	1850	30	24893	62	0	0	6.51081	AT1G19910;AT1G19910;AT1G75630;AT1G75630;AT1G75630;AT1G78900;AT1G78900;AT2G16510;AT2G16510;AT2G16510;AT2G16510;AT2G25610;AT2G25610;AT4G02620;AT4G02620;AT4G26710;AT4G26710;AT4G34720;AT4G34720;AT4G34720;AT4G34720;AT4G38510;AT4G38510;AT4G38510;AT4G38920;AT4G38920;AT4G38920;AT4G38920;AT4G39080;AT4G39080
GO:0018293	biological_process	protein-FAD linkage	1850	1	24893	1	0	0	13.4557	AT5G51040
GO:0019373	biological_process	epoxygenase P450 pathway	1850	1	24893	1	0	0	13.4557	AT5G42650
GO:0018298	biological_process	protein-chromophore linkage	1850	36	24893	76	0	0	6.37374	AT1G15820;AT1G29910;AT1G29910;AT1G29910;AT1G29920;AT1G29920;AT1G29920;AT1G29930;AT1G29930;AT1G45474;AT1G61520;AT1G61520;AT2G05070;AT2G05100;AT2G34430;AT2G40100;AT2G40100;AT2G40100;AT2G47590;AT3G08940;AT3G54890;AT3G54890;AT3G54890;AT3G54890;AT3G54890;AT3G61470;AT4G10340;AT4G10340;AT5G01530;AT5G01530;AT5G02120;AT5G54270;AT5G54270;AT5G57360;ATCG00280;ATCG00280
GO:0019379	biological_process	sulfate assimilation, phosphoadenylyl sulfate reduction by phosphoadenylyl-sulfate reductase (thioredoxin)	1850	1	24893	1	0	0	13.4557	AT1G62180
GO:0048455	biological_process	stamen formation	1850	1	24893	1	0	0	13.4557	AT4G38630
GO:0004747	molecular_function	ribokinase activity	1850	2	24893	2	0	0	13.4557	AT1G17160;AT1G17160
GO:0005829	cellular_component	cytosol	1850	404	24893	2285	0	0	2.37903	AT1G01470;AT1G02500;AT1G02820;AT1G02930;AT1G04270;AT1G04410;AT1G04810;AT1G07240;AT1G07750;AT1G07770;AT1G07890;AT1G07920;AT1G07920;AT1G07920;AT1G07920;AT1G07930;AT1G07930;AT1G07930;AT1G07930;AT1G07940;AT1G07940;AT1G07940;AT1G07940;AT1G08830;AT1G08970;AT1G08980;AT1G09620;AT1G09640;AT1G09780;AT1G10370;AT1G11530;AT1G11910;AT1G12900;AT1G13440;AT1G15690;AT1G15950;AT1G16470;AT1G17170;AT1G17290;AT1G17370…
GO:0071731	biological_process	response to nitric oxide	1850	1	24893	1	0	0	13.4557	AT5G40770
GO:0034639	molecular_function	L-amino acid efflux transmembrane transporter activity	1850	1	24893	1	0	0	13.4557	AT1G44800
GO:0034050	biological_process	host programmed cell death induced by symbiont	1850	1	24893	1	0	0	13.4557	AT1G26630
GO:0030093	cellular_component	chloroplast photosystem I	1850	2	24893	2	0	0	13.4557	AT1G55670;AT2G46820
GO:0009780	biological_process	photosynthetic NADP+ reduction	1850	1	24893	1	0	0	13.4557	AT1G55670
GO:0016020	cellular_component	membrane	1850	994	24893	9400	0	0	1.42287	AT1G01120;AT1G01120;AT1G01170;AT1G01230;AT1G01300;AT1G01430;AT1G01610;AT1G01610;AT1G01620;AT1G01620;AT1G01620;AT1G02500;AT1G03870;AT1G04260;AT1G04410;AT1G04570;AT1G04570;AT1G04750;AT1G04750;AT1G04810;AT1G05140;AT1G06430;AT1G07180;AT1G07720;AT1G07720;AT1G07770;AT1G07920;AT1G07930;AT1G07940;AT1G08700;AT1G08700;AT1G09070;AT1G09340;AT1G09645;AT1G09970;AT1G09970;AT1G11210;AT1G11260;AT1G11260;AT1G11680…
GO:0016021	cellular_component	integral component of membrane	1850	772	24893	8039	0	0	1.29217	AT1G01120;AT1G01120;AT1G01170;AT1G01230;AT1G01430;AT1G01610;AT1G01610;AT1G01620;AT1G01620;AT1G01620;AT1G04260;AT1G04570;AT1G04570;AT1G04750;AT1G04750;AT1G04810;AT1G05140;AT1G06430;AT1G08700;AT1G08700;AT1G09070;AT1G09645;AT1G09970;AT1G09970;AT1G11210;AT1G11260;AT1G11260;AT1G11680;AT1G11680;AT1G12110;AT1G12110;AT1G12640;AT1G14345;AT1G14450;AT1G14450;AT1G14880;AT1G14990;AT1G14990;AT1G15500;AT1G15500…
GO:0009782	cellular_component	photosystem I antenna complex	1850	1	24893	1	0	0	13.4557	AT1G45474
GO:0009783	cellular_component	photosystem II antenna complex	1850	2	24893	2	0	0	13.4557	AT1G15820;AT4G10340
GO:0009703	molecular_function	nitrate reductase (NADH) activity	1850	2	24893	2	0	0	13.4557	AT1G37130;AT1G77760
GO:0031409	molecular_function	pigment binding	1850	18	24893	23	0	0	10.5305	AT1G15820;AT1G29910;AT1G29910;AT1G29920;AT1G29920;AT1G29930;AT1G45474;AT1G61520;AT2G05070;AT2G05100;AT2G34430;AT2G40100;AT3G08940;AT3G54890;AT3G61470;AT4G10340;AT5G01530;AT5G54270
GO:0042579	cellular_component	microbody	1850	1	24893	1	0	0	13.4557	AT5G09660
GO:0006203	biological_process	dGTP catabolic process	1850	1	24893	1	0	0	13.4557	AT1G68760
GO:0035674	biological_process	tricarboxylic acid transmembrane transport	1850	1	24893	1	0	0	13.4557	AT5G19760
GO:0097339	biological_process	glycolate transmembrane transport	1850	1	24893	1	0	0	13.4557	AT1G32080
GO:0090143	biological_process	nucleoid organization	1850	1	24893	1	0	0	13.4557	AT3G07430
GO:0036172	biological_process	thiamine salvage	1850	1	24893	1	0	0	13.4557	AT3G24030
GO:0022626	cellular_component	cytosolic ribosome	1850	54	24893	208	0	0	3.4933	AT1G01120;AT1G04270;AT1G07610;AT1G07770;AT1G16470;AT1G18080;AT1G20620;AT1G34030;AT1G56450;AT1G66200;AT1G70600;AT1G72370;AT2G05840;AT2G09990;AT2G18020;AT2G21330;AT2G27530;AT2G27720;AT2G32060;AT2G41840;AT3G02230;AT3G04230;AT3G07110;AT3G09200;AT3G09840;AT3G11940;AT3G14420;AT3G18740;AT3G22110;AT3G25860;AT3G28500;AT3G51260;AT3G56340;AT3G61110;AT4G16720;AT4G18730;AT4G25740;AT4G25890;AT4G35090;AT5G02500…
GO:0051743	molecular_function	red chlorophyll catabolite reductase activity	1850	1	24893	1	0	0	13.4557	AT4G37000
GO:0080059	molecular_function	flavonol 3-O-arabinosyltransferase activity	1850	1	24893	1	0	0	13.4557	AT5G17030
GO:0033481	biological_process	galacturonate biosynthetic process	1850	2	24893	2	0	0	13.4557	AT3G23820;AT4G30440
GO:0051788	biological_process	response to misfolded protein	1850	3	24893	3	0	0	13.4557	AT1G64520;AT4G29040;AT4G38630
GO:0000327	cellular_component	lytic vacuole within protein storage vacuole	1850	1	24893	1	0	0	13.4557	AT1G21750
GO:0033759	molecular_function	flavone synthase activity	1850	1	24893	1	0	0	13.4557	AT5G24530
GO:0070509	biological_process	calcium ion import	1850	1	24893	1	0	0	13.4557	AT5G15410
GO:0015142	molecular_function	tricarboxylic acid transmembrane transporter activity	1850	1	24893	1	0	0	13.4557	AT5G19760
GO:0019458	biological_process	methionine catabolic process via 2-oxobutanoate	1850	1	24893	1	0	0	13.4557	AT1G64660
GO:0008863	molecular_function	formate dehydrogenase (NAD+) activity	1850	2	24893	2	0	0	13.4557	AT5G14780;AT5G14780
GO:0033177	cellular_component	proton-transporting two-sector ATPase complex, proton-transporting domain	1850	19	24893	27	0	0	9.46881	AT1G19910;AT1G19910;AT1G75630;AT1G75630;AT1G75630;AT2G16510;AT2G16510;AT2G16510;AT2G16510;AT2G25610;AT2G25610;AT4G34720;AT4G34720;AT4G34720;AT4G34720;AT4G38920;AT4G38920;AT4G38920;AT4G38920
GO:0019419	biological_process	sulfate reduction	1850	5	24893	5	0	0	13.4557	AT1G62180;AT1G62180;AT4G04610;AT4G21990;AT4G21990
GO:0019146	molecular_function	arabinose-5-phosphate isomerase activity	1850	1	24893	1	0	0	13.4557	AT3G54690
GO:0033179	cellular_component	proton-transporting V-type ATPase, V0 domain	1850	23	24893	35	0	0	8.8423	AT1G19910;AT1G19910;AT1G75630;AT1G75630;AT1G75630;AT2G16510;AT2G16510;AT2G16510;AT2G16510;AT2G25610;AT2G25610;AT4G26710;AT4G26710;AT4G34720;AT4G34720;AT4G34720;AT4G34720;AT4G38920;AT4G38920;AT4G38920;AT4G38920;AT4G39080;AT4G39080
GO:0019107	molecular_function	myristoyltransferase activity	1850	1	24893	1	0	0	13.4557	AT5G57020
GO:0015148	molecular_function	D-xylose transmembrane transporter activity	1850	1	24893	1	0	0	13.4557	AT3G18830
GO:2001147	molecular_function	camalexin binding	1850	2	24893	2	0	0	13.4557	AT1G02930;AT4G02520
GO:0005365	molecular_function	myo-inositol transmembrane transporter activity	1850	1	24893	1	0	0	13.4557	AT3G18830
GO:0045309	molecular_function	protein phosphorylated amino acid binding	1850	1	24893	1	0	0	13.4557	AT4G09000
GO:0070191	molecular_function	methionine-R-sulfoxide reductase activity	1850	1	24893	1	0	0	13.4557	AT4G04800
GO:0030797	molecular_function	24-methylenesterol C-methyltransferase activity	1850	2	24893	2	0	0	13.4557	AT1G20330;AT1G76090
GO:0016491	molecular_function	oxidoreductase activity	1850	256	24893	1861	0	0	1.85097	AT1G02020;AT1G02020;AT1G03400;AT1G03400;AT1G04410;AT1G04410;AT1G05010;AT1G05010;AT1G06690;AT1G06690;AT1G07180;AT1G07890;AT1G08830;AT1G08830;AT1G11680;AT1G11680;AT1G12900;AT1G12900;AT1G13440;AT1G13440;AT1G15550;AT1G15710;AT1G15950;AT1G16410;AT1G16700;AT1G17745;AT1G17745;AT1G20620;AT1G23800;AT1G37130;AT1G37130;AT1G42970;AT1G53240;AT1G58440;AT1G58440;AT1G62180;AT1G64190;AT1G64900;AT1G64950;AT1G65930…
GO:0031564	biological_process	transcription antitermination	1850	1	24893	1	0	0	13.4557	AT4G13850
GO:0006982	biological_process	response to lipid hydroperoxide	1850	1	24893	1	0	0	13.4557	AT5G01410
GO:0006983	biological_process	ER overload response	1850	1	24893	1	0	0	13.4557	AT5G47120
GO:0009515	cellular_component	granal stacked thylakoid	1850	2	24893	2	0	0	13.4557	AT1G74730;AT5G08050
GO:0075733	biological_process	intracellular transport of virus	1850	1	24893	1	0	0	13.4557	AT4G20260
GO:0006323	biological_process	DNA packaging	1850	1	24893	1	0	0	13.4557	AT5G04590
GO:0006014	biological_process	D-ribose metabolic process	1850	2	24893	2	0	0	13.4557	AT1G17160;AT1G17160
GO:0050281	molecular_function	serine-glyoxylate transaminase activity	1850	1	24893	1	0	0	13.4557	AT2G13360
GO:0050242	molecular_function	pyruvate, phosphate dikinase activity	1850	2	24893	2	0	0	13.4557	AT4G15530;AT4G15530
GO:1990592	biological_process	protein K69-linked ufmylation	1850	2	24893	2	0	0	13.4557	AT1G27530;AT1G77710
GO:0050203	molecular_function	oxalate-CoA ligase activity	1850	1	24893	1	0	0	13.4557	AT3G48990
GO:1902348	biological_process	cellular response to strigolactone	1850	1	24893	1	0	0	13.4557	AT3G03990
GO:0036258	biological_process	multivesicular body assembly	1850	1	24893	1	0	0	13.4557	AT1G20110
GO:0047345	molecular_function	ribose-5-phosphate adenylyltransferase activity	1850	1	24893	1	0	0	13.4557	AT5G18200
GO:0080138	molecular_function	borate uptake transmembrane transporter activity	1850	1	24893	1	0	0	13.4557	AT4G10380
GO:0051553	biological_process	flavone biosynthetic process	1850	1	24893	1	0	0	13.4557	AT5G24530
GO:0015843	biological_process	methylammonium transport	1850	1	24893	1	0	0	13.4557	AT1G64780
GO:1903070	biological_process	negative regulation of ER-associated ubiquitin-dependent protein catabolic process	1850	1	24893	1	0	0	13.4557	AT5G65000
GO:0015575	molecular_function	mannitol transmembrane transporter activity	1850	1	24893	1	0	0	13.4557	AT3G18830
GO:0015576	molecular_function	sorbitol transmembrane transporter activity	1850	1	24893	1	0	0	13.4557	AT3G18830
GO:0008942	molecular_function	nitrite reductase [NAD(P)H] activity	1850	1	24893	1	0	0	13.4557	AT1G71500
GO:0019265	biological_process	glycine biosynthetic process, by transamination of glyoxylate	1850	1	24893	1	0	0	13.4557	AT2G13360
GO:0008670	molecular_function	2,4-dienoyl-CoA reductase (NADPH) activity	1850	1	24893	1	0	0	13.4557	AT3G12800
GO:0005794	cellular_component	Golgi apparatus	1850	200	24893	1259	0	0	2.13752	AT1G01430;AT1G04270;AT1G04410;AT1G07750;AT1G07770;AT1G07890;AT1G07920;AT1G07920;AT1G07920;AT1G07920;AT1G07930;AT1G07930;AT1G07930;AT1G07930;AT1G07940;AT1G07940;AT1G07940;AT1G07940;AT1G08700;AT1G08700;AT1G11680;AT1G13440;AT1G15690;AT1G20330;AT1G21750;AT1G22530;AT1G23490;AT1G23490;AT1G26630;AT1G27930;AT1G29050;AT1G29310;AT1G29910;AT1G29910;AT1G29920;AT1G29920;AT1G29930;AT1G32050;AT1G32400;AT1G34030…
GO:1904962	biological_process	plastid to vacuole vesicle-mediated transport	1850	1	24893	1	0	0	13.4557	AT2G45980
GO:0048307	molecular_function	ferredoxin-nitrite reductase activity	1850	1	24893	1	0	0	13.4557	AT2G15620
GO:2001227	molecular_function	quercitrin binding	1850	2	24893	2	0	0	13.4557	AT1G02930;AT4G02520
GO:0004013	molecular_function	adenosylhomocysteinase activity	1850	7	24893	7	0	0	13.4557	AT3G23810;AT3G23810;AT4G13940;AT4G13940;AT4G13940;AT4G13940;AT4G13940
GO:0009941	cellular_component	chloroplast envelope	1850	139	24893	558	0	0	3.35186	AT1G03680;AT1G06430;AT1G06680;AT1G06690;AT1G09340;AT1G12900;AT1G13930;AT1G15500;AT1G15690;AT1G15820;AT1G20620;AT1G29390;AT1G29395;AT1G29910;AT1G29910;AT1G29920;AT1G29920;AT1G29930;AT1G31330;AT1G32080;AT1G42960;AT1G42970;AT1G45474;AT1G48350;AT1G49240;AT1G50250;AT1G50900;AT1G55670;AT1G61520;AT1G64520;AT1G66200;AT1G71500;AT1G76080;AT1G78620;AT1G78900;AT1G80300;AT2G05070;AT2G05100;AT2G20260;AT2G21330…
GO:0030529	cellular_component	intracellular ribonucleoprotein complex	1850	116	24893	650	0	0	2.40132	AT1G04270;AT1G04270;AT1G04270;AT1G07770;AT1G07770;AT1G18080;AT1G29970;AT1G34030;AT1G34030;AT1G48350;AT1G57860;AT1G68660;AT1G70600;AT1G70600;AT1G72370;AT1G72370;AT1G72370;AT1G76860;AT1G76860;AT2G04390;AT2G05220;AT2G09990;AT2G09990;AT2G18020;AT2G24090;AT2G24090;AT2G27530;AT2G27530;AT2G27720;AT2G27720;AT2G27720;AT2G27720;AT2G32060;AT2G32060;AT2G37220;AT2G40510;AT2G40510;AT2G40590;AT2G40590;AT2G41840…
GO:1900039	biological_process	positive regulation of cellular response to hypoxia	1850	1	24893	1	0	0	13.4557	AT1G77120
GO:0016229	molecular_function	steroid dehydrogenase activity	1850	2	24893	2	0	0	13.4557	AT2G37760;AT2G37770
GO:0060416	biological_process	response to growth hormone	1850	1	24893	1	0	0	13.4557	AT1G10370
GO:0009092	biological_process	homoserine metabolic process	1850	1	24893	1	0	0	13.4557	AT2G17265
GO:0072660	biological_process	maintenance of protein location in plasma membrane	1850	1	24893	1	0	0	13.4557	AT3G11820
GO:0035560	molecular_function	pheophoridase activity	1850	1	24893	1	0	0	13.4557	AT4G16690
GO:0009414	biological_process	response to water deprivation	1850	63	24893	275	1.11022e-16	7.71605e-16	3.08257	AT1G01620;AT1G02820;AT1G02930;AT1G12110;AT1G15690;AT1G22190;AT1G35720;AT1G43160;AT1G46768;AT1G56600;AT1G58440;AT1G76080;AT1G77120;AT1G79600;AT2G05620;AT2G17840;AT2G21660;AT2G22430;AT2G33590;AT2G37170;AT2G37180;AT2G37760;AT2G37770;AT2G42540;AT2G45960;AT2G47180;AT3G02480;AT3G11410;AT3G12490;AT3G12630;AT3G14440;AT3G18490;AT3G20310;AT3G23920;AT3G50970;AT3G51920;AT3G53420;AT3G61430;AT3G62770;AT4G00430…
GO:0015992	biological_process	proton transport	1850	47	24893	167	1.11022e-16	7.71605e-16	3.78693	AT1G11260;AT1G15690;AT1G15690;AT1G15690;AT1G19450;AT1G19910;AT1G19910;AT1G75630;AT1G75630;AT1G75630;AT1G78900;AT1G78900;AT2G16510;AT2G16510;AT2G16510;AT2G16510;AT2G25610;AT3G18830;AT3G58730;AT4G02620;AT4G02620;AT4G04640;AT4G16480;AT4G26710;AT4G32260;AT4G34720;AT4G34720;AT4G34720;AT4G34720;AT4G38510;AT4G38510;AT4G38510;AT4G38920;AT4G38920;AT4G38920;AT4G38920;AT4G39080;AT4G39080;AT5G08680;AT5G08690…
GO:0006096	biological_process	glycolytic process	1850	36	24893	104	2.22045e-16	1.53868e-15	4.65773	AT1G09780;AT1G13440;AT1G56190;AT1G56190;AT1G56190;AT1G79550;AT1G79550;AT2G01140;AT2G01140;AT2G21330;AT2G21330;AT2G21330;AT2G21330;AT2G36460;AT2G36460;AT2G36460;AT2G36530;AT2G36530;AT2G36580;AT3G04120;AT3G08590;AT3G12780;AT3G12780;AT3G25860;AT3G52930;AT3G52930;AT3G55440;AT3G55440;AT4G26530;AT4G26530;AT4G38970;AT4G38970;AT4G38970;AT5G08570;AT5G47810;AT5G56350
GO:0006979	biological_process	response to oxidative stress	1850	71	24893	339	3.33067e-16	2.30128e-15	2.81815	AT1G01230;AT1G02930;AT1G07890;AT1G07890;AT1G07890;AT1G08830;AT1G09350;AT1G09970;AT1G11210;AT1G13440;AT1G20620;AT1G20620;AT1G20620;AT1G20620;AT1G21520;AT1G27350;AT1G45145;AT1G50290;AT1G52200;AT1G56600;AT1G64360;AT1G75280;AT1G76080;AT1G78380;AT2G01140;AT2G04795;AT2G16500;AT2G19810;AT2G25080;AT2G28190;AT2G31570;AT2G31570;AT2G34060;AT2G47180;AT3G03100;AT3G04120;AT3G06050;AT3G12490;AT3G28200;AT3G49120…
GO:0006810	biological_process	transport	1850	271	24893	2275	4.44089e-16	3.05053e-15	1.60285	AT1G01620;AT1G01620;AT1G01620;AT1G04260;AT1G04570;AT1G04570;AT1G04750;AT1G04750;AT1G11260;AT1G11260;AT1G12110;AT1G12110;AT1G15500;AT1G15500;AT1G15690;AT1G19450;AT1G19570;AT1G19910;AT1G19910;AT1G20110;AT1G21460;AT1G21460;AT1G21900;AT1G22530;AT1G22550;AT1G22710;AT1G23490;AT1G23490;AT1G25530;AT1G27310;AT1G27970;AT1G27970;AT1G27970;AT1G28230;AT1G32050;AT1G32080;AT1G50900;AT1G53210;AT1G54115;AT1G55910…
GO:0046961	molecular_function	proton-transporting ATPase activity, rotational mechanism	1850	18	24893	27	4.44089e-16	3.05053e-15	8.97045	AT1G19910;AT1G75630;AT1G78900;AT1G78900;AT2G16510;AT2G16510;AT2G16510;AT2G25610;AT4G02620;AT4G02620;AT4G26710;AT4G34720;AT4G34720;AT4G34720;AT4G38920;AT4G38920;AT4G38920;AT4G39080
GO:0005215	molecular_function	transporter activity	1850	82	24893	430	6.66134e-16	4.56253e-15	2.56597	AT1G01620;AT1G01620;AT1G01620;AT1G11260;AT1G11260;AT1G12110;AT1G12110;AT1G19450;AT1G22530;AT1G22550;AT1G28230;AT1G69870;AT1G80760;AT2G36830;AT2G37170;AT2G37180;AT2G37900;AT2G37900;AT2G39010;AT2G39010;AT2G40460;AT2G45960;AT2G45960;AT2G45960;AT2G45960;AT3G04090;AT3G04090;AT3G08580;AT3G08580;AT3G16240;AT3G18830;AT3G18830;AT3G19930;AT3G19930;AT3G21670;AT3G26520;AT3G26520;AT3G47420;AT3G53420;AT3G53420…
GO:0051603	biological_process	proteolysis involved in cellular protein catabolic process	1850	42	24893	144	1.11022e-15	7.56039e-15	3.92457	AT1G09850;AT1G13060;AT1G13060;AT1G13060;AT1G16470;AT1G16470;AT1G21720;AT1G21720;AT1G47128;AT1G47250;AT1G56450;AT1G56450;AT1G79210;AT1G79210;AT2G05840;AT2G05840;AT2G05840;AT2G27420;AT2G35780;AT3G22110;AT3G22110;AT3G22630;AT3G22630;AT3G26340;AT3G26340;AT3G45010;AT3G51260;AT3G51260;AT3G51260;AT4G14800;AT4G14800;AT4G14800;AT4G16190;AT4G31300;AT4G31300;AT4G31300;AT4G32940;AT4G39090;AT5G08260;AT5G42790…
GO:0070469	cellular_component	respiratory chain	1850	28	24893	68	1.11022e-15	7.56039e-15	5.54057	AT1G14450;AT1G15120;AT1G16700;AT1G49140;AT1G76200;AT1G79010;AT2G33220;AT2G44620;AT3G03100;AT3G03100;AT3G03100;AT3G06310;AT3G10860;AT3G12260;AT3G22370;AT3G27240;AT4G32470;AT4G32470;AT4G32470;AT5G05370;AT5G08530;AT5G11770;AT5G13430;AT5G13440;AT5G18800;AT5G37510;AT5G47570;AT5G67590
GO:0000220	cellular_component	vacuolar proton-transporting V-type ATPase, V0 domain	1850	14	24893	17	1.33227e-15	9.0464e-15	11.0811	AT1G19910;AT1G75630;AT2G16510;AT2G16510;AT2G16510;AT2G25610;AT4G34720;AT4G34720;AT4G34720;AT4G38920;AT4G38920;AT4G38920;AT4G39080;AT4G39080
GO:0003746	molecular_function	translation elongation factor activity	1850	35	24893	107	3.55271e-15	2.40546e-14	4.40139	AT1G07920;AT1G07920;AT1G07920;AT1G07920;AT1G07920;AT1G07930;AT1G07930;AT1G07930;AT1G07930;AT1G07930;AT1G07930;AT1G07940;AT1G07940;AT1G07940;AT1G07940;AT1G07940;AT1G09640;AT1G09640;AT1G09640;AT1G26630;AT1G26630;AT1G56070;AT1G57720;AT1G57720;AT1G69410;AT1G69410;AT2G18110;AT3G05500;AT5G19510;AT5G43150;AT5G60390;AT5G60390;AT5G60390;AT5G60390;AT5G60390
GO:0051287	molecular_function	NAD binding	1850	33	24893	101	1.9762e-14	1.33422e-13	4.39641	AT1G12900;AT1G12900;AT1G13440;AT1G13440;AT1G17745;AT1G17745;AT1G42970;AT1G65930;AT1G65930;AT1G68010;AT1G68010;AT1G71170;AT1G79870;AT1G79870;AT2G45630;AT2G45630;AT3G04120;AT3G23810;AT3G23810;AT3G26650;AT3G26650;AT4G13940;AT4G13940;AT4G29120;AT4G29120;AT4G34200;AT4G34200;AT5G08530;AT5G08530;AT5G14780;AT5G14780;AT5G28840;AT5G28840
GO:0042742	biological_process	defense response to bacterium	1850	58	24893	269	3.35287e-14	2.25722e-13	2.90122	AT1G01230;AT1G02930;AT1G06680;AT1G07360;AT1G08830;AT1G09340;AT1G10170;AT1G13440;AT1G26630;AT1G52740;AT1G53240;AT1G65930;AT1G79210;AT1G80460;AT2G22330;AT2G25110;AT2G30860;AT2G39730;AT2G47730;AT3G01500;AT3G04790;AT3G10525;AT3G14415;AT3G14420;AT3G15020;AT3G16640;AT3G23400;AT3G26520;AT3G27890;AT3G44260;AT3G46510;AT3G49120;AT3G52960;AT3G53810;AT4G02520;AT4G03280;AT4G19700;AT4G20260;AT4G23140;AT4G23220…
GO:0019773	cellular_component	proteasome core complex, alpha-subunit complex	1850	16	24893	25	3.65263e-14	2.45204e-13	8.61163	AT1G16470;AT1G16470;AT1G47250;AT1G79210;AT1G79210;AT2G05840;AT2G05840;AT2G05840;AT3G22110;AT3G22110;AT3G51260;AT3G51260;AT3G51260;AT5G42790;AT5G42790;AT5G66140
GO:0016616	molecular_function	oxidoreductase activity, acting on the CH-OH group of donors, NAD or NADP as acceptor	1850	28	24893	76	3.90799e-14	2.61603e-13	4.95735	AT1G04410;AT1G04410;AT1G17745;AT1G17745;AT1G53240;AT1G65930;AT1G65930;AT1G68010;AT1G68010;AT1G79870;AT1G79870;AT2G45630;AT2G45630;AT3G15020;AT3G15020;AT4G17260;AT4G34200;AT4G34200;AT4G35260;AT4G35260;AT5G09660;AT5G09660;AT5G09660;AT5G09660;AT5G09660;AT5G14780;AT5G14780;AT5G43330
GO:0015078	molecular_function	hydrogen ion transmembrane transporter activity	1850	24	24893	58	8.06022e-14	5.38031e-13	5.56787	AT1G19910;AT1G19910;AT1G75630;AT1G75630;AT1G75630;AT2G16510;AT2G16510;AT2G16510;AT2G16510;AT2G25610;AT2G25610;AT4G26710;AT4G26710;AT4G32260;AT4G34720;AT4G34720;AT4G34720;AT4G34720;AT4G38920;AT4G38920;AT4G38920;AT4G38920;AT4G39080;AT4G39080
GO:0010114	biological_process	response to red light	1850	24	24893	59	1.30007e-13	8.65371e-13	5.4735	AT1G10470;AT1G15550;AT1G29910;AT1G29920;AT1G79600;AT2G05070;AT2G05100;AT2G29090;AT2G40080;AT2G40100;AT2G47700;AT3G08940;AT3G18780;AT3G48100;AT3G54890;AT4G10340;AT4G14690;AT4G25130;AT4G31500;AT5G01530;AT5G24120;AT5G38410;AT5G38430;AT5G57360
GO:0005507	molecular_function	copper ion binding	1850	49	24893	211	1.31006e-13	8.69573e-13	3.12478	AT1G02930;AT1G07610;AT1G07750;AT1G08830;AT1G13440;AT1G19570;AT1G20340;AT1G20340;AT1G35720;AT1G49240;AT1G53240;AT1G56070;AT1G57720;AT1G65930;AT1G66200;AT1G71040;AT1G76100;AT2G28190;AT2G30860;AT2G36460;AT2G36530;AT2G36880;AT2G47400;AT3G04120;AT3G08580;AT3G09200;AT3G09390;AT3G15020;AT3G15353;AT3G50970;AT3G52930;AT3G54660;AT3G55440;AT3G58610;AT3G62410;AT4G13850;AT4G13940;AT4G15940;AT4G20260;AT4G25100…
GO:0005515	molecular_function	protein binding	1850	286	24893	2548	1.34892e-13	8.92857e-13	1.51033	AT1G01230;AT1G01620;AT1G02500;AT1G04250;AT1G04260;AT1G04410;AT1G04750;AT1G06040;AT1G08830;AT1G08970;AT1G09070;AT1G09200;AT1G09340;AT1G10270;AT1G10470;AT1G10470;AT1G12110;AT1G15100;AT1G15440;AT1G16610;AT1G17370;AT1G17745;AT1G18080;AT1G20110;AT1G20620;AT1G21250;AT1G21410;AT1G21460;AT1G21750;AT1G22190;AT1G22300;AT1G22920;AT1G23490;AT1G24260;AT1G24260;AT1G27930;AT1G29910;AT1G29920;AT1G31350;AT1G32400…
GO:0080167	biological_process	response to karrikin	1850	36	24893	126	1.8141e-13	1.19741e-12	3.84448	AT1G01300;AT1G06040;AT1G10370;AT1G10960;AT1G25275;AT1G31350;AT1G33590;AT1G44575;AT1G50900;AT1G71100;AT1G80460;AT1G80530;AT2G30490;AT2G39980;AT2G40080;AT2G41040;AT2G47730;AT3G21560;AT3G22840;AT3G44450;AT3G52740;AT3G52930;AT3G53260;AT3G55120;AT4G03280;AT4G27030;AT4G34710;AT4G37470;AT5G06980;AT5G07460;AT5G08050;AT5G20250;AT5G25460;AT5G48540;AT5G51550;AT5G62210
GO:0005743	cellular_component	mitochondrial inner membrane	1850	56	24893	266	2.57794e-13	1.69684e-12	2.83277	AT1G07180;AT1G14450;AT1G15120;AT1G17530;AT1G49140;AT1G76200;AT2G30160;AT2G33220;AT2G37410;AT2G42210;AT2G46505;AT3G02090;AT3G03100;AT3G03100;AT3G03100;AT3G08580;AT3G08580;AT3G10860;AT3G12260;AT3G15640;AT3G20240;AT3G22370;AT3G27240;AT3G47833;AT3G62400;AT3G62400;AT4G05020;AT4G05590;AT4G05590;AT4G11010;AT4G22310;AT4G22310;AT4G28390;AT4G28390;AT4G32470;AT4G32470;AT4G32470;AT4G37830;AT4G37830;AT5G01340…
GO:0009416	biological_process	response to light stimulus	1850	38	24893	143	5.60219e-13	3.67721e-12	3.57563	AT1G01120;AT1G06040;AT1G07090;AT1G07720;AT1G20620;AT1G22500;AT1G29910;AT1G29920;AT1G29930;AT1G37130;AT1G42970;AT1G77760;AT1G79550;AT2G05070;AT2G05100;AT2G16280;AT2G26640;AT2G31160;AT2G34430;AT2G36530;AT2G39730;AT2G42540;AT2G47400;AT3G02380;AT3G26650;AT3G49120;AT3G62410;AT4G02380;AT4G14400;AT4G25130;AT4G35090;AT4G36240;AT4G38740;AT5G07470;AT5G09810;AT5G57660;AT5G58070;AT5G59820
GO:0045454	biological_process	cell redox homeostasis	1850	51	24893	236	9.13492e-13	5.97945e-12	2.90779	AT1G03680;AT1G03680;AT1G06830;AT1G06830;AT1G08570;AT1G08570;AT1G08570;AT1G11530;AT1G11530;AT1G21750;AT1G21750;AT1G21750;AT1G45145;AT1G45145;AT1G50320;AT1G50320;AT1G62180;AT1G62180;AT1G64500;AT1G65980;AT1G67740;AT1G76080;AT1G76080;AT3G02730;AT3G02730;AT3G06050;AT3G06050;AT3G06050;AT3G15360;AT3G15360;AT3G52960;AT3G52960;AT3G54660;AT3G54660;AT3G54900;AT4G03520;AT4G03520;AT4G04610;AT4G15660;AT4G15660…
GO:0007035	biological_process	vacuolar acidification	1850	13	24893	19	1.21936e-12	7.95951e-12	9.20651	AT1G19910;AT1G75630;AT2G16510;AT2G16510;AT2G16510;AT2G25610;AT4G34720;AT4G34720;AT4G34720;AT4G38920;AT4G38920;AT4G38920;AT4G39080
GO:0005783	cellular_component	endoplasmic reticulum	1850	135	24893	989	1.55276e-12	1.01079e-11	1.83672	AT1G01120;AT1G01230;AT1G01390;AT1G01420;AT1G04260;AT1G07720;AT1G08700;AT1G08700;AT1G09070;AT1G09850;AT1G11680;AT1G12640;AT1G16410;AT1G16850;AT1G19370;AT1G20330;AT1G21460;AT1G21520;AT1G21750;AT1G21750;AT1G21750;AT1G21900;AT1G27350;AT1G32210;AT1G32210;AT1G42990;AT1G48440;AT1G55850;AT1G56330;AT1G56330;AT1G58440;AT1G61790;AT1G64090;AT1G64090;AT1G64950;AT1G65270;AT1G65820;AT1G71040;AT1G73650;AT1G76090…
GO:0010319	cellular_component	stromule	1850	18	24893	38	2.91411e-12	1.89177e-11	6.37374	AT1G03680;AT1G09340;AT1G23190;AT1G42970;AT1G70730;AT2G37220;AT2G39730;AT2G47730;AT3G01500;AT3G12780;AT3G25770;AT3G26650;AT3G63140;AT4G04020;AT4G35090;AT5G04590;AT5G54770;ATCG00480
GO:0009853	biological_process	photorespiration	1850	23	24893	63	6.38489e-12	4.13356e-11	4.91239	AT1G14450;AT1G23310;AT1G32080;AT1G49140;AT1G67350;AT1G68010;AT1G79870;AT2G13360;AT2G33220;AT3G14415;AT3G14420;AT3G48680;AT4G00585;AT4G16450;AT5G37510;AT5G38410;AT5G38410;AT5G38410;AT5G38410;AT5G38430;AT5G63510;ATCG00490;ATCG00490
GO:0019253	biological_process	reductive pentose-phosphate cycle	1850	13	24893	21	1.05742e-11	6.82701e-11	8.3297	AT1G12900;AT1G42970;AT1G56190;AT2G47400;AT3G04790;AT3G12780;AT3G26650;AT3G60750;AT3G62410;AT5G38410;AT5G38430;ATCG00490;ATCG00490
GO:0015250	molecular_function	water channel activity	1850	17	24893	36	1.0957e-11	7.05488e-11	6.35407	AT1G01620;AT2G36830;AT2G37170;AT2G37180;AT2G39010;AT2G45960;AT3G04090;AT3G16240;AT3G26520;AT3G53420;AT3G54820;AT3G56950;AT3G61430;AT4G00430;AT4G10380;AT4G17340;AT4G23400
GO:0016620	molecular_function	oxidoreductase activity, acting on the aldehyde or oxo group of donors, NAD or NADP as acceptor	1850	10	24893	13	2.51905e-11	1.61753e-10	10.3505	AT1G12900;AT1G12900;AT1G12900;AT1G13440;AT1G13440;AT1G13440;AT1G42970;AT3G04120;AT3G26650;AT3G26650
GO:0016671	molecular_function	oxidoreductase activity, acting on a sulfur group of donors, disulfide as acceptor	1850	22	24893	62	3.32518e-11	2.12938e-10	4.77459	AT1G03680;AT1G08570;AT1G11530;AT1G45145;AT1G50320;AT1G50320;AT1G62180;AT1G62180;AT1G76080;AT1G76080;AT3G02730;AT3G15360;AT4G03520;AT4G04610;AT4G04800;AT4G04830;AT4G04830;AT4G21860;AT4G21990;AT4G21990;AT4G37200;AT5G42980
GO:0006833	biological_process	water transport	1850	17	24893	38	3.50988e-11	2.24158e-10	6.01964	AT1G01620;AT2G36830;AT2G37170;AT2G37180;AT2G39010;AT2G45960;AT3G04090;AT3G16240;AT3G26520;AT3G53420;AT3G54820;AT3G56950;AT3G61430;AT4G00430;AT4G10380;AT4G17340;AT4G23400
GO:0016615	molecular_function	malate dehydrogenase activity	1850	11	24893	17	1.1942e-10	7.58573e-10	8.70661	AT1G04410;AT1G04410;AT1G53240;AT3G15020;AT3G15020;AT5G09660;AT5G09660;AT5G09660;AT5G09660;AT5G09660;AT5G43330
GO:0030060	molecular_function	L-malate dehydrogenase activity	1850	11	24893	17	1.1942e-10	7.58573e-10	8.70661	AT1G04410;AT1G04410;AT1G53240;AT3G15020;AT3G15020;AT5G09660;AT5G09660;AT5G09660;AT5G09660;AT5G09660;AT5G43330
GO:0006662	biological_process	glycerol ether metabolic process	1850	19	24893	51	1.96831e-10	1.24695e-09	5.0129	AT1G03680;AT1G03680;AT1G11530;AT1G11530;AT1G45145;AT1G45145;AT1G50320;AT1G50320;AT1G76080;AT1G76080;AT3G02730;AT3G02730;AT3G15360;AT3G15360;AT4G03520;AT4G03520;AT4G37200;AT5G42980;AT5G42980
GO:0007017	biological_process	microtubule-based process	1850	19	24893	52	2.97543e-10	1.87993e-09	4.9165	AT1G04820;AT1G04820;AT1G04820;AT1G50010;AT1G50010;AT1G50010;AT1G64740;AT1G64740;AT4G14960;AT4G14960;AT4G14960;AT4G15930;AT5G12250;AT5G12250;AT5G44340;AT5G44340;AT5G62690;AT5G62690;AT5G62690
GO:0009644	biological_process	response to high light intensity	1850	20	24893	60	8.31561e-10	5.23995e-09	4.48523	AT1G01470;AT1G45474;AT1G61520;AT1G79600;AT2G05070;AT2G05100;AT2G05620;AT2G17840;AT2G42540;AT2G47180;AT3G12580;AT3G18780;AT3G54890;AT3G61470;AT4G32770;AT4G34190;AT5G02120;AT5G54270;AT5G58070;AT5G61510
GO:0015976	biological_process	carbon utilization	1850	9	24893	13	1.16654e-09	7.33121e-09	9.31547	AT3G01500;AT3G01500;AT3G01500;AT3G01500;AT5G14740;AT5G14740;AT5G14740;AT5G14740;AT5G14740
GO:0034599	biological_process	cellular response to oxidative stress	1850	19	24893	56	1.38956e-09	8.70962e-09	4.56532	AT1G03680;AT1G07890;AT1G08830;AT1G11530;AT1G45145;AT1G50320;AT1G76080;AT2G28190;AT3G02730;AT3G15360;AT4G03520;AT4G04800;AT4G25130;AT4G35000;AT4G37200;AT5G07460;AT5G42980;AT5G57345;AT5G61510
GO:0005200	molecular_function	structural constituent of cytoskeleton	1850	20	24893	62	1.65927e-09	1.03726e-08	4.34054	AT1G04820;AT1G04820;AT1G04820;AT1G50010;AT1G50010;AT1G50010;AT1G64740;AT1G64740;AT3G18780;AT4G14960;AT4G14960;AT4G14960;AT5G09810;AT5G12250;AT5G12250;AT5G44340;AT5G44340;AT5G62690;AT5G62690;AT5G62690
GO:0030163	biological_process	protein catabolic process	1850	29	24893	119	2.03963e-09	1.27168e-08	3.27911	AT1G01300;AT1G04810;AT1G09750;AT1G11910;AT1G29150;AT1G53750;AT1G53750;AT1G64520;AT1G68660;AT1G68660;AT2G20580;AT2G30950;AT3G18490;AT3G52500;AT3G61820;AT4G16563;AT4G29040;AT4G29040;AT4G38630;AT5G02190;AT5G07030;AT5G10760;AT5G20000;AT5G20000;AT5G23540;AT5G37540;AT5G42790;AT5G58290;AT5G58290
GO:0006099	biological_process	tricarboxylic acid cycle	1850	24	24893	87	2.41087e-09	1.49918e-08	3.71191	AT1G04410;AT1G04410;AT1G53240;AT1G65930;AT1G65930;AT2G42600;AT2G42600;AT2G42790;AT2G42790;AT2G46505;AT3G15020;AT3G15020;AT3G47833;AT4G35260;AT4G35260;AT5G09660;AT5G09660;AT5G09660;AT5G09660;AT5G09660;AT5G23250;AT5G23250;AT5G43330;AT5G51040
GO:0003824	molecular_function	catalytic activity	1850	169	24893	1464	2.62171e-09	1.62601e-08	1.55328	AT1G01120;AT1G01120;AT1G04410;AT1G04410;AT1G07720;AT1G07720;AT1G09340;AT1G09340;AT1G09780;AT1G09780;AT1G15950;AT1G15950;AT1G15950;AT1G17290;AT1G19440;AT1G23310;AT1G23310;AT1G48040;AT1G48860;AT1G48860;AT1G53240;AT1G62180;AT1G62180;AT1G64660;AT1G66200;AT1G66200;AT1G66200;AT1G66200;AT1G70710;AT1G70710;AT1G72810;AT1G76680;AT1G76680;AT1G76680;AT1G78670;AT1G78670;AT1G80820;AT2G01140;AT2G01140;AT2G13360…
GO:0042256	biological_process	mature ribosome assembly	1850	43	24893	225	2.7895e-09	1.72555e-08	2.57153	AT1G04270;AT1G07770;AT1G34030;AT1G57860;AT1G70600;AT1G72370;AT2G04390;AT2G05220;AT2G09990;AT2G18020;AT2G27530;AT2G27720;AT2G32060;AT2G40510;AT2G40590;AT2G41840;AT3G04230;AT3G07110;AT3G09200;AT3G09500;AT3G18740;AT3G28500;AT3G43980;AT3G45030;AT3G52590;AT3G56340;AT3G57490;AT3G61110;AT3G62250;AT4G16720;AT4G17390;AT4G18730;AT4G25740;AT4G25890;AT4G31985;AT5G15200;AT5G18380;AT5G45775;AT5G47700;AT5G48760…
GO:0009737	biological_process	response to abscisic acid	1850	62	24893	386	2.80678e-09	1.7317e-08	2.16127	AT1G22300;AT1G29395;AT1G35720;AT1G43160;AT1G56600;AT1G71030;AT1G77120;AT2G04550;AT2G05520;AT2G17840;AT2G32690;AT2G33590;AT2G36530;AT2G37170;AT2G37220;AT2G42540;AT2G46820;AT2G47180;AT3G05000;AT3G05880;AT3G11410;AT3G11820;AT3G15210;AT3G15730;AT3G18490;AT3G20310;AT3G20470;AT3G22060;AT3G22850;AT3G47620;AT3G48680;AT3G50970;AT3G51920;AT3G53420;AT3G57870;AT4G02380;AT4G04020;AT4G12480;AT4G15910;AT4G17260…
GO:0009631	biological_process	cold acclimation	1850	17	24893	48	3.72002e-09	2.28917e-08	4.76555	AT1G29390;AT1G29395;AT1G56070;AT2G38170;AT2G42540;AT3G50970;AT4G04800;AT4G12470;AT4G13850;AT4G15910;AT4G24770;AT4G25470;AT4G36020;AT4G38680;AT5G15960;AT5G59820;AT5G67590
GO:0015035	molecular_function	protein disulfide oxidoreductase activity	1850	30	24893	131	5.76096e-09	3.53588e-08	3.08145	AT1G03680;AT1G03680;AT1G06830;AT1G06830;AT1G11530;AT1G11530;AT1G45145;AT1G45145;AT1G50320;AT1G50320;AT1G64500;AT1G76080;AT1G76080;AT3G02730;AT3G02730;AT3G15360;AT3G15360;AT3G54900;AT4G03520;AT4G03520;AT4G15660;AT4G15660;AT4G15690;AT4G37200;AT5G13810;AT5G40370;AT5G40370;AT5G40370;AT5G42980;AT5G42980
GO:0010218	biological_process	response to far red light	1850	17	24893	50	7.95726e-09	4.87124e-08	4.57493	AT1G29910;AT1G29920;AT2G01570;AT2G05070;AT2G05100;AT2G40100;AT2G47700;AT3G08940;AT3G18780;AT3G54890;AT4G10340;AT4G14690;AT4G25130;AT5G01530;AT5G24120;AT5G38410;AT5G38430
GO:0008137	molecular_function	NADH dehydrogenase (ubiquinone) activity	1850	14	24893	35	8.59769e-09	5.2497e-08	5.38227	AT1G16700;AT1G79010;AT3G03100;AT3G03100;AT3G03100;AT5G08530;AT5G08530;AT5G11770;AT5G11770;AT5G37510;AT5G37510;AT5G67590;ATCG00420;ATCG00420
GO:0009505	cellular_component	plant-type cell wall	1850	48	24893	275	9.09957e-09	5.54182e-08	2.34863	AT1G01300;AT1G09750;AT1G21250;AT1G21670;AT1G21680;AT1G21750;AT1G26770;AT1G28290;AT1G32860;AT1G33590;AT1G33600;AT1G78830;AT1G78850;AT2G01820;AT2G02100;AT2G30490;AT2G34060;AT2G38540;AT2G45470;AT3G14067;AT3G16240;AT3G20470;AT3G24480;AT3G28200;AT3G49120;AT3G52500;AT3G52960;AT3G57030;AT3G61820;AT4G12480;AT4G13340;AT4G15800;AT4G16563;AT4G20830;AT4G21150;AT4G30270;AT4G36195;AT5G07030;AT5G08380;AT5G11420…
GO:0003729	molecular_function	mRNA binding	1850	58	24893	362	9.35739e-09	5.68419e-08	2.15588	AT1G07360;AT1G07920;AT1G07930;AT1G07940;AT1G10170;AT1G11650;AT1G17370;AT1G20110;AT1G20620;AT1G22910;AT1G32790;AT1G34030;AT1G49240;AT1G54270;AT1G56070;AT1G72370;AT2G18020;AT2G18510;AT2G21060;AT2G21660;AT2G25970;AT2G32080;AT2G33410;AT2G37170;AT2G37220;AT2G40510;AT2G40590;AT2G41840;AT3G07110;AT3G07110;AT3G09500;AT3G11400;AT3G11940;AT3G17390;AT3G18740;AT3G23450;AT3G45030;AT3G53420;AT3G56340;AT3G58510…
GO:0005525	molecular_function	GTP binding	1850	70	24893	473	1.08193e-08	6.55537e-08	1.99133	AT1G04820;AT1G04820;AT1G04820;AT1G07920;AT1G07920;AT1G07920;AT1G07920;AT1G07920;AT1G07930;AT1G07930;AT1G07930;AT1G07930;AT1G07930;AT1G07930;AT1G07940;AT1G07940;AT1G07940;AT1G07940;AT1G07940;AT1G23490;AT1G23490;AT1G23490;AT1G50010;AT1G50010;AT1G50010;AT1G56070;AT1G56070;AT1G56330;AT1G56330;AT1G64740;AT1G64740;AT1G70490;AT1G70490;AT1G70490;AT2G43130;AT3G16100;AT3G16100;AT3G18820;AT3G18820;AT3G49870…
GO:0030042	biological_process	actin filament depolymerization	1850	13	24893	31	1.1844e-08	7.1579e-08	5.6427	AT2G16700;AT2G16700;AT2G16700;AT3G18060;AT3G46000;AT3G46000;AT3G46000;AT3G46000;AT5G59880;AT5G59880;AT5G59880;AT5G59890;AT5G59890
GO:0008233	molecular_function	peptidase activity	1850	88	24893	651	1.62581e-08	9.80045e-08	1.81889	AT1G01300;AT1G05140;AT1G06430;AT1G08700;AT1G09750;AT1G09750;AT1G09850;AT1G11910;AT1G11910;AT1G13060;AT1G13060;AT1G16470;AT1G16470;AT1G19740;AT1G21720;AT1G21720;AT1G22920;AT1G47128;AT1G47128;AT1G47250;AT1G50250;AT1G56450;AT1G56450;AT1G68660;AT1G75460;AT1G79210;AT1G79210;AT2G05840;AT2G05840;AT2G05840;AT2G22425;AT2G22425;AT2G24200;AT2G27420;AT2G30950;AT2G32480;AT2G32480;AT2G35780;AT2G35780;AT3G02090…
GO:0006508	biological_process	proteolysis	1850	107	24893	842	1.64116e-08	9.86786e-08	1.70993	AT1G01300;AT1G05140;AT1G06430;AT1G08700;AT1G09750;AT1G09750;AT1G09850;AT1G11910;AT1G11910;AT1G13060;AT1G13060;AT1G16470;AT1G16470;AT1G19740;AT1G21720;AT1G21720;AT1G22920;AT1G47128;AT1G47128;AT1G47250;AT1G50250;AT1G50250;AT1G56450;AT1G56450;AT1G64520;AT1G64520;AT1G68660;AT1G71950;AT1G75460;AT1G78670;AT1G78670;AT1G79210;AT1G79210;AT2G05840;AT2G05840;AT2G05840;AT2G22425;AT2G24200;AT2G24200;AT2G24200…
GO:0042788	cellular_component	polysomal ribosome	1850	24	24893	96	2.18188e-08	1.30858e-07	3.36392	AT1G04270;AT1G07770;AT1G18080;AT1G70600;AT1G72370;AT2G05840;AT2G09990;AT2G18020;AT2G27530;AT2G27720;AT2G32060;AT2G41840;AT3G02230;AT3G04230;AT3G09200;AT3G18740;AT3G28500;AT3G61110;AT4G16720;AT4G25890;AT5G15200;AT5G15650;AT5G52650;AT5G61170
GO:0005740	cellular_component	mitochondrial envelope	1850	9	24893	16	2.6522e-08	1.58662e-07	7.56882	AT1G09780;AT2G36530;AT3G04120;AT3G08580;AT3G15640;AT3G15640;AT3G15640;AT3G52930;AT5G13490
GO:0006094	biological_process	gluconeogenesis	1850	11	24893	24	3.18851e-08	1.89785e-07	6.16718	AT1G13440;AT2G01140;AT2G21330;AT2G36460;AT3G04120;AT3G52930;AT3G55440;AT4G26530;AT4G37870;AT4G37870;AT4G38970
GO:0005750	cellular_component	mitochondrial respiratory chain complex III	1850	11	24893	24	3.18851e-08	1.89785e-07	6.16718	AT1G15120;AT3G02090;AT3G10860;AT3G27240;AT4G32470;AT4G32470;AT4G32470;AT5G05370;AT5G13430;AT5G13440;AT5G59613
GO:0046034	biological_process	ATP metabolic process	1850	10	24893	20	3.32361e-08	1.97329e-07	6.72784	AT1G78900;AT1G78900;AT4G38510;AT4G38510;AT4G38510;AT5G08680;AT5G08690;AT5G08690;ATCG00480;ATCG00480
GO:0010043	biological_process	response to zinc ion	1850	15	24893	44	4.56739e-08	2.70495e-07	4.58716	AT1G04410;AT1G16470;AT1G19570;AT1G21750;AT1G57720;AT1G65930;AT2G21660;AT2G30860;AT3G07720;AT3G09200;AT3G55440;AT4G02520;AT4G31300;AT4G38220;AT5G17920
GO:0003924	molecular_function	GTPase activity	1850	54	24893	343	5.19703e-08	3.07015e-07	2.11839	AT1G04820;AT1G04820;AT1G04820;AT1G07920;AT1G07920;AT1G07920;AT1G07920;AT1G07920;AT1G07930;AT1G07930;AT1G07930;AT1G07930;AT1G07930;AT1G07930;AT1G07940;AT1G07940;AT1G07940;AT1G07940;AT1G07940;AT1G50010;AT1G50010;AT1G50010;AT1G56070;AT1G56070;AT1G64740;AT1G64740;AT2G43130;AT3G16100;AT3G16100;AT3G18820;AT3G18820;AT4G14960;AT4G14960;AT4G14960;AT5G12250;AT5G12250;AT5G20010;AT5G20010;AT5G20020;AT5G20020…
GO:0015629	cellular_component	actin cytoskeleton	1850	15	24893	45	6.59901e-08	3.88864e-07	4.48523	AT2G16700;AT2G16700;AT2G16700;AT2G19760;AT3G46000;AT3G46000;AT3G46000;AT3G46000;AT4G29350;AT5G56600;AT5G59880;AT5G59880;AT5G59880;AT5G59890;AT5G59890
GO:0005887	cellular_component	integral component of plasma membrane	1850	35	24893	184	7.38455e-08	4.34072e-07	2.5595	AT1G01620;AT1G08700;AT1G21460;AT1G22710;AT1G22710;AT1G28230;AT1G64780;AT1G71880;AT1G71880;AT1G80760;AT2G01170;AT2G36830;AT2G37170;AT2G37180;AT2G39010;AT2G45960;AT3G04090;AT3G14770;AT3G16240;AT3G19930;AT3G26520;AT3G51895;AT3G53420;AT3G54820;AT3G56950;AT3G61430;AT4G00430;AT4G10380;AT4G14400;AT4G17340;AT4G23400;AT4G37640;AT5G13170;AT5G15410;AT5G57940
GO:0022627	cellular_component	cytosolic small ribosomal subunit	1850	26	24893	116	7.84574e-08	4.60037e-07	3.01593	AT1G04270;AT1G07770;AT1G34030;AT1G72370;AT1G72370;AT1G72370;AT2G04390;AT2G05220;AT2G09990;AT2G32060;AT2G40510;AT2G40590;AT2G41840;AT3G04230;AT3G43980;AT3G45030;AT3G56340;AT3G57490;AT3G61110;AT3G62250;AT4G25740;AT5G04800;AT5G15200;AT5G18380;AT5G52650;AT5G61170
GO:0004478	molecular_function	methionine adenosyltransferase activity	1850	6	24893	8	9.27014e-08	5.39541e-07	10.0918	AT1G02500;AT1G02500;AT2G36880;AT2G36880;AT3G17390;AT3G17390
GO:0006556	biological_process	S-adenosylmethionine biosynthetic process	1850	6	24893	8	9.27014e-08	5.39541e-07	10.0918	AT1G02500;AT1G02500;AT2G36880;AT2G36880;AT3G17390;AT3G17390
GO:0004096	molecular_function	catalase activity	1850	6	24893	8	9.27014e-08	5.39541e-07	10.0918	AT1G20620;AT1G20620;AT1G20620;AT1G20620;AT4G35090;AT4G35090
GO:0010205	biological_process	photoinhibition	1850	8	24893	14	9.63977e-08	5.59675e-07	7.68896	AT1G06430;AT1G50250;AT1G67740;AT2G30950;AT3G15850;AT3G50820;AT4G04020;AT5G66570
GO:0006108	biological_process	malate metabolic process	1850	11	24893	26	9.89512e-08	5.73093e-07	5.69279	AT1G04410;AT1G04410;AT1G53240;AT3G15020;AT3G15020;AT5G09660;AT5G09660;AT5G09660;AT5G09660;AT5G09660;AT5G43330
GO:0006511	biological_process	ubiquitin-dependent protein catabolic process	1850	38	24893	212	1.20946e-07	6.98768e-07	2.41187	AT1G14400;AT1G16470;AT1G16470;AT1G47250;AT1G64230;AT1G75950;AT1G75950;AT1G79210;AT1G79210;AT2G02760;AT2G05840;AT2G05840;AT2G05840;AT2G30060;AT2G47970;AT3G08690;AT3G22110;AT3G22110;AT3G51260;AT3G51260;AT3G51260;AT3G53970;AT4G02890;AT4G02890;AT4G05050;AT4G05320;AT4G27960;AT4G38630;AT4G38630;AT5G03240;AT5G20620;AT5G20620;AT5G25350;AT5G41700;AT5G42790;AT5G42790;AT5G53300;AT5G66140
GO:0016984	molecular_function	ribulose-bisphosphate carboxylase activity	1850	7	24893	11	1.23467e-07	7.0642e-07	8.5627	AT5G38410;AT5G38410;AT5G38410;AT5G38410;AT5G38430;ATCG00490;ATCG00490
GO:0043295	molecular_function	glutathione binding	1850	7	24893	11	1.23467e-07	7.0642e-07	8.5627	AT1G02930;AT1G17170;AT1G75270;AT1G78380;AT2G30860;AT2G47730;AT4G02520
GO:0005471	molecular_function	ATP:ADP antiporter activity	1850	7	24893	11	1.23467e-07	7.0642e-07	8.5627	AT1G15500;AT1G15500;AT1G80300;AT1G80300;AT3G08580;AT4G28390;AT5G13490
GO:0008121	molecular_function	ubiquinol-cytochrome-c reductase activity	1850	7	24893	11	1.23467e-07	7.0642e-07	8.5627	AT1G15120;AT1G15120;AT3G10860;AT4G32470;AT5G05370;AT5G13430;AT5G13440
GO:0015977	biological_process	carbon fixation	1850	9	24893	18	1.26163e-07	7.20102e-07	6.72784	AT2G42600;AT2G42600;AT5G38410;AT5G38410;AT5G38410;AT5G38410;AT5G38430;ATCG00490;ATCG00490
GO:0034220	biological_process	ion transmembrane transport	1850	22	24893	91	1.43382e-07	8.16411e-07	3.25302	AT1G01620;AT2G36830;AT2G37170;AT2G37180;AT2G39010;AT2G45960;AT3G04090;AT3G26520;AT3G27170;AT3G53420;AT3G54820;AT3G56950;AT3G61430;AT4G00430;AT4G02620;AT4G02620;AT4G17340;AT4G23400;AT5G15410;AT5G15410;AT5G57940;AT5G57940
GO:0004751	molecular_function	ribose-5-phosphate isomerase activity	1850	5	24893	6	1.67226e-07	9.47614e-07	11.2131	AT1G71100;AT1G71100;AT2G01290;AT3G04790;AT3G04790
GO:0010188	biological_process	response to microbial phytotoxin	1850	5	24893	6	1.67226e-07	9.47614e-07	11.2131	AT1G10170;AT1G45145;AT1G80460;AT4G23600;AT5G42980
GO:0045261	cellular_component	proton-transporting ATP synthase complex, catalytic core F(1)	1850	9	24893	19	2.48523e-07	1.40493e-06	6.37374	AT4G04640;AT4G04640;AT5G08680;AT5G08690;AT5G08690;AT5G47030;AT5G47030;ATCG00480;ATCG00480
GO:0010181	molecular_function	FMN binding	1850	16	24893	55	2.67647e-07	1.50943e-06	3.91438	AT1G76680;AT1G76680;AT1G76680;AT3G14415;AT3G14415;AT3G14415;AT3G14420;AT3G14420;AT3G14420;AT3G14420;AT3G27890;AT5G08530;AT5G08530;AT5G54500;AT5G54500;AT5G54500
GO:0042549	biological_process	photosystem II stabilization	1850	6	24893	9	3.90153e-07	2.18986e-06	8.97045	AT1G71500;AT2G30570;AT3G50820;AT5G01920;AT5G66570;AT5G66570
GO:0004506	molecular_function	squalene monooxygenase activity	1850	6	24893	9	3.90153e-07	2.18986e-06	8.97045	AT1G58440;AT1G58440;AT4G37760;AT5G24150;AT5G24150;AT5G24150
GO:0007010	biological_process	cytoskeleton organization	1850	19	24893	76	4.5594e-07	2.55305e-06	3.36392	AT1G04820;AT1G04820;AT1G04820;AT1G50010;AT1G50010;AT1G50010;AT1G64740;AT1G64740;AT3G18780;AT4G14960;AT4G14960;AT5G09810;AT5G12250;AT5G12250;AT5G44340;AT5G44340;AT5G62690;AT5G62690;AT5G62690
GO:0045271	cellular_component	respiratory chain complex I	1850	9	24893	20	4.63809e-07	2.58486e-06	6.05505	AT1G14450;AT1G49140;AT1G67350;AT2G33220;AT3G48680;AT4G00585;AT4G16450;AT5G37510;AT5G63510
GO:0000103	biological_process	sulfate assimilation	1850	9	24893	20	4.63809e-07	2.58486e-06	6.05505	AT1G62180;AT3G22890;AT3G22890;AT4G04610;AT4G14030;AT4G21990;AT4G39940;AT4G39940;AT5G43780
GO:0016651	molecular_function	oxidoreductase activity, acting on NAD(P)H	1850	10	24893	25	6.22316e-07	3.45195e-06	5.38227	AT1G16700;AT1G16700;AT1G79010;AT5G08530;AT5G08530;AT5G37510;AT5G37510;AT5G67590;ATCG00420;ATCG00420
GO:0004089	molecular_function	carbonate dehydratase activity	1850	10	24893	25	6.22316e-07	3.45195e-06	5.38227	AT3G01500;AT3G01500;AT3G01500;AT3G01500;AT5G14740;AT5G14740;AT5G14740;AT5G14740;AT5G14740;AT5G63510
GO:0006006	biological_process	glucose metabolic process	1850	12	24893	35	6.31693e-07	3.49576e-06	4.61337	AT1G12900;AT1G12900;AT1G13440;AT1G13440;AT1G23190;AT1G42970;AT1G70730;AT3G04120;AT3G26650;AT3G26650;AT4G26850;AT5G18200
GO:0043085	biological_process	positive regulation of catalytic activity	1850	11	24893	30	6.694e-07	3.69577e-06	4.93375	AT1G03680;AT1G23490;AT1G23490;AT1G50320;AT1G70490;AT1G70490;AT2G39730;AT3G02730;AT3G15360;AT3G59400;AT4G03520
GO:0098869	biological_process	cellular oxidant detoxification	1850	43	24893	271	7.67409e-07	4.22701e-06	2.13503	AT1G03680;AT1G07890;AT1G07890;AT1G07890;AT1G08830;AT1G11530;AT1G19570;AT1G20620;AT1G20620;AT1G20620;AT1G20620;AT1G35720;AT1G45145;AT1G50320;AT1G65820;AT1G65980;AT1G75270;AT1G76080;AT1G78380;AT2G25080;AT2G28190;AT2G30860;AT2G31570;AT2G31570;AT2G34060;AT2G47730;AT3G02730;AT3G06050;AT3G15360;AT3G28200;AT3G49120;AT3G49120;AT3G52960;AT3G54660;AT3G54660;AT4G02520;AT4G03520;AT4G11600;AT4G35000;AT4G35090…
GO:0016829	molecular_function	lyase activity	1850	65	24893	478	8.03429e-07	4.41512e-06	1.82975	AT1G64660;AT1G72810;AT2G01140;AT2G01140;AT2G16500;AT2G21330;AT2G21330;AT2G21330;AT2G21330;AT2G29630;AT2G32090;AT2G32090;AT2G36460;AT2G36460;AT2G36460;AT2G36530;AT2G38230;AT2G42600;AT2G43090;AT3G01500;AT3G01500;AT3G01500;AT3G01500;AT3G02470;AT3G02470;AT3G06860;AT3G52930;AT3G52930;AT3G53260;AT3G58990;AT4G23600;AT4G24780;AT4G24780;AT4G26530;AT4G26530;AT4G29840;AT4G33070;AT4G34710;AT4G37870;AT4G38970…
GO:0033180	cellular_component	proton-transporting V-type ATPase, V1 domain	1850	7	24893	13	8.40835e-07	4.59929e-06	7.24536	AT1G78900;AT1G78900;AT4G02620;AT4G02620;AT4G38510;AT4G38510;AT4G38510
GO:0009538	cellular_component	photosystem I reaction center	1850	7	24893	13	8.40835e-07	4.59929e-06	7.24536	AT1G31330;AT2G20260;AT4G02770;AT4G02770;AT4G12800;AT4G28750;AT4G28750
GO:0006807	biological_process	nitrogen compound metabolic process	1850	15	24893	53	8.56443e-07	4.67385e-06	3.80821	AT1G29900;AT1G66200;AT1G66200;AT1G66200;AT1G66200;AT3G44310;AT3G44310;AT3G44310;AT3G54140;AT5G19550;AT5G22300;AT5G22300;AT5G35630;AT5G35630;AT5G67420
GO:0007623	biological_process	circadian rhythm	1850	21	24893	93	9.10151e-07	4.9555e-06	3.03838	AT1G09340;AT1G10470;AT1G15950;AT1G80820;AT2G17840;AT2G21660;AT2G42540;AT2G47700;AT3G12320;AT3G21890;AT3G46640;AT3G46640;AT3G48100;AT3G63140;AT4G00150;AT4G13930;AT4G25100;AT4G36240;AT5G02120;AT5G02840;AT5G57360
GO:0046658	cellular_component	anchored component of plasma membrane	1850	32	24893	178	9.1796e-07	4.98653e-06	2.419	AT1G03870;AT1G08500;AT1G32860;AT1G64640;AT1G66970;AT1G69295;AT1G77630;AT2G13820;AT2G17120;AT2G27130;AT2G35960;AT2G45470;AT2G45960;AT3G04010;AT3G11660;AT3G46900;AT3G52470;AT3G55430;AT3G57240;AT3G57260;AT4G16120;AT4G20260;AT4G20260;AT4G20260;AT4G27520;AT4G34480;AT5G06320;AT5G20230;AT5G42100;AT5G44130;AT5G53870;AT5G55180
GO:0006546	biological_process	glycine catabolic process	1850	5	24893	7	1.09624e-06	5.94131e-06	9.6112	AT2G20860;AT2G26080;AT4G33010;AT4G33010;AT4G33010
GO:0010196	biological_process	nonphotochemical quenching	1850	6	24893	10	1.21642e-06	6.5476e-06	8.07341	AT1G15820;AT1G44575;AT1G74730;AT4G03280;AT4G10340;AT5G08050
GO:0009645	biological_process	response to low light intensity stimulus	1850	6	24893	10	1.21642e-06	6.5476e-06	8.07341	AT1G45474;AT1G61520;AT2G05070;AT2G05100;AT3G54890;AT3G61470
GO:0042176	biological_process	regulation of protein catabolic process	1850	6	24893	10	1.21642e-06	6.5476e-06	8.07341	AT1G04810;AT1G04810;AT1G20200;AT2G01570;AT2G20580;AT2G20580
GO:0000028	biological_process	ribosomal small subunit assembly	1850	12	24893	37	1.32411e-06	7.11107e-06	4.364	AT1G04270;AT1G15440;AT1G72370;AT1G72370;AT1G72370;AT2G04390;AT2G05220;AT3G61110;AT4G25740;AT5G04800;AT5G52650;AT5G61170
GO:0051536	molecular_function	iron-sulfur cluster binding	1850	31	24893	174	1.60056e-06	8.57626e-06	2.39728	AT1G06830;AT1G10960;AT1G10960;AT1G16700;AT1G79010;AT2G15620;AT2G20860;AT2G27510;AT2G27510;AT2G29630;AT3G07480;AT3G54900;AT4G03280;AT4G04610;AT4G15660;AT4G15690;AT4G21990;AT4G22220;AT4G22220;AT4G34740;AT4G34740;AT5G04590;AT5G04590;AT5G08530;AT5G11770;AT5G11770;AT5G18400;AT5G37510;AT5G37510;AT5G50960;AT5G50960
GO:0008266	molecular_function	poly(U) RNA binding	1850	8	24893	18	1.77945e-06	9.47037e-06	5.9803	AT1G06680;AT1G68010;AT2G37220;AT3G50820;AT3G63140;AT4G24770;AT5G08690;AT5G66570
GO:0004616	molecular_function	phosphogluconate dehydrogenase (decarboxylating) activity	1850	8	24893	18	1.77945e-06	9.47037e-06	5.9803	AT1G64190;AT1G71170;AT3G02360;AT3G02360;AT4G29120;AT4G29120;AT5G41670;AT5G41670
GO:0030234	molecular_function	enzyme regulator activity	1850	8	24893	18	1.77945e-06	9.47037e-06	5.9803	AT1G04810;AT1G04810;AT1G20200;AT2G20580;AT2G20580;AT2G39730;AT4G04640;AT4G37830
GO:0003954	molecular_function	NADH dehydrogenase activity	1850	7	24893	14	1.83342e-06	9.71383e-06	6.72784	AT1G07180;AT1G16700;AT1G79010;AT5G08530;AT5G10730;AT5G11770;AT5G37510
GO:0046688	biological_process	response to copper ion	1850	7	24893	14	1.83342e-06	9.71383e-06	6.72784	AT1G07610;AT1G08830;AT1G20340;AT1G76100;AT2G28190;AT4G25100;AT5G24770
GO:0006098	biological_process	pentose-phosphate shunt	1850	12	24893	38	1.87592e-06	9.91678e-06	4.24916	AT1G64190;AT1G71100;AT2G01290;AT3G02360;AT3G02360;AT3G04790;AT3G49360;AT3G55440;AT5G13420;AT5G24400;AT5G41670;AT5G41670
GO:0031969	cellular_component	chloroplast membrane	1850	28	24893	151	1.96531e-06	1.03662e-05	2.49509	AT1G04570;AT1G08570;AT1G15500;AT1G15500;AT1G32080;AT1G42970;AT1G55670;AT1G78620;AT1G80300;AT1G80300;AT2G20920;AT2G45980;AT3G08640;AT3G15850;AT3G26650;AT3G43520;AT3G59400;AT4G12800;AT4G25100;AT4G25700;AT4G27030;AT5G03555;AT5G12470;AT5G33320;AT5G38430;AT5G43860;AT5G58070;AT5G59250
GO:0047134	molecular_function	protein-disulfide reductase activity	1850	11	24893	33	2.22578e-06	1.17138e-05	4.48523	AT1G03680;AT1G11530;AT1G45145;AT1G50320;AT1G76080;AT3G02730;AT3G15360;AT4G03520;AT4G37200;AT5G42850;AT5G42980
GO:0004617	molecular_function	phosphoglycerate dehydrogenase activity	1850	4	24893	5	2.25578e-06	1.18191e-05	10.7645	AT1G17745;AT1G17745;AT4G34200;AT4G34200
GO:0009517	cellular_component	PSII associated light-harvesting complex II	1850	4	24893	5	2.25578e-06	1.18191e-05	10.7645	AT1G44575;AT2G05070;AT2G05100;AT4G10340
GO:0005777	cellular_component	peroxisome	1850	41	24893	264	2.32597e-06	1.21599e-05	2.08971	AT1G07180;AT1G09340;AT1G13440;AT1G19570;AT1G20620;AT1G23310;AT1G68010;AT1G77540;AT2G13360;AT2G21660;AT2G33150;AT2G42790;AT2G43020;AT3G02360;AT3G06860;AT3G12800;AT3G14415;AT3G14415;AT3G14420;AT3G16910;AT3G47430;AT3G48140;AT3G56490;AT3G57090;AT3G58510;AT3G61200;AT3G62460;AT4G00860;AT4G02340;AT4G05020;AT4G05530;AT4G14430;AT4G35000;AT4G35090;AT5G09660;AT5G09660;AT5G11520;AT5G17920;AT5G24400;AT5G38120…
GO:0022900	biological_process	electron transport chain	1850	10	24893	28	2.43312e-06	1.2692e-05	4.8056	AT1G10960;AT1G10960;AT1G14450;AT1G14450;AT2G27510;AT2G27510;AT3G10860;AT5G05370;AT5G17770;AT5G67590
GO:0042128	biological_process	nitrate assimilation	1850	13	24893	45	2.76622e-06	1.43978e-05	3.8872	AT1G12110;AT1G37130;AT1G37130;AT1G66200;AT1G69870;AT1G71500;AT1G77760;AT1G77760;AT2G15620;AT3G21670;AT5G14570;AT5G24400;AT5G50200
GO:0046872	molecular_function	metal ion binding	1850	343	24893	3700	2.96063e-06	1.53758e-05	1.24738	AT1G02500;AT1G02500;AT1G03400;AT1G03400;AT1G05010;AT1G05010;AT1G05140;AT1G06040;AT1G06430;AT1G06830;AT1G07360;AT1G07610;AT1G07890;AT1G08010;AT1G08830;AT1G08830;AT1G09350;AT1G09560;AT1G09780;AT1G09780;AT1G10170;AT1G10960;AT1G10960;AT1G11475;AT1G11680;AT1G11680;AT1G12440;AT1G12440;AT1G15100;AT1G15550;AT1G15690;AT1G16410;AT1G16700;AT1G17160;AT1G17160;AT1G18210;AT1G20110;AT1G20340;AT1G20340;AT1G20620…
GO:0042255	biological_process	ribosome assembly	1850	25	24893	130	2.99789e-06	1.55351e-05	2.58763	AT1G04270;AT1G07770;AT1G18080;AT1G70600;AT1G72370;AT2G05840;AT2G09990;AT2G18020;AT2G27530;AT2G27720;AT2G32060;AT2G41840;AT3G02230;AT3G04230;AT3G09200;AT3G18740;AT3G28500;AT3G61110;AT4G15770;AT4G16720;AT4G25890;AT5G15200;AT5G15650;AT5G52650;AT5G61170
GO:0005730	cellular_component	nucleolus	1850	61	24893	458	3.30768e-06	1.71029e-05	1.79213	AT1G07920;AT1G07930;AT1G07940;AT1G13440;AT1G15440;AT1G16610;AT1G34030;AT1G48350;AT1G56070;AT2G04390;AT2G18020;AT2G18510;AT2G19760;AT2G21060;AT2G30050;AT2G33150;AT2G41840;AT2G47420;AT2G47990;AT3G02090;AT3G03920;AT3G03920;AT3G04230;AT3G06860;AT3G07110;AT3G08580;AT3G09200;AT3G09500;AT3G09840;AT3G13920;AT3G17390;AT3G26030;AT3G52590;AT3G52930;AT3G53230;AT3G58500;AT3G58510;AT3G62840;AT4G14960;AT4G15770…
GO:0031977	cellular_component	thylakoid lumen	1850	14	24893	52	3.54466e-06	1.82484e-05	3.62268	AT1G06680;AT1G20340;AT1G50250;AT1G76100;AT2G21330;AT2G30950;AT3G23400;AT3G50820;AT4G04020;AT4G05180;AT4G22240;AT4G37200;AT5G66570;ATCG00480
GO:0006730	biological_process	one-carbon metabolic process	1850	14	24893	52	3.54466e-06	1.82484e-05	3.62268	AT1G02500;AT1G02500;AT2G36880;AT2G36880;AT3G17390;AT3G17390;AT3G23810;AT3G23810;AT4G13930;AT4G13940;AT4G13940;AT4G13940;AT4G13940;AT4G13940
GO:0008113	molecular_function	peptide-methionine (S)-S-oxide reductase activity	1850	5	24893	8	4.10685e-06	2.10967e-05	8.4098	AT4G25130;AT5G07460;AT5G07460;AT5G07470;AT5G07470
GO:0031225	cellular_component	anchored component of membrane	1850	39	24893	253	4.68148e-06	2.39964e-05	2.0742	AT1G03870;AT1G07135;AT1G08500;AT1G20030;AT1G23040;AT1G32860;AT1G62790;AT1G64640;AT1G66970;AT1G66970;AT1G69295;AT1G77630;AT2G13820;AT2G17120;AT2G23130;AT2G27130;AT2G34510;AT2G44290;AT2G45470;AT3G04010;AT3G04640;AT3G06750;AT3G13520;AT3G44100;AT4G16120;AT4G20830;AT4G27520;AT4G36010;AT4G38660;AT5G11740;AT5G18690;AT5G19240;AT5G20230;AT5G42100;AT5G44130;AT5G53870;AT5G56170;AT5G62200;AT5G62210
GO:0015450	molecular_function	P-P-bond-hydrolysis-driven protein transmembrane transporter activity	1850	10	24893	30	5.38629e-06	2.75493e-05	4.48523	AT1G17530;AT2G45070;AT4G24920;AT4G24920;AT4G24920;AT5G43970;AT5G50460;AT5G50460;AT5G50460;AT5G60460
GO:0009055	molecular_function	electron carrier activity	1850	34	24893	210	5.50505e-06	2.8096e-05	2.17854	AT1G06830;AT1G06830;AT1G08500;AT1G10960;AT1G10960;AT1G20340;AT1G20340;AT1G64500;AT1G64640;AT1G76100;AT2G05620;AT2G27510;AT2G27510;AT3G03100;AT3G03100;AT3G03100;AT3G07480;AT3G27240;AT3G27240;AT3G54900;AT4G15660;AT4G15660;AT4G15690;AT4G27520;AT4G27520;AT5G13810;AT5G20230;AT5G20230;AT5G37510;AT5G37510;AT5G40370;AT5G40370;AT5G40370;AT5G53870
GO:0016853	molecular_function	isomerase activity	1850	52	24893	377	5.59704e-06	2.85039e-05	1.85596	AT1G09780;AT1G11530;AT1G13280;AT1G21750;AT1G21750;AT1G21750;AT1G23190;AT1G26550;AT1G55210;AT1G55210;AT1G63180;AT1G63180;AT1G65870;AT1G70730;AT1G71100;AT1G75690;AT2G01290;AT2G16600;AT2G16600;AT3G02230;AT3G04790;AT3G04880;AT3G06860;AT3G08590;AT3G12345;AT3G22270;AT3G23820;AT3G25770;AT3G25770;AT3G54690;AT3G54690;AT3G55120;AT3G55440;AT3G56070;AT3G56070;AT4G12250;AT4G14430;AT4G15940;AT4G30440;AT4G32770…
GO:0009636	biological_process	response to toxic substance	1850	16	24893	67	5.61483e-06	2.8533e-05	3.2133	AT1G02930;AT1G10370;AT1G17170;AT1G19570;AT1G27130;AT1G59700;AT1G75270;AT1G78380;AT2G30860;AT2G37760;AT2G37770;AT2G47730;AT3G21560;AT3G29670;AT4G01070;AT4G02520
GO:0006605	biological_process	protein targeting	1850	7	24893	16	6.86302e-06	3.48011e-05	5.88686	AT2G45140;AT4G24920;AT4G24920;AT4G24920;AT5G50460;AT5G50460;AT5G50460
GO:0009706	cellular_component	chloroplast inner membrane	1850	17	24893	75	7.02877e-06	3.55653e-05	3.04995	AT1G05140;AT1G29390;AT1G29395;AT1G32080;AT1G42960;AT1G78620;AT2G32480;AT2G47840;AT3G63410;AT4G13010;AT4G32770;AT5G12470;AT5G12860;AT5G13720;AT5G24020;AT5G64280;AT5G64290
GO:0009654	cellular_component	photosystem II oxygen evolving complex	1850	11	24893	37	8.78646e-06	4.42695e-05	4.00034	AT1G06680;AT1G06680;AT1G79040;AT1G79040;AT3G50820;AT4G05180;AT4G05180;AT4G28660;AT4G28660;AT5G66570;AT5G66570
GO:0006814	biological_process	sodium ion transport	1850	11	24893	37	8.78646e-06	4.42695e-05	4.00034	AT1G53210;AT1G54115;AT3G14070;AT5G12860;AT5G12860;AT5G12860;AT5G17860;AT5G47560;AT5G64280;AT5G64290;AT5G64290
GO:0005623	cellular_component	cell	1850	22	24893	114	9.39776e-06	4.72487e-05	2.59671	AT1G03680;AT1G06830;AT1G08570;AT1G08570;AT1G11530;AT1G45145;AT1G50320;AT1G62180;AT1G76080;AT3G02730;AT3G06050;AT3G06050;AT3G09390;AT3G15353;AT3G15360;AT3G52960;AT3G54660;AT4G03520;AT4G15660;AT5G13810;AT5G40370;AT5G42980
GO:0051539	molecular_function	4 iron, 4 sulfur cluster binding	1850	18	24893	84	9.95949e-06	4.99666e-05	2.88336	AT1G16700;AT1G16700;AT1G79010;AT2G15620;AT2G20860;AT2G29630;AT4G04610;AT4G21990;AT4G22220;AT5G04590;AT5G04590;AT5G08530;AT5G08530;AT5G11770;AT5G11770;AT5G37510;AT5G50960;AT5G50960
GO:0071704	biological_process	organic substance metabolic process	1850	5	24893	9	1.15402e-05	5.74097e-05	7.47538	AT1G23190;AT1G70730;AT1G70730;AT1G70730;AT1G70730
GO:0006597	biological_process	spermine biosynthetic process	1850	5	24893	9	1.15402e-05	5.74097e-05	7.47538	AT3G02470;AT3G02470;AT5G15950;AT5G53120;AT5G53120
GO:0009635	biological_process	response to herbicide	1850	5	24893	9	1.15402e-05	5.74097e-05	7.47538	AT1G12110;AT1G37130;AT1G77760;AT3G48560;AT5G54270
GO:0009052	biological_process	pentose-phosphate shunt, non-oxidative branch	1850	5	24893	9	1.15402e-05	5.74097e-05	7.47538	AT1G71100;AT1G71100;AT2G01290;AT3G04790;AT3G04790
GO:0015935	cellular_component	small ribosomal subunit	1850	18	24893	85	1.19413e-05	5.92798e-05	2.84944	AT1G04270;AT1G04270;AT1G04270;AT1G34030;AT1G72370;AT1G72370;AT1G72370;AT2G41840;AT3G11940;AT3G11940;AT3G45030;AT3G45030;AT3G57490;AT4G34620;AT5G14320;AT5G15200;AT5G15200;AT5G15200
GO:0006452	biological_process	translational frameshifting	1850	4	24893	6	1.26986e-05	6.21257e-05	8.97045	AT1G26630;AT1G26630;AT1G69410;AT1G69410
GO:0071486	biological_process	cellular response to high light intensity	1850	4	24893	6	1.26986e-05	6.21257e-05	8.97045	AT2G21970;AT3G22840;AT4G14690;AT4G34190
GO:0045901	biological_process	positive regulation of translational elongation	1850	4	24893	6	1.26986e-05	6.21257e-05	8.97045	AT1G26630;AT1G26630;AT1G69410;AT1G69410
GO:0045905	biological_process	positive regulation of translational termination	1850	4	24893	6	1.26986e-05	6.21257e-05	8.97045	AT1G26630;AT1G26630;AT1G69410;AT1G69410
GO:0000275	cellular_component	mitochondrial proton-transporting ATP synthase complex, catalytic core F(1)	1850	4	24893	6	1.26986e-05	6.21257e-05	8.97045	AT5G08680;AT5G08690;AT5G08690;AT5G47030
GO:0006544	biological_process	glycine metabolic process	1850	4	24893	6	1.26986e-05	6.21257e-05	8.97045	AT2G26080;AT4G33010;AT4G33010;AT4G33010
GO:0004365	molecular_function	glyceraldehyde-3-phosphate dehydrogenase (NAD+) (phosphorylating) activity	1850	4	24893	6	1.26986e-05	6.21257e-05	8.97045	AT1G13440;AT1G42970;AT3G04120;AT3G26650
GO:0010207	biological_process	photosystem II assembly	1850	8	24893	22	1.38495e-05	6.76164e-05	4.89297	AT1G54500;AT1G71500;AT1G73060;AT3G50820;AT4G10340;AT4G35250;AT5G24120;AT5G66570
GO:0004602	molecular_function	glutathione peroxidase activity	1850	6	24893	13	1.42404e-05	6.90969e-05	6.21031	AT1G65820;AT2G25080;AT2G30860;AT2G31570;AT2G31570;AT4G11600
GO:0006542	biological_process	glutamine biosynthetic process	1850	6	24893	13	1.42404e-05	6.90969e-05	6.21031	AT1G66200;AT1G66200;AT1G66200;AT1G66200;AT5G35630;AT5G35630
GO:0004356	molecular_function	glutamate-ammonia ligase activity	1850	6	24893	13	1.42404e-05	6.90969e-05	6.21031	AT1G66200;AT1G66200;AT1G66200;AT1G66200;AT5G35630;AT5G35630
GO:0006950	biological_process	response to stress	1850	21	24893	109	1.44785e-05	7.0108e-05	2.59238	AT1G02820;AT2G21620;AT2G21620;AT2G47710;AT3G11930;AT3G11930;AT3G11930;AT3G11930;AT3G17020;AT3G17020;AT3G19550;AT3G50970;AT3G50970;AT3G62550;AT4G02380;AT4G02380;AT4G15910;AT4G27320;AT4G27320;AT5G54770;AT5G54770
GO:0015866	biological_process	ADP transport	1850	7	24893	18	2.03862e-05	9.83115e-05	5.23276	AT1G15500;AT1G15500;AT1G80300;AT1G80300;AT3G08580;AT4G28390;AT5G13490
GO:0006122	biological_process	mitochondrial electron transport, ubiquinol to cytochrome c	1850	7	24893	18	2.03862e-05	9.83115e-05	5.23276	AT1G15120;AT1G15120;AT3G02090;AT3G27240;AT4G32470;AT4G32470;AT4G32470
GO:0008652	biological_process	cellular amino acid biosynthetic process	1850	31	24893	196	2.09161e-05	0.000100662	2.12819	AT1G15710;AT1G17745;AT1G17745;AT1G29900;AT1G48860;AT1G62180;AT1G72810;AT2G17265;AT2G37250;AT2G43090;AT3G01120;AT3G03780;AT3G03780;AT3G13110;AT3G48560;AT3G58610;AT3G58610;AT3G58990;AT4G04610;AT4G21990;AT4G29840;AT4G33510;AT4G33510;AT4G34200;AT4G39940;AT5G17920;AT5G22630;AT5G22630;AT5G43850;AT5G65010;AT5G66120
GO:0019752	biological_process	carboxylic acid metabolic process	1850	11	24893	40	2.14947e-05	0.000103236	3.70031	AT1G04410;AT1G04410;AT1G53240;AT3G15020;AT3G15020;AT4G17260;AT5G09660;AT5G09660;AT5G09660;AT5G09660;AT5G43330
GO:0004784	molecular_function	superoxide dismutase activity	1850	6	24893	14	2.66475e-05	0.000127466	5.76672	AT1G08830;AT1G08830;AT2G28190;AT2G28190;AT4G25100;AT4G25100
GO:0004869	molecular_function	cysteine-type endopeptidase inhibitor activity	1850	6	24893	14	2.66475e-05	0.000127466	5.76672	AT1G47710;AT3G12490;AT4G16500;AT5G12140;AT5G12140;AT5G47550
GO:0009228	biological_process	thiamine biosynthetic process	1850	5	24893	10	2.7026e-05	0.000128764	6.72784	AT2G29630;AT3G24030;AT3G24030;AT5G54770;AT5G54770
GO:0070417	biological_process	cellular response to cold	1850	9	24893	29	2.70279e-05	0.000128764	4.1759	AT1G29390;AT1G29395;AT1G79410;AT2G47400;AT3G61580;AT3G62410;AT4G12470;AT5G12140;AT5G20230
GO:0051537	molecular_function	2 iron, 2 sulfur cluster binding	1850	16	24893	75	2.79709e-05	0.000132989	2.87054	AT1G06830;AT1G10960;AT1G10960;AT1G71500;AT2G27510;AT2G27510;AT3G54900;AT4G03280;AT4G15660;AT4G15690;AT4G22220;AT4G22220;AT5G13430;AT5G13440;AT5G18400;AT5G37510
GO:0089711	biological_process	L-glutamate transmembrane transport	1850	3	24893	4	3.0414e-05	0.000142032	10.0918	AT1G58360;AT2G01170;AT5G64290
GO:0003871	molecular_function	5-methyltetrahydropteroyltriglutamate-homocysteine S-methyltransferase activity	1850	3	24893	4	3.0414e-05	0.000142032	10.0918	AT3G03780;AT3G03780;AT5G17920
GO:0090391	biological_process	granum assembly	1850	3	24893	4	3.0414e-05	0.000142032	10.0918	AT1G50900;AT1G74730;AT5G08050
GO:0006499	biological_process	N-terminal protein myristoylation	1850	3	24893	4	3.0414e-05	0.000142032	10.0918	AT4G20260;AT5G57020;AT5G57020
GO:0009769	biological_process	photosynthesis, light harvesting in photosystem II	1850	3	24893	4	3.0414e-05	0.000142032	10.0918	AT2G05070;AT2G05100;AT5G54270
GO:0004802	molecular_function	transketolase activity	1850	3	24893	4	3.0414e-05	0.000142032	10.0918	AT3G60750;AT3G60750;AT3G60750
GO:0004614	molecular_function	phosphoglucomutase activity	1850	3	24893	4	3.0414e-05	0.000142032	10.0918	AT1G23190;AT1G70730;AT1G70730
GO:0005313	molecular_function	L-glutamate transmembrane transporter activity	1850	3	24893	4	3.0414e-05	0.000142032	10.0918	AT1G58360;AT2G01170;AT5G64290
GO:0005784	cellular_component	Sec61 translocon complex	1850	3	24893	4	3.0414e-05	0.000142032	10.0918	AT2G45070;AT2G45070;AT5G60460
GO:0015867	biological_process	ATP transport	1850	7	24893	19	3.29163e-05	0.000153415	4.95735	AT1G15500;AT1G15500;AT1G80300;AT1G80300;AT3G08580;AT4G28390;AT5G13490
GO:0009617	biological_process	response to bacterium	1850	17	24893	84	3.67967e-05	0.000171162	2.72317	AT1G26630;AT1G62660;AT1G80460;AT2G03440;AT2G17265;AT2G22330;AT3G01280;AT3G12580;AT3G52430;AT3G57240;AT4G00860;AT4G14400;AT4G37980;AT5G02490;AT5G06320;AT5G10380;AT5G24530
GO:0009809	biological_process	lignin biosynthetic process	1850	10	24893	36	3.90794e-05	0.000181423	3.73769	AT1G15950;AT2G36880;AT2G40890;AT3G17390;AT4G01070;AT4G34050;AT4G34230;AT4G37980;AT5G13420;AT5G48930
GO:0006809	biological_process	nitric oxide biosynthetic process	1850	4	24893	7	4.17044e-05	0.000192852	7.68896	AT1G37130;AT1G37130;AT1G77760;AT1G77760
GO:0004619	molecular_function	phosphoglycerate mutase activity	1850	4	24893	7	4.17044e-05	0.000192852	7.68896	AT1G09780;AT1G09780;AT3G08590;AT3G08590
GO:0050662	molecular_function	coenzyme binding	1850	13	24893	56	4.43381e-05	0.000204631	3.12364	AT1G09340;AT1G09340;AT1G15950;AT1G15950;AT1G15950;AT1G80820;AT2G33590;AT3G63140;AT4G12250;AT4G12250;AT5G19440;AT5G28840;AT5G28840
GO:0006801	biological_process	superoxide metabolic process	1850	6	24893	15	4.67513e-05	0.000215348	5.38227	AT1G08830;AT1G08830;AT2G28190;AT2G28190;AT4G25100;AT4G25100
GO:0006811	biological_process	ion transport	1850	61	24893	500	5.07193e-05	0.000233171	1.64159	AT1G15690;AT1G19570;AT1G19910;AT1G19910;AT1G53210;AT1G54115;AT1G55910;AT1G75630;AT1G75630;AT1G75630;AT1G76800;AT1G78900;AT1G79410;AT2G16510;AT2G16510;AT2G16510;AT2G16510;AT2G25610;AT2G25610;AT2G38170;AT2G42210;AT3G01280;AT3G08650;AT3G14070;AT3G27170;AT3G27170;AT3G46900;AT3G56240;AT3G58730;AT3G58970;AT4G02620;AT4G02620;AT4G04640;AT4G24120;AT4G26710;AT4G32260;AT4G34720;AT4G34720;AT4G34720;AT4G34720…
GO:0043248	biological_process	proteasome assembly	1850	7	24893	20	5.12866e-05	0.000235321	4.70949	AT1G29150;AT1G64520;AT1G67250;AT4G29040;AT4G38630;AT5G45010;AT5G45010
GO:0005741	cellular_component	mitochondrial outer membrane	1850	13	24893	57	5.47864e-05	0.000250892	3.06884	AT1G64220;AT2G36530;AT2G37410;AT2G42210;AT3G01280;AT3G01280;AT3G02090;AT3G52930;AT3G57090;AT5G08040;AT5G17770;AT5G43970;AT5G43970
GO:0008295	biological_process	spermidine biosynthetic process	1850	5	24893	11	5.57023e-05	0.000254593	6.11622	AT2G16500;AT3G02470;AT3G02470;AT4G34710;AT5G15950
GO:0009699	biological_process	phenylpropanoid biosynthetic process	1850	7	24893	21	7.74554e-05	0.000352654	4.48523	AT1G15950;AT1G80820;AT2G40890;AT3G53260;AT4G34050;AT4G34230;AT4G37980
GO:0006596	biological_process	polyamine biosynthetic process	1850	7	24893	21	7.74554e-05	0.000352654	4.48523	AT2G16500;AT3G02470;AT3G02470;AT4G34710;AT5G15950;AT5G53120;AT5G53120
GO:0015934	cellular_component	large ribosomal subunit	1850	13	24893	60	0.000100053	0.000454665	2.9154	AT1G70600;AT1G70600;AT2G18020;AT2G18020;AT2G24090;AT2G27530;AT2G27530;AT3G07110;AT3G07110;AT3G07110;AT5G13510;AT5G48760;AT5G48760
GO:0042819	biological_process	vitamin B6 biosynthetic process	1850	4	24893	8	0.000104367	0.000469806	6.72784	AT2G38230;AT2G38230;AT5G01410;AT5G01410
GO:0016004	molecular_function	phospholipase activator activity	1850	4	24893	8	0.000104367	0.000469806	6.72784	AT1G23490;AT1G23490;AT1G70490;AT1G70490
GO:0016868	molecular_function	intramolecular transferase activity, phosphotransferases	1850	5	24893	12	0.000104379	0.000469806	5.60653	AT1G23190;AT1G70730;AT1G70730;AT1G70730;AT1G70730
GO:0047216	molecular_function	inositol 3-alpha-galactosyltransferase activity	1850	5	24893	12	0.000104379	0.000469806	5.60653	AT1G09350;AT1G09350;AT1G56600;AT1G56600;AT2G47180
GO:1901601	biological_process	strigolactone biosynthetic process	1850	4	24893	8	0.000104367	0.000469806	6.72784	AT3G03990;AT3G03990;AT4G37470;AT4G37470
GO:0015986	biological_process	ATP synthesis coupled proton transport	1850	11	24893	47	0.000123527	0.000554934	3.1492	AT4G04640;AT4G04640;AT4G32260;AT4G39080;AT5G08680;AT5G08690;AT5G08690;AT5G47030;AT5G47030;ATCG00480;ATCG00480
GO:0042631	biological_process	cellular response to water deprivation	1850	8	24893	28	0.000127816	0.00057311	3.84448	AT1G09340;AT1G29395;AT1G64660;AT1G68010;AT1G78380;AT1G79410;AT4G02380;AT5G12140
GO:0051716	biological_process	cellular response to stimulus	1850	3	24893	5	0.000143047	0.000630633	8.07341	AT4G20260;AT4G20260;AT4G20260
GO:0071484	biological_process	cellular response to light intensity	1850	3	24893	5	0.000143047	0.000630633	8.07341	AT1G08830;AT2G05620;AT2G28190
GO:0009413	biological_process	response to flooding	1850	3	24893	5	0.000143047	0.000630633	8.07341	AT1G77120;AT3G20470;AT5G20830
GO:0004848	molecular_function	ureidoglycolate hydrolase activity	1850	3	24893	5	0.000143047	0.000630633	8.07341	AT2G35810;AT2G35830;AT2G35830
GO:0046902	biological_process	regulation of mitochondrial membrane permeability	1850	3	24893	5	0.000143047	0.000630633	8.07341	AT3G08580;AT4G28390;AT5G13490
GO:0042989	biological_process	sequestering of actin monomers	1850	3	24893	5	0.000143047	0.000630633	8.07341	AT2G19760;AT4G29350;AT5G56600
GO:0080158	biological_process	chloroplast ribulose bisphosphate carboxylase complex biogenesis	1850	3	24893	5	0.000143047	0.000630633	8.07341	AT3G04550;AT3G56910;AT5G38410
GO:0080170	biological_process	hydrogen peroxide transmembrane transport	1850	3	24893	5	0.000143047	0.000630633	8.07341	AT2G36830;AT3G26520;AT3G53420
GO:0005751	cellular_component	mitochondrial respiratory chain complex IV	1850	3	24893	5	0.000143047	0.000630633	8.07341	AT3G15640;AT4G37830;AT4G37830
GO:0005856	cellular_component	cytoskeleton	1850	39	24893	294	0.000153478	0.000675358	1.78494	AT1G04820;AT1G04820;AT1G04820;AT1G49240;AT1G50010;AT1G50010;AT1G50010;AT1G64740;AT1G75950;AT2G03680;AT2G05630;AT2G16700;AT2G19760;AT3G09840;AT3G18780;AT3G46000;AT3G49870;AT3G53230;AT3G56800;AT4G14960;AT4G14960;AT4G14960;AT4G20260;AT4G29350;AT4G29350;AT5G04990;AT5G09810;AT5G12250;AT5G12250;AT5G44340;AT5G44340;AT5G49830;AT5G56600;AT5G59880;AT5G59890;AT5G62690;AT5G62690;AT5G62690;AT5G67560
GO:0008270	molecular_function	zinc ion binding	1850	94	24893	881	0.000157991	0.000693929	1.43568	AT1G06040;AT1G06040;AT1G06430;AT1G07750;AT1G08010;AT1G08010;AT1G08830;AT1G10170;AT1G10170;AT1G11475;AT1G11475;AT1G12440;AT1G12440;AT1G13440;AT1G35720;AT1G51200;AT1G51200;AT1G77120;AT1G80010;AT1G80010;AT2G15690;AT2G21060;AT2G21060;AT2G24790;AT2G24790;AT2G27580;AT2G27580;AT2G28190;AT2G31350;AT2G31380;AT2G31380;AT2G36320;AT3G01500;AT3G01500;AT3G01500;AT3G01500;AT3G02090;AT3G02380;AT3G02380;AT3G03780…
GO:0071806	biological_process	protein transmembrane transport	1850	8	24893	29	0.000173171	0.000759188	3.71191	AT2G42210;AT3G25120;AT4G24920;AT4G24920;AT4G24920;AT5G50460;AT5G50460;AT5G50460
GO:0004069	molecular_function	L-aspartate:2-oxoglutarate aminotransferase activity	1850	5	24893	13	0.000181641	0.000793379	5.17526	AT4G23600;AT5G11520;AT5G11520;AT5G19550;AT5G19550
GO:0004017	molecular_function	adenylate kinase activity	1850	5	24893	13	0.000181641	0.000793379	5.17526	AT2G37250;AT2G39270;AT2G39270;AT3G01820;AT5G60340
GO:0009528	cellular_component	plastid inner membrane	1850	12	24893	56	0.000185602	0.000809186	2.88336	AT1G05140;AT1G29390;AT1G29395;AT2G32480;AT2G47840;AT3G63410;AT4G13010;AT5G12860;AT5G24020;AT5G33320;AT5G64280;AT5G64290
GO:0016857	molecular_function	racemase and epimerase activity, acting on carbohydrates and derivatives	1850	6	24893	18	0.000189506	0.000824681	4.48523	AT3G23820;AT3G23820;AT4G12250;AT4G12250;AT4G30440;AT4G30440
GO:0050897	molecular_function	cobalt ion binding	1850	11	24893	49	0.000189857	0.00082469	3.02066	AT1G02930;AT1G20620;AT3G03100;AT3G12490;AT3G15000;AT3G15640;AT3G50970;AT4G11010;AT4G35090;AT5G23140;AT5G67590
GO:0046933	molecular_function	proton-transporting ATP synthase activity, rotational mechanism	1850	9	24893	36	0.000212217	0.000920126	3.36392	AT4G04640;AT4G04640;AT5G08680;AT5G08690;AT5G08690;AT5G47030;AT5G47030;ATCG00480;ATCG00480
GO:0043161	biological_process	proteasome-mediated ubiquitin-dependent protein catabolic process	1850	36	24893	269	0.000213548	0.0009242	1.80076	AT1G14400;AT1G15100;AT1G21720;AT1G21720;AT1G22500;AT1G49230;AT1G64520;AT2G02760;AT2G02870;AT2G15580;AT2G17450;AT2G37580;AT2G39720;AT2G40830;AT2G47970;AT3G05200;AT3G10910;AT3G11110;AT3G48030;AT3G60080;AT3G62690;AT4G04210;AT4G11360;AT4G15410;AT4G17245;AT4G19700;AT4G29040;AT4G35480;AT4G38630;AT5G01880;AT5G10380;AT5G17600;AT5G38470;AT5G38470;AT5G47610;AT5G59550
GO:0020037	molecular_function	heme binding	1850	62	24893	537	0.000216868	0.000936855	1.55354	AT1G07890;AT1G07890;AT1G07890;AT1G11680;AT1G11680;AT1G16410;AT1G17100;AT1G20620;AT1G20620;AT1G20620;AT1G20620;AT1G37130;AT1G37130;AT1G64900;AT1G64950;AT1G77760;AT1G77760;AT2G15620;AT2G22330;AT2G22330;AT2G24940;AT2G29090;AT2G30490;AT2G30490;AT2G34060;AT2G34490;AT2G34490;AT2G40890;AT2G40890;AT2G45970;AT2G46650;AT2G46650;AT3G20100;AT3G27240;AT3G27240;AT3G28200;AT3G48310;AT3G48320;AT3G48890;AT3G49120…
GO:0042823	biological_process	pyridoxal phosphate biosynthetic process	1850	4	24893	9	0.0002204	0.000941784	5.9803	AT2G38230;AT2G38230;AT5G01410;AT5G01410
GO:0030976	molecular_function	thiamine pyrophosphate binding	1850	4	24893	9	0.0002204	0.000941784	5.9803	AT3G48560;AT4G33070;AT5G17380;AT5G54960
GO:0006850	biological_process	mitochondrial pyruvate transport	1850	4	24893	9	0.0002204	0.000941784	5.9803	AT4G05590;AT4G05590;AT4G22310;AT4G22310
GO:0009854	biological_process	oxidative photosynthetic carbon pathway	1850	4	24893	9	0.0002204	0.000941784	5.9803	AT1G68010;AT1G79870;AT3G14415;AT3G14420
GO:0070973	biological_process	protein localization to endoplasmic reticulum exit site	1850	4	24893	9	0.0002204	0.000941784	5.9803	AT1G48440;AT3G03160;AT3G17780;AT5G17190
GO:0009678	molecular_function	hydrogen-translocating pyrophosphatase activity	1850	4	24893	9	0.0002204	0.000941784	5.9803	AT1G15690;AT1G15690;AT1G15690;AT4G39080
GO:0009624	biological_process	response to nematode	1850	14	24893	72	0.000222836	0.000950473	2.61638	AT1G58360;AT1G64780;AT1G71880;AT1G76670;AT2G38290;AT2G39010;AT2G40460;AT3G10985;AT3G14310;AT4G18210;AT4G24780;AT5G12860;AT5G27350;AT5G64290
GO:0004364	molecular_function	glutathione transferase activity	1850	12	24893	57	0.000224253	0.000954791	2.83277	AT1G02930;AT1G10370;AT1G17170;AT1G19570;AT1G27130;AT1G59700;AT1G65820;AT1G75270;AT1G78380;AT2G30860;AT2G47730;AT4G02520
GO:0010150	biological_process	leaf senescence	1850	16	24893	88	0.00022996	0.000977329	2.44649	AT1G01230;AT1G64360;AT1G73500;AT2G39730;AT2G42540;AT3G10985;AT3G14067;AT3G52430;AT3G62770;AT4G02380;AT4G16690;AT4G32940;AT4G38630;AT5G11520;AT5G13170;AT5G52300
GO:0009637	biological_process	response to blue light	1850	11	24893	50	0.00023308	0.00098881	2.96025	AT1G29910;AT1G29920;AT1G70800;AT2G05100;AT2G40100;AT3G08940;AT3G54890;AT4G10340;AT5G01530;AT5G38410;AT5G38430
GO:0009611	biological_process	response to wounding	1850	27	24893	185	0.000251328	0.00106431	1.9638	AT1G01470;AT1G01720;AT1G09340;AT1G26630;AT1G43160;AT1G73500;AT1G76680;AT2G21970;AT2G22330;AT2G33150;AT3G17800;AT3G44260;AT4G02380;AT4G23600;AT4G24220;AT4G32940;AT4G34190;AT4G34710;AT4G37760;AT5G06320;AT5G09810;AT5G12140;AT5G13930;AT5G24770;AT5G42650;AT5G50200;AT5G59820
GO:0009269	biological_process	response to desiccation	1850	6	24893	19	0.000280849	0.00118508	4.24916	AT1G01470;AT1G01470;AT2G05070;AT2G05100;AT2G05520;AT4G38680
GO:0004129	molecular_function	cytochrome-c oxidase activity	1850	6	24893	19	0.000280849	0.00118508	4.24916	AT2G38170;AT3G15640;AT3G15640;AT3G15640;AT4G37830;AT4G37830
GO:0010193	biological_process	response to ozone	1850	8	24893	31	0.000304394	0.00128214	3.47243	AT1G08830;AT1G11650;AT1G19570;AT3G10985;AT3G17800;AT3G23400;AT4G00860;AT4G25100
GO:0005975	biological_process	carbohydrate metabolic process	1850	78	24893	719	0.000310125	0.00130396	1.45973	AT1G04410;AT1G04410;AT1G09340;AT1G09350;AT1G14720;AT1G14720;AT1G17160;AT1G17160;AT1G23190;AT1G32860;AT1G32860;AT1G48100;AT1G53240;AT1G56600;AT1G62660;AT1G63180;AT1G70710;AT1G70710;AT1G70730;AT1G70730;AT1G70730;AT1G70730;AT1G80460;AT1G80460;AT1G80460;AT2G31390;AT2G36870;AT2G36870;AT2G36870;AT2G43620;AT2G43620;AT2G47180;AT3G04010;AT3G04880;AT3G06510;AT3G06510;AT3G15020;AT3G15020;AT3G23820;AT3G23820…
GO:0034605	biological_process	cellular response to heat	1850	7	24893	25	0.000314743	0.00132103	3.76759	AT1G43160;AT2G47400;AT3G08970;AT3G22840;AT3G62410;AT4G14690;AT5G12140
GO:0004791	molecular_function	thioredoxin-disulfide reductase activity	1850	11	24893	52	0.000344979	0.00144536	2.84639	AT1G03680;AT1G11530;AT1G45145;AT1G50320;AT1G76080;AT3G02730;AT3G15360;AT3G54660;AT4G03520;AT4G37200;AT5G42980
GO:0070476	biological_process	rRNA (guanine-N7)-methylation	1850	2	24893	3	0.000409856	0.00155207	8.97045	AT1G22270;AT1G78190
GO:1903428	biological_process	positive regulation of reactive oxygen species biosynthetic process	1850	2	24893	3	0.000409856	0.00155207	8.97045	AT2G05070;AT2G05100
GO:0019388	biological_process	galactose catabolic process	1850	2	24893	3	0.000409856	0.00155207	8.97045	AT1G23190;AT1G70730
GO:0006527	biological_process	arginine catabolic process	1850	2	24893	3	0.000409856	0.00155207	8.97045	AT2G16500;AT4G34710
GO:0017076	molecular_function	purine nucleotide binding	1850	2	24893	3	0.000409856	0.00155207	8.97045	AT4G37870;AT4G37870
GO:0010117	biological_process	photoprotection	1850	3	24893	6	0.000403743	0.00155207	6.72784	AT2G05620;AT3G22840;AT4G14690
GO:0080026	biological_process	response to indolebutyric acid	1850	2	24893	3	0.000409856	0.00155207	8.97045	AT4G05530;AT4G14430
GO:0080029	biological_process	cellular response to boron-containing substance levels	1850	2	24893	3	0.000409856	0.00155207	8.97045	AT1G80760;AT4G10380
GO:0019774	cellular_component	proteasome core complex, beta-subunit complex	1850	2	24893	3	0.000409856	0.00155207	8.97045	AT1G21720;AT1G21720
GO:0015194	molecular_function	L-serine transmembrane transporter activity	1850	3	24893	6	0.000403743	0.00155207	6.72784	AT1G16180;AT1G58360;AT3G06170
GO:0050833	molecular_function	pyruvate transmembrane transporter activity	1850	3	24893	6	0.000403743	0.00155207	6.72784	AT2G26900;AT4G05590;AT4G22310
GO:0004021	molecular_function	L-alanine:2-oxoglutarate aminotransferase activity	1850	3	24893	6	0.000403743	0.00155207	6.72784	AT1G17290;AT1G23310;AT4G23600
GO:0004379	molecular_function	glycylpeptide N-tetradecanoyltransferase activity	1850	2	24893	3	0.000409856	0.00155207	8.97045	AT5G57020;AT5G57020
GO:0036381	molecular_function	pyridoxal 5-phosphate synthase (glutamine hydrolysing) activity	1850	2	24893	3	0.000409856	0.00155207	8.97045	AT2G38230;AT5G01410
GO:0006109	biological_process	regulation of carbohydrate metabolic process	1850	3	24893	6	0.000403743	0.00155207	6.72784	AT1G03680;AT3G02730;AT3G15360
GO:0050378	molecular_function	UDP-glucuronate 4-epimerase activity	1850	3	24893	6	0.000403743	0.00155207	6.72784	AT3G23820;AT4G12250;AT4G30440
GO:0071483	biological_process	cellular response to blue light	1850	3	24893	6	0.000403743	0.00155207	6.72784	AT3G22840;AT4G14690;AT5G24120
GO:0030658	cellular_component	transport vesicle membrane	1850	3	24893	6	0.000403743	0.00155207	6.72784	AT1G32050;AT1G61250;AT1G61250
GO:0035304	biological_process	regulation of protein dephosphorylation	1850	2	24893	3	0.000409856	0.00155207	8.97045	AT3G50820;AT5G66570
GO:0032469	biological_process	endoplasmic reticulum calcium ion homeostasis	1850	2	24893	3	0.000409856	0.00155207	8.97045	AT4G08230;AT5G06660
GO:0019430	biological_process	removal of superoxide radicals	1850	6	24893	20	0.00040446	0.00155207	4.0367	AT1G08830;AT1G08830;AT2G28190;AT2G28190;AT4G25100;AT4G25100
GO:0015706	biological_process	nitrate transport	1850	6	24893	20	0.00040446	0.00155207	4.0367	AT1G12110;AT1G69870;AT3G27170;AT5G14570;AT5G50200;AT5G50200
GO:0009805	biological_process	coumarin biosynthetic process	1850	2	24893	3	0.000409856	0.00155207	8.97045	AT2G40890;AT4G34050
GO:0047364	molecular_function	desulfoglucosinolate sulfotransferase activity	1850	2	24893	3	0.000409856	0.00155207	8.97045	AT1G74090;AT1G74100
GO:0080153	biological_process	negative regulation of reductive pentose-phosphate cycle	1850	2	24893	3	0.000409856	0.00155207	8.97045	AT2G47400;AT3G62410
GO:0015825	biological_process	L-serine transport	1850	3	24893	6	0.000403743	0.00155207	6.72784	AT1G16180;AT1G58360;AT3G06170
GO:0004611	molecular_function	phosphoenolpyruvate carboxykinase activity	1850	2	24893	3	0.000409856	0.00155207	8.97045	AT4G37870;AT4G37870
GO:0004612	molecular_function	phosphoenolpyruvate carboxykinase (ATP) activity	1850	2	24893	3	0.000409856	0.00155207	8.97045	AT4G37870;AT4G37870
GO:0045174	molecular_function	glutathione dehydrogenase (ascorbate) activity	1850	2	24893	3	0.000409856	0.00155207	8.97045	AT1G19570;AT1G75270
GO:0031357	cellular_component	integral component of chloroplast inner membrane	1850	2	24893	3	0.000409856	0.00155207	8.97045	AT1G29390;AT1G29395
GO:0046715	molecular_function	borate transmembrane transporter activity	1850	2	24893	3	0.000409856	0.00155207	8.97045	AT1G80760;AT4G10380
GO:0010363	biological_process	regulation of plant-type hypersensitive response	1850	2	24893	3	0.000409856	0.00155207	8.97045	AT4G31300;AT4G37000
GO:0007154	biological_process	cell communication	1850	2	24893	3	0.000409856	0.00155207	8.97045	AT1G32860;AT5G42100
GO:0019676	biological_process	ammonia assimilation cycle	1850	3	24893	6	0.000403743	0.00155207	6.72784	AT5G12860;AT5G35630;AT5G64290
GO:0033353	biological_process	S-adenosylmethionine cycle	1850	2	24893	3	0.000409856	0.00155207	8.97045	AT3G23810;AT4G13940
GO:0055074	biological_process	calcium ion homeostasis	1850	2	24893	3	0.000409856	0.00155207	8.97045	AT1G53210;AT2G44310
GO:0008154	biological_process	actin polymerization or depolymerization	1850	2	24893	3	0.000409856	0.00155207	8.97045	AT2G19760;AT4G29350
GO:0071491	biological_process	cellular response to red light	1850	2	24893	3	0.000409856	0.00155207	8.97045	AT3G22840;AT4G14690
GO:0071454	biological_process	cellular response to anoxia	1850	2	24893	3	0.000409856	0.00155207	8.97045	AT2G47400;AT3G62410
GO:0071457	biological_process	cellular response to ozone	1850	2	24893	3	0.000409856	0.00155207	8.97045	AT1G08830;AT2G28190
GO:0042254	biological_process	ribosome biogenesis	1850	17	24893	100	0.000380866	0.00155207	2.28746	AT1G18080;AT1G34030;AT3G03920;AT3G03920;AT3G06180;AT3G09200;AT3G09200;AT3G09200;AT4G15770;AT4G22380;AT5G13510;AT5G13510;AT5G14320;AT5G20160;AT5G20160;AT5G22100;AT5G22100
GO:0045333	biological_process	cellular respiration	1850	3	24893	6	0.000403743	0.00155207	6.72784	AT3G22370;AT4G17650;ATCG00420
GO:0001047	molecular_function	core promoter binding	1850	2	24893	3	0.000409856	0.00155207	8.97045	AT1G58100;AT5G04340
GO:0031205	cellular_component	endoplasmic reticulum Sec complex	1850	2	24893	3	0.000409856	0.00155207	8.97045	AT2G45070;AT5G60460
GO:0009544	cellular_component	chloroplast ATP synthase complex	1850	2	24893	3	0.000409856	0.00155207	8.97045	AT4G04640;ATCG00480
GO:0050667	biological_process	homocysteine metabolic process	1850	2	24893	3	0.000409856	0.00155207	8.97045	AT3G03780;AT5G17920
GO:0008705	molecular_function	methionine synthase activity	1850	2	24893	3	0.000409856	0.00155207	8.97045	AT3G03780;AT5G17920
GO:0008124	molecular_function	4-alpha-hydroxytetrahydrobiopterin dehydratase activity	1850	2	24893	3	0.000409856	0.00155207	8.97045	AT5G51110;AT5G51110
GO:0031407	biological_process	oxylipin metabolic process	1850	2	24893	3	0.000409856	0.00155207	8.97045	AT1G76680;AT5G42650
GO:0006557	biological_process	S-adenosylmethioninamine biosynthetic process	1850	3	24893	6	0.000403743	0.00155207	6.72784	AT3G02470;AT3G02470;AT5G15950
GO:0003866	molecular_function	3-phosphoshikimate 1-carboxyvinyltransferase activity	1850	2	24893	3	0.000409856	0.00155207	8.97045	AT1G48860;AT1G48860
GO:0080093	biological_process	regulation of photorespiration	1850	2	24893	3	0.000409856	0.00155207	8.97045	AT5G09660;AT5G09660
GO:0000323	cellular_component	lytic vacuole	1850	3	24893	6	0.000403743	0.00155207	6.72784	AT4G16190;AT4G32940;AT4G39090
GO:0015180	molecular_function	L-alanine transmembrane transporter activity	1850	2	24893	3	0.000409856	0.00155207	8.97045	AT1G58360;AT2G01170
GO:0016768	molecular_function	spermine synthase activity	1850	2	24893	3	0.000409856	0.00155207	8.97045	AT5G53120;AT5G53120
GO:0009828	biological_process	plant-type cell wall loosening	1850	3	24893	6	0.000403743	0.00155207	6.72784	AT1G26770;AT4G30270;AT5G56320
GO:0015808	biological_process	L-alanine transport	1850	2	24893	3	0.000409856	0.00155207	8.97045	AT1G58360;AT2G01170
GO:0008940	molecular_function	nitrate reductase activity	1850	2	24893	3	0.000409856	0.00155207	8.97045	AT1G37130;AT1G77760
GO:0019222	biological_process	regulation of metabolic process	1850	2	24893	3	0.000409856	0.00155207	8.97045	AT4G09000;AT5G65430
GO:0031998	biological_process	regulation of fatty acid beta-oxidation	1850	2	24893	3	0.000409856	0.00155207	8.97045	AT5G09660;AT5G09660
GO:0045899	biological_process	positive regulation of RNA polymerase II transcriptional preinitiation complex assembly	1850	4	24893	10	0.000413775	0.00155693	5.38227	AT1G53750;AT4G29040;AT5G20000;AT5G58290
GO:0006564	biological_process	L-serine biosynthetic process	1850	4	24893	10	0.000413775	0.00155693	5.38227	AT1G17745;AT1G17745;AT4G34200;AT4G34200
GO:0036402	molecular_function	proteasome-activating ATPase activity	1850	4	24893	10	0.000413775	0.00155693	5.38227	AT1G53750;AT4G29040;AT5G20000;AT5G58290
GO:1901800	biological_process	positive regulation of proteasomal protein catabolic process	1850	4	24893	10	0.000413775	0.00155693	5.38227	AT1G53750;AT4G29040;AT5G20000;AT5G58290
GO:0022891	molecular_function	substrate-specific transmembrane transporter activity	1850	18	24893	110	0.000456541	0.00171511	2.20184	AT1G11260;AT1G11260;AT1G19450;AT1G44575;AT3G12345;AT3G18830;AT3G18830;AT3G19930;AT3G19930;AT3G22840;AT4G14690;AT4G16480;AT4G16480;AT4G34190;AT5G02120;AT5G27350;AT5G59250;AT5G59250
GO:0012501	biological_process	programmed cell death	1850	5	24893	15	0.00046531	0.00173701	4.48523	AT1G26630;AT3G27060;AT4G23170;AT5G02190;AT5G10380
GO:0008541	cellular_component	proteasome regulatory particle, lid subcomplex	1850	5	24893	15	0.00046531	0.00173701	4.48523	AT1G20200;AT1G29150;AT1G64520;AT5G45010;AT5G45010
GO:0008047	molecular_function	enzyme activator activity	1850	5	24893	15	0.00046531	0.00173701	4.48523	AT1G03680;AT1G50320;AT3G02730;AT3G15360;AT4G03520
GO:0005753	cellular_component	mitochondrial proton-transporting ATP synthase complex	1850	5	24893	15	0.00046531	0.00173701	4.48523	AT4G30010;AT5G08680;AT5G08690;AT5G47030;AT5G59613
GO:0019761	biological_process	glucosinolate biosynthetic process	1850	8	24893	33	0.000508615	0.00189269	3.26198	AT1G16410;AT1G74090;AT1G74100;AT2G22330;AT2G25450;AT2G43090;AT3G58990;AT4G13770
GO:0006012	biological_process	galactose metabolic process	1850	8	24893	33	0.000508615	0.00189269	3.26198	AT1G09350;AT1G09350;AT1G56600;AT1G56600;AT1G63180;AT1G63180;AT2G47180;AT5G18200
GO:0005789	cellular_component	endoplasmic reticulum membrane	1850	56	24893	490	0.000521331	0.00193696	1.53779	AT1G01120;AT1G01230;AT1G08700;AT1G08700;AT1G09070;AT1G12640;AT1G16410;AT1G21460;AT1G21900;AT1G32210;AT1G32210;AT1G42990;AT1G48440;AT1G55850;AT1G61790;AT1G64090;AT1G64090;AT1G71040;AT2G16280;AT2G22425;AT2G25610;AT2G31360;AT2G45070;AT2G45140;AT2G45140;AT2G45980;AT2G46650;AT3G03160;AT3G04090;AT3G12120;AT3G17780;AT3G56950;AT3G61580;AT4G01320;AT4G08230;AT4G11220;AT4G11220;AT4G12110;AT4G13770;AT4G14400…
GO:0030145	molecular_function	manganese ion binding	1850	13	24893	70	0.000553716	0.00205405	2.49891	AT1G09560;AT1G09780;AT1G09780;AT1G67740;AT1G67740;AT2G24200;AT2G24200;AT2G24200;AT3G08590;AT3G08590;AT3G10080;AT3G10080;AT3G10080
GO:0010466	biological_process	negative regulation of peptidase activity	1850	6	24893	21	0.000567962	0.00209375	3.84448	AT1G47710;AT3G12490;AT4G16500;AT5G12140;AT5G12140;AT5G47550
GO:0030414	molecular_function	peptidase inhibitor activity	1850	6	24893	21	0.000567962	0.00209375	3.84448	AT1G47710;AT3G12490;AT4G16500;AT5G12140;AT5G12140;AT5G47550
GO:0006913	biological_process	nucleocytoplasmic transport	1850	6	24893	21	0.000567962	0.00209375	3.84448	AT5G20010;AT5G20010;AT5G20020;AT5G20020;AT5G55190;AT5G55190
GO:0010223	biological_process	secondary shoot formation	1850	6	24893	21	0.000567962	0.00209375	3.84448	AT3G03990;AT3G03990;AT3G14067;AT3G24770;AT4G37470;AT4G37470
GO:0009873	biological_process	ethylene-activated signaling pathway	1850	25	24893	176	0.00059852	0.00220296	1.91132	AT1G01250;AT1G13260;AT1G22190;AT1G25560;AT1G43160;AT1G46768;AT1G50640;AT1G64380;AT1G73500;AT1G75950;AT2G23340;AT2G44940;AT2G46310;AT3G14230;AT3G15210;AT3G15730;AT3G16770;AT3G20310;AT3G52430;AT3G61630;AT5G11590;AT5G25350;AT5G47220;AT5G47230;AT5G67190
GO:0009684	biological_process	indoleacetic acid biosynthetic process	1850	5	24893	16	0.00069783	0.00256052	4.2049	AT1G08980;AT1G16410;AT2G22330;AT3G44310;AT4G31500
GO:0000326	cellular_component	protein storage vacuole	1850	5	24893	16	0.00069783	0.00256052	4.2049	AT1G09070;AT1G21750;AT2G36830;AT3G16240;AT4G32940
GO:0003955	molecular_function	NAD(P)H dehydrogenase (quinone) activity	1850	4	24893	11	0.000712169	0.00258901	4.89297	AT3G27890;AT5G54500;AT5G54500;AT5G54500
GO:0000035	molecular_function	acyl binding	1850	4	24893	11	0.000712169	0.00258901	4.89297	AT1G54580;AT1G54630;AT2G44620;AT5G20350
GO:0015369	molecular_function	calcium:proton antiporter activity	1850	4	24893	11	0.000712169	0.00258901	4.89297	AT2G38170;AT2G38170;AT2G38170;AT2G38170
GO:0031597	cellular_component	cytosolic proteasome complex	1850	4	24893	11	0.000712169	0.00258901	4.89297	AT1G53750;AT4G29040;AT5G20000;AT5G58290
GO:0042807	cellular_component	central vacuole	1850	4	24893	11	0.000712169	0.00258901	4.89297	AT2G36830;AT3G16240;AT3G26520;AT4G17340
GO:0070814	biological_process	hydrogen sulfide biosynthetic process	1850	4	24893	11	0.000712169	0.00258901	4.89297	AT3G22890;AT4G39940;AT4G39940;AT5G43780
GO:0042651	cellular_component	thylakoid membrane	1850	7	24893	28	0.000740054	0.00268625	3.36392	AT1G79040;AT1G79040;AT3G07430;AT4G03280;AT4G10340;AT4G38460;AT5G54270
GO:0022625	cellular_component	cytosolic large ribosomal subunit	1850	25	24893	179	0.000774959	0.00280863	1.87928	AT1G29970;AT1G53560;AT1G57860;AT1G70600;AT2G18020;AT2G27530;AT2G27720;AT3G06180;AT3G07110;AT3G07110;AT3G09500;AT3G14595;AT3G18740;AT3G28500;AT3G52590;AT3G54210;AT4G16720;AT4G17390;AT4G18730;AT4G22380;AT4G31985;AT5G20160;AT5G45775;AT5G47700;AT5G48760
GO:0006857	biological_process	oligopeptide transport	1850	8	24893	35	0.000813506	0.00294382	3.07558	AT1G12110;AT1G12110;AT1G22550;AT2G37900;AT2G37900;AT3G53960;AT3G54140;AT3G54140
GO:0006520	biological_process	cellular amino acid metabolic process	1850	12	24893	65	0.000862459	0.00311143	2.48412	AT1G72810;AT1G72810;AT4G23600;AT4G23600;AT4G29840;AT4G38220;AT4G38220;AT5G01410;AT5G11520;AT5G11520;AT5G19550;AT5G19550
GO:0010411	biological_process	xyloglucan metabolic process	1850	12	24893	65	0.000862459	0.00311143	2.48412	AT1G14720;AT1G14720;AT1G70230;AT1G70230;AT2G36870;AT2G36870;AT4G30270;AT4G30270;AT4G37800;AT4G37800;AT5G65730;AT5G65730
GO:0002020	molecular_function	protease binding	1850	3	24893	7	0.000886461	0.0031738	5.76672	AT1G22530;AT1G78900;AT5G02500
GO:0003785	molecular_function	actin monomer binding	1850	3	24893	7	0.000886461	0.0031738	5.76672	AT2G19760;AT4G29350;AT5G56600
GO:0004781	molecular_function	sulfate adenylyltransferase (ATP) activity	1850	3	24893	7	0.000886461	0.0031738	5.76672	AT3G22890;AT3G22890;AT5G43780
GO:0015145	molecular_function	monosaccharide transmembrane transporter activity	1850	3	24893	7	0.000886461	0.0031738	5.76672	AT1G11260;AT3G18830;AT3G19930
GO:0004014	molecular_function	adenosylmethionine decarboxylase activity	1850	3	24893	7	0.000886461	0.0031738	5.76672	AT3G02470;AT3G02470;AT5G15950
GO:0004222	molecular_function	metalloendopeptidase activity	1850	13	24893	74	0.00098858	0.00353406	2.36383	AT1G05140;AT1G06430;AT1G50250;AT1G50250;AT2G30950;AT2G30950;AT2G32480;AT2G32480;AT2G32480;AT3G02090;AT3G02090;AT4G01320;AT4G01320
GO:0009695	biological_process	jasmonic acid biosynthetic process	1850	5	24893	17	0.00101097	0.00360865	3.95755	AT1G13280;AT1G76680;AT2G33150;AT3G25770;AT5G42650
GO:0015770	biological_process	sucrose transport	1850	6	24893	23	0.00104973	0.00374134	3.51018	AT1G22710;AT1G22710;AT1G71880;AT1G71880;AT3G19930;AT5G13170
GO:0008152	biological_process	metabolic process	1850	138	24893	1450	0.00107927	0.00384084	1.28061	AT1G01120;AT1G01120;AT1G01390;AT1G01390;AT1G01420;AT1G01420;AT1G01610;AT1G01610;AT1G07240;AT1G07240;AT1G07250;AT1G07250;AT1G07720;AT1G07720;AT1G09780;AT1G09780;AT1G14720;AT1G14720;AT1G17745;AT1G17745;AT1G19440;AT1G20330;AT1G20330;AT1G23800;AT1G32860;AT1G48100;AT1G62180;AT1G62180;AT1G62660;AT1G68010;AT1G68010;AT1G70710;AT1G70710;AT1G72810;AT1G76090;AT1G76090;AT1G79870;AT1G79870;AT2G03550;AT2G16280…
GO:0016758	molecular_function	transferase activity, transferring hexosyl groups	1850	31	24893	242	0.00108255	0.00384671	1.72366	AT1G01390;AT1G01390;AT1G01420;AT1G01420;AT1G07240;AT1G07240;AT1G07250;AT1G07250;AT2G16890;AT2G16890;AT2G18570;AT2G18570;AT2G30140;AT2G30140;AT2G36800;AT2G36800;AT2G36970;AT2G36970;AT3G21560;AT3G21560;AT3G21750;AT3G21750;AT4G01070;AT4G01070;AT4G01070;AT4G15490;AT4G15490;AT5G03490;AT5G03490;AT5G17030;AT5G17030
GO:0042538	biological_process	hyperosmotic salinity response	1850	10	24893	51	0.0011028	0.00391279	2.63837	AT3G05880;AT3G14440;AT4G23600;AT4G24960;AT5G01410;AT5G49480;AT5G50720;AT5G58070;AT5G59820;AT5G65010
GO:0009642	biological_process	response to light intensity	1850	4	24893	12	0.0011463	0.00403083	4.48523	AT1G10170;AT1G34000;AT3G02730;AT4G25100
GO:0031595	cellular_component	nuclear proteasome complex	1850	4	24893	12	0.0011463	0.00403083	4.48523	AT1G53750;AT4G29040;AT5G20000;AT5G58290
GO:0009815	molecular_function	1-aminocyclopropane-1-carboxylate oxidase activity	1850	4	24893	12	0.0011463	0.00403083	4.48523	AT1G03400;AT1G05010;AT2G25450;AT5G43450
GO:0000741	biological_process	karyogamy	1850	4	24893	12	0.0011463	0.00403083	4.48523	AT2G20585;AT2G20585;AT2G20585;AT2G20585
GO:0009970	biological_process	cellular response to sulfate starvation	1850	4	24893	12	0.0011463	0.00403083	4.48523	AT1G20620;AT1G64660;AT4G35090;ATCG00420
GO:0009514	cellular_component	glyoxysome	1850	4	24893	12	0.0011463	0.00403083	4.48523	AT2G33150;AT3G06860;AT4G35000;AT4G35090
GO:0008643	biological_process	carbohydrate transport	1850	21	24893	147	0.00127788	0.00448683	1.92224	AT1G11260;AT1G19450;AT1G21460;AT1G21460;AT1G22710;AT1G71880;AT1G76670;AT1G77610;AT3G14770;AT3G14770;AT3G18830;AT3G19930;AT3G47420;AT4G17550;AT4G32390;AT5G13170;AT5G13170;AT5G27350;AT5G33320;AT5G59250;AT5G65000
GO:0050826	biological_process	response to freezing	1850	6	24893	24	0.00138773	0.0048653	3.36392	AT2G42540;AT3G06510;AT4G14400;AT5G10450;AT5G58070;AT5G65430
GO:0048768	biological_process	root hair cell tip growth	1850	5	24893	18	0.0014217	0.00497702	3.73769	AT1G49240;AT2G45160;AT3G16640;AT3G18780;AT4G00150
GO:0009407	biological_process	toxin catabolic process	1850	9	24893	45	0.00144226	0.0050415	2.69114	AT1G02930;AT1G10370;AT1G17170;AT1G27130;AT1G59700;AT1G78380;AT2G30860;AT2G47730;AT4G02520
GO:0000257	molecular_function	nitrilase activity	1850	2	24893	4	0.00154818	0.00511658	6.72784	AT3G44310;AT5G22300
GO:0008442	molecular_function	3-hydroxyisobutyrate dehydrogenase activity	1850	2	24893	4	0.00154818	0.00511658	6.72784	AT1G71170;AT4G29120
GO:0042853	biological_process	L-alanine catabolic process	1850	2	24893	4	0.00154818	0.00511658	6.72784	AT1G17290;AT1G23310
GO:0046540	cellular_component	U4/U6 x U5 tri-snRNP complex	1850	7	24893	31	0.00153792	0.00511658	3.03838	AT1G76860;AT3G62840;AT4G20440;AT4G22380;AT5G08290;AT5G20160;AT5G44500
GO:0009446	biological_process	putrescine biosynthetic process	1850	2	24893	4	0.00154818	0.00511658	6.72784	AT2G16500;AT4G34710
GO:0080061	molecular_function	indole-3-acetonitrile nitrilase activity	1850	2	24893	4	0.00154818	0.00511658	6.72784	AT3G44310;AT5G22300
GO:0015193	molecular_function	L-proline transmembrane transporter activity	1850	2	24893	4	0.00154818	0.00511658	6.72784	AT1G58360;AT2G39890
GO:0009521	cellular_component	photosystem	1850	2	24893	4	0.00154818	0.00511658	6.72784	ATCG00280;ATCG00280
GO:0030532	cellular_component	small nuclear ribonucleoprotein complex	1850	2	24893	4	0.00154818	0.00511658	6.72784	AT3G62840;AT3G62840
GO:0006729	biological_process	tetrahydrobiopterin biosynthetic process	1850	2	24893	4	0.00154818	0.00511658	6.72784	AT5G51110;AT5G51110
GO:0006107	biological_process	oxaloacetate metabolic process	1850	2	24893	4	0.00154818	0.00511658	6.72784	AT1G04410;AT5G43330
GO:0004450	molecular_function	isocitrate dehydrogenase (NADP+) activity	1850	2	24893	4	0.00154818	0.00511658	6.72784	AT1G65930;AT1G65930
GO:0001887	biological_process	selenium compound metabolic process	1850	2	24893	4	0.00154818	0.00511658	6.72784	AT3G01120;AT3G22890
GO:0016629	molecular_function	12-oxophytodienoate reductase activity	1850	2	24893	4	0.00154818	0.00511658	6.72784	AT1G76680;AT1G76680
GO:0031468	biological_process	nuclear envelope reassembly	1850	2	24893	4	0.00154818	0.00511658	6.72784	AT4G04210;AT4G15410
GO:0003849	molecular_function	3-deoxy-7-phosphoheptulonate synthase activity	1850	2	24893	4	0.00154818	0.00511658	6.72784	AT4G33510;AT4G33510
GO:0009263	biological_process	deoxyribonucleotide biosynthetic process	1850	2	24893	4	0.00154818	0.00511658	6.72784	AT3G27060;AT3G27060
GO:1902361	biological_process	mitochondrial pyruvate transmembrane transport	1850	2	24893	4	0.00154818	0.00511658	6.72784	AT4G05590;AT4G22310
GO:0035195	biological_process	gene silencing by miRNA	1850	2	24893	4	0.00154818	0.00511658	6.72784	AT1G08830;AT2G28190
GO:0003962	molecular_function	cystathionine gamma-synthase activity	1850	2	24893	4	0.00154818	0.00511658	6.72784	AT1G64660;AT3G01120
GO:0004737	molecular_function	pyruvate decarboxylase activity	1850	2	24893	4	0.00154818	0.00511658	6.72784	AT4G33070;AT5G54960
GO:0097367	molecular_function	carbohydrate derivative binding	1850	2	24893	4	0.00154818	0.00511658	6.72784	AT3G54690;AT3G54690
GO:0003856	molecular_function	3-dehydroquinate synthase activity	1850	2	24893	4	0.00154818	0.00511658	6.72784	AT5G66120;AT5G66120
GO:0043066	biological_process	negative regulation of apoptotic process	1850	2	24893	4	0.00154818	0.00511658	6.72784	AT3G46510;AT5G47120
GO:0019563	biological_process	glycerol catabolic process	1850	2	24893	4	0.00154818	0.00511658	6.72784	AT1G80460;AT3G55440
GO:0004044	molecular_function	amidophosphoribosyltransferase activity	1850	2	24893	4	0.00154818	0.00511658	6.72784	AT4G34740;AT4G34740
GO:0004046	molecular_function	aminoacylase activity	1850	2	24893	4	0.00154818	0.00511658	6.72784	AT4G38220;AT4G38220
GO:0004128	molecular_function	cytochrome-b5 reductase activity, acting on NAD(P)H	1850	2	24893	4	0.00154818	0.00511658	6.72784	AT5G17770;AT5G17770
GO:0046537	molecular_function	2,3-bisphosphoglycerate-independent phosphoglycerate mutase activity	1850	2	24893	4	0.00154818	0.00511658	6.72784	AT1G09780;AT3G08590
GO:0003861	molecular_function	3-isopropylmalate dehydratase activity	1850	2	24893	4	0.00154818	0.00511658	6.72784	AT2G43090;AT3G58990
GO:0000015	cellular_component	phosphopyruvate hydratase complex	1850	2	24893	4	0.00154818	0.00511658	6.72784	AT2G36530;AT2G36530
GO:0071586	biological_process	CAAX-box protein processing	1850	2	24893	4	0.00154818	0.00511658	6.72784	AT4G01320;AT4G01320
GO:0035445	biological_process	borate transmembrane transport	1850	2	24893	4	0.00154818	0.00511658	6.72784	AT1G80760;AT4G10380
GO:0050284	molecular_function	sinapate 1-glucosyltransferase activity	1850	2	24893	4	0.00154818	0.00511658	6.72784	AT3G21560;AT4G15490
GO:0033523	biological_process	histone H2B ubiquitination	1850	2	24893	4	0.00154818	0.00511658	6.72784	AT1G14400;AT2G02760
GO:0004634	molecular_function	phosphopyruvate hydratase activity	1850	2	24893	4	0.00154818	0.00511658	6.72784	AT2G36530;AT2G36530
GO:0046423	molecular_function	allene-oxide cyclase activity	1850	2	24893	4	0.00154818	0.00511658	6.72784	AT1G13280;AT3G25770
GO:0072661	biological_process	protein targeting to plasma membrane	1850	2	24893	4	0.00154818	0.00511658	6.72784	AT1G04750;AT3G11820
GO:0035524	biological_process	proline transmembrane transport	1850	2	24893	4	0.00154818	0.00511658	6.72784	AT1G58360;AT2G39890
GO:0010304	biological_process	PSII associated light-harvesting complex II catabolic process	1850	3	24893	8	0.00166856	0.00544585	5.04588	AT1G06430;AT1G50250;AT2G30950
GO:0006878	biological_process	cellular copper ion homeostasis	1850	3	24893	8	0.00166856	0.00544585	5.04588	AT3G09390;AT3G15353;AT3G56240
GO:0030410	molecular_function	nicotianamine synthase activity	1850	3	24893	8	0.00166856	0.00544585	5.04588	AT1G09240;AT5G04950;AT5G04950
GO:0030418	biological_process	nicotianamine biosynthetic process	1850	3	24893	8	0.00166856	0.00544585	5.04588	AT1G09240;AT5G04950;AT5G04950
GO:0005496	molecular_function	steroid binding	1850	3	24893	8	0.00166856	0.00544585	5.04588	AT2G24940;AT3G48890;AT5G52240
GO:0080030	molecular_function	methyl indole-3-acetate esterase activity	1850	3	24893	8	0.00166856	0.00544585	5.04588	AT2G23600;AT4G16690;AT5G58310
GO:0031593	molecular_function	polyubiquitin binding	1850	3	24893	8	0.00166856	0.00544585	5.04588	AT2G17190;AT4G38630;AT5G38470
GO:0010189	biological_process	vitamin E biosynthetic process	1850	3	24893	8	0.00166856	0.00544585	5.04588	AT1G78620;AT3G63410;AT4G32770
GO:0005798	cellular_component	Golgi-associated vesicle	1850	3	24893	8	0.00166856	0.00544585	5.04588	AT1G08700;AT2G43130;AT3G62690
GO:0004579	molecular_function	dolichyl-diphosphooligosaccharide-protein glycotransferase activity	1850	4	24893	13	0.00174922	0.00567775	4.14021	AT1G32210;AT1G32210;AT1G61790;AT4G21150
GO:0030151	molecular_function	molybdenum ion binding	1850	4	24893	13	0.00174922	0.00567775	4.14021	AT1G37130;AT1G37130;AT1G77760;AT1G77760
GO:0046685	biological_process	response to arsenic-containing substance	1850	4	24893	13	0.00174922	0.00567775	4.14021	AT4G10380;AT4G13180;AT5G03455;AT5G42790
GO:0009051	biological_process	pentose-phosphate shunt, oxidative branch	1850	4	24893	13	0.00174922	0.00567775	4.14021	AT1G64190;AT3G49360;AT5G24400;AT5G41670
GO:0008237	molecular_function	metallopeptidase activity	1850	12	24893	70	0.00176333	0.0057157	2.30669	AT1G05140;AT1G06430;AT1G22920;AT1G50250;AT2G30950;AT2G32480;AT3G02090;AT4G01320;AT4G01320;AT4G38220;AT4G38220;AT5G23540
GO:0031305	cellular_component	integral component of mitochondrial inner membrane	1850	5	24893	19	0.00194825	0.00630647	3.54097	AT1G17530;AT2G37410;AT4G05590;AT4G22310;AT5G27760
GO:0010200	biological_process	response to chitin	1850	18	24893	124	0.00200917	0.00649475	1.95324	AT1G42990;AT1G51700;AT1G64380;AT2G21210;AT2G40140;AT3G05200;AT3G15210;AT3G52800;AT4G11360;AT4G35480;AT5G04340;AT5G10380;AT5G47220;AT5G47230;AT5G59550;AT5G59820;AT5G62020;AT5G67300
GO:0009744	biological_process	response to sucrose	1850	10	24893	55	0.00210756	0.00680349	2.44649	AT1G15440;AT1G42970;AT1G77120;AT2G47400;AT3G04120;AT3G26650;AT3G62410;AT4G38630;AT5G20830;AT5G41670
GO:0031966	cellular_component	mitochondrial membrane	1850	13	24893	80	0.00215435	0.00694505	2.18655	AT1G14450;AT1G49140;AT1G67350;AT2G01170;AT2G33220;AT3G15730;AT3G48680;AT4G00585;AT4G16450;AT5G37510;AT5G51970;AT5G63510;AT5G63510
GO:0016126	biological_process	sterol biosynthetic process	1850	8	24893	40	0.00225015	0.00722434	2.69114	AT1G11680;AT1G20330;AT1G58440;AT1G76090;AT2G34490;AT4G12110;AT4G34650;AT4G37760
GO:0043130	molecular_function	ubiquitin binding	1850	8	24893	40	0.00225015	0.00722434	2.69114	AT1G20110;AT2G20580;AT2G27960;AT2G47970;AT4G04210;AT4G15410;AT4G24690;AT5G38470
GO:0009627	biological_process	systemic acquired resistance	1850	8	24893	40	0.00225015	0.00722434	2.69114	AT1G09750;AT1G75040;AT3G18490;AT3G52430;AT3G57260;AT4G12470;AT4G23170;AT5G10760
GO:0019684	biological_process	photosynthesis, light reaction	1850	6	24893	26	0.00231336	0.0074172	3.10516	AT1G06680;AT3G50820;AT5G66570;ATCG00280;ATCG00280;ATCG00420
GO:0009408	biological_process	response to heat	1850	21	24893	154	0.00233942	0.0074906	1.83486	AT1G07890;AT1G35720;AT1G64520;AT1G79550;AT2G03440;AT2G33590;AT2G43130;AT2G47180;AT3G04120;AT3G08970;AT3G12580;AT3G51780;AT4G26850;AT4G29040;AT4G37910;AT4G38630;AT5G02490;AT5G02500;AT5G42980;AT5G58070;AT5G59820
GO:0005758	cellular_component	mitochondrial intermembrane space	1850	7	24893	33	0.00236983	0.0075777	2.85423	AT3G02090;AT3G06310;AT3G46560;AT4G05020;AT4G11010;AT5G18400;AT5G18800
GO:0055085	biological_process	transmembrane transport	1850	95	24893	970	0.00243279	0.00776849	1.31782	AT1G11260;AT1G11260;AT1G12110;AT1G15690;AT1G15690;AT1G19450;AT1G22710;AT1G44575;AT1G44800;AT1G53210;AT1G54115;AT1G54115;AT1G55910;AT1G69870;AT1G70260;AT1G71880;AT1G79410;AT2G30160;AT2G38170;AT2G38170;AT2G38170;AT2G38170;AT2G40900;AT2G42210;AT3G01280;AT3G01280;AT3G08580;AT3G08580;AT3G08650;AT3G08650;AT3G12345;AT3G14070;AT3G18830;AT3G18830;AT3G19930;AT3G19930;AT3G20240;AT3G20240;AT3G21670;AT3G21690…
GO:0006073	biological_process	cellular glucan metabolic process	1850	10	24893	56	0.0024497	0.0078014	2.4028	AT1G14720;AT1G14720;AT2G36870;AT2G36870;AT4G30270;AT4G30270;AT4G37800;AT4G37800;AT5G65730;AT5G65730
GO:0016762	molecular_function	xyloglucan:xyloglucosyl transferase activity	1850	10	24893	56	0.0024497	0.0078014	2.4028	AT1G14720;AT1G14720;AT2G36870;AT2G36870;AT4G30270;AT4G30270;AT4G37800;AT4G37800;AT5G65730;AT5G65730
GO:0010206	biological_process	photosystem II repair	1850	4	24893	14	0.00255551	0.00809475	3.84448	AT1G06430;AT1G50250;AT1G75690;AT2G30950
GO:0009423	biological_process	chorismate biosynthetic process	1850	4	24893	14	0.00255551	0.00809475	3.84448	AT1G48860;AT4G33510;AT4G33510;AT5G66120
GO:0033743	molecular_function	peptide-methionine (R)-S-oxide reductase activity	1850	4	24893	14	0.00255551	0.00809475	3.84448	AT4G04800;AT4G04830;AT4G04830;AT4G21860
GO:0043067	biological_process	regulation of programmed cell death	1850	4	24893	14	0.00255551	0.00809475	3.84448	AT1G09750;AT1G09750;AT1G21750;AT4G37000
GO:0015031	biological_process	protein transport	1850	63	24893	605	0.00275715	0.00872176	1.40117	AT1G04750;AT1G20110;AT1G21900;AT1G23490;AT1G23490;AT1G27970;AT1G29310;AT1G32050;AT1G50900;AT1G56330;AT1G56330;AT1G61250;AT1G61250;AT1G64220;AT1G70490;AT1G70490;AT1G73030;AT2G01110;AT2G05630;AT2G30050;AT2G30060;AT2G34250;AT2G37410;AT2G45070;AT2G45070;AT2G45980;AT2G47840;AT3G01340;AT3G09840;AT3G11820;AT3G16100;AT3G18820;AT3G46560;AT3G53230;AT3G54140;AT3G62560;AT3G62770;AT4G02080;AT4G02080;AT4G11380…
GO:0030104	biological_process	water homeostasis	1850	3	24893	9	0.00282708	0.0088717	4.48523	AT2G05070;AT2G05100;AT3G26520
GO:0009648	biological_process	photoperiodism	1850	3	24893	9	0.00282708	0.0088717	4.48523	AT2G40080;AT3G08640;AT4G35090
GO:0051117	molecular_function	ATPase binding	1850	3	24893	9	0.00282708	0.0088717	4.48523	AT4G04210;AT4G15410;AT4G39080
GO:0008540	cellular_component	proteasome regulatory particle, base subcomplex	1850	3	24893	9	0.00282708	0.0088717	4.48523	AT4G38630;AT4G38630;AT5G20000
GO:0032366	biological_process	intracellular sterol transport	1850	3	24893	9	0.00282708	0.0088717	4.48523	AT3G11780;AT3G11780;AT3G44100
GO:0000054	biological_process	ribosomal subunit export from nucleus	1850	3	24893	9	0.00282708	0.0088717	4.48523	AT5G20010;AT5G20020;AT5G55190
GO:0006970	biological_process	response to osmotic stress	1850	18	24893	128	0.00290547	0.00910559	1.8922	AT1G22190;AT1G35720;AT1G43160;AT1G72370;AT1G77120;AT2G21660;AT2G42540;AT3G12630;AT3G14440;AT3G62770;AT4G13850;AT4G34710;AT4G39090;AT5G06760;AT5G15960;AT5G15970;AT5G20830;AT5G67590
GO:0006865	biological_process	amino acid transport	1850	9	24893	50	0.00330958	0.0103583	2.42202	AT1G25530;AT1G44800;AT1G58360;AT2G01170;AT2G01170;AT2G24762;AT2G39890;AT5G63850;AT5G65990
GO:0042973	molecular_function	glucan endo-1,3-beta-D-glucosidase activity	1850	5	24893	21	0.00342665	0.0106964	3.20373	AT1G32860;AT3G57240;AT3G57260;AT4G34480;AT5G42100
GO:0015266	molecular_function	protein channel activity	1850	5	24893	21	0.00342665	0.0106964	3.20373	AT1G17530;AT2G37410;AT2G42210;AT3G25120;AT5G43970
GO:0006529	biological_process	asparagine biosynthetic process	1850	4	24893	15	0.00360062	0.0108528	3.58818	AT3G22850;AT5G19140;AT5G65010;AT5G65010
GO:0010731	biological_process	protein glutathionylation	1850	2	24893	5	0.00365588	0.0108528	5.38227	AT1G19570;AT1G75270
GO:0047274	molecular_function	galactinol-sucrose galactosyltransferase activity	1850	2	24893	5	0.00365588	0.0108528	5.38227	AT5G20250;AT5G40390
GO:0080024	biological_process	indolebutyric acid metabolic process	1850	2	24893	5	0.00365588	0.0108528	5.38227	AT4G05530;AT4G14430
GO:0008250	cellular_component	oligosaccharyltransferase complex	1850	4	24893	15	0.00360062	0.0108528	3.58818	AT1G32210;AT1G32210;AT1G61790;AT4G21150
GO:1902356	biological_process	oxaloacetate(2-) transmembrane transport	1850	2	24893	5	0.00365588	0.0108528	5.38227	AT5G12860;AT5G64290
GO:0005457	molecular_function	GDP-fucose transmembrane transporter activity	1850	2	24893	5	0.00365588	0.0108528	5.38227	AT1G76670;AT1G77610
GO:0004066	molecular_function	asparagine synthase (glutamine-hydrolyzing) activity	1850	4	24893	15	0.00360062	0.0108528	3.58818	AT3G22850;AT5G19140;AT5G65010;AT5G65010
GO:0060776	biological_process	simple leaf morphogenesis	1850	2	24893	5	0.00365588	0.0108528	5.38227	AT1G27340;AT5G67420
GO:0006103	biological_process	2-oxoglutarate metabolic process	1850	2	24893	5	0.00365588	0.0108528	5.38227	AT5G11520;AT5G19550
GO:0055062	biological_process	phosphate ion homeostasis	1850	4	24893	15	0.00360062	0.0108528	3.58818	AT2G38170;AT3G47420;AT4G17550;AT5G04340
GO:0006531	biological_process	aspartate metabolic process	1850	2	24893	5	0.00365588	0.0108528	5.38227	AT5G11520;AT5G19550
GO:0015783	biological_process	GDP-fucose transport	1850	2	24893	5	0.00365588	0.0108528	5.38227	AT1G76670;AT1G77610
GO:0004807	molecular_function	triose-phosphate isomerase activity	1850	2	24893	5	0.00365588	0.0108528	5.38227	AT3G55440;AT3G55440
GO:0005199	molecular_function	structural constituent of cell wall	1850	7	24893	35	0.00351833	0.0108528	2.69114	AT1G21310;AT1G26770;AT2G15880;AT3G20470;AT3G24480;AT4G13340;AT4G18670
GO:0046713	biological_process	borate transport	1850	2	24893	5	0.00365588	0.0108528	5.38227	AT1G80760;AT4G10380
GO:0006734	biological_process	NADH metabolic process	1850	2	24893	5	0.00365588	0.0108528	5.38227	AT1G04410;AT5G43330
GO:0004775	molecular_function	succinate-CoA ligase (ADP-forming) activity	1850	2	24893	5	0.00365588	0.0108528	5.38227	AT5G23250;AT5G23250
GO:0052691	molecular_function	UDP-arabinopyranose mutase activity	1850	2	24893	5	0.00365588	0.0108528	5.38227	AT3G02230;AT5G15650
GO:1901135	biological_process	carbohydrate derivative metabolic process	1850	2	24893	5	0.00365588	0.0108528	5.38227	AT3G54690;AT3G54690
GO:0015131	molecular_function	oxaloacetate transmembrane transporter activity	1850	2	24893	5	0.00365588	0.0108528	5.38227	AT5G12860;AT5G64290
GO:0001666	biological_process	response to hypoxia	1850	7	24893	35	0.00351833	0.0108528	2.69114	AT1G17290;AT1G23310;AT1G77120;AT3G14230;AT3G52430;AT5G20830;AT5G54960
GO:0003973	molecular_function	(S)-2-hydroxy-acid oxidase activity	1850	2	24893	5	0.00365588	0.0108528	5.38227	AT3G14415;AT3G14420
GO:0052852	molecular_function	very-long-chain-(S)-2-hydroxy-acid oxidase activity	1850	2	24893	5	0.00365588	0.0108528	5.38227	AT3G14415;AT3G14420
GO:0052853	molecular_function	long-chain-(S)-2-hydroxy-long-chain-acid oxidase activity	1850	2	24893	5	0.00365588	0.0108528	5.38227	AT3G14415;AT3G14420
GO:0052854	molecular_function	medium-chain-(S)-2-hydroxy-acid oxidase activity	1850	2	24893	5	0.00365588	0.0108528	5.38227	AT3G14415;AT3G14420
GO:0009625	biological_process	response to insect	1850	6	24893	28	0.00365364	0.0108528	2.88336	AT1G16410;AT2G22330;AT3G52430;AT4G02380;AT4G13770;AT5G24770
GO:0008430	molecular_function	selenium binding	1850	2	24893	5	0.00365588	0.0108528	5.38227	AT4G14030;AT4G14040
GO:0004165	molecular_function	dodecenoyl-CoA delta-isomerase activity	1850	2	24893	5	0.00365588	0.0108528	5.38227	AT3G06860;AT4G14430
GO:0006868	biological_process	glutamine transport	1850	2	24893	5	0.00365588	0.0108528	5.38227	AT1G58360;AT2G40900
GO:0015729	biological_process	oxaloacetate transport	1850	2	24893	5	0.00365588	0.0108528	5.38227	AT5G12860;AT5G64290
GO:0015186	molecular_function	L-glutamine transmembrane transporter activity	1850	2	24893	5	0.00365588	0.0108528	5.38227	AT1G58360;AT2G40900
GO:0004512	molecular_function	inositol-3-phosphate synthase activity	1850	2	24893	5	0.00365588	0.0108528	5.38227	AT4G39800;AT4G39800
GO:0005672	cellular_component	transcription factor TFIIA complex	1850	2	24893	5	0.00365588	0.0108528	5.38227	AT4G24440;AT4G24440
GO:0008242	molecular_function	omega peptidase activity	1850	2	24893	5	0.00365588	0.0108528	5.38227	AT1G78670;AT1G78670
GO:0009590	biological_process	detection of gravity	1850	2	24893	5	0.00365588	0.0108528	5.38227	AT1G23190;AT1G70730
GO:0004362	molecular_function	glutathione-disulfide reductase activity	1850	2	24893	5	0.00365588	0.0108528	5.38227	AT3G54660;AT3G54660
GO:0042776	biological_process	mitochondrial ATP synthesis coupled proton transport	1850	2	24893	5	0.00365588	0.0108528	5.38227	AT3G15640;AT3G27240
GO:0010380	biological_process	regulation of chlorophyll biosynthetic process	1850	4	24893	15	0.00360062	0.0108528	3.58818	AT2G20570;AT3G22840;AT4G14690;AT5G44190
GO:0009705	cellular_component	plant-type vacuole membrane	1850	16	24893	112	0.00372226	0.011036	1.92224	AT1G15690;AT1G32400;AT1G79410;AT2G36830;AT2G38170;AT3G16240;AT3G18820;AT3G26520;AT3G27170;AT3G55120;AT4G17340;AT4G22990;AT4G39080;AT5G13930;AT5G14570;AT5G61350
GO:0006886	biological_process	intracellular protein transport	1850	33	24893	284	0.00407528	0.0120675	1.56351	AT1G48440;AT1G50900;AT1G56330;AT1G56330;AT2G45070;AT2G45070;AT3G03160;AT3G11820;AT3G11820;AT3G17780;AT3G18820;AT3G62560;AT4G02080;AT4G02080;AT4G11380;AT4G11380;AT4G11380;AT4G24920;AT4G24920;AT4G24920;AT5G17190;AT5G20010;AT5G20010;AT5G20020;AT5G20020;AT5G43970;AT5G43970;AT5G50460;AT5G50460;AT5G50460;AT5G55190;AT5G55190;AT5G60460
GO:0005375	molecular_function	copper ion transmembrane transporter activity	1850	3	24893	10	0.00443595	0.0128932	4.0367	AT3G46900;AT3G46900;AT5G59030
GO:0043090	biological_process	amino acid import	1850	3	24893	10	0.00443595	0.0128932	4.0367	AT1G44800;AT1G58360;AT4G08300
GO:0010099	biological_process	regulation of photomorphogenesis	1850	3	24893	10	0.00443595	0.0128932	4.0367	AT2G24790;AT3G43810;AT4G02440
GO:0000813	cellular_component	ESCRT I complex	1850	3	24893	10	0.00443595	0.0128932	4.0367	AT1G20110;AT4G21560;AT4G21560
GO:0002238	biological_process	response to molecule of fungal origin	1850	3	24893	10	0.00443595	0.0128932	4.0367	AT3G10985;AT4G27320;AT5G10380
GO:0048528	biological_process	post-embryonic root development	1850	3	24893	10	0.00443595	0.0128932	4.0367	AT1G64520;AT2G42590;AT4G38630
GO:0016717	molecular_function	oxidoreductase activity, acting on paired donors, with oxidation of a pair of donors resulting in the reduction of molecular oxygen to two molecules of water	1850	5	24893	22	0.00441917	0.0128932	3.05811	AT2G31360;AT3G12120;AT3G12120;AT3G15850;AT3G15850
GO:0009819	biological_process	drought recovery	1850	3	24893	10	0.00443595	0.0128932	4.0367	AT1G07240;AT2G42540;AT3G16640
GO:0043069	biological_process	negative regulation of programmed cell death	1850	3	24893	10	0.00443595	0.0128932	4.0367	AT4G19700;AT4G34180;AT5G47120
GO:0089701	cellular_component	U2AF	1850	3	24893	10	0.00443595	0.0128932	4.0367	AT1G27650;AT1G27650;AT1G27650
GO:0031177	molecular_function	phosphopantetheine binding	1850	3	24893	10	0.00443595	0.0128932	4.0367	AT1G54580;AT1G54630;AT2G44620
GO:0008515	molecular_function	sucrose transmembrane transporter activity	1850	5	24893	22	0.00441917	0.0128932	3.05811	AT1G22710;AT1G22710;AT1G71880;AT1G71880;AT5G13170
GO:0050829	biological_process	defense response to Gram-negative bacterium	1850	3	24893	10	0.00443595	0.0128932	4.0367	AT3G14310;AT3G23820;AT4G30440
GO:0016844	molecular_function	strictosidine synthase activity	1850	5	24893	22	0.00441917	0.0128932	3.05811	AT3G57010;AT3G57010;AT3G57020;AT3G57020;AT3G57030
GO:0009099	biological_process	valine biosynthetic process	1850	3	24893	10	0.00443595	0.0128932	4.0367	AT3G48560;AT3G58610;AT3G58610
GO:0009073	biological_process	aromatic amino acid family biosynthetic process	1850	9	24893	52	0.00445298	0.0129268	2.32887	AT1G15710;AT1G48860;AT1G48860;AT4G33510;AT4G33510;AT5G22630;AT5G22630;AT5G66120;AT5G66120
GO:0016627	molecular_function	oxidoreductase activity, acting on the CH-CH group of donors	1850	8	24893	44	0.00446232	0.012938	2.44649	AT1G73650;AT1G73650;AT1G73650;AT1G73650;AT1G73650;AT3G17810;AT3G17810;AT5G16010
GO:0016810	molecular_function	hydrolase activity, acting on carbon-nitrogen (but not peptide) bonds	1850	6	24893	29	0.00451198	0.0130659	2.78393	AT1G08980;AT3G44310;AT3G44310;AT3G44310;AT5G22300;AT5G22300
GO:0010036	biological_process	response to boron-containing substance	1850	1	24893	2	0.00552041	0.0137313	6.72784	AT4G10380
GO:0098808	molecular_function	mRNA cap binding	1850	1	24893	2	0.00552041	0.0137313	6.72784	AT5G44320
GO:0019343	biological_process	cysteine biosynthetic process via cystathionine	1850	1	24893	2	0.00552041	0.0137313	6.72784	AT1G64660
GO:0019346	biological_process	transsulfuration	1850	1	24893	2	0.00552041	0.0137313	6.72784	AT1G64660
GO:0008794	molecular_function	arsenate reductase (glutaredoxin) activity	1850	1	24893	2	0.00552041	0.0137313	6.72784	AT5G03455
GO:0052631	molecular_function	sphingolipid delta-8 desaturase activity	1850	1	24893	2	0.00552041	0.0137313	6.72784	AT3G61580
GO:0016618	molecular_function	hydroxypyruvate reductase activity	1850	1	24893	2	0.00552041	0.0137313	6.72784	AT1G79870
GO:0009751	biological_process	response to salicylic acid	1850	20	24893	155	0.00543805	0.0137313	1.73622	AT1G21250;AT1G43160;AT1G71030;AT1G76680;AT2G03760;AT2G05520;AT2G20580;AT2G32690;AT2G37710;AT3G11280;AT3G20470;AT3G52430;AT4G05320;AT4G14400;AT4G23170;AT4G32940;AT5G02840;AT5G06320;AT5G24530;AT5G67300
GO:0042547	biological_process	cell wall modification involved in multidimensional cell growth	1850	1	24893	2	0.00552041	0.0137313	6.72784	AT1G70710
GO:0035339	cellular_component	SPOTS complex	1850	1	24893	2	0.00552041	0.0137313	6.72784	AT1G01230
GO:0003838	molecular_function	sterol 24-C-methyltransferase activity	1850	1	24893	2	0.00552041	0.0137313	6.72784	AT1G76090
GO:0007292	biological_process	female gamete generation	1850	1	24893	2	0.00552041	0.0137313	6.72784	AT4G29040
GO:0080025	molecular_function	phosphatidylinositol-3,5-bisphosphate binding	1850	1	24893	2	0.00552041	0.0137313	6.72784	AT4G20260
GO:0000064	molecular_function	L-ornithine transmembrane transporter activity	1850	1	24893	2	0.00552041	0.0137313	6.72784	AT5G46800
GO:0000066	biological_process	mitochondrial ornithine transport	1850	1	24893	2	0.00552041	0.0137313	6.72784	AT5G46800
GO:0005951	cellular_component	carbamoyl-phosphate synthase complex	1850	1	24893	2	0.00552041	0.0137313	6.72784	AT1G29900
GO:0006641	biological_process	triglyceride metabolic process	1850	1	24893	2	0.00552041	0.0137313	6.72784	AT1G80460
GO:0000454	biological_process	snoRNA guided rRNA pseudouridine synthesis	1850	1	24893	2	0.00552041	0.0137313	6.72784	AT3G03920
GO:0015812	biological_process	gamma-aminobutyric acid transport	1850	1	24893	2	0.00552041	0.0137313	6.72784	AT2G01170
GO:0051291	biological_process	protein heterooligomerization	1850	1	24893	2	0.00552041	0.0137313	6.72784	AT5G04990
GO:1903352	biological_process	L-ornithine transmembrane transport	1850	1	24893	2	0.00552041	0.0137313	6.72784	AT5G46800
GO:0000188	biological_process	inactivation of MAPK activity	1850	1	24893	2	0.00552041	0.0137313	6.72784	AT2G04550
GO:0004067	molecular_function	asparaginase activity	1850	1	24893	2	0.00552041	0.0137313	6.72784	AT5G08100
GO:0031304	cellular_component	intrinsic component of mitochondrial inner membrane	1850	1	24893	2	0.00552041	0.0137313	6.72784	AT1G07180
GO:0009915	biological_process	phloem sucrose loading	1850	1	24893	2	0.00552041	0.0137313	6.72784	AT4G32770
GO:0009682	biological_process	induced systemic resistance	1850	4	24893	16	0.00492007	0.0137313	3.36392	AT2G22330;AT4G12470;AT4G12480;AT4G31500
GO:0046166	biological_process	glyceraldehyde-3-phosphate biosynthetic process	1850	1	24893	2	0.00552041	0.0137313	6.72784	AT3G55440
GO:0035266	biological_process	meristem growth	1850	1	24893	2	0.00552041	0.0137313	6.72784	AT4G29040
GO:0015398	molecular_function	high-affinity secondary active ammonium transmembrane transporter activity	1850	1	24893	2	0.00552041	0.0137313	6.72784	AT2G38290
GO:0005223	molecular_function	intracellular cGMP activated cation channel activity	1850	1	24893	2	0.00552041	0.0137313	6.72784	AT5G57940
GO:0089722	biological_process	phosphoenolpyruvate transmembrane transport	1850	1	24893	2	0.00552041	0.0137313	6.72784	AT5G33320
GO:0006883	biological_process	cellular sodium ion homeostasis	1850	1	24893	2	0.00552041	0.0137313	6.72784	AT5G58070
GO:0031115	biological_process	negative regulation of microtubule polymerization	1850	1	24893	2	0.00552041	0.0137313	6.72784	AT4G20260
GO:0006805	biological_process	xenobiotic metabolic process	1850	1	24893	2	0.00552041	0.0137313	6.72784	AT4G01070
GO:0090435	biological_process	protein localization to nuclear envelope	1850	1	24893	2	0.00552041	0.0137313	6.72784	AT5G04990
GO:0072489	biological_process	methylammonium transmembrane transport	1850	1	24893	2	0.00552041	0.0137313	6.72784	AT3G16240
GO:0010475	molecular_function	galactose-1-phosphate guanylyltransferase (GDP) activity	1850	1	24893	2	0.00552041	0.0137313	6.72784	AT4G26850
GO:0010167	biological_process	response to nitrate	1850	4	24893	16	0.00492007	0.0137313	3.36392	AT1G12110;AT2G15620;AT5G50200;AT5G50200
GO:0032119	biological_process	sequestering of zinc ion	1850	1	24893	2	0.00552041	0.0137313	6.72784	AT4G39080
GO:0007263	biological_process	nitric oxide mediated signal transduction	1850	1	24893	2	0.00552041	0.0137313	6.72784	AT5G15410
GO:0007264	biological_process	small GTPase mediated signal transduction	1850	11	24893	70	0.00515396	0.0137313	2.11446	AT1G23490;AT1G23490;AT1G23490;AT1G70490;AT1G70490;AT1G70490;AT3G49870;AT3G49870;AT3G49870;AT5G67560;AT5G67560
GO:0033730	molecular_function	arogenate dehydrogenase (NADP+) activity	1850	1	24893	2	0.00552041	0.0137313	6.72784	AT1G15710
GO:0080079	molecular_function	cellobiose glucosidase activity	1850	1	24893	2	0.00552041	0.0137313	6.72784	AT3G06510
GO:0051410	biological_process	detoxification of nitrogen compound	1850	1	24893	2	0.00552041	0.0137313	6.72784	AT5G22300
GO:0040014	biological_process	regulation of multicellular organism growth	1850	1	24893	2	0.00552041	0.0137313	6.72784	AT3G16640
GO:0000305	biological_process	response to oxygen radical	1850	1	24893	2	0.00552041	0.0137313	6.72784	AT3G54660
GO:0000038	biological_process	very long-chain fatty acid metabolic process	1850	1	24893	2	0.00552041	0.0137313	6.72784	AT5G47120
GO:0015121	molecular_function	phosphoenolpyruvate:phosphate antiporter activity	1850	1	24893	2	0.00552041	0.0137313	6.72784	AT5G33320
GO:0016122	biological_process	xanthophyll metabolic process	1850	1	24893	2	0.00552041	0.0137313	6.72784	AT4G32770
GO:0046906	molecular_function	tetrapyrrole binding	1850	1	24893	2	0.00552041	0.0137313	6.72784	AT3G59400
GO:0043903	biological_process	regulation of symbiosis, encompassing mutualism through parasitism	1850	1	24893	2	0.00552041	0.0137313	6.72784	AT1G19570
GO:0043674	cellular_component	columella	1850	1	24893	2	0.00552041	0.0137313	6.72784	AT3G26520
GO:0043325	molecular_function	phosphatidylinositol-3,4-bisphosphate binding	1850	1	24893	2	0.00552041	0.0137313	6.72784	AT4G20260
GO:0080154	biological_process	regulation of fertilization	1850	1	24893	2	0.00552041	0.0137313	6.72784	AT2G01570
GO:0018708	molecular_function	thiol S-methyltransferase activity	1850	1	24893	2	0.00552041	0.0137313	6.72784	AT2G43920
GO:0015200	molecular_function	methylammonium transmembrane transporter activity	1850	1	24893	2	0.00552041	0.0137313	6.72784	AT3G16240
GO:0033549	molecular_function	MAP kinase phosphatase activity	1850	1	24893	2	0.00552041	0.0137313	6.72784	AT2G04550
GO:0019205	molecular_function	nucleobase-containing compound kinase activity	1850	4	24893	16	0.00492007	0.0137313	3.36392	AT2G37250;AT2G39270;AT2G39270;AT3G01820
GO:0008692	molecular_function	3-hydroxybutyryl-CoA epimerase activity	1850	1	24893	2	0.00552041	0.0137313	6.72784	AT3G06860
GO:0005731	cellular_component	nucleolus organizer region	1850	1	24893	2	0.00552041	0.0137313	6.72784	AT5G59380
GO:0071370	biological_process	cellular response to gibberellin stimulus	1850	1	24893	2	0.00552041	0.0137313	6.72784	AT1G62660
GO:1900367	biological_process	positive regulation of defense response to insect	1850	1	24893	2	0.00552041	0.0137313	6.72784	AT3G52430
GO:0002191	biological_process	cap-dependent translational initiation	1850	1	24893	2	0.00552041	0.0137313	6.72784	AT5G44320
GO:0006429	biological_process	leucyl-tRNA aminoacylation	1850	1	24893	2	0.00552041	0.0137313	6.72784	AT1G09620
GO:0097249	cellular_component	mitochondrial respiratory chain supercomplex	1850	1	24893	2	0.00552041	0.0137313	6.72784	AT5G27760
GO:1902171	biological_process	regulation of tocopherol cyclase activity	1850	1	24893	2	0.00552041	0.0137313	6.72784	AT1G79600
GO:2000905	biological_process	negative regulation of starch metabolic process	1850	1	24893	2	0.00552041	0.0137313	6.72784	AT5G63470
GO:0022843	molecular_function	voltage-gated cation channel activity	1850	1	24893	2	0.00552041	0.0137313	6.72784	AT5G42960
GO:0010015	biological_process	root morphogenesis	1850	4	24893	16	0.00492007	0.0137313	3.36392	AT4G29040;AT5G18520;AT5G25460;AT5G52050
GO:0043407	biological_process	negative regulation of MAP kinase activity	1850	1	24893	2	0.00552041	0.0137313	6.72784	AT2G04550
GO:0071452	biological_process	cellular response to singlet oxygen	1850	1	24893	2	0.00552041	0.0137313	6.72784	AT5G16470
GO:0046870	molecular_function	cadmium ion binding	1850	1	24893	2	0.00552041	0.0137313	6.72784	AT4G38580
GO:1900409	biological_process	positive regulation of cellular response to oxidative stress	1850	1	24893	2	0.00552041	0.0137313	6.72784	AT3G14990
GO:0042834	molecular_function	peptidoglycan binding	1850	1	24893	2	0.00552041	0.0137313	6.72784	AT1G77630
GO:0046256	biological_process	2,4,6-trinitrotoluene catabolic process	1850	1	24893	2	0.00552041	0.0137313	6.72784	AT1G17170
GO:0090440	molecular_function	abscisic acid transporter activity	1850	1	24893	2	0.00552041	0.0137313	6.72784	AT5G52050
GO:0080047	molecular_function	GDP-L-galactose phosphorylase activity	1850	1	24893	2	0.00552041	0.0137313	6.72784	AT4G26850
GO:0051775	biological_process	response to redox state	1850	1	24893	2	0.00552041	0.0137313	6.72784	AT3G04120
GO:0015757	biological_process	galactose transport	1850	1	24893	2	0.00552041	0.0137313	6.72784	AT3G18830
GO:0015172	molecular_function	acidic amino acid transmembrane transporter activity	1850	1	24893	2	0.00552041	0.0137313	6.72784	AT5G63850
GO:0008891	molecular_function	glycolate oxidase activity	1850	1	24893	2	0.00552041	0.0137313	6.72784	AT3G14420
GO:0048250	biological_process	mitochondrial iron ion transport	1850	1	24893	2	0.00552041	0.0137313	6.72784	AT2G30160
GO:0005354	molecular_function	galactose transmembrane transporter activity	1850	1	24893	2	0.00552041	0.0137313	6.72784	AT3G18830
GO:0042643	cellular_component	actomyosin, actin portion	1850	1	24893	2	0.00552041	0.0137313	6.72784	AT3G18060
GO:0006083	biological_process	acetate metabolic process	1850	1	24893	2	0.00552041	0.0137313	6.72784	AT3G16910
GO:0046027	molecular_function	phospholipid:diacylglycerol acyltransferase activity	1850	1	24893	2	0.00552041	0.0137313	6.72784	AT5G13640
GO:0047958	molecular_function	glycine:2-oxoglutarate aminotransferase activity	1850	1	24893	2	0.00552041	0.0137313	6.72784	AT1G23310
GO:0003006	biological_process	developmental process involved in reproduction	1850	4	24893	16	0.00492007	0.0137313	3.36392	AT1G05340;AT2G32210;AT4G24120;AT4G33660
GO:0019210	molecular_function	kinase inhibitor activity	1850	1	24893	2	0.00552041	0.0137313	6.72784	AT5G26230
GO:0019567	biological_process	arabinose biosynthetic process	1850	1	24893	2	0.00552041	0.0137313	6.72784	AT5G15650
GO:0033206	biological_process	meiotic cytokinesis	1850	1	24893	2	0.00552041	0.0137313	6.72784	AT2G01570
GO:0008977	molecular_function	prephenate dehydrogenase activity	1850	1	24893	2	0.00552041	0.0137313	6.72784	AT1G15710
GO:0004665	molecular_function	prephenate dehydrogenase (NADP+) activity	1850	1	24893	2	0.00552041	0.0137313	6.72784	AT1G15710
GO:0071617	molecular_function	lysophospholipid acyltransferase activity	1850	1	24893	2	0.00552041	0.0137313	6.72784	AT1G12640
GO:1900060	biological_process	negative regulation of ceramide biosynthetic process	1850	1	24893	2	0.00552041	0.0137313	6.72784	AT1G01230
GO:0009977	molecular_function	proton motive force dependent protein transmembrane transporter activity	1850	1	24893	2	0.00552041	0.0137313	6.72784	AT2G01110
GO:0035865	biological_process	cellular response to potassium ion	1850	1	24893	2	0.00552041	0.0137313	6.72784	AT4G20260
GO:0010370	cellular_component	perinucleolar chromocenter	1850	1	24893	2	0.00552041	0.0137313	6.72784	AT5G59380
GO:0047760	molecular_function	butyrate-CoA ligase activity	1850	1	24893	2	0.00552041	0.0137313	6.72784	AT3G16910
GO:0043181	biological_process	vacuolar sequestering	1850	1	24893	2	0.00552041	0.0137313	6.72784	AT4G39080
GO:0000824	molecular_function	inositol tetrakisphosphate 3-kinase activity	1850	1	24893	2	0.00552041	0.0137313	6.72784	AT5G61760
GO:0047184	molecular_function	1-acylglycerophosphocholine O-acyltransferase activity	1850	1	24893	2	0.00552041	0.0137313	6.72784	AT1G12640
GO:0019605	biological_process	butyrate metabolic process	1850	1	24893	2	0.00552041	0.0137313	6.72784	AT3G16910
GO:0071461	biological_process	cellular response to redox state	1850	1	24893	2	0.00552041	0.0137313	6.72784	AT5G24400
GO:0030091	biological_process	protein repair	1850	4	24893	16	0.00492007	0.0137313	3.36392	AT4G04800;AT4G04830;AT4G04830;AT4G21860
GO:0035671	molecular_function	enone reductase activity	1850	1	24893	2	0.00552041	0.0137313	6.72784	AT4G24220
GO:0032440	molecular_function	2-alkenal reductase [NAD(P)] activity	1850	1	24893	2	0.00552041	0.0137313	6.72784	AT5G16990
GO:1901183	biological_process	positive regulation of camalexin biosynthetic process	1850	1	24893	2	0.00552041	0.0137313	6.72784	AT3G52430
GO:1902265	biological_process	abscisic acid homeostasis	1850	1	24893	2	0.00552041	0.0137313	6.72784	AT1G07240
GO:0010729	biological_process	positive regulation of hydrogen peroxide biosynthetic process	1850	1	24893	2	0.00552041	0.0137313	6.72784	AT2G48070
GO:0010184	biological_process	cytokinin transport	1850	1	24893	2	0.00552041	0.0137313	6.72784	AT1G28230
GO:0051741	molecular_function	2-methyl-6-phytyl-1,4-benzoquinone methyltransferase activity	1850	1	24893	2	0.00552041	0.0137313	6.72784	AT3G63410
GO:0080058	biological_process	protein deglutathionylation	1850	1	24893	2	0.00552041	0.0137313	6.72784	AT1G11530
GO:0015185	molecular_function	gamma-aminobutyric acid transmembrane transporter activity	1850	1	24893	2	0.00552041	0.0137313	6.72784	AT2G01170
GO:0004823	molecular_function	leucine-tRNA ligase activity	1850	1	24893	2	0.00552041	0.0137313	6.72784	AT1G09620
GO:0031567	biological_process	mitotic cell size control checkpoint	1850	1	24893	2	0.00552041	0.0137313	6.72784	AT1G66740
GO:0009240	biological_process	isopentenyl diphosphate biosynthetic process	1850	1	24893	2	0.00552041	0.0137313	6.72784	AT5G16440
GO:0090227	biological_process	regulation of red or far-red light signaling pathway	1850	1	24893	2	0.00552041	0.0137313	6.72784	AT2G47700
GO:0017102	cellular_component	methionyl glutamyl tRNA synthetase complex	1850	1	24893	2	0.00552041	0.0137313	6.72784	AT3G59980
GO:0017103	molecular_function	UTP:galactose-1-phosphate uridylyltransferase activity	1850	1	24893	2	0.00552041	0.0137313	6.72784	AT5G18200
GO:0010266	biological_process	response to vitamin B1	1850	1	24893	2	0.00552041	0.0137313	6.72784	AT2G29630
GO:0003987	molecular_function	acetate-CoA ligase activity	1850	1	24893	2	0.00552041	0.0137313	6.72784	AT3G16910
GO:0080173	biological_process	male-female gamete recognition during double fertilization	1850	1	24893	2	0.00552041	0.0137313	6.72784	AT3G02360
GO:0080177	biological_process	plastoglobule organization	1850	1	24893	2	0.00552041	0.0137313	6.72784	AT1G79600
GO:0015800	biological_process	acidic amino acid transport	1850	1	24893	2	0.00552041	0.0137313	6.72784	AT5G63850
GO:0000138	cellular_component	Golgi trans cisterna	1850	1	24893	2	0.00552041	0.0137313	6.72784	AT3G02230
GO:0051247	biological_process	positive regulation of protein metabolic process	1850	1	24893	2	0.00552041	0.0137313	6.72784	AT5G63470
GO:0045153	molecular_function	electron transporter, transferring electrons within CoQH2-cytochrome c reductase complex activity	1850	1	24893	2	0.00552041	0.0137313	6.72784	AT3G27240
GO:0045155	molecular_function	electron transporter, transferring electrons from CoQH2-cytochrome c reductase complex and cytochrome c oxidase complex activity	1850	1	24893	2	0.00552041	0.0137313	6.72784	AT3G27240
GO:0048039	molecular_function	ubiquinone binding	1850	1	24893	2	0.00552041	0.0137313	6.72784	AT4G17650
GO:0030836	biological_process	positive regulation of actin filament depolymerization	1850	1	24893	2	0.00552041	0.0137313	6.72784	AT3G18060
GO:0016805	molecular_function	dipeptidase activity	1850	1	24893	2	0.00552041	0.0137313	6.72784	AT2G24200
GO:0009671	molecular_function	nitrate:proton symporter activity	1850	1	24893	2	0.00552041	0.0137313	6.72784	AT3G27170
GO:0006407	biological_process	rRNA export from nucleus	1850	1	24893	2	0.00552041	0.0137313	6.72784	AT1G72370
GO:0009767	biological_process	photosynthetic electron transport chain	1850	5	24893	23	0.00560839	0.0139355	2.92515	AT4G03280;AT4G23890;AT4G23890;ATCG00280;ATCG00280
GO:0019898	cellular_component	extrinsic component of membrane	1850	8	24893	46	0.00606757	0.0150606	2.34012	AT1G06680;AT1G06680;AT1G56330;AT3G50820;AT4G05180;AT4G05180;AT5G66570;AT5G66570
GO:0010224	biological_process	response to UV-B	1850	10	24893	63	0.00629249	0.0156025	2.13582	AT1G75040;AT3G17800;AT3G21890;AT3G55120;AT4G14690;AT5G01410;AT5G03240;AT5G13930;AT5G20620;AT5G59820
GO:0005682	cellular_component	U5 snRNP	1850	4	24893	17	0.00654885	0.0160729	3.16604	AT3G62840;AT4G20440;AT5G08290;AT5G44500
GO:0035725	biological_process	sodium ion transmembrane transport	1850	3	24893	11	0.00656383	0.0160729	3.66973	AT1G53210;AT2G44310;AT3G14070
GO:0019899	molecular_function	enzyme binding	1850	3	24893	11	0.00656383	0.0160729	3.66973	AT3G59400;AT3G62410;AT5G59380
GO:0006102	biological_process	isocitrate metabolic process	1850	3	24893	11	0.00656383	0.0160729	3.66973	AT1G65930;AT1G65930;AT4G35260
GO:0031428	cellular_component	box C/D snoRNP complex	1850	3	24893	11	0.00656383	0.0160729	3.66973	AT4G22380;AT5G20160;AT5G52470
GO:0006072	biological_process	glycerol-3-phosphate metabolic process	1850	3	24893	11	0.00656383	0.0160729	3.66973	AT1G80460;AT1G80460;AT1G80460
GO:0005742	cellular_component	mitochondrial outer membrane translocase complex	1850	4	24893	17	0.00654885	0.0160729	3.16604	AT1G64220;AT5G08040;AT5G08040;AT5G43970
GO:0006749	biological_process	glutathione metabolic process	1850	3	24893	11	0.00656383	0.0160729	3.66973	AT1G10370;AT3G54660;AT3G54660
GO:0009704	biological_process	de-etiolation	1850	3	24893	11	0.00656383	0.0160729	3.66973	AT1G10370;AT4G37470;AT4G38740
GO:0010105	biological_process	negative regulation of ethylene-activated signaling pathway	1850	4	24893	17	0.00654885	0.0160729	3.16604	AT1G50640;AT3G15210;AT3G52430;AT5G25350
GO:0050821	biological_process	protein stabilization	1850	4	24893	17	0.00654885	0.0160729	3.16604	AT1G55670;AT1G79600;AT2G42540;AT5G27280
GO:0071669	biological_process	plant-type cell wall organization or biogenesis	1850	3	24893	11	0.00656383	0.0160729	3.66973	AT3G02230;AT4G30270;AT5G15650
GO:0071472	biological_process	cellular response to salt stress	1850	6	24893	31	0.0066737	0.0162913	2.60432	AT1G08830;AT1G53210;AT1G79410;AT2G03680;AT2G28190;AT4G20260
GO:0000302	biological_process	response to reactive oxygen species	1850	6	24893	31	0.0066737	0.0162913	2.60432	AT1G07890;AT3G08640;AT4G00860;AT4G02380;AT4G23140;AT4G35000
GO:0005759	cellular_component	mitochondrial matrix	1850	15	24893	109	0.00666151	0.0162913	1.8517	AT1G07180;AT1G23100;AT1G23800;AT1G53240;AT1G80720;AT1G80720;AT2G20860;AT2G44620;AT3G02090;AT3G06050;AT3G15020;AT4G22220;AT4G22220;AT4G32605;AT5G02050
GO:2000306	biological_process	positive regulation of photomorphogenesis	1850	2	24893	6	0.00690803	0.0163728	4.48523	AT1G08970;AT5G63470
GO:0019031	cellular_component	viral envelope	1850	2	24893	6	0.00690803	0.0163728	4.48523	AT4G39300;AT4G39300
GO:0030643	biological_process	cellular phosphate ion homeostasis	1850	2	24893	6	0.00690803	0.0163728	4.48523	AT1G66970;AT3G02040
GO:0031415	cellular_component	NatA complex	1850	2	24893	6	0.00690803	0.0163728	4.48523	AT5G11340;AT5G13780
GO:0051252	biological_process	regulation of RNA metabolic process	1850	2	24893	6	0.00690803	0.0163728	4.48523	AT5G16450;AT5G16450
GO:0051259	biological_process	protein oligomerization	1850	2	24893	6	0.00690803	0.0163728	4.48523	AT2G42540;AT5G42980
GO:0009687	biological_process	abscisic acid metabolic process	1850	2	24893	6	0.00690803	0.0163728	4.48523	AT1G07240;AT2G29090
GO:0008453	molecular_function	alanine-glyoxylate transaminase activity	1850	2	24893	6	0.00690803	0.0163728	4.48523	AT1G23310;AT2G13360
GO:0031429	cellular_component	box H/ACA snoRNP complex	1850	2	24893	6	0.00690803	0.0163728	4.48523	AT3G03920;AT3G03920
GO:0080032	molecular_function	methyl jasmonate esterase activity	1850	2	24893	6	0.00690803	0.0163728	4.48523	AT2G23600;AT4G16690
GO:0015204	molecular_function	urea transmembrane transporter activity	1850	2	24893	6	0.00690803	0.0163728	4.48523	AT1G80760;AT2G36830
GO:0071918	biological_process	urea transmembrane transport	1850	2	24893	6	0.00690803	0.0163728	4.48523	AT1G80760;AT2G36830
GO:0006461	biological_process	protein complex assembly	1850	2	24893	6	0.00690803	0.0163728	4.48523	AT3G62410;AT3G62690
GO:0047443	molecular_function	4-hydroxy-4-methyl-2-oxoglutarate aldolase activity	1850	2	24893	6	0.00690803	0.0163728	4.48523	AT5G16450;AT5G16450
GO:0033356	biological_process	UDP-L-arabinose metabolic process	1850	2	24893	6	0.00690803	0.0163728	4.48523	AT3G02230;AT5G15650
GO:0008428	molecular_function	ribonuclease inhibitor activity	1850	2	24893	6	0.00690803	0.0163728	4.48523	AT5G16450;AT5G16450
GO:0045298	cellular_component	tubulin complex	1850	2	24893	6	0.00690803	0.0163728	4.48523	AT4G14960;AT5G44340
GO:0071493	biological_process	cellular response to UV-B	1850	2	24893	6	0.00690803	0.0163728	4.48523	AT1G08830;AT2G28190
GO:0009113	biological_process	purine nucleobase biosynthetic process	1850	2	24893	6	0.00690803	0.0163728	4.48523	AT4G34740;AT4G34740
GO:0017057	molecular_function	6-phosphogluconolactonase activity	1850	2	24893	6	0.00690803	0.0163728	4.48523	AT3G49360;AT5G24400
GO:0015175	molecular_function	neutral amino acid transmembrane transporter activity	1850	2	24893	6	0.00690803	0.0163728	4.48523	AT5G63850;AT5G65990
GO:0042991	biological_process	transcription factor import into nucleus	1850	2	24893	6	0.00690803	0.0163728	4.48523	AT2G46310;AT3G61630
GO:0016131	biological_process	brassinosteroid metabolic process	1850	2	24893	6	0.00690803	0.0163728	4.48523	AT2G03760;AT2G36800
GO:0043495	molecular_function	protein anchor	1850	2	24893	6	0.00690803	0.0163728	4.48523	AT3G11820;AT5G04990
GO:0015994	biological_process	chlorophyll metabolic process	1850	2	24893	6	0.00690803	0.0163728	4.48523	AT4G32770;AT5G01410
GO:0006595	biological_process	polyamine metabolic process	1850	2	24893	6	0.00690803	0.0163728	4.48523	AT5G53120;AT5G53120
GO:0032403	molecular_function	protein complex binding	1850	2	24893	6	0.00690803	0.0163728	4.48523	AT3G62410;AT4G21560
GO:0051289	biological_process	protein homotetramerization	1850	2	24893	6	0.00690803	0.0163728	4.48523	AT1G64660;AT3G26650
GO:0030295	molecular_function	protein kinase activator activity	1850	2	24893	6	0.00690803	0.0163728	4.48523	AT1G73500;AT5G47700
GO:0046939	biological_process	nucleotide phosphorylation	1850	5	24893	24	0.00701528	0.0165937	2.80327	AT2G37250;AT2G39270;AT2G39270;AT3G01820;AT5G60340
GO:0016209	molecular_function	antioxidant activity	1850	5	24893	24	0.00701528	0.0165937	2.80327	AT1G08830;AT1G65980;AT2G28190;AT3G06050;AT3G52960
GO:0009739	biological_process	response to gibberellin	1850	13	24893	92	0.00784862	0.0185463	1.90135	AT1G15550;AT1G18080;AT1G71030;AT2G01570;AT2G45660;AT3G11280;AT3G47620;AT4G19700;AT4G23060;AT5G02840;AT5G14920;AT5G39760;AT5G67300
GO:0016413	molecular_function	O-acetyltransferase activity	1850	7	24893	40	0.0082642	0.0195088	2.35474	AT1G01430;AT1G29050;AT1G70230;AT1G70230;AT2G34070;AT4G01080;AT5G40180
GO:0006631	biological_process	fatty acid metabolic process	1850	20	24893	161	0.00835713	0.0197085	1.67151	AT1G54580;AT1G54630;AT1G76680;AT2G31360;AT2G33150;AT2G44620;AT2G45970;AT3G06860;AT3G12120;AT3G12800;AT3G15730;AT3G15850;AT3G16910;AT3G55120;AT4G05530;AT4G14430;AT4G27030;AT4G32770;AT4G36830;AT5G42650
GO:0004497	molecular_function	monooxygenase activity	1850	40	24893	375	0.00850926	0.0200472	1.43527	AT1G11680;AT1G11680;AT1G16410;AT1G64900;AT1G64950;AT2G22330;AT2G22330;AT2G29090;AT2G30490;AT2G30490;AT2G34490;AT2G34490;AT2G35660;AT2G40890;AT2G40890;AT2G45970;AT3G20100;AT3G48310;AT3G48320;AT3G61880;AT3G61880;AT3G61880;AT4G12110;AT4G13770;AT4G13770;AT4G31500;AT4G31500;AT4G37320;AT4G37400;AT5G25120;AT5G36220;AT5G38410;AT5G38410;AT5G38410;AT5G38410;AT5G38430;AT5G42650;AT5G44620;ATCG00490;ATCG00490
GO:0010030	biological_process	positive regulation of seed germination	1850	4	24893	18	0.00852084	0.0200545	2.99015	AT1G07240;AT3G22840;AT3G48990;AT4G14690
GO:0016831	molecular_function	carboxy-lyase activity	1850	9	24893	57	0.00868136	0.020412	2.12458	AT2G16500;AT3G02470;AT3G02470;AT4G33070;AT4G34710;AT4G37870;AT5G15950;AT5G17380;AT5G54960
GO:0071470	biological_process	cellular response to osmotic stress	1850	3	24893	12	0.00927259	0.0216513	3.36392	AT3G62690;AT5G13170;AT5G57345
GO:0016776	molecular_function	phosphotransferase activity, phosphate group as acceptor	1850	3	24893	12	0.00927259	0.0216513	3.36392	AT2G37250;AT2G39270;AT2G39270
GO:0000036	molecular_function	ACP phosphopantetheine attachment site binding involved in fatty acid biosynthetic process	1850	3	24893	12	0.00927259	0.0216513	3.36392	AT1G54580;AT1G54630;AT2G44620
GO:0031540	biological_process	regulation of anthocyanin biosynthetic process	1850	3	24893	12	0.00927259	0.0216513	3.36392	AT1G64520;AT1G75040;AT5G13930
GO:0009772	biological_process	photosynthetic electron transport in photosystem II	1850	3	24893	12	0.00927259	0.0216513	3.36392	AT4G04640;ATCG00280;ATCG00280
GO:0035434	biological_process	copper ion transmembrane transport	1850	3	24893	12	0.00927259	0.0216513	3.36392	AT3G46900;AT3G46900;AT5G59030
GO:0008200	molecular_function	ion channel inhibitor activity	1850	3	24893	12	0.00927259	0.0216513	3.36392	AT2G43535;AT2G43535;AT2G43550
GO:0004190	molecular_function	aspartic-type endopeptidase activity	1850	15	24893	113	0.00937607	0.0218713	1.78615	AT1G01300;AT1G08700;AT1G08700;AT1G09750;AT1G09750;AT1G11910;AT1G11910;AT3G18490;AT3G52500;AT3G61820;AT4G16563;AT5G02190;AT5G07030;AT5G10760;AT5G37540
GO:0010027	biological_process	thylakoid membrane organization	1850	7	24893	41	0.00961409	0.0224044	2.29731	AT1G06430;AT1G44575;AT1G50250;AT1G74730;AT2G01110;AT2G30950;AT5G08050
GO:0006633	biological_process	fatty acid biosynthetic process	1850	19	24893	153	0.00966475	0.0225003	1.67097	AT1G01120;AT1G01120;AT1G07720;AT1G07720;AT1G19440;AT1G54580;AT1G54630;AT1G76680;AT2G16280;AT2G26640;AT2G26640;AT2G31360;AT2G33150;AT2G44620;AT3G12120;AT3G15850;AT3G15850;AT4G36830;AT5G42650
GO:0005509	molecular_function	calcium ion binding	1850	44	24893	423	0.00975412	0.022686	1.39964	AT1G06680;AT1G06680;AT1G18210;AT1G18210;AT1G21250;AT1G35720;AT1G35720;AT1G53210;AT1G62820;AT1G66970;AT1G73630;AT2G41410;AT2G41410;AT2G42590;AT2G44310;AT2G46600;AT2G46600;AT3G10300;AT3G10300;AT3G10300;AT3G15730;AT3G15730;AT3G16640;AT3G43810;AT3G43810;AT3G43810;AT3G43810;AT3G50820;AT3G51920;AT3G56800;AT3G56800;AT3G56800;AT3G56800;AT4G05020;AT4G05020;AT4G05020;AT4G05180;AT4G05180;AT4G20260;AT5G21274…
GO:0015293	molecular_function	symporter activity	1850	12	24893	85	0.00977792	0.022719	1.89962	AT1G11260;AT1G12110;AT1G22710;AT1G58360;AT1G69870;AT1G71880;AT3G18830;AT3G19930;AT3G21670;AT3G51895;AT4G16480;AT5G63850
GO:0080043	molecular_function	quercetin 3-O-glucosyltransferase activity	1850	15	24893	114	0.0101759	0.0235974	1.77048	AT1G01390;AT1G01420;AT1G07240;AT1G07250;AT2G16890;AT2G18570;AT2G30140;AT2G36800;AT2G36970;AT3G21560;AT3G21750;AT4G01070;AT4G15490;AT5G03490;AT5G17030
GO:0080044	molecular_function	quercetin 7-O-glucosyltransferase activity	1850	15	24893	114	0.0101759	0.0235974	1.77048	AT1G01390;AT1G01420;AT1G07240;AT1G07250;AT2G16890;AT2G18570;AT2G30140;AT2G36800;AT2G36970;AT3G21560;AT3G21750;AT4G01070;AT4G15490;AT5G03490;AT5G17030
GO:0008289	molecular_function	lipid binding	1850	23	24893	195	0.0102531	0.023753	1.58708	AT1G22530;AT1G70800;AT1G70810;AT2G13820;AT2G13820;AT2G24940;AT2G29700;AT2G38540;AT2G38540;AT2G42540;AT2G44290;AT3G48890;AT3G51600;AT3G51600;AT4G00730;AT4G00730;AT4G20260;AT5G10750;AT5G52240;AT5G59310;AT5G59310;AT5G59320;AT5G59320
GO:0000413	biological_process	protein peptidyl-prolyl isomerization	1850	13	24893	95	0.0103574	0.0239711	1.8413	AT1G13690;AT1G26550;AT2G16600;AT2G16600;AT3G56070;AT3G56070;AT4G34870;AT4G34870;AT4G38740;AT4G38740;AT5G35100;AT5G64350;AT5G64350
GO:0008219	biological_process	cell death	1850	5	24893	26	0.0105648	0.0243978	2.58763	AT2G01290;AT3G16770;AT4G14400;AT4G35090;AT5G43940
GO:0098542	biological_process	defense response to other organism	1850	5	24893	26	0.0105648	0.0243978	2.58763	AT1G16410;AT4G37320;AT4G37400;AT5G02500;AT5G36220
GO:1904659	biological_process	glucose transmembrane transport	1850	8	24893	50	0.0105727	0.0243978	2.15291	AT1G11260;AT1G19450;AT3G18830;AT3G19930;AT3G57990;AT4G16480;AT5G27350;AT5G59250
GO:1900426	biological_process	positive regulation of defense response to bacterium	1850	4	24893	19	0.0108682	0.0250064	2.83277	AT2G03440;AT3G52430;AT4G14400;AT4G26750
GO:0006221	biological_process	pyrimidine nucleotide biosynthetic process	1850	4	24893	19	0.0108682	0.0250064	2.83277	AT1G29900;AT4G22930;AT5G10810;AT5G10810
GO:0080130	molecular_function	L-phenylalanine:2-oxoglutarate aminotransferase activity	1850	4	24893	19	0.0108682	0.0250064	2.83277	AT5G11520;AT5G11520;AT5G19550;AT5G19550
GO:0003755	molecular_function	peptidyl-prolyl cis-trans isomerase activity	1850	13	24893	96	0.0113202	0.0256123	1.82212	AT1G13690;AT1G26550;AT2G16600;AT2G16600;AT3G56070;AT3G56070;AT4G34870;AT4G34870;AT4G38740;AT4G38740;AT5G35100;AT5G64350;AT5G64350
GO:0005838	cellular_component	proteasome regulatory particle	1850	2	24893	7	0.0114242	0.0256123	3.84448	AT1G64520;AT1G64520
GO:0071782	cellular_component	endoplasmic reticulum tubular network	1850	2	24893	7	0.0114242	0.0256123	3.84448	AT1G64090;AT4G11220
GO:0071786	biological_process	endoplasmic reticulum tubular network organization	1850	2	24893	7	0.0114242	0.0256123	3.84448	AT1G64090;AT4G11220
GO:0004020	molecular_function	adenylylsulfate kinase activity	1850	2	24893	7	0.0114242	0.0256123	3.84448	AT4G39940;AT4G39940
GO:0005459	molecular_function	UDP-galactose transmembrane transporter activity	1850	2	24893	7	0.0114242	0.0256123	3.84448	AT1G76670;AT1G77610
GO:0071329	biological_process	cellular response to sucrose stimulus	1850	2	24893	7	0.0114242	0.0256123	3.84448	AT1G08830;AT2G28190
GO:1901000	biological_process	regulation of response to salt stress	1850	2	24893	7	0.0114242	0.0256123	3.84448	AT3G62690;AT4G14300
GO:0015786	biological_process	UDP-glucose transport	1850	2	24893	7	0.0114242	0.0256123	3.84448	AT1G76670;AT1G77610
GO:0044205	biological_process	de novo UMP biosynthetic process	1850	2	24893	7	0.0114242	0.0256123	3.84448	AT1G29900;AT4G22930
GO:0006616	biological_process	SRP-dependent cotranslational protein targeting to membrane, translocation	1850	2	24893	7	0.0114242	0.0256123	3.84448	AT2G45070;AT5G60460
GO:0008964	molecular_function	phosphoenolpyruvate carboxylase activity	1850	2	24893	7	0.0114242	0.0256123	3.84448	AT2G42600;AT2G42600
GO:0005460	molecular_function	UDP-glucose transmembrane transporter activity	1850	2	24893	7	0.0114242	0.0256123	3.84448	AT1G76670;AT1G77610
GO:0009922	molecular_function	fatty acid elongase activity	1850	2	24893	7	0.0114242	0.0256123	3.84448	AT1G01120;AT4G36830
GO:0072334	biological_process	UDP-galactose transmembrane transport	1850	2	24893	7	0.0114242	0.0256123	3.84448	AT1G76670;AT1G77610
GO:0055035	cellular_component	plastid thylakoid membrane	1850	2	24893	7	0.0114242	0.0256123	3.84448	AT1G20340;AT5G66570
GO:0005853	cellular_component	eukaryotic translation elongation factor 1 complex	1850	2	24893	7	0.0114242	0.0256123	3.84448	AT2G18110;AT5G19510
GO:0005546	molecular_function	phosphatidylinositol-4,5-bisphosphate binding	1850	2	24893	7	0.0114242	0.0256123	3.84448	AT3G15730;AT4G20260
GO:0045727	biological_process	positive regulation of translation	1850	2	24893	7	0.0114242	0.0256123	3.84448	AT1G09340;AT3G63140
GO:0005746	cellular_component	mitochondrial respiratory chain	1850	2	24893	7	0.0114242	0.0256123	3.84448	AT3G62400;AT3G62400
GO:0006123	biological_process	mitochondrial electron transport, cytochrome c to oxygen	1850	2	24893	7	0.0114242	0.0256123	3.84448	AT3G15640;AT4G37830
GO:0005513	biological_process	detection of calcium ion	1850	2	24893	7	0.0114242	0.0256123	3.84448	AT3G43810;AT3G51920
GO:0052622	molecular_function	ATP dimethylallyltransferase activity	1850	2	24893	7	0.0114242	0.0256123	3.84448	AT3G63110;AT5G19040
GO:0052623	molecular_function	ADP dimethylallyltransferase activity	1850	2	24893	7	0.0114242	0.0256123	3.84448	AT3G63110;AT5G19040
GO:0045927	biological_process	positive regulation of growth	1850	2	24893	7	0.0114242	0.0256123	3.84448	AT3G05500;AT5G56170
GO:0009824	molecular_function	AMP dimethylallyltransferase activity	1850	2	24893	7	0.0114242	0.0256123	3.84448	AT3G63110;AT5G19040
GO:0015804	biological_process	neutral amino acid transport	1850	2	24893	7	0.0114242	0.0256123	3.84448	AT5G63850;AT5G65990
GO:0004601	molecular_function	peroxidase activity	1850	23	24893	198	0.0122441	0.0274244	1.56303	AT1G07890;AT1G07890;AT1G07890;AT1G20620;AT1G35720;AT1G65980;AT1G78380;AT2G25080;AT2G30860;AT2G31570;AT2G31570;AT2G34060;AT2G47730;AT3G06050;AT3G28200;AT3G49120;AT3G49120;AT3G52960;AT4G02520;AT4G11600;AT4G35000;AT4G35090;AT4G35090
GO:2000070	biological_process	regulation of response to water deprivation	1850	3	24893	13	0.0126163	0.0280983	3.10516	AT4G05590;AT4G14300;AT5G52050
GO:0032544	biological_process	plastid translation	1850	3	24893	13	0.0126163	0.0280983	3.10516	AT1G09340;AT3G56910;AT3G63140
GO:0065009	biological_process	regulation of molecular function	1850	3	24893	13	0.0126163	0.0280983	3.10516	AT2G43535;AT2G43535;AT2G43550
GO:0051920	molecular_function	peroxiredoxin activity	1850	3	24893	13	0.0126163	0.0280983	3.10516	AT1G65980;AT3G06050;AT3G52960
GO:0005749	cellular_component	mitochondrial respiratory chain complex II, succinate dehydrogenase complex (ubiquinone)	1850	3	24893	13	0.0126163	0.0280983	3.10516	AT2G46505;AT3G47833;AT3G47833
GO:0051865	biological_process	protein autoubiquitination	1850	3	24893	13	0.0126163	0.0280983	3.10516	AT3G12630;AT5G10380;AT5G59550
GO:0010154	biological_process	fruit development	1850	5	24893	27	0.0127475	0.0283639	2.49179	AT1G14720;AT2G21060;AT3G04120;AT3G61880;AT3G61880
GO:0005764	cellular_component	lysosome	1850	7	24893	43	0.0127958	0.0284445	2.19046	AT1G09850;AT1G47128;AT2G27420;AT3G49870;AT4G16190;AT4G39090;AT5G67560
GO:0010039	biological_process	response to iron ion	1850	4	24893	20	0.013621	0.0301935	2.69114	AT1G08830;AT1G76800;AT2G28190;AT4G24120
GO:0009060	biological_process	aerobic respiration	1850	4	24893	20	0.013621	0.0301935	2.69114	AT1G15120;AT3G02090;AT4G32470;AT4G37830
GO:0009773	biological_process	photosynthetic electron transport in photosystem I	1850	4	24893	20	0.013621	0.0301935	2.69114	AT1G55670;AT2G01590;AT2G05620;AT2G46820
GO:0009620	biological_process	response to fungus	1850	10	24893	70	0.0137733	0.030474	1.92224	AT1G05010;AT1G73500;AT2G17265;AT3G10985;AT3G11820;AT3G14310;AT3G18740;AT4G02380;AT5G24530;AT5G42650
GO:0070588	biological_process	calcium ion transmembrane transport	1850	10	24893	70	0.0137733	0.030474	1.92224	AT1G35720;AT2G38170;AT2G38170;AT2G38170;AT2G38170;AT4G37640;AT4G37640;AT5G06660;AT5G15410;AT5G57940
GO:0010618	biological_process	aerenchyma formation	1850	1	24893	3	0.0157415	0.0316303	4.48523	AT3G52430
GO:0061727	biological_process	methylglyoxal catabolic process to lactate	1850	1	24893	3	0.0157415	0.0316303	4.48523	AT3G14990
GO:0043153	biological_process	entrainment of circadian clock by photoperiod	1850	1	24893	3	0.0157415	0.0316303	4.48523	AT5G57360
GO:0043157	biological_process	response to cation stress	1850	1	24893	3	0.0157415	0.0316303	4.48523	AT3G14070
GO:0008440	molecular_function	inositol-1,4,5-trisphosphate 3-kinase activity	1850	1	24893	3	0.0157415	0.0316303	4.48523	AT5G61760
GO:0008798	molecular_function	beta-aspartyl-peptidase activity	1850	1	24893	3	0.0157415	0.0316303	4.48523	AT5G08100
GO:0050790	biological_process	regulation of catalytic activity	1850	9	24893	62	0.0154638	0.0316303	1.95324	AT1G04810;AT1G04810;AT1G20200;AT2G20580;AT2G20580;AT2G39730;AT3G26030;AT4G04640;AT4G37830
GO:0006212	biological_process	uracil catabolic process	1850	1	24893	3	0.0157415	0.0316303	4.48523	AT3G17810
GO:0006569	biological_process	tryptophan catabolic process	1850	1	24893	3	0.0157415	0.0316303	4.48523	AT2G22330
GO:0050403	molecular_function	trans-zeatin O-beta-D-glucosyltransferase activity	1850	1	24893	3	0.0157415	0.0316303	4.48523	AT2G36800
GO:0090156	biological_process	cellular sphingolipid homeostasis	1850	1	24893	3	0.0157415	0.0316303	4.48523	AT1G01230
GO:0036455	molecular_function	iron-sulfur transferase activity	1850	1	24893	3	0.0157415	0.0316303	4.48523	AT4G22220
GO:1990135	molecular_function	flavonoid sulfotransferase activity	1850	1	24893	3	0.0157415	0.0316303	4.48523	AT2G03760
GO:0080064	biological_process	4,4-dimethyl-9beta,19-cyclopropylsterol oxidation	1850	1	24893	3	0.0157415	0.0316303	4.48523	AT4G12110
GO:0015774	biological_process	polysaccharide transport	1850	1	24893	3	0.0157415	0.0316303	4.48523	AT4G30260
GO:0051443	biological_process	positive regulation of ubiquitin-protein transferase activity	1850	1	24893	3	0.0157415	0.0316303	4.48523	AT1G15860
GO:0030497	biological_process	fatty acid elongation	1850	1	24893	3	0.0157415	0.0316303	4.48523	AT4G36830
GO:0042937	molecular_function	tripeptide transporter activity	1850	1	24893	3	0.0157415	0.0316303	4.48523	AT3G54140
GO:0042939	biological_process	tripeptide transport	1850	1	24893	3	0.0157415	0.0316303	4.48523	AT3G54140
GO:0010541	biological_process	acropetal auxin transport	1850	1	24893	3	0.0157415	0.0316303	4.48523	AT1G78100
GO:0010270	biological_process	photosystem II oxygen evolving complex assembly	1850	1	24893	3	0.0157415	0.0316303	4.48523	AT1G79040
GO:0010507	biological_process	negative regulation of autophagy	1850	1	24893	3	0.0157415	0.0316303	4.48523	AT4G24960
GO:0010275	biological_process	NAD(P)H dehydrogenase complex assembly	1850	1	24893	3	0.0157415	0.0316303	4.48523	AT2G47910
GO:0043625	cellular_component	delta DNA polymerase complex	1850	1	24893	3	0.0157415	0.0316303	4.48523	AT1G09815
GO:1990258	biological_process	histone glutamine methylation	1850	1	24893	3	0.0157415	0.0316303	4.48523	AT5G52470
GO:1990259	molecular_function	histone-glutamine methyltransferase activity	1850	1	24893	3	0.0157415	0.0316303	4.48523	AT5G52470
GO:0070981	biological_process	L-asparagine biosynthetic process	1850	1	24893	3	0.0157415	0.0316303	4.48523	AT5G65010
GO:0000494	biological_process	box C/D snoRNA 3-end processing	1850	1	24893	3	0.0157415	0.0316303	4.48523	AT5G52470
GO:0080148	biological_process	negative regulation of response to water deprivation	1850	1	24893	3	0.0157415	0.0316303	4.48523	AT1G10370
GO:0080109	molecular_function	indole-3-acetonitrile nitrile hydratase activity	1850	1	24893	3	0.0157415	0.0316303	4.48523	AT3G44310
GO:0051258	biological_process	protein polymerization	1850	1	24893	3	0.0157415	0.0316303	4.48523	AT4G24690
GO:0004061	molecular_function	arylformamidase activity	1850	1	24893	3	0.0157415	0.0316303	4.48523	AT4G34180
GO:0071011	cellular_component	precatalytic spliceosome	1850	6	24893	36	0.0153262	0.0316303	2.24261	AT1G76860;AT3G62840;AT4G22380;AT5G12190;AT5G20160;AT5G57370
GO:0006723	biological_process	cuticle hydrocarbon biosynthetic process	1850	1	24893	3	0.0157415	0.0316303	4.48523	AT5G57800
GO:0046475	biological_process	glycerophospholipid catabolic process	1850	1	24893	3	0.0157415	0.0316303	4.48523	AT3G02040
GO:0050992	biological_process	dimethylallyl diphosphate biosynthetic process	1850	1	24893	3	0.0157415	0.0316303	4.48523	AT5G16440
GO:0015081	molecular_function	sodium ion transmembrane transporter activity	1850	1	24893	3	0.0157415	0.0316303	4.48523	AT3G14070
GO:0004766	molecular_function	spermidine synthase activity	1850	1	24893	3	0.0157415	0.0316303	4.48523	AT5G53120
GO:0004452	molecular_function	isopentenyl-diphosphate delta-isomerase activity	1850	1	24893	3	0.0157415	0.0316303	4.48523	AT5G16440
GO:0042550	biological_process	photosystem I stabilization	1850	1	24893	3	0.0157415	0.0316303	4.48523	AT1G55670
GO:0035308	biological_process	negative regulation of protein dephosphorylation	1850	1	24893	3	0.0157415	0.0316303	4.48523	AT5G64130
GO:0000030	molecular_function	mannosyltransferase activity	1850	1	24893	3	0.0157415	0.0316303	4.48523	AT2G25110
GO:1903826	biological_process	arginine transmembrane transport	1850	1	24893	3	0.0157415	0.0316303	4.48523	AT2G01170
GO:0018315	biological_process	molybdenum incorporation into molybdenum-molybdopterin complex	1850	1	24893	3	0.0157415	0.0316303	4.48523	AT4G10100
GO:0004801	molecular_function	sedoheptulose-7-phosphate:D-glyceraldehyde-3-phosphate glyceronetransferase activity	1850	1	24893	3	0.0157415	0.0316303	4.48523	AT5G13420
GO:0008886	molecular_function	glyceraldehyde-3-phosphate dehydrogenase (NADP+) (non-phosphorylating) activity	1850	1	24893	3	0.0157415	0.0316303	4.48523	AT3G04120
GO:0030150	biological_process	protein import into mitochondrial matrix	1850	5	24893	28	0.0152277	0.0316303	2.4028	AT1G17530;AT1G64220;AT2G37410;AT5G27280;AT5G43970
GO:0005078	molecular_function	MAP-kinase scaffold activity	1850	1	24893	3	0.0157415	0.0316303	4.48523	AT1G18080
GO:0001078	molecular_function	transcriptional repressor activity, RNA polymerase II core promoter proximal region sequence-specific binding	1850	1	24893	3	0.0157415	0.0316303	4.48523	AT1G10170
GO:0009530	cellular_component	primary cell wall	1850	1	24893	3	0.0157415	0.0316303	4.48523	AT1G21310
GO:0032509	biological_process	endosome transport via multivesicular body sorting pathway	1850	1	24893	3	0.0157415	0.0316303	4.48523	AT1G73030
GO:0080151	biological_process	positive regulation of salicylic acid mediated signaling pathway	1850	1	24893	3	0.0157415	0.0316303	4.48523	AT3G52430
GO:0047326	molecular_function	inositol tetrakisphosphate 5-kinase activity	1850	1	24893	3	0.0157415	0.0316303	4.48523	AT5G61760
GO:0015824	biological_process	proline transport	1850	1	24893	3	0.0157415	0.0316303	4.48523	AT2G39890
GO:0019249	biological_process	lactate biosynthetic process	1850	1	24893	3	0.0157415	0.0316303	4.48523	AT3G14990
GO:0005775	cellular_component	vacuolar lumen	1850	1	24893	3	0.0157415	0.0316303	4.48523	AT1G62660
GO:0009963	biological_process	positive regulation of flavonoid biosynthetic process	1850	1	24893	3	0.0157415	0.0316303	4.48523	AT5G48930
GO:0042754	biological_process	negative regulation of circadian rhythm	1850	1	24893	3	0.0157415	0.0316303	4.48523	AT1G80820
GO:0009967	biological_process	positive regulation of signal transduction	1850	1	24893	3	0.0157415	0.0316303	4.48523	AT1G18080
GO:0006739	biological_process	NADP metabolic process	1850	1	24893	3	0.0157415	0.0316303	4.48523	AT1G65930
GO:0006152	biological_process	purine nucleoside catabolic process	1850	1	24893	3	0.0157415	0.0316303	4.48523	AT5G28050
GO:0090057	biological_process	root radial pattern formation	1850	1	24893	3	0.0157415	0.0316303	4.48523	AT1G16510
GO:0043489	biological_process	RNA stabilization	1850	1	24893	3	0.0157415	0.0316303	4.48523	AT4G24770
GO:0015630	cellular_component	microtubule cytoskeleton	1850	1	24893	3	0.0157415	0.0316303	4.48523	AT5G12250
GO:1903401	biological_process	L-lysine transmembrane transport	1850	1	24893	3	0.0157415	0.0316303	4.48523	AT2G01170
GO:0055073	biological_process	cadmium ion homeostasis	1850	1	24893	3	0.0157415	0.0316303	4.48523	AT1G71050
GO:0030003	biological_process	cellular cation homeostasis	1850	1	24893	3	0.0157415	0.0316303	4.48523	AT3G14070
GO:0009150	biological_process	purine ribonucleotide metabolic process	1850	1	24893	3	0.0157415	0.0316303	4.48523	AT3G56490
GO:0050736	molecular_function	O-malonyltransferase activity	1850	1	24893	3	0.0157415	0.0316303	4.48523	AT3G29670
GO:0017091	molecular_function	AU-rich element binding	1850	1	24893	3	0.0157415	0.0316303	4.48523	AT5G61510
GO:0080040	biological_process	positive regulation of cellular response to phosphate starvation	1850	1	24893	3	0.0157415	0.0316303	4.48523	AT5G18200
GO:0080041	molecular_function	ADP-ribose pyrophosphohydrolase activity	1850	1	24893	3	0.0157415	0.0316303	4.48523	AT2G29630
GO:0080048	molecular_function	GDP-D-glucose phosphorylase activity	1850	1	24893	3	0.0157415	0.0316303	4.48523	AT4G26850
GO:0019441	biological_process	tryptophan catabolic process to kynurenine	1850	1	24893	3	0.0157415	0.0316303	4.48523	AT4G34180
GO:0015798	biological_process	myo-inositol transport	1850	1	24893	3	0.0157415	0.0316303	4.48523	AT3G18830
GO:0019483	biological_process	beta-alanine biosynthetic process	1850	1	24893	3	0.0157415	0.0316303	4.48523	AT3G17810
GO:0019172	molecular_function	glyoxalase III activity	1850	1	24893	3	0.0157415	0.0316303	4.48523	AT3G14990
GO:0048838	biological_process	release of seed from dormancy	1850	1	24893	3	0.0157415	0.0316303	4.48523	AT2G29090
GO:0046604	biological_process	positive regulation of mitotic centrosome separation	1850	1	24893	3	0.0157415	0.0316303	4.48523	AT2G30060
GO:0050502	molecular_function	cis-zeatin O-beta-D-glucosyltransferase activity	1850	1	24893	3	0.0157415	0.0316303	4.48523	AT2G36800
GO:0010297	molecular_function	heteropolysaccharide binding	1850	1	24893	3	0.0157415	0.0316303	4.48523	AT1G09340
GO:0098712	biological_process	L-glutamate import across plasma membrane	1850	1	24893	3	0.0157415	0.0316303	4.48523	AT1G58360
GO:0033281	cellular_component	TAT protein transport complex	1850	1	24893	3	0.0157415	0.0316303	4.48523	AT2G01110
GO:0030864	cellular_component	cortical actin cytoskeleton	1850	1	24893	3	0.0157415	0.0316303	4.48523	AT3G18060
GO:0034551	biological_process	mitochondrial respiratory chain complex III assembly	1850	1	24893	3	0.0157415	0.0316303	4.48523	AT4G32470
GO:0031361	cellular_component	integral component of thylakoid membrane	1850	1	24893	3	0.0157415	0.0316303	4.48523	AT2G01110
GO:0009629	biological_process	response to gravity	1850	1	24893	3	0.0157415	0.0316303	4.48523	AT5G13930
GO:0010951	biological_process	negative regulation of endopeptidase activity	1850	7	24893	44	0.0146477	0.0316303	2.14068	AT1G47710;AT1G71950;AT3G12490;AT4G16500;AT5G12140;AT5G12140;AT5G47550
GO:0000823	molecular_function	inositol-1,4,5-trisphosphate 6-kinase activity	1850	1	24893	3	0.0157415	0.0316303	4.48523	AT5G61760
GO:0043100	biological_process	pyrimidine nucleobase salvage	1850	1	24893	3	0.0157415	0.0316303	4.48523	AT5G03555
GO:0004748	molecular_function	ribonucleoside-diphosphate reductase activity, thioredoxin disulfide as acceptor	1850	1	24893	3	0.0157415	0.0316303	4.48523	AT3G27060
GO:0016992	molecular_function	lipoate synthase activity	1850	1	24893	3	0.0157415	0.0316303	4.48523	AT2G20860
GO:0004123	molecular_function	cystathionine gamma-lyase activity	1850	1	24893	3	0.0157415	0.0316303	4.48523	AT1G64660
GO:0030366	molecular_function	molybdopterin synthase activity	1850	1	24893	3	0.0157415	0.0316303	4.48523	AT4G10100
GO:1902884	biological_process	positive regulation of response to oxidative stress	1850	1	24893	3	0.0157415	0.0316303	4.48523	AT5G58070
GO:0032791	molecular_function	lead ion binding	1850	1	24893	3	0.0157415	0.0316303	4.48523	AT4G38580
GO:0010452	biological_process	histone H3-K36 methylation	1850	1	24893	3	0.0157415	0.0316303	4.48523	AT4G29830
GO:0015181	molecular_function	arginine transmembrane transporter activity	1850	1	24893	3	0.0157415	0.0316303	4.48523	AT2G01170
GO:0015105	molecular_function	arsenite transmembrane transporter activity	1850	1	24893	3	0.0157415	0.0316303	4.48523	AT4G10380
GO:0015189	molecular_function	L-lysine transmembrane transporter activity	1850	1	24893	3	0.0157415	0.0316303	4.48523	AT2G01170
GO:0005637	cellular_component	nuclear inner membrane	1850	1	24893	3	0.0157415	0.0316303	4.48523	AT5G04990
GO:0003988	molecular_function	acetyl-CoA C-acyltransferase activity	1850	1	24893	3	0.0157415	0.0316303	4.48523	AT2G33150
GO:0000792	cellular_component	heterochromatin	1850	1	24893	3	0.0157415	0.0316303	4.48523	AT5G59870
GO:0015840	biological_process	urea transport	1850	1	24893	3	0.0157415	0.0316303	4.48523	AT2G36830
GO:0051511	biological_process	negative regulation of unidimensional cell growth	1850	1	24893	3	0.0157415	0.0316303	4.48523	AT4G20260
GO:0045732	biological_process	positive regulation of protein catabolic process	1850	1	24893	3	0.0157415	0.0316303	4.48523	AT3G53230
GO:0031648	biological_process	protein destabilization	1850	1	24893	3	0.0157415	0.0316303	4.48523	AT3G09840
GO:0006754	biological_process	ATP biosynthetic process	1850	7	24893	44	0.0146477	0.0316303	2.14068	AT4G04640;AT5G08680;AT5G08690;AT5G08690;AT5G47030;ATCG00480;ATCG00480
GO:0009750	biological_process	response to fructose	1850	3	24893	14	0.0166406	0.0332953	2.88336	AT1G29910;AT1G29920;AT5G41670
GO:0008889	molecular_function	glycerophosphodiester phosphodiesterase activity	1850	3	24893	14	0.0166406	0.0332953	2.88336	AT1G66970;AT1G66970;AT3G02040
GO:0031167	biological_process	rRNA methylation	1850	3	24893	14	0.0166406	0.0332953	2.88336	AT2G47420;AT2G47420;AT5G52470
GO:0009088	biological_process	threonine biosynthetic process	1850	3	24893	14	0.0166406	0.0332953	2.88336	AT1G72810;AT2G17265;AT4G29840
GO:0048229	biological_process	gametophyte development	1850	3	24893	14	0.0166406	0.0332953	2.88336	AT2G43090;AT3G49670;AT5G65700
GO:0006071	biological_process	glycerol metabolic process	1850	4	24893	21	0.0168067	0.0335424	2.56299	AT1G66970;AT1G80460;AT3G02040;AT5G13640
GO:0016282	cellular_component	eukaryotic 43S preinitiation complex	1850	4	24893	21	0.0168067	0.0335424	2.56299	AT2G46290;AT3G11400;AT3G11400;AT5G44320
GO:0006636	biological_process	unsaturated fatty acid biosynthetic process	1850	4	24893	21	0.0168067	0.0335424	2.56299	AT2G31360;AT3G12120;AT3G15850;AT4G27030
GO:0015696	biological_process	ammonium transport	1850	2	24893	8	0.0172776	0.0339941	3.36392	AT1G64780;AT2G38290
GO:0004130	molecular_function	cytochrome-c peroxidase activity	1850	2	24893	8	0.0172776	0.0339941	3.36392	AT1G07890;AT4G35000
GO:0007219	biological_process	Notch signaling pathway	1850	2	24893	8	0.0172776	0.0339941	3.36392	AT1G08700;AT1G08700
GO:0006021	biological_process	inositol biosynthetic process	1850	2	24893	8	0.0172776	0.0339941	3.36392	AT4G39800;AT4G39800
GO:0006574	biological_process	valine catabolic process	1850	2	24893	8	0.0172776	0.0339941	3.36392	AT1G71170;AT4G29120
GO:0017089	molecular_function	glycolipid transporter activity	1850	2	24893	8	0.0172776	0.0339941	3.36392	AT2G33470;AT2G33470
GO:0000380	biological_process	alternative mRNA splicing, via spliceosome	1850	2	24893	8	0.0172776	0.0339941	3.36392	AT2G21660;AT5G58020
GO:0032973	biological_process	amino acid export	1850	2	24893	8	0.0172776	0.0339941	3.36392	AT1G44800;AT4G08300
GO:0016987	molecular_function	sigma factor activity	1850	2	24893	8	0.0172776	0.0339941	3.36392	AT5G24120;AT5G24120
GO:0046836	biological_process	glycolipid transport	1850	2	24893	8	0.0172776	0.0339941	3.36392	AT2G33470;AT2G33470
GO:0080046	molecular_function	quercetin 4-O-glucosyltransferase activity	1850	2	24893	8	0.0172776	0.0339941	3.36392	AT2G36800;AT4G26850
GO:0031204	biological_process	posttranslational protein targeting to membrane, translocation	1850	2	24893	8	0.0172776	0.0339941	3.36392	AT2G45070;AT5G60460
GO:0050665	biological_process	hydrogen peroxide biosynthetic process	1850	2	24893	8	0.0172776	0.0339941	3.36392	AT3G14415;AT3G14420
GO:0008519	molecular_function	ammonium transmembrane transporter activity	1850	2	24893	8	0.0172776	0.0339941	3.36392	AT1G64780;AT2G38290
GO:0009512	cellular_component	cytochrome b6f complex	1850	2	24893	8	0.0172776	0.0339941	3.36392	AT2G26500;AT4G03280
GO:0006097	biological_process	glyoxylate cycle	1850	2	24893	8	0.0172776	0.0339941	3.36392	AT3G16910;AT5G09660
GO:0000179	molecular_function	rRNA (adenine-N6,N6-)-dimethyltransferase activity	1850	2	24893	8	0.0172776	0.0339941	3.36392	AT2G47420;AT2G47420
GO:0019344	biological_process	cysteine biosynthetic process	1850	5	24893	29	0.0180231	0.0353432	2.31994	AT1G62180;AT3G13110;AT4G04610;AT4G21990;AT4G39940
GO:0008146	molecular_function	sulfotransferase activity	1850	5	24893	29	0.0180231	0.0353432	2.31994	AT1G74090;AT1G74090;AT1G74100;AT1G74100;AT2G03760
GO:0030054	cellular_component	cell junction	1850	5	24893	29	0.0180231	0.0353432	2.31994	AT1G32400;AT1G69295;AT4G12470;AT4G20260;AT5G42100
GO:0006487	biological_process	protein N-linked glycosylation	1850	5	24893	29	0.0180231	0.0353432	2.31994	AT1G32210;AT1G61790;AT4G21150;AT4G29735;AT4G29735
GO:0010119	biological_process	regulation of stomatal movement	1850	7	24893	46	0.0189223	0.0370757	2.0476	AT1G15440;AT2G21660;AT3G01500;AT3G11410;AT3G11820;AT3G15730;AT5G54270
GO:0009615	biological_process	response to virus	1850	6	24893	38	0.0203706	0.0398145	2.12458	AT1G21250;AT1G75040;AT3G12580;AT4G14400;AT5G02490;AT5G02500
GO:0009086	biological_process	methionine biosynthetic process	1850	6	24893	38	0.0203706	0.0398145	2.12458	AT2G17265;AT3G01120;AT3G03780;AT3G03780;AT5G17920;AT5G43850
GO:0008202	biological_process	steroid metabolic process	1850	6	24893	38	0.0203706	0.0398145	2.12458	AT1G11680;AT1G20330;AT1G76090;AT2G34490;AT4G12110;AT4G24220
GO:0000790	cellular_component	nuclear chromatin	1850	4	24893	22	0.0204501	0.0399368	2.44649	AT1G08880;AT1G52740;AT4G27230;AT5G59870
GO:0009658	biological_process	chloroplast organization	1850	17	24893	144	0.0207015	0.0403945	1.58852	AT1G09340;AT1G32080;AT1G43160;AT1G79600;AT2G20570;AT2G32480;AT2G43090;AT3G02380;AT3G23400;AT3G27750;AT3G56290;AT3G63140;AT4G34740;AT5G08050;AT5G24120;AT5G24660;AT5G44190
GO:0071215	biological_process	cellular response to abscisic acid stimulus	1850	5	24893	30	0.0211504	0.0412362	2.24261	AT1G18080;AT2G05070;AT2G05100;AT4G36830;AT5G13170
GO:0002213	biological_process	defense response to insect	1850	3	24893	15	0.0213824	0.0414833	2.69114	AT3G44260;AT3G52430;AT5G24770
GO:0006183	biological_process	GTP biosynthetic process	1850	3	24893	15	0.0213824	0.0414833	2.69114	AT3G54690;AT4G11010;AT4G11010
GO:0005355	molecular_function	glucose transmembrane transporter activity	1850	7	24893	47	0.0213636	0.0414833	2.00404	AT1G11260;AT1G19450;AT3G18830;AT3G19930;AT4G16480;AT5G27350;AT5G59250
GO:0090333	biological_process	regulation of stomatal closure	1850	3	24893	15	0.0213824	0.0414833	2.69114	AT2G05070;AT2G05100;AT3G16640
GO:0015996	biological_process	chlorophyll catabolic process	1850	3	24893	15	0.0213824	0.0414833	2.69114	AT4G16690;AT4G37000;AT5G43860
GO:0000325	cellular_component	plant-type vacuole	1850	7	24893	47	0.0213636	0.0414833	2.00404	AT1G15690;AT1G53210;AT1G62660;AT1G78900;AT3G20470;AT3G58730;AT4G39080
GO:0042542	biological_process	response to hydrogen peroxide	1850	8	24893	56	0.0214923	0.0416623	1.92224	AT1G20620;AT1G77120;AT2G47180;AT3G04120;AT3G12580;AT4G02380;AT4G14030;AT4G35090
GO:0006869	biological_process	lipid transport	1850	14	24893	115	0.0232927	0.0451153	1.63808	AT2G13820;AT2G13820;AT2G33470;AT2G38540;AT2G38540;AT2G44290;AT3G18280;AT3G18280;AT3G51600;AT3G51600;AT5G59310;AT5G59310;AT5G59320;AT5G59320
GO:0046323	biological_process	glucose import	1850	7	24893	48	0.0240196	0.0464851	1.96229	AT1G11260;AT1G19450;AT3G18830;AT3G19930;AT4G16480;AT5G27350;AT5G59250
GO:0004449	molecular_function	isocitrate dehydrogenase (NAD+) activity	1850	2	24893	9	0.0245028	0.0466561	2.99015	AT4G35260;AT4G35260
GO:0006333	biological_process	chromatin assembly or disassembly	1850	2	24893	9	0.0245028	0.0466561	2.99015	AT1G66740;AT1G66740
GO:0010310	biological_process	regulation of hydrogen peroxide metabolic process	1850	2	24893	9	0.0245028	0.0466561	2.99015	AT1G10170;AT3G52430
GO:0072488	biological_process	ammonium transmembrane transport	1850	2	24893	9	0.0245028	0.0466561	2.99015	AT1G64780;AT2G38290
GO:0009533	cellular_component	chloroplast stromal thylakoid	1850	2	24893	9	0.0245028	0.0466561	2.99015	AT1G67740;ATCG00280
GO:0009229	biological_process	thiamine diphosphate biosynthetic process	1850	2	24893	9	0.0245028	0.0466561	2.99015	AT2G29630;AT3G24030
GO:0043328	biological_process	protein targeting to vacuole involved in ubiquitin-dependent protein catabolic process via the multivesicular body sorting pathway	1850	2	24893	9	0.0245028	0.0466561	2.99015	AT4G21560;AT4G21560
GO:0047484	biological_process	regulation of response to osmotic stress	1850	2	24893	9	0.0245028	0.0466561	2.99015	AT1G15100;AT5G24660
GO:0009117	biological_process	nucleotide metabolic process	1850	2	24893	9	0.0245028	0.0466561	2.99015	AT3G46940;AT4G11010
GO:0016441	biological_process	posttranscriptional gene silencing	1850	2	24893	9	0.0245028	0.0466561	2.99015	AT4G13940;AT4G29830
GO:0004664	molecular_function	prephenate dehydratase activity	1850	2	24893	9	0.0245028	0.0466561	2.99015	AT5G22630;AT5G22630
GO:0009083	biological_process	branched-chain amino acid catabolic process	1850	2	24893	9	0.0245028	0.0466561	2.99015	AT1G71170;AT4G29120
GO:0006166	biological_process	purine ribonucleoside salvage	1850	2	24893	9	0.0245028	0.0466561	2.99015	AT1G71750;AT1G71750
GO:0047769	molecular_function	arogenate dehydratase activity	1850	2	24893	9	0.0245028	0.0466561	2.99015	AT5G22630;AT5G22630
GO:0033365	biological_process	protein localization to organelle	1850	2	24893	9	0.0245028	0.0466561	2.99015	AT2G42210;AT3G25120
GO:0016688	molecular_function	L-ascorbate peroxidase activity	1850	2	24893	9	0.0245028	0.0466561	2.99015	AT1G07890;AT4G35000
GO:0010100	biological_process	negative regulation of photomorphogenesis	1850	2	24893	9	0.0245028	0.0466561	2.99015	AT1G22920;AT2G31380
GO:0010264	biological_process	myo-inositol hexakisphosphate biosynthetic process	1850	2	24893	9	0.0245028	0.0466561	2.99015	AT4G39800;AT5G61760
GO:0051861	molecular_function	glycolipid binding	1850	2	24893	9	0.0245028	0.0466561	2.99015	AT2G33470;AT2G33470
GO:0042773	biological_process	ATP synthesis coupled electron transport	1850	2	24893	9	0.0245028	0.0466561	2.99015	AT5G37510;AT5G37510
GO:0033290	cellular_component	eukaryotic 48S preinitiation complex	1850	4	24893	23	0.0245727	0.0467139	2.34012	AT2G46290;AT3G11400;AT3G11400;AT5G44320
GO:0006446	biological_process	regulation of translational initiation	1850	4	24893	23	0.0245727	0.0467139	2.34012	AT2G46290;AT3G11400;AT3G11400;AT5G44320
GO:0004713	molecular_function	protein tyrosine kinase activity	1850	6	24893	40	0.0264676	0.050195	2.01835	AT3G59350;AT3G59350;AT3G59350;AT3G59350;AT3G59350;AT3G59350
GO:0030433	biological_process	ER-associated ubiquitin-dependent protein catabolic process	1850	6	24893	40	0.0264676	0.050195	2.01835	AT1G53750;AT4G27030;AT4G27470;AT4G29040;AT5G20000;AT5G58290
GO:0010029	biological_process	regulation of seed germination	1850	6	24893	40	0.0264676	0.050195	2.01835	AT1G08970;AT2G01570;AT3G47620;AT4G38630;AT5G13200;AT5G63470
GO:0015112	molecular_function	nitrate transmembrane transporter activity	1850	3	24893	16	0.0268699	0.0507137	2.52294	AT1G12110;AT5G14570;AT5G50200
GO:0046930	cellular_component	pore complex	1850	3	24893	16	0.0268699	0.0507137	2.52294	AT2G42210;AT3G01280;AT5G42960
GO:0016151	molecular_function	nickel cation binding	1850	3	24893	16	0.0268699	0.0507137	2.52294	AT2G47400;AT3G50970;AT3G62410
GO:0071365	biological_process	cellular response to auxin stimulus	1850	3	24893	16	0.0268699	0.0507137	2.52294	AT1G21410;AT3G53970;AT5G54500
GO:0009266	biological_process	response to temperature stimulus	1850	3	24893	16	0.0268699	0.0507137	2.52294	AT1G52740;AT3G12580;AT4G32770
GO:0052544	biological_process	defense response by callose deposition in cell wall	1850	3	24893	16	0.0268699	0.0507137	2.52294	AT2G22330;AT4G26850;AT4G31500
GO:0009607	biological_process	response to biotic stimulus	1850	9	24893	68	0.0280439	0.0528873	1.7809	AT1G23130;AT1G24020;AT1G70830;AT1G70830;AT1G70830;AT1G70830;AT1G70830;AT1G75040;AT3G57260
GO:0003743	molecular_function	translation initiation factor activity	1850	17	24893	149	0.028126	0.0529998	1.53521	AT1G26630;AT1G49500;AT1G54270;AT1G54290;AT1G54290;AT1G69410;AT2G46290;AT3G11400;AT3G11400;AT3G13920;AT3G13920;AT3G13920;AT3G13920;AT3G13920;AT4G35250;AT5G44320;AT5G57870
GO:1900424	biological_process	regulation of defense response to bacterium	1850	1	24893	4	0.0299349	0.0530301	3.36392	AT4G02380
GO:0061575	molecular_function	cyclin-dependent protein serine/threonine kinase activator activity	1850	1	24893	4	0.0299349	0.0530301	3.36392	AT2G27960
GO:0015739	biological_process	sialic acid transport	1850	1	24893	4	0.0299349	0.0530301	3.36392	AT5G65000
GO:0048586	biological_process	regulation of long-day photoperiodism, flowering	1850	1	24893	4	0.0299349	0.0530301	3.36392	AT5G63470
GO:0048232	biological_process	male gamete generation	1850	1	24893	4	0.0299349	0.0530301	3.36392	AT4G29040
GO:0034722	molecular_function	gamma-glutamyl-peptidase activity	1850	1	24893	4	0.0299349	0.0530301	3.36392	AT1G78670
GO:0060968	biological_process	regulation of gene silencing	1850	1	24893	4	0.0299349	0.0530301	3.36392	AT4G29040
GO:0042936	molecular_function	dipeptide transporter activity	1850	1	24893	4	0.0299349	0.0530301	3.36392	AT3G54140
GO:0046622	biological_process	positive regulation of organ growth	1850	1	24893	4	0.0299349	0.0530301	3.36392	AT3G20470
GO:0042938	biological_process	dipeptide transport	1850	1	24893	4	0.0299349	0.0530301	3.36392	AT3G54140
GO:0090506	biological_process	axillary shoot meristem initiation	1850	1	24893	4	0.0299349	0.0530301	3.36392	AT3G24770
GO:0017198	biological_process	N-terminal peptidyl-serine acetylation	1850	1	24893	4	0.0299349	0.0530301	3.36392	AT5G13780
GO:0047627	molecular_function	adenylylsulfatase activity	1850	1	24893	4	0.0299349	0.0530301	3.36392	AT3G56490
GO:0051211	biological_process	anisotropic cell growth	1850	1	24893	4	0.0299349	0.0530301	3.36392	AT2G03680
GO:0045165	biological_process	cell fate commitment	1850	1	24893	4	0.0299349	0.0530301	3.36392	AT5G24520
GO:0030267	molecular_function	glyoxylate reductase (NADP) activity	1850	1	24893	4	0.0299349	0.0530301	3.36392	AT1G79870
GO:0046786	biological_process	viral replication complex formation and maintenance	1850	1	24893	4	0.0299349	0.0530301	3.36392	AT1G32400
GO:0002181	biological_process	cytoplasmic translation	1850	6	24893	41	0.0299375	0.0530301	1.96912	AT2G18020;AT2G27720;AT3G28500;AT4G16720;AT4G17390;AT5G47700
GO:1902475	biological_process	L-alpha-amino acid transmembrane transport	1850	1	24893	4	0.0299349	0.0530301	3.36392	AT1G44800
GO:1901006	biological_process	ubiquinone-6 biosynthetic process	1850	1	24893	4	0.0299349	0.0530301	3.36392	AT5G10730
GO:0047746	molecular_function	chlorophyllase activity	1850	1	24893	4	0.0299349	0.0530301	3.36392	AT5G43860
GO:0051996	molecular_function	squalene synthase activity	1850	1	24893	4	0.0299349	0.0530301	3.36392	AT4G34650
GO:0044746	biological_process	amino acid transmembrane export	1850	1	24893	4	0.0299349	0.0530301	3.36392	AT2G40900
GO:0008106	molecular_function	alcohol dehydrogenase (NADP+) activity	1850	1	24893	4	0.0299349	0.0530301	3.36392	AT2G37770
GO:0046592	molecular_function	polyamine oxidase activity	1850	1	24893	4	0.0299349	0.0530301	3.36392	AT2G43020
GO:0046244	biological_process	salicylic acid catabolic process	1850	1	24893	4	0.0299349	0.0530301	3.36392	AT5G24530
GO:0010476	biological_process	gibberellin mediated signaling pathway	1850	1	24893	4	0.0299349	0.0530301	3.36392	AT1G18080
GO:1990189	molecular_function	peptide-serine-N-acetyltransferase activity	1850	1	24893	4	0.0299349	0.0530301	3.36392	AT5G13780
GO:0015749	biological_process	monosaccharide transport	1850	1	24893	4	0.0299349	0.0530301	3.36392	AT1G11260
GO:0018002	biological_process	N-terminal peptidyl-glutamic acid acetylation	1850	1	24893	4	0.0299349	0.0530301	3.36392	AT5G13780
GO:0045903	biological_process	positive regulation of translational fidelity	1850	1	24893	4	0.0299349	0.0530301	3.36392	AT5G15200
GO:0016707	molecular_function	gibberellin 3-beta-dioxygenase activity	1850	1	24893	4	0.0299349	0.0530301	3.36392	AT1G15550
GO:0006659	biological_process	phosphatidylserine biosynthetic process	1850	1	24893	4	0.0299349	0.0530301	3.36392	AT4G39800
GO:0000461	biological_process	endonucleolytic cleavage to generate mature 3-end of SSU-rRNA from (SSU-rRNA, 5.8S rRNA, LSU-rRNA)	1850	1	24893	4	0.0299349	0.0530301	3.36392	AT1G72370
GO:0080118	molecular_function	brassinosteroid sulfotransferase activity	1850	1	24893	4	0.0299349	0.0530301	3.36392	AT2G03760
GO:0070330	molecular_function	aromatase activity	1850	1	24893	4	0.0299349	0.0530301	3.36392	AT2G45970
GO:0001731	biological_process	formation of translation preinitiation complex	1850	4	24893	24	0.0291931	0.0530301	2.24261	AT2G46290;AT3G11400;AT3G11400;AT5G44320
GO:0042409	molecular_function	caffeoyl-CoA O-methyltransferase activity	1850	1	24893	4	0.0299349	0.0530301	3.36392	AT4G34050
GO:0036002	molecular_function	pre-mRNA binding	1850	1	24893	4	0.0299349	0.0530301	3.36392	AT1G07360
GO:0043447	biological_process	alkane biosynthetic process	1850	1	24893	4	0.0299349	0.0530301	3.36392	AT5G57800
GO:0004198	molecular_function	calcium-dependent cysteine-type endopeptidase activity	1850	1	24893	4	0.0299349	0.0530301	3.36392	AT3G10300
GO:0016328	cellular_component	lateral plasma membrane	1850	1	24893	4	0.0299349	0.0530301	3.36392	AT4G10380
GO:1990190	molecular_function	peptide-glutamate-N-acetyltransferase activity	1850	1	24893	4	0.0299349	0.0530301	3.36392	AT5G13780
GO:0015714	biological_process	phosphoenolpyruvate transport	1850	1	24893	4	0.0299349	0.0530301	3.36392	AT5G33320
GO:0015173	molecular_function	aromatic amino acid transmembrane transporter activity	1850	1	24893	4	0.0299349	0.0530301	3.36392	AT5G65990
GO:0015136	molecular_function	sialic acid transmembrane transporter activity	1850	1	24893	4	0.0299349	0.0530301	3.36392	AT5G65000
GO:0005310	molecular_function	dicarboxylic acid transmembrane transporter activity	1850	1	24893	4	0.0299349	0.0530301	3.36392	AT5G19760
GO:1902600	biological_process	hydrogen ion transmembrane transport	1850	13	24893	108	0.0290845	0.0530301	1.61966	AT1G15120;AT1G15120;AT2G38170;AT3G10860;AT3G15640;AT3G15640;AT3G27170;AT4G32470;AT4G37830;AT4G37830;AT5G05370;AT5G13430;AT5G13440
GO:0003938	molecular_function	IMP dehydrogenase activity	1850	1	24893	4	0.0299349	0.0530301	3.36392	AT3G54690
GO:0080168	biological_process	abscisic acid transport	1850	1	24893	4	0.0299349	0.0530301	3.36392	AT5G52050
GO:0033591	biological_process	response to L-ascorbic acid	1850	1	24893	4	0.0299349	0.0530301	3.36392	AT1G22500
GO:0004310	molecular_function	farnesyl-diphosphate farnesyltransferase activity	1850	1	24893	4	0.0299349	0.0530301	3.36392	AT4G34650
GO:0004088	molecular_function	carbamoyl-phosphate synthase (glutamine-hydrolyzing) activity	1850	1	24893	4	0.0299349	0.0530301	3.36392	AT1G29900
GO:0034513	molecular_function	box H/ACA snoRNA binding	1850	1	24893	4	0.0299349	0.0530301	3.36392	AT3G03920
GO:0006475	biological_process	internal protein amino acid acetylation	1850	1	24893	4	0.0299349	0.0530301	3.36392	AT5G13780
GO:0009399	biological_process	nitrogen fixation	1850	1	24893	4	0.0299349	0.0530301	3.36392	AT1G66200
GO:0050661	molecular_function	NADP binding	1850	10	24893	78	0.0289343	0.0530301	1.72509	AT1G12900;AT1G12900;AT1G13440;AT1G13440;AT1G42970;AT3G04120;AT3G26650;AT3G26650;AT3G54660;AT3G54660
GO:0000289	biological_process	nuclear-transcribed mRNA poly(A) tail shortening	1850	1	24893	4	0.0299349	0.0530301	3.36392	AT3G44260
GO:0000249	molecular_function	C-22 sterol desaturase activity	1850	1	24893	4	0.0299349	0.0530301	3.36392	AT2G34490
GO:0005242	molecular_function	inward rectifier potassium channel activity	1850	1	24893	4	0.0299349	0.0530301	3.36392	AT5G15410
GO:0071422	biological_process	succinate transmembrane transport	1850	1	24893	4	0.0299349	0.0530301	3.36392	AT5G01340
GO:0097602	molecular_function	cullin family protein binding	1850	1	24893	4	0.0299349	0.0530301	3.36392	AT1G15860
GO:0006598	biological_process	polyamine catabolic process	1850	1	24893	4	0.0299349	0.0530301	3.36392	AT2G43020
GO:0010498	biological_process	proteasomal protein catabolic process	1850	1	24893	4	0.0299349	0.0530301	3.36392	AT5G57360
GO:0080054	molecular_function	low-affinity nitrate transmembrane transporter activity	1850	1	24893	4	0.0299349	0.0530301	3.36392	AT1G69870
GO:0080055	biological_process	low-affinity nitrate transport	1850	1	24893	4	0.0299349	0.0530301	3.36392	AT1G69870
GO:0018022	biological_process	peptidyl-lysine methylation	1850	1	24893	4	0.0299349	0.0530301	3.36392	AT3G58470
GO:0015141	molecular_function	succinate transmembrane transporter activity	1850	1	24893	4	0.0299349	0.0530301	3.36392	AT5G01340
GO:0019499	biological_process	cyanide metabolic process	1850	1	24893	4	0.0299349	0.0530301	3.36392	AT5G22300
GO:0044262	biological_process	cellular carbohydrate metabolic process	1850	1	24893	4	0.0299349	0.0530301	3.36392	AT3G55440
GO:0017101	cellular_component	aminoacyl-tRNA synthetase multienzyme complex	1850	1	24893	4	0.0299349	0.0530301	3.36392	AT3G59980
GO:0043693	biological_process	monoterpene biosynthetic process	1850	1	24893	4	0.0299349	0.0530301	3.36392	AT4G38460
GO:0003984	molecular_function	acetolactate synthase activity	1850	1	24893	4	0.0299349	0.0530301	3.36392	AT3G48560
GO:0051592	biological_process	response to calcium ion	1850	1	24893	4	0.0299349	0.0530301	3.36392	AT4G20260
GO:0015801	biological_process	aromatic amino acid transport	1850	1	24893	4	0.0299349	0.0530301	3.36392	AT5G65990
GO:0030835	biological_process	negative regulation of actin filament depolymerization	1850	1	24893	4	0.0299349	0.0530301	3.36392	AT4G38510
GO:0071398	biological_process	cellular response to fatty acid	1850	1	24893	4	0.0299349	0.0530301	3.36392	AT1G05010
GO:0071007	cellular_component	U2-type catalytic step 2 spliceosome	1850	1	24893	4	0.0299349	0.0530301	3.36392	AT1G07360
GO:0046739	biological_process	transport of virus in multicellular host	1850	1	24893	4	0.0299349	0.0530301	3.36392	AT1G04260
GO:0035251	molecular_function	UDP-glucosyltransferase activity	1850	4	24893	24	0.0291931	0.0530301	2.24261	AT1G07250;AT3G21750;AT4G01070;AT5G03490
GO:0005351	molecular_function	sugar:proton symporter activity	1850	7	24893	50	0.0300081	0.0531155	1.88379	AT1G11260;AT1G19450;AT3G18830;AT4G16480;AT5G27350;AT5G59250;AT5G65000
GO:0006413	biological_process	translational initiation	1850	18	24893	161	0.030439	0.0538379	1.50436	AT1G26630;AT1G34030;AT1G49500;AT1G54270;AT1G54290;AT1G54290;AT1G69410;AT2G46290;AT3G11400;AT3G11400;AT3G13920;AT3G13920;AT3G13920;AT3G13920;AT3G13920;AT4G35250;AT5G44320;AT5G57870
GO:0002229	biological_process	defense response to oomycetes	1850	5	24893	33	0.0326684	0.0577379	2.03874	AT2G48070;AT5G24400;AT5G24530;AT5G24660;AT5G60270
GO:0008177	molecular_function	succinate dehydrogenase (ubiquinone) activity	1850	2	24893	10	0.0331029	0.0578481	2.69114	AT2G46505;AT5G51040
GO:0080186	biological_process	developmental vegetative growth	1850	2	24893	10	0.0331029	0.0578481	2.69114	AT3G05500;AT5G60340
GO:0008649	molecular_function	rRNA methyltransferase activity	1850	3	24893	17	0.0331225	0.0578481	2.37453	AT2G47420;AT2G47420;AT5G52470
GO:0016668	molecular_function	oxidoreductase activity, acting on a sulfur group of donors, NAD(P) as acceptor	1850	2	24893	10	0.0331029	0.0578481	2.69114	AT3G54660;AT3G54660
GO:0010120	biological_process	camalexin biosynthetic process	1850	2	24893	10	0.0331029	0.0578481	2.69114	AT1G73500;AT2G22330
GO:0015288	molecular_function	porin activity	1850	3	24893	17	0.0331225	0.0578481	2.37453	AT2G42210;AT3G01280;AT5G42960
GO:0016820	molecular_function	hydrolase activity, acting on acid anhydrides, catalyzing transmembrane movement of substances	1850	3	24893	17	0.0331225	0.0578481	2.37453	AT4G38510;AT4G38510;AT4G38510
GO:0031930	biological_process	mitochondria-nucleus signaling pathway	1850	2	24893	10	0.0331029	0.0578481	2.69114	AT2G36460;AT3G22370
GO:1900056	biological_process	negative regulation of leaf senescence	1850	2	24893	10	0.0331029	0.0578481	2.69114	AT2G20570;AT5G44190
GO:0009610	biological_process	response to symbiotic fungus	1850	2	24893	10	0.0331029	0.0578481	2.69114	AT1G19570;AT1G37130
GO:0052033	biological_process	pathogen-associated molecular pattern dependent induction by symbiont of host innate immune response	1850	2	24893	10	0.0331029	0.0578481	2.69114	AT2G25110;AT3G49120
GO:0080086	biological_process	stamen filament development	1850	2	24893	10	0.0331029	0.0578481	2.69114	AT1G14720;AT1G29430
GO:0008235	molecular_function	metalloexopeptidase activity	1850	3	24893	17	0.0331225	0.0578481	2.37453	AT2G24200;AT2G24200;AT2G24200
GO:0004040	molecular_function	amidase activity	1850	2	24893	10	0.0331029	0.0578481	2.69114	AT1G08980;AT1G08980
GO:0031090	cellular_component	organelle membrane	1850	3	24893	17	0.0331225	0.0578481	2.37453	AT2G22425;AT3G12120;AT3G15730
GO:0009097	biological_process	isoleucine biosynthetic process	1850	3	24893	17	0.0331225	0.0578481	2.37453	AT3G48560;AT3G58610;AT3G58610
GO:0048316	biological_process	seed development	1850	9	24893	70	0.0335121	0.0584852	1.73002	AT1G04000;AT1G21750;AT2G40900;AT3G04120;AT3G61880;AT4G24120;AT4G38680;AT5G06760;AT5G43940
GO:0048573	biological_process	photoperiodism, flowering	1850	6	24893	42	0.0337007	0.058771	1.92224	AT1G06040;AT1G25560;AT1G27650;AT2G40080;AT4G02440;AT5G62640
GO:0009733	biological_process	response to auxin	1850	29	24893	285	0.0342053	0.059607	1.36917	AT1G04250;AT1G16510;AT1G16510;AT1G22920;AT1G29430;AT1G56150;AT1G56150;AT1G64520;AT1G72430;AT2G04550;AT2G21210;AT3G12830;AT3G12830;AT3G55120;AT4G13520;AT4G29080;AT4G38630;AT4G38840;AT4G38850;AT4G38850;AT4G38860;AT5G02840;AT5G09810;AT5G13930;AT5G20570;AT5G24520;AT5G40770;AT5G54500;AT5G67300
GO:0031348	biological_process	negative regulation of defense response	1850	4	24893	25	0.0343263	0.0597737	2.15291	AT3G09840;AT3G11820;AT3G52430;AT5G48380
GO:0016773	molecular_function	phosphotransferase activity, alcohol group as acceptor	1850	7	24893	52	0.0369486	0.0642927	1.81134	AT1G17160;AT1G17160;AT1G80460;AT1G80460;AT1G80460;AT2G31390;AT2G31390
GO:0010286	biological_process	heat acclimation	1850	6	24893	43	0.0377655	0.0656176	1.87754	AT2G42540;AT3G16770;AT4G38580;AT5G42980;AT5G43940;AT5G58070
GO:0018108	biological_process	peptidyl-tyrosine phosphorylation	1850	6	24893	43	0.0377655	0.0656176	1.87754	AT3G59350;AT3G59350;AT3G59350;AT3G59350;AT3G59350;AT3G59350
GO:0010228	biological_process	vegetative to reproductive phase transition of meristem	1850	11	24893	92	0.0395934	0.068743	1.60883	AT1G06040;AT1G14400;AT1G18080;AT2G01290;AT2G02760;AT2G21660;AT3G48680;AT3G51780;AT4G14300;AT4G38680;AT5G63510
GO:0030244	biological_process	cellulose biosynthetic process	1850	9	24893	72	0.0396847	0.0688509	1.68196	AT1G55850;AT1G55850;AT1G71100;AT2G32540;AT2G32540;AT3G02230;AT3G02230;AT5G15650;AT5G15650
GO:0031408	biological_process	oxylipin biosynthetic process	1850	4	24893	26	0.0399838	0.0693189	2.0701	AT1G76680;AT2G33150;AT3G15850;AT5G42650
GO:0004022	molecular_function	alcohol dehydrogenase (NAD) activity	1850	3	24893	18	0.0401516	0.0694061	2.24261	AT1G77120;AT5G19440;AT5G43940
GO:0009539	cellular_component	photosystem II reaction center	1850	3	24893	18	0.0401516	0.0694061	2.24261	ATCG00280;ATCG00550;ATCG00550
GO:0010229	biological_process	inflorescence development	1850	3	24893	18	0.0401516	0.0694061	2.24261	AT2G19760;AT3G47620;AT4G29350
GO:0034219	biological_process	carbohydrate transmembrane transport	1850	3	24893	18	0.0401516	0.0694061	2.24261	AT1G21460;AT3G14770;AT5G13170
GO:0003779	molecular_function	actin binding	1850	17	24893	156	0.0416518	0.0719468	1.46632	AT2G16700;AT2G16700;AT2G16700;AT2G19760;AT3G18060;AT3G46000;AT3G46000;AT3G46000;AT3G46000;AT4G29350;AT4G29350;AT5G56600;AT5G59880;AT5G59880;AT5G59880;AT5G59890;AT5G59890
GO:0035428	biological_process	hexose transmembrane transport	1850	6	24893	44	0.0421392	0.0726824	1.83486	AT1G11260;AT1G19450;AT3G19930;AT4G16480;AT5G27350;AT5G59250
GO:0008610	biological_process	lipid biosynthetic process	1850	6	24893	44	0.0421392	0.0726824	1.83486	AT4G12110;AT4G12110;AT4G25700;AT4G34650;AT5G57800;AT5G57800
GO:0071554	biological_process	cell wall organization or biogenesis	1850	5	24893	35	0.0422448	0.0728114	1.92224	AT1G01430;AT1G29050;AT2G34070;AT4G01080;AT5G40180
GO:0047893	molecular_function	flavonol 3-O-glucosyltransferase activity	1850	2	24893	11	0.0430551	0.0734579	2.44649	AT1G07250;AT3G21750
GO:0007568	biological_process	aging	1850	2	24893	11	0.0430551	0.0734579	2.44649	AT3G10985;AT5G35630
GO:0005687	cellular_component	U4 snRNP	1850	2	24893	11	0.0430551	0.0734579	2.44649	AT4G20440;AT5G44500
GO:0046620	biological_process	regulation of organ growth	1850	2	24893	11	0.0430551	0.0734579	2.44649	AT1G29430;AT2G04550
GO:0033962	biological_process	cytoplasmic mRNA processing body assembly	1850	2	24893	11	0.0430551	0.0734579	2.44649	AT1G76860;AT3G22270
GO:0045551	molecular_function	cinnamyl-alcohol dehydrogenase activity	1850	2	24893	11	0.0430551	0.0734579	2.44649	AT4G34230;AT4G37980
GO:0048437	biological_process	floral organ development	1850	2	24893	11	0.0430551	0.0734579	2.44649	AT3G49670;AT5G65700
GO:0008194	molecular_function	UDP-glycosyltransferase activity	1850	2	24893	11	0.0430551	0.0734579	2.44649	AT4G01070;AT5G03490
GO:0071458	cellular_component	integral component of cytoplasmic side of endoplasmic reticulum membrane	1850	2	24893	11	0.0430551	0.0734579	2.44649	AT1G64090;AT4G11220
GO:0006555	biological_process	methionine metabolic process	1850	2	24893	11	0.0430551	0.0734579	2.44649	AT3G17390;AT5G43850
GO:0052747	molecular_function	sinapyl alcohol dehydrogenase activity	1850	2	24893	11	0.0430551	0.0734579	2.44649	AT4G34230;AT4G37980
GO:0006090	biological_process	pyruvate metabolic process	1850	2	24893	11	0.0430551	0.0734579	2.44649	AT4G15530;AT4G15530
GO:0072546	cellular_component	ER membrane protein complex	1850	2	24893	11	0.0430551	0.0734579	2.44649	AT2G25310;AT3G04830
GO:0005795	cellular_component	Golgi stack	1850	2	24893	11	0.0430551	0.0734579	2.44649	AT2G43130;AT3G02230
GO:0016709	molecular_function	oxidoreductase activity, acting on paired donors, with incorporation or reduction of molecular oxygen, NAD(P)H as one donor, and incorporation of one atom of oxygen	1850	16	24893	146	0.0434879	0.0741428	1.47459	AT1G16410;AT1G64900;AT1G64950;AT2G22330;AT2G40890;AT3G20100;AT3G48310;AT3G48320;AT3G61880;AT4G13770;AT4G31500;AT4G37320;AT4G37400;AT5G25120;AT5G36220;AT5G44620
GO:0000398	biological_process	mRNA splicing, via spliceosome	1850	15	24893	136	0.0453334	0.0772335	1.48408	AT1G16610;AT1G27650;AT1G27650;AT1G27650;AT1G76860;AT1G76860;AT4G20440;AT4G21110;AT4G22380;AT5G08290;AT5G08290;AT5G12190;AT5G20160;AT5G44500;AT5G51300
GO:0000254	molecular_function	C-4 methylsterol oxidase activity	1850	1	24893	5	0.0474542	0.077817	2.69114	AT4G12110
GO:0001872	molecular_function	(1->3)-beta-D-glucan binding	1850	1	24893	5	0.0474542	0.077817	2.69114	AT1G69295
GO:0004715	molecular_function	non-membrane spanning protein tyrosine kinase activity	1850	1	24893	5	0.0474542	0.077817	2.69114	AT3G59350
GO:0032182	molecular_function	ubiquitin-like protein binding	1850	1	24893	5	0.0474542	0.077817	2.69114	AT1G15860
GO:0080028	biological_process	nitrile biosynthetic process	1850	1	24893	5	0.0474542	0.077817	2.69114	AT5G48180
GO:0033499	biological_process	galactose catabolic process via UDP-galactose	1850	1	24893	5	0.0474542	0.077817	2.69114	AT5G18200
GO:0080183	biological_process	response to photooxidative stress	1850	1	24893	5	0.0474542	0.077817	2.69114	AT1G79600
GO:0070676	biological_process	intralumenal vesicle formation	1850	1	24893	5	0.0474542	0.077817	2.69114	AT1G20110
GO:0009649	biological_process	entrainment of circadian clock	1850	1	24893	5	0.0474542	0.077817	2.69114	AT2G40080
GO:0009062	biological_process	fatty acid catabolic process	1850	1	24893	5	0.0474542	0.077817	2.69114	AT4G14430
GO:0010971	biological_process	positive regulation of G2/M transition of mitotic cell cycle	1850	1	24893	5	0.0474542	0.077817	2.69114	AT1G22920
GO:0050373	molecular_function	UDP-arabinose 4-epimerase activity	1850	1	24893	5	0.0474542	0.077817	2.69114	AT1G63180
GO:0043433	biological_process	negative regulation of sequence-specific DNA binding transcription factor activity	1850	1	24893	5	0.0474542	0.077817	2.69114	AT5G08330
GO:0045860	biological_process	positive regulation of protein kinase activity	1850	1	24893	5	0.0474542	0.077817	2.69114	AT5G47700
GO:0019008	cellular_component	molybdopterin synthase complex	1850	1	24893	5	0.0474542	0.077817	2.69114	AT4G10100
GO:0046861	cellular_component	glyoxysomal membrane	1850	1	24893	5	0.0474542	0.077817	2.69114	AT4G35000
GO:0006882	biological_process	cellular zinc ion homeostasis	1850	1	24893	5	0.0474542	0.077817	2.69114	AT2G38170
GO:0006571	biological_process	tyrosine biosynthetic process	1850	1	24893	5	0.0474542	0.077817	2.69114	AT1G15710
GO:1990726	cellular_component	Lsm1-7-Pat1 complex	1850	1	24893	5	0.0474542	0.077817	2.69114	AT1G76860
GO:0080031	molecular_function	methyl salicylate esterase activity	1850	1	24893	5	0.0474542	0.077817	2.69114	AT2G23600
GO:0015700	biological_process	arsenite transport	1850	1	24893	5	0.0474542	0.077817	2.69114	AT4G10380
GO:0001927	biological_process	exocyst assembly	1850	1	24893	5	0.0474542	0.077817	2.69114	AT5G49830
GO:0034426	cellular_component	etioplast membrane	1850	1	24893	5	0.0474542	0.077817	2.69114	AT5G42960
GO:0006611	biological_process	protein export from nucleus	1850	1	24893	5	0.0474542	0.077817	2.69114	AT2G03820
GO:0006696	biological_process	ergosterol biosynthetic process	1850	1	24893	5	0.0474542	0.077817	2.69114	AT4G34650
GO:0000427	cellular_component	plastid-encoded plastid RNA polymerase complex	1850	1	24893	5	0.0474542	0.077817	2.69114	AT1G09340
GO:0004300	molecular_function	enoyl-CoA hydratase activity	1850	1	24893	5	0.0474542	0.077817	2.69114	AT3G06860
GO:1900055	biological_process	regulation of leaf senescence	1850	1	24893	5	0.0474542	0.077817	2.69114	AT4G02380
GO:0042406	cellular_component	extrinsic component of endoplasmic reticulum membrane	1850	1	24893	5	0.0474542	0.077817	2.69114	AT3G55120
GO:0043481	biological_process	anthocyanin accumulation in tissues in response to UV light	1850	1	24893	5	0.0474542	0.077817	2.69114	AT4G00730
GO:0015631	molecular_function	tubulin binding	1850	1	24893	5	0.0474542	0.077817	2.69114	AT4G39920
GO:0055070	biological_process	copper ion homeostasis	1850	1	24893	5	0.0474542	0.077817	2.69114	AT1G20340
GO:0033358	biological_process	UDP-L-arabinose biosynthetic process	1850	1	24893	5	0.0474542	0.077817	2.69114	AT1G63180
GO:0070062	cellular_component	extracellular exosome	1850	1	24893	5	0.0474542	0.077817	2.69114	AT5G61010
GO:0006816	biological_process	calcium ion transport	1850	8	24893	64	0.0462247	0.077817	1.68196	AT1G53210;AT2G38170;AT2G38170;AT2G38170;AT2G38170;AT4G08230;AT4G37640;AT4G37640
GO:0003857	molecular_function	3-hydroxyacyl-CoA dehydrogenase activity	1850	1	24893	5	0.0474542	0.077817	2.69114	AT3G06860
GO:0047218	molecular_function	hydroxycinnamate 4-beta-glucosyltransferase activity	1850	1	24893	5	0.0474542	0.077817	2.69114	AT4G15490
GO:0048833	biological_process	specification of floral organ number	1850	1	24893	5	0.0474542	0.077817	2.69114	AT1G24260
GO:0045338	biological_process	farnesyl diphosphate metabolic process	1850	1	24893	5	0.0474542	0.077817	2.69114	AT4G34650
GO:0042646	cellular_component	plastid nucleoid	1850	1	24893	5	0.0474542	0.077817	2.69114	AT1G17160
GO:1901562	biological_process	response to paraquat	1850	1	24893	5	0.0474542	0.077817	2.69114	AT5G58070
GO:0010295	molecular_function	(+)-abscisic acid 8-hydroxylase activity	1850	1	24893	5	0.0474542	0.077817	2.69114	AT2G29090
GO:0045227	biological_process	capsule polysaccharide biosynthetic process	1850	1	24893	5	0.0474542	0.077817	2.69114	AT1G63180
GO:0034059	biological_process	response to anoxia	1850	1	24893	5	0.0474542	0.077817	2.69114	AT4G33070
GO:0051747	molecular_function	cytosine C-5 DNA demethylase activity	1850	1	24893	5	0.0474542	0.077817	2.69114	AT5G59380
GO:2001141	biological_process	regulation of RNA biosynthetic process	1850	1	24893	5	0.0474542	0.077817	2.69114	AT5G24120
GO:0004557	molecular_function	alpha-galactosidase activity	1850	1	24893	5	0.0474542	0.077817	2.69114	AT5G08380
GO:0030139	cellular_component	endocytic vesicle	1850	1	24893	5	0.0474542	0.077817	2.69114	AT5G45130
GO:0046345	biological_process	abscisic acid catabolic process	1850	1	24893	5	0.0474542	0.077817	2.69114	AT2G29090
GO:0032877	biological_process	positive regulation of DNA endoreduplication	1850	1	24893	5	0.0474542	0.077817	2.69114	AT3G10525
GO:0010225	biological_process	response to UV-C	1850	1	24893	5	0.0474542	0.077817	2.69114	AT3G52430
GO:0007051	biological_process	spindle organization	1850	1	24893	5	0.0474542	0.077817	2.69114	AT2G30060
GO:1900033	biological_process	negative regulation of trichome patterning	1850	1	24893	5	0.0474542	0.077817	2.69114	AT2G01570
GO:0050362	molecular_function	L-tryptophan:2-oxoglutarate aminotransferase activity	1850	1	24893	5	0.0474542	0.077817	2.69114	AT4G23600
GO:0003756	molecular_function	protein disulfide isomerase activity	1850	5	24893	36	0.0476285	0.0780486	1.86884	AT1G11530;AT1G21750;AT1G21750;AT1G21750;AT1G75690
GO:2000031	biological_process	regulation of salicylic acid mediated signaling pathway	1850	3	24893	19	0.0479605	0.0781591	2.12458	AT3G52430;AT4G14400;AT5G67300
GO:0040007	biological_process	growth	1850	3	24893	19	0.0479605	0.0781591	2.12458	AT1G73030;AT2G30490;AT5G57020
GO:0009833	biological_process	plant-type primary cell wall biogenesis	1850	3	24893	19	0.0479605	0.0781591	2.12458	AT1G55850;AT1G76670;AT2G32540
GO:0000156	molecular_function	phosphorelay response regulator activity	1850	3	24893	19	0.0479605	0.0781591	2.12458	AT1G10470;AT3G48100;AT5G62920
GO:0051119	molecular_function	sugar transmembrane transporter activity	1850	3	24893	19	0.0479605	0.0781591	2.12458	AT1G21460;AT3G14770;AT5G13170
GO:0071423	biological_process	malate transmembrane transport	1850	3	24893	19	0.0479605	0.0781591	2.12458	AT5G12860;AT5G47560;AT5G64290
GO:0015140	molecular_function	malate transmembrane transporter activity	1850	3	24893	19	0.0479605	0.0781591	2.12458	AT5G12860;AT5G47560;AT5G64290
GO:0018107	biological_process	peptidyl-threonine phosphorylation	1850	3	24893	19	0.0479605	0.0781591	2.12458	AT5G01820;AT5G10930;AT5G25110
GO:0004197	molecular_function	cysteine-type endopeptidase activity	1850	6	24893	46	0.0518365	0.0844174	1.75509	AT1G09850;AT1G47128;AT2G27420;AT4G16190;AT4G32940;AT4G39090
GO:0016746	molecular_function	transferase activity, transferring acyl groups	1850	32	24893	331	0.0523062	0.0851236	1.30085	AT1G01120;AT1G01120;AT1G01610;AT1G01610;AT1G07720;AT1G07720;AT1G12640;AT1G19440;AT1G27480;AT1G72030;AT1G77540;AT2G16280;AT2G26640;AT2G26640;AT2G33150;AT2G33150;AT2G39980;AT3G13110;AT3G25860;AT3G29670;AT4G22750;AT5G11340;AT5G13640;AT5G13780;AT5G13930;AT5G13930;AT5G20350;AT5G20350;AT5G39090;AT5G48930;AT5G57020;AT5G57020
GO:0016866	molecular_function	intramolecular transferase activity	1850	4	24893	28	0.0529012	0.0859736	1.92224	AT3G02230;AT3G02230;AT5G15650;AT5G15650
GO:0030176	cellular_component	integral component of endoplasmic reticulum membrane	1850	4	24893	28	0.0529012	0.0859736	1.92224	AT2G22425;AT4G01320;AT4G14400;AT5G06660
GO:0019013	cellular_component	viral nucleocapsid	1850	5	24893	37	0.0534167	0.0867517	1.81833	AT3G62840;AT3G62840;AT4G20440;AT5G44500;AT5G57370
GO:0010233	biological_process	phloem transport	1850	2	24893	12	0.0543159	0.0874309	2.24261	AT1G09240;AT5G04950
GO:0016272	cellular_component	prefoldin complex	1850	2	24893	12	0.0543159	0.0874309	2.24261	AT5G23290;AT5G23290
GO:0005801	cellular_component	cis-Golgi network	1850	2	24893	12	0.0543159	0.0874309	2.24261	AT1G21900;AT3G05000
GO:0006228	biological_process	UTP biosynthetic process	1850	2	24893	12	0.0543159	0.0874309	2.24261	AT4G11010;AT4G11010
GO:0010093	biological_process	specification of floral organ identity	1850	2	24893	12	0.0543159	0.0874309	2.24261	AT1G22920;AT1G24260
GO:0002161	molecular_function	aminoacyl-tRNA editing activity	1850	2	24893	12	0.0543159	0.0874309	2.24261	AT1G09620;AT4G16510
GO:0006165	biological_process	nucleoside diphosphate phosphorylation	1850	2	24893	12	0.0543159	0.0874309	2.24261	AT4G11010;AT4G11010
GO:0030674	molecular_function	protein binding, bridging	1850	2	24893	12	0.0543159	0.0874309	2.24261	AT3G21890;AT3G62410
GO:0005247	molecular_function	voltage-gated chloride channel activity	1850	2	24893	12	0.0543159	0.0874309	2.24261	AT3G27170;AT3G27170
GO:0004550	molecular_function	nucleoside diphosphate kinase activity	1850	2	24893	12	0.0543159	0.0874309	2.24261	AT4G11010;AT4G11010
GO:0009827	biological_process	plant-type cell wall modification	1850	2	24893	12	0.0543159	0.0874309	2.24261	AT4G00730;AT4G34980
GO:0008948	molecular_function	oxaloacetate decarboxylase activity	1850	2	24893	12	0.0543159	0.0874309	2.24261	AT5G16450;AT5G16450
GO:0009094	biological_process	L-phenylalanine biosynthetic process	1850	2	24893	12	0.0543159	0.0874309	2.24261	AT5G22630;AT5G22630
GO:0030955	molecular_function	potassium ion binding	1850	3	24893	20	0.0565454	0.0908339	2.01835	AT2G36580;AT5G08570;AT5G56350
GO:0004743	molecular_function	pyruvate kinase activity	1850	3	24893	20	0.0565454	0.0908339	2.01835	AT2G36580;AT5G08570;AT5G56350
GO:0006825	biological_process	copper ion transport	1850	3	24893	20	0.0565454	0.0908339	2.01835	AT3G46900;AT3G56240;AT5G59030
GO:0006694	biological_process	steroid biosynthetic process	1850	7	24893	57	0.0587767	0.0943541	1.65245	AT1G11680;AT1G20330;AT1G20330;AT1G76090;AT1G76090;AT2G34490;AT4G12110
GO:0006606	biological_process	protein import into nucleus	1850	5	24893	38	0.0596129	0.0954371	1.77048	AT1G27310;AT2G30060;AT5G20010;AT5G20020;AT5G55190
GO:0009082	biological_process	branched-chain amino acid biosynthetic process	1850	5	24893	38	0.0596129	0.0954371	1.77048	AT2G43090;AT3G48560;AT3G58610;AT3G58610;AT3G58990
GO:0009789	biological_process	positive regulation of abscisic acid-activated signaling pathway	1850	5	24893	38	0.0596129	0.0954371	1.77048	AT1G15100;AT1G70800;AT1G70810;AT2G33150;AT3G15730
GO:0048038	molecular_function	quinone binding	1850	5	24893	38	0.0596129	0.0954371	1.77048	AT4G23890;AT5G11770;AT5G11770;ATCG00420;ATCG00420
GO:0043022	molecular_function	ribosome binding	1850	4	24893	29	0.0601675	0.0961297	1.85596	AT1G26630;AT1G26630;AT1G69410;AT1G69410
GO:0009749	biological_process	response to glucose	1850	4	24893	29	0.0601675	0.0961297	1.85596	AT1G18080;AT1G79550;AT5G20830;AT5G41670
GO:0017025	molecular_function	TBP-class protein binding	1850	4	24893	29	0.0601675	0.0961297	1.85596	AT1G53750;AT4G29040;AT5G20000;AT5G58290
GO:0048527	biological_process	lateral root development	1850	6	24893	48	0.062829	0.100314	1.68196	AT1G10370;AT1G13260;AT2G19760;AT3G16640;AT4G29350;AT5G40770
GO:0045548	molecular_function	phenylalanine ammonia-lyase activity	1850	1	24893	6	0.0677273	0.103318	2.24261	AT3G53260
GO:0045549	molecular_function	9-cis-epoxycarotenoid dioxygenase activity	1850	1	24893	6	0.0677273	0.103318	2.24261	AT3G14440
GO:0030026	biological_process	cellular manganese ion homeostasis	1850	2	24893	13	0.0668258	0.103318	2.0701	AT1G76800;AT2G38170
GO:0009759	biological_process	indole glucosinolate biosynthetic process	1850	1	24893	6	0.0677273	0.103318	2.24261	AT4G31500
GO:0000919	biological_process	cell plate assembly	1850	1	24893	6	0.0677273	0.103318	2.24261	AT5G11040
GO:0004838	molecular_function	L-tyrosine:2-oxoglutarate aminotransferase activity	1850	1	24893	6	0.0677273	0.103318	2.24261	AT4G23600
GO:0030490	biological_process	maturation of SSU-rRNA	1850	2	24893	13	0.0668258	0.103318	2.0701	AT4G22380;AT5G20160
GO:0009526	cellular_component	plastid envelope	1850	1	24893	6	0.0677273	0.103318	2.24261	AT5G03555
GO:0009299	biological_process	mRNA transcription	1850	2	24893	13	0.0668258	0.103318	2.0701	AT1G07090;AT2G31160
GO:0010236	biological_process	plastoquinone biosynthetic process	1850	1	24893	6	0.0677273	0.103318	2.24261	AT3G63410
GO:0003959	molecular_function	NADPH dehydrogenase activity	1850	1	24893	6	0.0677273	0.103318	2.24261	AT1G07180
GO:0080142	biological_process	regulation of salicylic acid biosynthetic process	1850	1	24893	6	0.0677273	0.103318	2.24261	AT3G52430
GO:0080144	biological_process	amino acid homeostasis	1850	2	24893	13	0.0668258	0.103318	2.0701	AT1G44800;AT4G08300
GO:0007023	biological_process	post-chaperonin tubulin folding pathway	1850	1	24893	6	0.0677273	0.103318	2.24261	AT4G39920
GO:0004338	molecular_function	glucan exo-1,3-beta-glucosidase activity	1850	1	24893	6	0.0677273	0.103318	2.24261	AT3G57260
GO:0009647	biological_process	skotomorphogenesis	1850	1	24893	6	0.0677273	0.103318	2.24261	AT1G64520
GO:0051601	biological_process	exocyst localization	1850	1	24893	6	0.0677273	0.103318	2.24261	AT5G49830
GO:0000578	biological_process	embryonic axis specification	1850	1	24893	6	0.0677273	0.103318	2.24261	AT1G73030
GO:0071482	biological_process	cellular response to light stimulus	1850	2	24893	13	0.0668258	0.103318	2.0701	AT1G07180;AT1G68010
GO:0034388	cellular_component	Pwp2p-containing subcomplex of 90S preribosome	1850	1	24893	6	0.0677273	0.103318	2.24261	AT1G15440
GO:0042594	biological_process	response to starvation	1850	1	24893	6	0.0677273	0.103318	2.24261	AT3G62770
GO:0046283	biological_process	anthocyanin-containing compound metabolic process	1850	1	24893	6	0.0677273	0.103318	2.24261	AT4G27830
GO:2000122	biological_process	negative regulation of stomatal complex development	1850	1	24893	6	0.0677273	0.103318	2.24261	AT3G01500
GO:0019789	molecular_function	SUMO transferase activity	1850	1	24893	6	0.0677273	0.103318	2.24261	AT3G57870
GO:0015120	molecular_function	phosphoglycerate transmembrane transporter activity	1850	1	24893	6	0.0677273	0.103318	2.24261	AT5G33320
GO:0004576	molecular_function	oligosaccharyl transferase activity	1850	1	24893	6	0.0677273	0.103318	2.24261	AT1G32210
GO:0016161	molecular_function	beta-amylase activity	1850	2	24893	13	0.0668258	0.103318	2.0701	AT3G23920;AT3G23920
GO:0009882	molecular_function	blue light photoreceptor activity	1850	1	24893	6	0.0677273	0.103318	2.24261	AT5G57360
GO:0006346	biological_process	methylation-dependent chromatin silencing	1850	1	24893	6	0.0677273	0.103318	2.24261	AT4G13940
GO:0007346	biological_process	regulation of mitotic cell cycle	1850	2	24893	13	0.0668258	0.103318	2.0701	AT2G27960;AT3G16640
GO:0006777	biological_process	Mo-molybdopterin cofactor biosynthetic process	1850	2	24893	13	0.0668258	0.103318	2.0701	AT4G10100;AT4G10100
GO:0000271	biological_process	polysaccharide biosynthetic process	1850	2	24893	13	0.0668258	0.103318	2.0701	AT1G70090;AT4G02130
GO:0052692	molecular_function	raffinose alpha-galactosidase activity	1850	1	24893	6	0.0677273	0.103318	2.24261	AT5G08380
GO:0030008	cellular_component	TRAPP complex	1850	1	24893	6	0.0677273	0.103318	2.24261	AT3G05000
GO:0002239	biological_process	response to oomycetes	1850	1	24893	6	0.0677273	0.103318	2.24261	AT5G24530
GO:0010483	biological_process	pollen tube reception	1850	1	24893	6	0.0677273	0.103318	2.24261	AT1G61790
GO:0080001	biological_process	mucilage extrusion from seed coat	1850	1	24893	6	0.0677273	0.103318	2.24261	AT5G67360
GO:0015713	biological_process	phosphoglycerate transport	1850	1	24893	6	0.0677273	0.103318	2.24261	AT5G33320
GO:0048830	biological_process	adventitious root development	1850	1	24893	6	0.0677273	0.103318	2.24261	AT4G31500
GO:0045910	biological_process	negative regulation of DNA recombination	1850	1	24893	6	0.0677273	0.103318	2.24261	AT1G75950
GO:0005938	cellular_component	cell cortex	1850	3	24893	21	0.0658956	0.103318	1.92224	AT2G19760;AT4G29350;AT5G56600
GO:0005086	molecular_function	ARF guanyl-nucleotide exchange factor activity	1850	2	24893	13	0.0668258	0.103318	2.0701	AT2G45070;AT5G60460
GO:0071266	biological_process	de novo L-methionine biosynthetic process	1850	1	24893	6	0.0677273	0.103318	2.24261	AT1G64660
GO:0001708	biological_process	cell fate specification	1850	2	24893	13	0.0668258	0.103318	2.0701	AT1G24260;AT2G47420
GO:0030286	cellular_component	dynein complex	1850	1	24893	6	0.0677273	0.103318	2.24261	AT4G15930
GO:0006474	biological_process	N-terminal protein amino acid acetylation	1850	1	24893	6	0.0677273	0.103318	2.24261	AT5G11340
GO:0006121	biological_process	mitochondrial electron transport, succinate to ubiquinone	1850	1	24893	6	0.0677273	0.103318	2.24261	AT5G51040
GO:0032947	molecular_function	protein complex scaffold	1850	1	24893	6	0.0677273	0.103318	2.24261	AT1G18080
GO:0010023	biological_process	proanthocyanidin biosynthetic process	1850	1	24893	6	0.0677273	0.103318	2.24261	AT1G71030
GO:0000287	molecular_function	magnesium ion binding	1850	20	24893	199	0.0659505	0.103318	1.35233	AT1G23190;AT1G65930;AT1G65930;AT1G70730;AT1G70730;AT1G70730;AT1G70730;AT2G36530;AT2G36530;AT2G36580;AT3G02040;AT3G46940;AT3G48560;AT4G33070;AT5G08570;AT5G17380;AT5G54960;AT5G56350;ATCG00490;ATCG00490
GO:0004742	molecular_function	dihydrolipoyllysine-residue acetyltransferase activity	1850	1	24893	6	0.0677273	0.103318	2.24261	AT3G25860
GO:0004121	molecular_function	cystathionine beta-lyase activity	1850	1	24893	6	0.0677273	0.103318	2.24261	AT4G23600
GO:0070072	biological_process	vacuolar proton-transporting V-type ATPase complex assembly	1850	1	24893	6	0.0677273	0.103318	2.24261	AT4G39080
GO:1901141	biological_process	regulation of lignin biosynthetic process	1850	1	24893	6	0.0677273	0.103318	2.24261	AT5G20230
GO:0010148	biological_process	transpiration	1850	1	24893	6	0.0677273	0.103318	2.24261	AT3G11820
GO:0051781	biological_process	positive regulation of cell division	1850	1	24893	6	0.0677273	0.103318	2.24261	AT1G21410
GO:0051707	biological_process	response to other organism	1850	3	24893	21	0.0658956	0.103318	1.92224	AT2G30110;AT3G16770;AT3G52430
GO:0000055	biological_process	ribosomal large subunit export from nucleus	1850	1	24893	6	0.0677273	0.103318	2.24261	AT2G03820
GO:0008514	molecular_function	organic anion transmembrane transporter activity	1850	1	24893	6	0.0677273	0.103318	2.24261	AT1G79410
GO:0001053	molecular_function	plastid sigma factor activity	1850	1	24893	6	0.0677273	0.103318	2.24261	AT5G24120
GO:0071585	biological_process	detoxification of cadmium ion	1850	1	24893	6	0.0677273	0.103318	2.24261	AT1G71050
GO:0009864	biological_process	induced systemic resistance, jasmonic acid mediated signaling pathway	1850	2	24893	13	0.0668258	0.103318	2.0701	AT3G15210;AT5G47220
GO:0042343	biological_process	indole glucosinolate metabolic process	1850	3	24893	21	0.0658956	0.103318	1.92224	AT4G37320;AT4G37400;AT5G36220
GO:0032876	biological_process	negative regulation of DNA endoreduplication	1850	1	24893	6	0.0677273	0.103318	2.24261	AT1G20330
GO:0016841	molecular_function	ammonia-lyase activity	1850	1	24893	6	0.0677273	0.103318	2.24261	AT3G53260
GO:0045156	molecular_function	electron transporter, transferring electrons within the cyclic electron transport pathway of photosynthesis activity	1850	2	24893	13	0.0668258	0.103318	2.0701	ATCG00280;ATCG00280
GO:0045158	molecular_function	electron transporter, transferring electrons within cytochrome b6/f complex of photosystem II activity	1850	1	24893	6	0.0677273	0.103318	2.24261	AT4G03280
GO:0009902	biological_process	chloroplast relocation	1850	1	24893	6	0.0677273	0.103318	2.24261	AT1G64500
GO:0006790	biological_process	sulfur compound metabolic process	1850	2	24893	13	0.0668258	0.103318	2.0701	AT3G56490;AT5G04590
GO:0006342	biological_process	chromatin silencing	1850	4	24893	30	0.0679709	0.103556	1.79409	AT1G08880;AT1G52740;AT4G27230;AT5G59870
GO:1903959	biological_process	regulation of anion transmembrane transport	1850	4	24893	30	0.0679709	0.103556	1.79409	AT3G01280;AT3G01280;AT3G27170;AT3G27170
GO:0015171	molecular_function	amino acid transmembrane transporter activity	1850	8	24893	69	0.0687148	0.104622	1.56008	AT1G25530;AT1G44800;AT1G58360;AT2G01170;AT2G01170;AT3G30390;AT4G08300;AT5G65990
GO:0009753	biological_process	response to jasmonic acid	1850	16	24893	155	0.068831	0.104731	1.38897	AT1G19570;AT1G28290;AT1G43160;AT1G71030;AT2G39730;AT3G16770;AT4G23600;AT4G26850;AT4G32940;AT4G34710;AT4G37760;AT5G02840;AT5G13930;AT5G24770;AT5G42650;AT5G67300
GO:0042546	biological_process	cell wall biogenesis	1850	10	24893	90	0.0697114	0.106003	1.49508	AT1G14720;AT1G14720;AT2G36870;AT2G36870;AT4G30270;AT4G30270;AT4G37800;AT4G37800;AT5G65730;AT5G65730
GO:0030170	molecular_function	pyridoxal phosphate binding	1850	16	24893	156	0.072155	0.109648	1.38007	AT1G17290;AT1G23310;AT1G23310;AT1G64660;AT1G72810;AT1G72810;AT3G01120;AT3G01120;AT4G13930;AT4G23600;AT4G23600;AT4G29840;AT5G11520;AT5G11520;AT5G19550;AT5G19550
GO:0005874	cellular_component	microtubule	1850	23	24893	236	0.0732549	0.111176	1.31136	AT1G04820;AT1G04820;AT1G04820;AT1G50010;AT1G50010;AT1G50010;AT1G64740;AT1G64740;AT1G69230;AT2G03680;AT2G05630;AT3G56800;AT4G14960;AT4G14960;AT4G14960;AT4G20260;AT5G12250;AT5G12250;AT5G44340;AT5G44340;AT5G62690;AT5G62690;AT5G62690
GO:0016226	biological_process	iron-sulfur cluster assembly	1850	5	24893	40	0.0732333	0.111176	1.68196	AT4G22220;AT4G22220;AT5G18400;AT5G50960;AT5G50960
GO:0019722	biological_process	calcium-mediated signaling	1850	8	24893	70	0.0739086	0.112096	1.53779	AT3G05490;AT3G16570;AT3G51920;AT3G56800;AT4G14020;AT4G15800;AT5G21274;AT5G67070
GO:0098655	biological_process	cation transmembrane transport	1850	7	24893	60	0.0750996	0.11383	1.56983	AT2G38170;AT2G38170;AT2G38170;AT2G38170;AT3G14070;AT5G15410;AT5G57940
GO:0009693	biological_process	ethylene biosynthetic process	1850	3	24893	22	0.0759947	0.114965	1.83486	AT1G02500;AT1G05010;AT1G73500
GO:0004427	molecular_function	inorganic diphosphatase activity	1850	3	24893	22	0.0759947	0.114965	1.83486	AT1G15690;AT1G15690;AT1G15690
GO:2000028	biological_process	regulation of photoperiodism, flowering	1850	3	24893	22	0.0759947	0.114965	1.83486	AT2G47700;AT3G46510;AT4G02380
GO:0008810	molecular_function	cellulase activity	1850	4	24893	31	0.0763067	0.115363	1.73622	AT1G70710;AT1G70710;AT3G57240;AT3G57260
GO:0009736	biological_process	cytokinin-activated signaling pathway	1850	8	24893	71	0.0793377	0.119869	1.51613	AT1G10470;AT1G64520;AT1G68360;AT1G78100;AT2G46310;AT3G48100;AT3G61630;AT5G62920
GO:0016655	molecular_function	oxidoreductase activity, acting on NAD(P)H, quinone or similar compound as acceptor	1850	2	24893	14	0.0805127	0.120718	1.92224	AT5G54500;ATCG00420
GO:0031463	cellular_component	Cul3-RING ubiquitin ligase complex	1850	2	24893	14	0.0805127	0.120718	1.92224	AT1G31350;AT5G20570
GO:0046907	biological_process	intracellular transport	1850	2	24893	14	0.0805127	0.120718	1.92224	AT2G30060;AT2G30060
GO:0000154	biological_process	rRNA modification	1850	2	24893	14	0.0805127	0.120718	1.92224	AT2G47420;AT2G47420
GO:0016559	biological_process	peroxisome fission	1850	2	24893	14	0.0805127	0.120718	1.92224	AT3G47430;AT3G57090
GO:0031359	cellular_component	integral component of chloroplast outer membrane	1850	2	24893	14	0.0805127	0.120718	1.92224	AT3G06510;AT5G42960
GO:0016759	molecular_function	cellulose synthase activity	1850	2	24893	14	0.0805127	0.120718	1.92224	AT1G55850;AT2G32540
GO:0003978	molecular_function	UDP-glucose 4-epimerase activity	1850	2	24893	14	0.0805127	0.120718	1.92224	AT1G63180;AT1G63180
GO:0005787	cellular_component	signal peptidase complex	1850	2	24893	14	0.0805127	0.120718	1.92224	AT2G22425;AT2G22425
GO:0042761	biological_process	very long-chain fatty acid biosynthetic process	1850	2	24893	14	0.0805127	0.120718	1.92224	AT2G31360;AT4G36830
GO:0090332	biological_process	stomatal closure	1850	2	24893	14	0.0805127	0.120718	1.92224	AT4G20260;AT5G02500
GO:0016538	molecular_function	cyclin-dependent protein serine/threonine kinase regulator activity	1850	2	24893	14	0.0805127	0.120718	1.92224	AT2G27960;AT2G27960
GO:0048366	biological_process	leaf development	1850	12	24893	114	0.0806569	0.120858	1.41639	AT1G13260;AT1G15690;AT1G64520;AT2G19760;AT2G36120;AT2G42600;AT2G46310;AT3G08640;AT3G61630;AT4G02440;AT4G29350;AT4G38630
GO:0046982	molecular_function	protein heterodimerization activity	1850	20	24893	205	0.0840616	0.125879	1.31275	AT1G08880;AT1G08880;AT1G08970;AT1G08970;AT1G09200;AT1G09200;AT1G52740;AT1G52740;AT2G18160;AT2G37470;AT2G37470;AT2G38230;AT4G27230;AT4G27230;AT5G01410;AT5G47640;AT5G47640;AT5G59870;AT5G63470;AT5G63470
GO:0009740	biological_process	gibberellic acid mediated signaling pathway	1850	8	24893	72	0.0850024	0.127208	1.49508	AT1G08970;AT1G15550;AT1G68360;AT2G01570;AT2G43060;AT5G14920;AT5G39760;AT5G63470
GO:0005985	biological_process	sucrose metabolic process	1850	4	24893	32	0.0851672	0.127374	1.68196	AT1G22710;AT1G62660;AT1G71880;AT5G20830
GO:0004176	molecular_function	ATP-dependent peptidase activity	1850	3	24893	23	0.0868203	0.129192	1.75509	AT1G06430;AT1G50250;AT2G30950
GO:0009532	cellular_component	plastid stroma	1850	3	24893	23	0.0868203	0.129192	1.75509	AT4G34740;AT5G04590;AT5G23140
GO:0042753	biological_process	positive regulation of circadian rhythm	1850	3	24893	23	0.0868203	0.129192	1.75509	AT1G80010;AT2G40080;AT3G46640
GO:0005545	molecular_function	1-phosphatidylinositol binding	1850	3	24893	23	0.0868203	0.129192	1.75509	AT2G01600;AT2G25430;AT4G32285
GO:0034976	biological_process	response to endoplasmic reticulum stress	1850	3	24893	23	0.0868203	0.129192	1.75509	AT1G01230;AT1G21750;AT1G42990
GO:0016485	biological_process	protein processing	1850	3	24893	23	0.0868203	0.129192	1.75509	AT1G08700;AT1G08700;AT3G02090
GO:0016998	biological_process	cell wall macromolecule catabolic process	1850	3	24893	23	0.0868203	0.129192	1.75509	AT2G36870;AT2G43620;AT2G43620
GO:0009056	biological_process	catabolic process	1850	3	24893	23	0.0868203	0.129192	1.75509	AT2G03550;AT3G48690;AT5G06570
GO:0010387	biological_process	COP9 signalosome assembly	1850	1	24893	7	0.0902485	0.131074	1.92224	AT1G22920
GO:0010037	biological_process	response to carbon dioxide	1850	1	24893	7	0.0902485	0.131074	1.92224	AT3G01500
GO:0000290	biological_process	deadenylation-dependent decapping of nuclear-transcribed mRNA	1850	1	24893	7	0.0902485	0.131074	1.92224	AT3G22270
GO:0000060	biological_process	protein import into nucleus, translocation	1850	1	24893	7	0.0902485	0.131074	1.92224	AT2G45660
GO:0030100	biological_process	regulation of endocytosis	1850	1	24893	7	0.0902485	0.131074	1.92224	AT3G62690
GO:0080143	biological_process	regulation of amino acid export	1850	1	24893	7	0.0902485	0.131074	1.92224	AT2G24762
GO:0000187	biological_process	activation of MAPK activity	1850	1	24893	7	0.0902485	0.131074	1.92224	AT1G73500
GO:0051568	biological_process	histone H3-K4 methylation	1850	1	24893	7	0.0902485	0.131074	1.92224	AT4G29830
GO:0007029	biological_process	endoplasmic reticulum organization	1850	1	24893	7	0.0902485	0.131074	1.92224	AT2G03820
GO:0048359	biological_process	mucilage metabolic process involved in seed coat development	1850	1	24893	7	0.0902485	0.131074	1.92224	AT5G67360
GO:0009957	biological_process	epidermal cell fate specification	1850	1	24893	7	0.0902485	0.131074	1.92224	AT5G24520
GO:0004108	molecular_function	citrate (Si)-synthase activity	1850	1	24893	7	0.0902485	0.131074	1.92224	AT2G42790
GO:0030308	biological_process	negative regulation of cell growth	1850	1	24893	7	0.0902485	0.131074	1.92224	AT5G52240
GO:0009107	biological_process	lipoate biosynthetic process	1850	1	24893	7	0.0902485	0.131074	1.92224	AT2G20860
GO:0010438	biological_process	cellular response to sulfur starvation	1850	1	24893	7	0.0902485	0.131074	1.92224	AT5G24660
GO:0001653	molecular_function	peptide receptor activity	1850	1	24893	7	0.0902485	0.131074	1.92224	AT4G38630
GO:0009800	biological_process	cinnamic acid biosynthetic process	1850	1	24893	7	0.0902485	0.131074	1.92224	AT3G53260
GO:0071219	biological_process	cellular response to molecule of bacterial origin	1850	1	24893	7	0.0902485	0.131074	1.92224	AT4G20260
GO:0006612	biological_process	protein targeting to membrane	1850	1	24893	7	0.0902485	0.131074	1.92224	AT3G11820
GO:0031314	cellular_component	extrinsic component of mitochondrial inner membrane	1850	1	24893	7	0.0902485	0.131074	1.92224	AT4G05020
GO:0009696	biological_process	salicylic acid metabolic process	1850	1	24893	7	0.0902485	0.131074	1.92224	AT2G23600
GO:0009697	biological_process	salicylic acid biosynthetic process	1850	1	24893	7	0.0902485	0.131074	1.92224	AT1G10170
GO:0030628	molecular_function	pre-mRNA 3-splice site binding	1850	1	24893	7	0.0902485	0.131074	1.92224	AT1G27650
GO:1902290	biological_process	positive regulation of defense response to oomycetes	1850	1	24893	7	0.0902485	0.131074	1.92224	AT4G14400
GO:0005319	molecular_function	lipid transporter activity	1850	1	24893	7	0.0902485	0.131074	1.92224	AT3G51600
GO:0009898	cellular_component	cytoplasmic side of plasma membrane	1850	1	24893	7	0.0902485	0.131074	1.92224	AT5G58070
GO:0070696	molecular_function	transmembrane receptor protein serine/threonine kinase binding	1850	1	24893	7	0.0902485	0.131074	1.92224	AT3G46510
GO:0044375	biological_process	regulation of peroxisome size	1850	1	24893	7	0.0902485	0.131074	1.92224	AT3G47430
GO:0009001	molecular_function	serine O-acetyltransferase activity	1850	1	24893	7	0.0902485	0.131074	1.92224	AT3G13110
GO:1902183	biological_process	regulation of shoot apical meristem development	1850	1	24893	7	0.0902485	0.131074	1.92224	AT5G65000
GO:0051085	biological_process	chaperone mediated protein folding requiring cofactor	1850	1	24893	7	0.0902485	0.131074	1.92224	AT1G23100
GO:0019375	biological_process	galactolipid biosynthetic process	1850	1	24893	7	0.0902485	0.131074	1.92224	AT1G12640
GO:0004708	molecular_function	MAP kinase kinase activity	1850	1	24893	7	0.0902485	0.131074	1.92224	AT1G73500
GO:0034052	biological_process	positive regulation of plant-type hypersensitive response	1850	1	24893	7	0.0902485	0.131074	1.92224	AT1G47370
GO:0018685	molecular_function	alkane 1-monooxygenase activity	1850	1	24893	7	0.0902485	0.131074	1.92224	AT2G45970
GO:0030134	cellular_component	ER to Golgi transport vesicle	1850	1	24893	7	0.0902485	0.131074	1.92224	AT1G21900
GO:0047617	molecular_function	acyl-CoA hydrolase activity	1850	1	24893	7	0.0902485	0.131074	1.92224	AT3G61200
GO:0000447	biological_process	endonucleolytic cleavage in ITS1 to separate SSU-rRNA from 5.8S rRNA and LSU-rRNA from tricistronic rRNA transcript (SSU-rRNA, 5.8S rRNA, LSU-rRNA)	1850	1	24893	7	0.0902485	0.131074	1.92224	AT1G72370
GO:0070628	molecular_function	proteasome binding	1850	1	24893	7	0.0902485	0.131074	1.92224	AT5G38470
GO:0005635	cellular_component	nuclear envelope	1850	8	24893	73	0.0909026	0.131943	1.47459	AT1G27310;AT1G27970;AT1G65820;AT2G30050;AT3G09840;AT5G04990;AT5G20020;AT5G47120
GO:0033612	molecular_function	receptor serine/threonine kinase binding	1850	4	24893	33	0.094542	0.137141	1.63099	AT3G24770;AT3G49670;AT5G48380;AT5G65700
GO:0000956	biological_process	nuclear-transcribed mRNA catabolic process	1850	2	24893	15	0.0952953	0.13739	1.79409	AT1G76860;AT1G76860
GO:0072593	biological_process	reactive oxygen species metabolic process	1850	2	24893	15	0.0952953	0.13739	1.79409	AT2G30950;AT3G49120
GO:0046470	biological_process	phosphatidylcholine metabolic process	1850	2	24893	15	0.0952953	0.13739	1.79409	AT3G15730;AT3G15730
GO:0006450	biological_process	regulation of translational fidelity	1850	2	24893	15	0.0952953	0.13739	1.79409	AT1G09620;AT4G16510
GO:0030968	biological_process	endoplasmic reticulum unfolded protein response	1850	2	24893	15	0.0952953	0.13739	1.79409	AT1G27350;AT1G42990
GO:0006536	biological_process	glutamate metabolic process	1850	2	24893	15	0.0952953	0.13739	1.79409	AT5G11520;AT5G19550
GO:0005384	molecular_function	manganese ion transmembrane transporter activity	1850	2	24893	15	0.0952953	0.13739	1.79409	AT1G76800;AT3G14070
GO:0006626	biological_process	protein targeting to mitochondrion	1850	2	24893	15	0.0952953	0.13739	1.79409	AT1G17530;AT5G43970
GO:0000989	molecular_function	transcription factor activity, transcription factor binding	1850	2	24893	15	0.0952953	0.13739	1.79409	AT2G01570;AT2G31380
GO:0008361	biological_process	regulation of cell size	1850	2	24893	15	0.0952953	0.13739	1.79409	AT1G66740;AT2G05520
GO:0048767	biological_process	root hair elongation	1850	5	24893	43	0.0967055	0.139254	1.56461	AT3G18780;AT4G05530;AT4G14430;AT4G38630;AT5G09810
GO:0008324	molecular_function	cation transmembrane transporter activity	1850	5	24893	43	0.0967055	0.139254	1.56461	AT2G38170;AT2G38170;AT2G38170;AT2G38170;AT3G14070
GO:0006995	biological_process	cellular response to nitrogen starvation	1850	3	24893	24	0.0983458	0.141271	1.68196	AT1G20620;AT1G79600;AT4G35090
GO:0002237	biological_process	response to molecule of bacterial origin	1850	3	24893	24	0.0983458	0.141271	1.68196	AT1G79550;AT1G80460;AT5G18520
GO:0000470	biological_process	maturation of LSU-rRNA	1850	3	24893	24	0.0983458	0.141271	1.68196	AT2G27530;AT4G22380;AT5G20160
GO:0030131	cellular_component	clathrin adaptor complex	1850	3	24893	24	0.0983458	0.141271	1.68196	AT4G11380;AT4G11380;AT4G11380
GO:0009058	biological_process	biosynthetic process	1850	17	24893	175	0.100573	0.144383	1.30712	AT1G17290;AT1G23310;AT1G23310;AT3G57010;AT3G57010;AT3G57020;AT3G57020;AT3G57030;AT4G23600;AT4G23600;AT4G34650;AT5G11520;AT5G11520;AT5G13930;AT5G13930;AT5G19550;AT5G19550
GO:0000272	biological_process	polysaccharide catabolic process	1850	6	24893	54	0.103675	0.148745	1.49508	AT1G09340;AT1G70710;AT1G70710;AT2G43620;AT3G23920;AT3G23920
GO:0005852	cellular_component	eukaryotic translation initiation factor 3 complex	1850	4	24893	34	0.104418	0.149721	1.58302	AT2G46290;AT3G11400;AT3G11400;AT5G44320
GO:0005506	molecular_function	iron ion binding	1850	41	24893	463	0.104628	0.149931	1.19154	AT1G11680;AT1G11680;AT1G16410;AT1G54500;AT1G64900;AT1G64950;AT2G22330;AT2G22330;AT2G29090;AT2G30490;AT2G30490;AT2G31350;AT2G34490;AT2G34490;AT2G40890;AT2G40890;AT2G45970;AT3G20100;AT3G48310;AT3G48320;AT3G61880;AT3G61880;AT3G61880;AT4G12110;AT4G12110;AT4G13770;AT4G13770;AT4G22220;AT4G22220;AT4G25700;AT4G31500;AT4G31500;AT4G37320;AT4G37400;AT5G18900;AT5G25120;AT5G36220;AT5G42650;AT5G44620;AT5G57800…
GO:0009723	biological_process	response to ethylene	1850	11	24893	108	0.104945	0.150294	1.37049	AT1G71030;AT2G05520;AT3G15210;AT3G16770;AT4G02380;AT4G32940;AT5G02840;AT5G24520;AT5G25350;AT5G40770;AT5G67300
GO:0046873	molecular_function	metal ion transmembrane transporter activity	1850	5	24893	44	0.105321	0.150741	1.52905	AT1G55910;AT3G08650;AT3G08650;AT3G58970;AT3G58970
GO:0061630	molecular_function	ubiquitin protein ligase activity	1850	29	24893	319	0.109117	0.156079	1.22324	AT1G14400;AT1G15100;AT1G19740;AT1G22500;AT1G49230;AT1G75460;AT2G02760;AT2G15580;AT2G17450;AT2G37580;AT2G39720;AT2G40830;AT3G05200;AT3G10910;AT3G11110;AT3G48030;AT3G57870;AT3G60080;AT3G62690;AT4G11360;AT4G17245;AT4G27030;AT4G35480;AT5G01880;AT5G10380;AT5G17600;AT5G47610;AT5G59550;AT5G63760
GO:0007030	biological_process	Golgi organization	1850	3	24893	25	0.11054	0.157924	1.61468	AT1G78900;AT4G04210;AT4G15410
GO:0009814	biological_process	defense response, incompatible interaction	1850	3	24893	25	0.11054	0.157924	1.61468	AT3G05200;AT4G26750;AT4G37000
GO:0010075	biological_process	regulation of meristem growth	1850	2	24893	16	0.111086	0.15794	1.68196	AT3G49670;AT5G65700
GO:0015030	cellular_component	Cajal body	1850	2	24893	16	0.111086	0.15794	1.68196	AT4G20440;AT5G52470
GO:0070290	molecular_function	N-acylphosphatidylethanolamine-specific phospholipase D activity	1850	2	24893	16	0.111086	0.15794	1.68196	AT3G15730;AT3G15730
GO:0010598	cellular_component	NAD(P)H dehydrogenase complex (plastoquinone)	1850	2	24893	16	0.111086	0.15794	1.68196	AT2G01590;AT4G23890
GO:0008271	molecular_function	secondary active sulfate transmembrane transporter activity	1850	2	24893	16	0.111086	0.15794	1.68196	AT3G51895;AT3G51895
GO:0005978	biological_process	glycogen biosynthetic process	1850	2	24893	16	0.111086	0.15794	1.68196	AT1G23190;AT1G70730
GO:0071421	biological_process	manganese ion transmembrane transport	1850	2	24893	16	0.111086	0.15794	1.68196	AT1G76800;AT3G14070
GO:0004630	molecular_function	phospholipase D activity	1850	2	24893	16	0.111086	0.15794	1.68196	AT3G15730;AT3G15730
GO:0010017	biological_process	red or far-red light signaling pathway	1850	6	24893	55	0.111611	0.158591	1.46789	AT1G10470;AT1G22920;AT2G40080;AT2G42540;AT4G02440;AT5G15960
GO:0010309	molecular_function	acireductone dioxygenase [iron(II)-requiring] activity	1850	1	24893	8	0.114572	0.159631	1.68196	AT5G43850
GO:0005254	molecular_function	chloride channel activity	1850	1	24893	8	0.114572	0.159631	1.68196	AT3G27170
GO:0010190	biological_process	cytochrome b6f complex assembly	1850	1	24893	8	0.114572	0.159631	1.68196	AT4G37200
GO:0010508	biological_process	positive regulation of autophagy	1850	1	24893	8	0.114572	0.159631	1.68196	AT3G62770
GO:0007021	biological_process	tubulin complex assembly	1850	1	24893	8	0.114572	0.159631	1.68196	AT4G39920
GO:0045430	molecular_function	chalcone isomerase activity	1850	1	24893	8	0.114572	0.159631	1.68196	AT3G55120
GO:0009916	molecular_function	alternative oxidase activity	1850	1	24893	8	0.114572	0.159631	1.68196	AT3G22370
GO:0009643	biological_process	photosynthetic acclimation	1850	1	24893	8	0.114572	0.159631	1.68196	AT5G59820
GO:0010358	biological_process	leaf shaping	1850	1	24893	8	0.114572	0.159631	1.68196	AT3G15730
GO:0004416	molecular_function	hydroxyacylglutathione hydrolase activity	1850	1	24893	8	0.114572	0.159631	1.68196	AT2G31350
GO:0060548	biological_process	negative regulation of cell death	1850	1	24893	8	0.114572	0.159631	1.68196	AT5G48380
GO:0010439	biological_process	regulation of glucosinolate biosynthetic process	1850	1	24893	8	0.114572	0.159631	1.68196	AT2G25450
GO:0048827	biological_process	phyllome development	1850	1	24893	8	0.114572	0.159631	1.68196	AT4G29040
GO:1900864	biological_process	mitochondrial RNA modification	1850	1	24893	8	0.114572	0.159631	1.68196	AT4G20020
GO:0016471	cellular_component	vacuolar proton-transporting V-type ATPase complex	1850	1	24893	8	0.114572	0.159631	1.68196	AT4G39080
GO:0009840	cellular_component	chloroplastic endopeptidase Clp complex	1850	1	24893	8	0.114572	0.159631	1.68196	AT5G23140
GO:0016123	biological_process	xanthophyll biosynthetic process	1850	1	24893	8	0.114572	0.159631	1.68196	AT4G25700
GO:0010555	biological_process	response to mannitol	1850	1	24893	8	0.114572	0.159631	1.68196	AT5G20830
GO:0019825	molecular_function	oxygen binding	1850	1	24893	8	0.114572	0.159631	1.68196	AT5G42650
GO:0016554	biological_process	cytidine to uridine editing	1850	1	24893	8	0.114572	0.159631	1.68196	AT3G15000
GO:0009920	biological_process	cell plate formation involved in plant-type cell wall biogenesis	1850	1	24893	8	0.114572	0.159631	1.68196	AT1G04750
GO:0010942	biological_process	positive regulation of cell death	1850	1	24893	8	0.114572	0.159631	1.68196	AT3G52430
GO:0010019	biological_process	chloroplast-nucleus signaling pathway	1850	1	24893	8	0.114572	0.159631	1.68196	AT3G59400
GO:0005504	molecular_function	fatty acid binding	1850	1	24893	8	0.114572	0.159631	1.68196	AT3G55120
GO:0034975	biological_process	protein folding in endoplasmic reticulum	1850	1	24893	8	0.114572	0.159631	1.68196	AT3G04830
GO:0006275	biological_process	regulation of DNA replication	1850	1	24893	8	0.114572	0.159631	1.68196	AT5G04590
GO:0015711	biological_process	organic anion transport	1850	1	24893	8	0.114572	0.159631	1.68196	AT1G79410
GO:0034707	cellular_component	chloride channel complex	1850	1	24893	8	0.114572	0.159631	1.68196	AT3G27170
GO:0006624	biological_process	vacuolar protein processing	1850	1	24893	8	0.114572	0.159631	1.68196	AT4G32940
GO:0008081	molecular_function	phosphoric diester hydrolase activity	1850	5	24893	45	0.11432	0.159631	1.49508	AT1G66970;AT1G66970;AT1G66970;AT3G02040;AT4G34920
GO:0016872	molecular_function	intramolecular lyase activity	1850	1	24893	8	0.114572	0.159631	1.68196	AT3G55120
GO:0006986	biological_process	response to unfolded protein	1850	1	24893	8	0.114572	0.159631	1.68196	AT1G23100
GO:0071006	cellular_component	U2-type catalytic step 1 spliceosome	1850	1	24893	8	0.114572	0.159631	1.68196	AT1G07360
GO:0031902	cellular_component	late endosome membrane	1850	7	24893	66	0.115125	0.160307	1.42712	AT1G20110;AT3G18820;AT3G49870;AT4G32150;AT5G45130;AT5G52050;AT5G67560
GO:0010118	biological_process	stomatal movement	1850	3	24893	26	0.123368	0.17118	1.55258	AT1G09780;AT3G08590;AT4G32150
GO:0005685	cellular_component	U1 snRNP	1850	3	24893	26	0.123368	0.17118	1.55258	AT3G62840;AT4G20440;AT5G44500
GO:0008061	molecular_function	chitin binding	1850	3	24893	26	0.123368	0.17118	1.55258	AT2G17120;AT2G43620;AT2G43620
GO:0010008	cellular_component	endosome membrane	1850	10	24893	100	0.12313	0.17118	1.34557	AT1G04260;AT1G15690;AT1G73030;AT2G38360;AT3G14070;AT3G18820;AT3G56110;AT4G26750;AT5G45130;AT5G52240
GO:0030276	molecular_function	clathrin binding	1850	3	24893	26	0.123368	0.17118	1.55258	AT2G01600;AT2G25430;AT4G32285
GO:0048268	biological_process	clathrin coat assembly	1850	3	24893	26	0.123368	0.17118	1.55258	AT2G01600;AT2G25430;AT4G32285
GO:0005686	cellular_component	U2 snRNP	1850	4	24893	36	0.125611	0.173884	1.49508	AT3G62840;AT4G20440;AT5G12190;AT5G44500
GO:0051087	molecular_function	chaperone binding	1850	4	24893	36	0.125611	0.173884	1.49508	AT1G23100;AT3G51780;AT5G07220;AT5G27280
GO:0030136	cellular_component	clathrin-coated vesicle	1850	4	24893	36	0.125611	0.173884	1.49508	AT2G01600;AT2G25430;AT3G15730;AT4G32285
GO:0006635	biological_process	fatty acid beta-oxidation	1850	4	24893	36	0.125611	0.173884	1.49508	AT2G33150;AT2G42790;AT3G06860;AT4G14430
GO:0042803	molecular_function	protein homodimerization activity	1850	17	24893	181	0.126627	0.175188	1.26379	AT1G35720;AT1G45474;AT1G77120;AT2G38310;AT2G40080;AT2G42210;AT3G22850;AT3G26650;AT4G16690;AT4G26750;AT5G01410;AT5G19140;AT5G24020;AT5G39760;AT5G50960;AT5G54770;AT5G65010
GO:0045273	cellular_component	respiratory chain complex II	1850	2	24893	17	0.127792	0.175566	1.58302	AT2G46505;AT3G47833
GO:0032147	biological_process	activation of protein kinase activity	1850	2	24893	17	0.127792	0.175566	1.58302	AT1G73500;AT5G47700
GO:0030148	biological_process	sphingolipid biosynthetic process	1850	2	24893	17	0.127792	0.175566	1.58302	AT1G01230;AT3G61580
GO:0005765	cellular_component	lysosomal membrane	1850	2	24893	17	0.127792	0.175566	1.58302	AT3G49870;AT5G67560
GO:0005578	cellular_component	proteinaceous extracellular matrix	1850	2	24893	17	0.127792	0.175566	1.58302	AT2G05380;AT2G05520
GO:0009415	biological_process	response to water	1850	2	24893	17	0.127792	0.175566	1.58302	AT3G50970;AT3G50970
GO:0005381	molecular_function	iron ion transmembrane transporter activity	1850	2	24893	17	0.127792	0.175566	1.58302	AT1G76800;AT2G30160
GO:0042335	biological_process	cuticle development	1850	2	24893	17	0.127792	0.175566	1.58302	AT4G00730;AT5G57800
GO:0006821	biological_process	chloride transport	1850	2	24893	17	0.127792	0.175566	1.58302	AT3G27170;AT3G27170
GO:0006241	biological_process	CTP biosynthetic process	1850	2	24893	17	0.127792	0.175566	1.58302	AT4G11010;AT4G11010
GO:0004864	molecular_function	protein phosphatase inhibitor activity	1850	2	24893	17	0.127792	0.175566	1.58302	AT2G38310;AT5G64130
GO:0034755	biological_process	iron ion transmembrane transport	1850	2	24893	17	0.127792	0.175566	1.58302	AT1G76800;AT2G30160
GO:0016760	molecular_function	cellulose synthase (UDP-forming) activity	1850	5	24893	47	0.133428	0.183202	1.43145	AT1G55850;AT1G55850;AT2G32540;AT2G32540;AT3G02230
GO:0006952	biological_process	defense response	1850	83	24893	1002	0.134049	0.183948	1.11459	AT1G02930;AT1G05010;AT1G10170;AT1G19570;AT1G23130;AT1G24020;AT1G32860;AT1G43160;AT1G50640;AT1G65930;AT1G66100;AT1G70830;AT1G70830;AT1G70830;AT1G70830;AT1G70830;AT1G75040;AT1G77630;AT1G80460;AT1G80820;AT2G02100;AT2G02100;AT2G02120;AT2G02120;AT2G02130;AT2G02130;AT2G03440;AT2G03760;AT2G17120;AT2G17265;AT2G21660;AT2G22330;AT2G25110;AT2G30860;AT2G35960;AT2G43535;AT2G43535;AT2G43550;AT2G43620;AT2G47730…
GO:0016747	molecular_function	transferase activity, transferring acyl groups other than amino-acyl groups	1850	16	24893	171	0.134906	0.185016	1.25901	AT1G01120;AT1G01120;AT1G07720;AT1G07720;AT1G19440;AT2G16280;AT2G26640;AT2G26640;AT2G33150;AT2G33150;AT2G39980;AT3G29670;AT5G13930;AT5G13930;AT5G39090;AT5G48930
GO:0004252	molecular_function	serine-type endopeptidase activity	1850	14	24893	148	0.136711	0.187196	1.27283	AT1G71950;AT3G07950;AT3G07950;AT3G14067;AT3G14240;AT4G34980;AT4G34980;AT5G07250;AT5G07250;AT5G23140;AT5G23140;AT5G59130;AT5G59130;AT5G67360
GO:0008374	molecular_function	O-acyltransferase activity	1850	3	24893	27	0.136794	0.187196	1.49508	AT1G27480;AT5G13640;AT5G13640
GO:0009910	biological_process	negative regulation of flower development	1850	4	24893	37	0.136892	0.187196	1.45467	AT1G13260;AT2G20570;AT4G29830;AT5G44190
GO:0007267	biological_process	cell-cell signaling	1850	4	24893	37	0.136892	0.187196	1.45467	AT3G05490;AT3G16570;AT4G15800;AT5G67070
GO:0006406	biological_process	mRNA export from nucleus	1850	3	24893	27	0.136794	0.187196	1.49508	AT2G21660;AT5G45010;AT5G45010
GO:0010077	biological_process	maintenance of inflorescence meristem identity	1850	1	24893	9	0.140306	0.188591	1.49508	AT2G45660
GO:0000210	molecular_function	NAD+ diphosphatase activity	1850	1	24893	9	0.140306	0.188591	1.49508	AT1G68760
GO:0004792	molecular_function	thiosulfate sulfurtransferase activity	1850	1	24893	9	0.140306	0.188591	1.49508	AT5G66040
GO:0017070	molecular_function	U6 snRNA binding	1850	1	24893	9	0.140306	0.188591	1.49508	AT1G07360
GO:0010199	biological_process	organ boundary specification between lateral organs and the meristem	1850	1	24893	9	0.140306	0.188591	1.49508	AT2G31160
GO:0004832	molecular_function	valine-tRNA ligase activity	1850	1	24893	9	0.140306	0.188591	1.49508	AT1G09620
GO:0005684	cellular_component	U2-type spliceosomal complex	1850	1	24893	9	0.140306	0.188591	1.49508	AT5G12190
GO:0005688	cellular_component	U6 snRNP	1850	1	24893	9	0.140306	0.188591	1.49508	AT1G76860
GO:0006955	biological_process	immune response	1850	1	24893	9	0.140306	0.188591	1.49508	AT1G77630
GO:0044390	molecular_function	ubiquitin-like protein conjugating enzyme binding	1850	1	24893	9	0.140306	0.188591	1.49508	AT4G27470
GO:0004029	molecular_function	aldehyde dehydrogenase (NAD) activity	1850	1	24893	9	0.140306	0.188591	1.49508	AT1G23800
GO:0009955	biological_process	adaxial/abaxial pattern specification	1850	1	24893	9	0.140306	0.188591	1.49508	AT2G27530
GO:0010005	cellular_component	cortical microtubule, transverse to long axis	1850	1	24893	9	0.140306	0.188591	1.49508	AT2G03680
GO:0033617	biological_process	mitochondrial respiratory chain complex IV assembly	1850	1	24893	9	0.140306	0.188591	1.49508	AT5G27760
GO:0071712	biological_process	ER-associated misfolded protein catabolic process	1850	1	24893	9	0.140306	0.188591	1.49508	AT4G27470
GO:0034389	biological_process	lipid particle organization	1850	1	24893	9	0.140306	0.188591	1.49508	AT3G05500
GO:0009845	biological_process	seed germination	1850	7	24893	69	0.13871	0.188591	1.36507	AT1G09970;AT1G18080;AT1G71750;AT3G15730;AT4G13850;AT5G09810;AT5G13200
GO:0032586	cellular_component	protein storage vacuole membrane	1850	1	24893	9	0.140306	0.188591	1.49508	AT1G09070
GO:0007389	biological_process	pattern specification process	1850	1	24893	9	0.140306	0.188591	1.49508	AT1G20330
GO:0016593	cellular_component	Cdc73/Paf1 complex	1850	1	24893	9	0.140306	0.188591	1.49508	AT4G29830
GO:0045292	biological_process	mRNA cis splicing, via spliceosome	1850	1	24893	9	0.140306	0.188591	1.49508	AT5G62640
GO:0090447	molecular_function	glycerol-3-phosphate 2-O-acyltransferase activity	1850	1	24893	9	0.140306	0.188591	1.49508	AT1G01610
GO:0000786	cellular_component	nucleosome	1850	11	24893	114	0.140115	0.188591	1.29835	AT1G08880;AT1G08880;AT1G09200;AT1G09200;AT1G52740;AT1G52740;AT2G37470;AT2G37470;AT4G27230;AT4G27230;AT5G59870
GO:0009938	biological_process	negative regulation of gibberellic acid mediated signaling pathway	1850	1	24893	9	0.140306	0.188591	1.49508	AT2G01570
GO:0006438	biological_process	valyl-tRNA aminoacylation	1850	1	24893	9	0.140306	0.188591	1.49508	AT1G09620
GO:0045926	biological_process	negative regulation of growth	1850	1	24893	9	0.140306	0.188591	1.49508	AT3G16570
GO:0004866	molecular_function	endopeptidase inhibitor activity	1850	1	24893	9	0.140306	0.188591	1.49508	AT1G71950
GO:0016458	biological_process	gene silencing	1850	1	24893	9	0.140306	0.188591	1.49508	AT3G02470
GO:0016531	molecular_function	copper chaperone activity	1850	1	24893	9	0.140306	0.188591	1.49508	AT3G56240
GO:0006405	biological_process	RNA export from nucleus	1850	1	24893	9	0.140306	0.188591	1.49508	AT2G30060
GO:0000166	molecular_function	nucleotide binding	1850	234	24893	2962	0.141992	0.190749	1.06301	AT1G02500;AT1G02500;AT1G04820;AT1G04820;AT1G04820;AT1G06430;AT1G07920;AT1G07920;AT1G07920;AT1G07920;AT1G07920;AT1G07930;AT1G07930;AT1G07930;AT1G07930;AT1G07930;AT1G07940;AT1G07940;AT1G07940;AT1G07940;AT1G07940;AT1G09620;AT1G09750;AT1G14400;AT1G14400;AT1G15500;AT1G15500;AT1G17160;AT1G17160;AT1G21250;AT1G23490;AT1G23490;AT1G23490;AT1G29900;AT1G49240;AT1G49240;AT1G50010;AT1G50010;AT1G50010;AT1G50250…
GO:1900150	biological_process	regulation of defense response to fungus	1850	2	24893	18	0.14532	0.194226	1.49508	AT4G02380;AT4G14400
GO:0009718	biological_process	anthocyanin-containing compound biosynthetic process	1850	2	24893	18	0.14532	0.194226	1.49508	AT1G71030;AT3G21560
GO:0098656	biological_process	anion transmembrane transport	1850	2	24893	18	0.14532	0.194226	1.49508	AT3G01280;AT3G01280
GO:0006189	biological_process	de novo IMP biosynthetic process	1850	2	24893	18	0.14532	0.194226	1.49508	AT4G34740;AT4G34740
GO:1904823	biological_process	purine nucleobase transmembrane transport	1850	2	24893	18	0.14532	0.194226	1.49508	AT1G28230;AT4G18210
GO:0005345	molecular_function	purine nucleobase transmembrane transporter activity	1850	2	24893	18	0.14532	0.194226	1.49508	AT1G28230;AT4G18210
GO:0005544	molecular_function	calcium-dependent phospholipid binding	1850	2	24893	18	0.14532	0.194226	1.49508	AT1G35720;AT1G35720
GO:0006545	biological_process	glycine biosynthetic process	1850	2	24893	18	0.14532	0.194226	1.49508	AT1G23310;AT4G13930
GO:0006863	biological_process	purine nucleobase transport	1850	2	24893	18	0.14532	0.194226	1.49508	AT1G28230;AT4G18210
GO:0003333	biological_process	amino acid transmembrane transport	1850	7	24893	70	0.147072	0.196456	1.34557	AT1G25530;AT1G44800;AT2G01170;AT2G01170;AT3G30390;AT4G08300;AT5G65990
GO:0009816	biological_process	defense response to bacterium, incompatible interaction	1850	4	24893	38	0.148601	0.198386	1.41639	AT3G05200;AT3G52430;AT4G14400;AT5G06320
GO:0019843	molecular_function	rRNA binding	1850	15	24893	162	0.14928	0.199181	1.2459	AT1G09340;AT1G34030;AT1G48350;AT2G43030;AT3G54210;AT3G63140;AT4G18730;AT4G35490;AT5G13510;AT5G14320;AT5G15200;AT5G15200;AT5G15200;AT5G17870;AT5G45775
GO:0010197	biological_process	polar nucleus fusion	1850	3	24893	28	0.150776	0.201062	1.44168	AT2G20585;AT4G14040;AT4G37890
GO:0006457	biological_process	protein folding	1850	19	24893	210	0.151809	0.202326	1.21742	AT1G13690;AT1G21750;AT1G23100;AT2G16600;AT2G16600;AT3G56070;AT3G56070;AT4G34870;AT4G34870;AT4G37910;AT4G37910;AT4G38740;AT4G38740;AT4G39920;AT5G23290;AT5G23290;AT5G27280;AT5G35100;AT5G42980
GO:0009742	biological_process	brassinosteroid mediated signaling pathway	1850	8	24893	82	0.154302	0.205417	1.31275	AT1G22300;AT1G78300;AT2G43060;AT3G16570;AT4G38740;AT5G10450;AT5G26230;AT5G65430
GO:0045735	molecular_function	nutrient reservoir activity	1850	8	24893	82	0.154302	0.205417	1.31275	AT1G07750;AT1G09560;AT3G10080;AT3G10080;AT3G10080;AT4G39080;AT5G24770;AT5G58070
GO:0005819	cellular_component	spindle	1850	7	24893	71	0.155673	0.207126	1.32662	AT1G75950;AT2G03680;AT2G19760;AT3G09840;AT3G49870;AT3G51260;AT5G67560
GO:0009707	cellular_component	chloroplast outer membrane	1850	6	24893	60	0.155811	0.207193	1.34557	AT2G42210;AT3G06510;AT3G52230;AT4G12470;AT4G12480;AT5G42960
GO:0016705	molecular_function	oxidoreductase activity, acting on paired donors, with incorporation or reduction of molecular oxygen	1850	32	24893	370	0.158628	0.21082	1.16373	AT1G11680;AT1G11680;AT1G16410;AT1G64900;AT1G64950;AT2G22330;AT2G22330;AT2G29090;AT2G30490;AT2G30490;AT2G34490;AT2G34490;AT2G40890;AT2G40890;AT2G45970;AT3G20100;AT3G48310;AT3G48320;AT3G61880;AT3G61880;AT3G61880;AT4G13770;AT4G13770;AT4G31500;AT4G31500;AT4G37320;AT4G37400;AT5G18900;AT5G25120;AT5G36220;AT5G42650;AT5G44620
GO:0052689	molecular_function	carboxylic ester hydrolase activity	1850	4	24893	39	0.160716	0.213355	1.38007	AT2G03550;AT3G48690;AT4G16690;AT5G06570
GO:0006464	biological_process	cellular protein modification process	1850	4	24893	39	0.160716	0.213355	1.38007	AT2G30110;AT2G30110;AT4G05320;AT5G07460
GO:0015116	molecular_function	sulfate transmembrane transporter activity	1850	2	24893	19	0.163575	0.2163	1.41639	AT3G51895;AT3G51895
GO:1902358	biological_process	sulfate transmembrane transport	1850	2	24893	19	0.163575	0.2163	1.41639	AT3G51895;AT3G51895
GO:0008308	molecular_function	voltage-gated anion channel activity	1850	2	24893	19	0.163575	0.2163	1.41639	AT3G01280;AT3G01280
GO:0046912	molecular_function	transferase activity, transferring acyl groups, acyl groups converted into alkyl on transfer	1850	2	24893	19	0.163575	0.2163	1.41639	AT2G42790;AT2G42790
GO:0010020	biological_process	chloroplast fission	1850	2	24893	19	0.163575	0.2163	1.41639	AT3G07430;AT5G24020
GO:0010025	biological_process	wax biosynthetic process	1850	2	24893	19	0.163575	0.2163	1.41639	AT1G01120;AT5G57800
GO:0009098	biological_process	leucine biosynthetic process	1850	2	24893	19	0.163575	0.2163	1.41639	AT2G43090;AT3G58990
GO:1900425	biological_process	negative regulation of defense response to bacterium	1850	1	24893	10	0.167107	0.217922	1.34557	AT1G51090
GO:0015114	molecular_function	phosphate ion transmembrane transporter activity	1850	1	24893	10	0.167107	0.217922	1.34557	AT5G14040
GO:0045040	biological_process	protein import into mitochondrial outer membrane	1850	1	24893	10	0.167107	0.217922	1.34557	AT5G43970
GO:0016192	biological_process	vesicle-mediated transport	1850	25	24893	286	0.166997	0.217922	1.1762	AT1G04260;AT1G04750;AT1G04750;AT1G21900;AT1G23490;AT1G23490;AT1G56330;AT1G56330;AT1G70490;AT1G70490;AT2G30050;AT2G38360;AT3G01340;AT3G11820;AT3G11820;AT3G56110;AT3G62560;AT4G02080;AT4G02080;AT4G11380;AT4G11380;AT4G11380;AT4G26750;AT4G32150;AT4G32150
GO:0009835	biological_process	fruit ripening	1850	1	24893	10	0.167107	0.217922	1.34557	AT1G05010
GO:0032880	biological_process	regulation of protein localization	1850	1	24893	10	0.167107	0.217922	1.34557	AT5G24520
GO:0009646	biological_process	response to absence of light	1850	3	24893	29	0.165273	0.217922	1.39197	AT4G02380;AT5G20230;AT5G65010
GO:0035265	biological_process	organ growth	1850	1	24893	10	0.167107	0.217922	1.34557	AT1G22270
GO:0005534	molecular_function	galactose binding	1850	1	24893	10	0.167107	0.217922	1.34557	AT2G42540
GO:0030307	biological_process	positive regulation of cell growth	1850	1	24893	10	0.167107	0.217922	1.34557	AT3G20470
GO:0010161	biological_process	red light signaling pathway	1850	1	24893	10	0.167107	0.217922	1.34557	AT2G24790
GO:0048825	biological_process	cotyledon development	1850	3	24893	29	0.165273	0.217922	1.39197	AT1G64520;AT2G46310;AT3G61630
GO:0045324	biological_process	late endosome to vacuole transport	1850	1	24893	10	0.167107	0.217922	1.34557	AT3G18820
GO:0052725	molecular_function	inositol-1,3,4-trisphosphate 6-kinase activity	1850	1	24893	10	0.167107	0.217922	1.34557	AT5G61760
GO:0051260	biological_process	protein homooligomerization	1850	3	24893	29	0.165273	0.217922	1.39197	AT1G21460;AT2G42540;AT5G04990
GO:0005771	cellular_component	multivesicular body	1850	1	24893	10	0.167107	0.217922	1.34557	AT4G26750
GO:0040029	biological_process	regulation of gene expression, epigenetic	1850	1	24893	10	0.167107	0.217922	1.34557	AT4G13520
GO:0048564	biological_process	photosystem I assembly	1850	1	24893	10	0.167107	0.217922	1.34557	AT2G30950
GO:0060321	biological_process	acceptance of pollen	1850	1	24893	10	0.167107	0.217922	1.34557	AT5G49830
GO:0032981	biological_process	mitochondrial respiratory chain complex I assembly	1850	1	24893	10	0.167107	0.217922	1.34557	AT4G16450
GO:0010067	biological_process	procambium histogenesis	1850	1	24893	10	0.167107	0.217922	1.34557	AT3G24770
GO:0006559	biological_process	L-phenylalanine catabolic process	1850	1	24893	10	0.167107	0.217922	1.34557	AT3G53260
GO:0009554	biological_process	megasporogenesis	1850	1	24893	10	0.167107	0.217922	1.34557	AT5G67600
GO:0019538	biological_process	protein metabolic process	1850	3	24893	29	0.165273	0.217922	1.39197	AT2G24200;AT2G24200;AT2G24200
GO:0010928	biological_process	regulation of auxin mediated signaling pathway	1850	1	24893	10	0.167107	0.217922	1.34557	AT1G27340
GO:0045893	biological_process	positive regulation of transcription, DNA-templated	1850	20	24893	226	0.171307	0.223276	1.19077	AT1G09340;AT1G43160;AT1G46768;AT1G73500;AT1G80010;AT2G20570;AT2G22430;AT2G27960;AT2G45660;AT3G16770;AT3G56290;AT3G63140;AT4G36240;AT4G36240;AT5G08050;AT5G11590;AT5G24120;AT5G24660;AT5G44190;AT5G47220
GO:0043086	biological_process	negative regulation of catalytic activity	1850	16	24893	178	0.172382	0.224552	1.2095	AT1G03680;AT1G14890;AT2G38310;AT3G02730;AT3G14310;AT3G15360;AT3G17130;AT3G47670;AT3G49220;AT3G49220;AT3G49220;AT5G16450;AT5G16450;AT5G53370;AT5G53370;AT5G64130
GO:0048511	biological_process	rhythmic process	1850	4	24893	40	0.173213	0.225263	1.34557	AT2G40080;AT3G46640;AT5G08330;AT5G57360
GO:0000462	biological_process	maturation of SSU-rRNA from tricistronic rRNA transcript (SSU-rRNA, 5.8S rRNA, LSU-rRNA)	1850	4	24893	40	0.173213	0.225263	1.34557	AT1G15440;AT2G09990;AT3G04230;AT5G18380
GO:0006541	biological_process	glutamine metabolic process	1850	4	24893	40	0.173213	0.225263	1.34557	AT1G78670;AT1G78670;AT4G34740;AT5G65010
GO:0071013	cellular_component	catalytic step 2 spliceosome	1850	5	24893	51	0.175735	0.228166	1.31918	AT1G76860;AT3G62840;AT4G20440;AT5G12190;AT5G44500
GO:0005615	cellular_component	extracellular space	1850	12	24893	131	0.175555	0.228166	1.23258	AT1G09850;AT1G47128;AT1G47710;AT1G47710;AT1G78670;AT2G27420;AT3G24770;AT4G16190;AT4G39090;AT5G09440;AT5G51550;AT5G64260
GO:0005543	molecular_function	phospholipid binding	1850	5	24893	51	0.175735	0.228166	1.31918	AT1G70800;AT1G70810;AT2G01600;AT2G25430;AT4G32285
GO:0030659	cellular_component	cytoplasmic vesicle membrane	1850	3	24893	30	0.180242	0.233761	1.34557	AT3G14070;AT4G22750;AT5G20350
GO:0009741	biological_process	response to brassinosteroid	1850	3	24893	30	0.180242	0.233761	1.34557	AT1G13260;AT3G16570;AT5G26230
GO:0022857	molecular_function	transmembrane transporter activity	1850	21	24893	240	0.180543	0.234023	1.17737	AT1G11260;AT1G11260;AT1G19450;AT1G44800;AT1G70260;AT1G76670;AT1G79410;AT2G40900;AT2G40900;AT3G18830;AT3G18830;AT3G19930;AT3G19930;AT3G20240;AT3G27020;AT4G08300;AT4G16480;AT4G16480;AT5G27350;AT5G59250;AT5G59250
GO:0043234	cellular_component	protein complex	1850	2	24893	20	0.182463	0.234836	1.34557	AT2G47400;AT3G62410
GO:0071446	biological_process	cellular response to salicylic acid stimulus	1850	2	24893	20	0.182463	0.234836	1.34557	AT4G14400;AT5G13170
GO:0009698	biological_process	phenylpropanoid metabolic process	1850	2	24893	20	0.182463	0.234836	1.34557	AT2G30490;AT3G53260
GO:0010053	biological_process	root epidermal cell differentiation	1850	2	24893	20	0.182463	0.234836	1.34557	AT3G18780;AT5G09810
GO:0006629	biological_process	lipid metabolic process	1850	54	24893	653	0.182251	0.234836	1.11272	AT1G01610;AT1G11680;AT1G11910;AT1G11910;AT1G12640;AT1G20330;AT1G27480;AT1G54580;AT1G54630;AT1G66970;AT1G66970;AT1G66970;AT1G73650;AT1G73650;AT1G73650;AT1G73650;AT1G73650;AT1G76090;AT1G76680;AT1G76680;AT2G31360;AT2G33150;AT2G34490;AT2G44620;AT3G02040;AT3G06860;AT3G12120;AT3G12120;AT3G12800;AT3G15730;AT3G15850;AT3G15850;AT3G16910;AT3G51730;AT3G52430;AT3G52430;AT3G61580;AT3G61580;AT3G63200;AT4G05530…
GO:0030552	molecular_function	cAMP binding	1850	2	24893	20	0.182463	0.234836	1.34557	AT5G15410;AT5G57940
GO:0030553	molecular_function	cGMP binding	1850	2	24893	20	0.182463	0.234836	1.34557	AT5G15410;AT5G57940
GO:0006744	biological_process	ubiquinone biosynthetic process	1850	2	24893	20	0.182463	0.234836	1.34557	AT2G30490;AT4G17650
GO:0006164	biological_process	purine nucleotide biosynthetic process	1850	2	24893	20	0.182463	0.234836	1.34557	AT4G34740;AT4G34740
GO:0071732	biological_process	cellular response to nitric oxide	1850	2	24893	20	0.182463	0.234836	1.34557	AT1G76800;AT5G04950
GO:0009785	biological_process	blue light signaling pathway	1850	2	24893	20	0.182463	0.234836	1.34557	AT4G38740;AT5G57360
GO:0030488	biological_process	tRNA methylation	1850	2	24893	20	0.182463	0.234836	1.34557	AT1G22270;AT1G78190
GO:0009639	biological_process	response to red or far red light	1850	2	24893	20	0.182463	0.234836	1.34557	AT1G15550;AT2G29090
GO:0006888	biological_process	ER to Golgi vesicle-mediated transport	1850	7	24893	74	0.182842	0.235196	1.27283	AT1G48440;AT1G56330;AT2G20930;AT3G03160;AT3G05000;AT3G17780;AT5G17190
GO:0071281	biological_process	cellular response to iron ion	1850	4	24893	41	0.186068	0.238956	1.31275	AT1G02500;AT1G76800;AT4G20260;AT5G04950
GO:0055072	biological_process	iron ion homeostasis	1850	4	24893	41	0.186068	0.238956	1.31275	AT1G20110;AT1G76800;AT2G30160;AT4G24120
GO:0009813	biological_process	flavonoid biosynthetic process	1850	4	24893	41	0.186068	0.238956	1.31275	AT2G40890;AT3G55120;AT5G13930;AT5G24530
GO:0000209	biological_process	protein polyubiquitination	1850	11	24893	121	0.18811	0.241446	1.22324	AT1G14400;AT1G19740;AT1G75460;AT2G02760;AT2G15580;AT2G39720;AT2G40830;AT3G60080;AT4G27030;AT5G59550;AT5G63760
GO:1902584	biological_process	positive regulation of response to water deprivation	1850	1	24893	11	0.194674	0.245997	1.22324	AT3G05500
GO:0035064	molecular_function	methylated histone binding	1850	1	24893	11	0.194674	0.245997	1.22324	AT5G26210
GO:0006997	biological_process	nucleus organization	1850	1	24893	11	0.194674	0.245997	1.22324	AT5G04990
GO:0004372	molecular_function	glycine hydroxymethyltransferase activity	1850	1	24893	11	0.194674	0.245997	1.22324	AT4G13930
GO:0009061	biological_process	anaerobic respiration	1850	1	24893	11	0.194674	0.245997	1.22324	AT2G36220
GO:1901002	biological_process	positive regulation of response to salt stress	1850	1	24893	11	0.194674	0.245997	1.22324	AT5G58070
GO:1902476	biological_process	chloride transmembrane transport	1850	1	24893	11	0.194674	0.245997	1.22324	AT3G27170
GO:0010044	biological_process	response to aluminum ion	1850	1	24893	11	0.194674	0.245997	1.22324	AT2G05520
GO:0018279	biological_process	protein N-linked glycosylation via asparagine	1850	1	24893	11	0.194674	0.245997	1.22324	AT1G61790
GO:0005884	cellular_component	actin filament	1850	1	24893	11	0.194674	0.245997	1.22324	AT1G64500
GO:0008143	molecular_function	poly(A) binding	1850	1	24893	11	0.194674	0.245997	1.22324	AT1G11650
GO:0009808	biological_process	lignin metabolic process	1850	1	24893	11	0.194674	0.245997	1.22324	AT2G30490
GO:0019511	biological_process	peptidyl-proline hydroxylation	1850	1	24893	11	0.194674	0.245997	1.22324	AT5G18900
GO:0019827	biological_process	stem cell population maintenance	1850	1	24893	11	0.194674	0.245997	1.22324	AT3G22270
GO:0019243	biological_process	methylglyoxal catabolic process to D-lactate via S-lactoyl-glutathione	1850	1	24893	11	0.194674	0.245997	1.22324	AT2G31350
GO:1900057	biological_process	positive regulation of leaf senescence	1850	1	24893	11	0.194674	0.245997	1.22324	AT1G04250
GO:0048441	biological_process	petal development	1850	1	24893	11	0.194674	0.245997	1.22324	AT2G31160
GO:0000974	cellular_component	Prp19 complex	1850	1	24893	11	0.194674	0.245997	1.22324	AT1G07360
GO:0000082	biological_process	G1/S transition of mitotic cell cycle	1850	1	24893	11	0.194674	0.245997	1.22324	AT2G30060
GO:0006972	biological_process	hyperosmotic response	1850	1	24893	11	0.194674	0.245997	1.22324	AT3G12490
GO:0036513	cellular_component	Derlin-1 retrotranslocation complex	1850	1	24893	11	0.194674	0.245997	1.22324	AT4G27470
GO:0043068	biological_process	positive regulation of programmed cell death	1850	1	24893	11	0.194674	0.245997	1.22324	AT5G10380
GO:0015833	biological_process	peptide transport	1850	1	24893	11	0.194674	0.245997	1.22324	AT3G54140
GO:0004620	molecular_function	phospholipase activity	1850	1	24893	11	0.194674	0.245997	1.22324	AT3G15730
GO:0009932	biological_process	cell tip growth	1850	1	24893	11	0.194674	0.245997	1.22324	AT5G20350
GO:0001558	biological_process	regulation of cell growth	1850	1	24893	11	0.194674	0.245997	1.22324	AT3G16640
GO:0006949	biological_process	syncytium formation	1850	1	24893	11	0.194674	0.245997	1.22324	AT1G26770
GO:1902074	biological_process	response to salt	1850	1	24893	11	0.194674	0.245997	1.22324	AT4G02380
GO:0009909	biological_process	regulation of flower development	1850	7	24893	75	0.192327	0.245997	1.25586	AT2G01570;AT2G24790;AT2G30140;AT2G40080;AT3G02380;AT3G21890;AT5G57660
GO:0034765	biological_process	regulation of ion transmembrane transport	1850	5	24893	53	0.1987	0.250951	1.2694	AT1G19570;AT3G27170;AT5G15410;AT5G42960;AT5G57940
GO:0002376	biological_process	immune system process	1850	4	24893	42	0.199256	0.251384	1.28149	AT1G42990;AT2G20580;AT2G21660;AT4G29040
GO:0019901	molecular_function	protein kinase binding	1850	4	24893	42	0.199256	0.251384	1.28149	AT2G27960;AT3G11410;AT3G21870;AT3G59350
GO:0019853	biological_process	L-ascorbic acid biosynthetic process	1850	2	24893	21	0.201891	0.25403	1.28149	AT4G26850;AT5G28840
GO:0009881	molecular_function	photoreceptor activity	1850	2	24893	21	0.201891	0.25403	1.28149	AT2G47590;AT5G57360
GO:0030515	molecular_function	snoRNA binding	1850	2	24893	21	0.201891	0.25403	1.28149	AT1G15440;AT5G52470
GO:0005244	molecular_function	voltage-gated ion channel activity	1850	2	24893	21	0.201891	0.25403	1.28149	AT1G19570;AT3G27170
GO:0010494	cellular_component	cytoplasmic stress granule	1850	2	24893	21	0.201891	0.25403	1.28149	AT1G47128;AT5G44260
GO:0040008	biological_process	regulation of growth	1850	11	24893	123	0.203077	0.255386	1.20335	AT1G10370;AT1G16510;AT1G29430;AT1G56150;AT2G43060;AT3G12830;AT3G61880;AT4G31500;AT4G38850;AT4G39730;AT5G60340
GO:0030247	molecular_function	polysaccharide binding	1850	10	24893	112	0.209981	0.263928	1.2014	AT1G21250;AT1G32860;AT1G69295;AT3G04010;AT3G55430;AT3G57240;AT3G57260;AT4G34480;AT5G42100;AT5G55180
GO:0009116	biological_process	nucleoside metabolic process	1850	5	24893	54	0.210579	0.264539	1.2459	AT1G17160;AT1G71750;AT1G71750;AT4G34740;AT4G34740
GO:0006890	biological_process	retrograde vesicle-mediated transport, Golgi to ER	1850	3	24893	32	0.211422	0.265457	1.26147	AT2G23310;AT3G07950;AT3G07950
GO:0005216	molecular_function	ion channel activity	1850	6	24893	66	0.217589	0.273055	1.22324	AT3G27170;AT3G27170;AT5G15410;AT5G15410;AT5G57940;AT5G57940
GO:0044550	biological_process	secondary metabolite biosynthetic process	1850	12	24893	137	0.218393	0.273919	1.1786	AT1G64900;AT1G64950;AT2G35660;AT3G20100;AT3G48310;AT3G48320;AT3G61880;AT4G37320;AT4G37400;AT5G25120;AT5G36220;AT5G44620
GO:0006839	biological_process	mitochondrial transport	1850	5	24893	55	0.222697	0.277317	1.22324	AT3G20240;AT5G01340;AT5G14040;AT5G19760;AT5G46800
GO:0045047	biological_process	protein targeting to ER	1850	1	24893	12	0.222746	0.277317	1.12131	AT2G22425
GO:0009870	biological_process	defense response signaling pathway, resistance gene-dependent	1850	1	24893	12	0.222746	0.277317	1.12131	AT5G59890
GO:0006887	biological_process	exocytosis	1850	7	24893	78	0.221944	0.277317	1.20756	AT1G04750;AT3G11820;AT4G32150;AT5G49830;AT5G49830;AT5G49830;AT5G61010
GO:0004659	molecular_function	prenyltransferase activity	1850	1	24893	12	0.222746	0.277317	1.12131	AT4G38460
GO:0034045	cellular_component	pre-autophagosomal structure membrane	1850	1	24893	12	0.222746	0.277317	1.12131	AT3G62770
GO:0043562	biological_process	cellular response to nitrogen levels	1850	1	24893	12	0.222746	0.277317	1.12131	AT3G17810
GO:0099402	biological_process	plant organ development	1850	1	24893	12	0.222746	0.277317	1.12131	AT3G02470
GO:0008272	biological_process	sulfate transport	1850	2	24893	22	0.221769	0.277317	1.22324	AT3G51895;AT3G51895
GO:0005089	molecular_function	Rho guanyl-nucleotide exchange factor activity	1850	2	24893	22	0.221769	0.277317	1.22324	AT4G38430;AT4G38430
GO:0006086	biological_process	acetyl-CoA biosynthetic process from pyruvate	1850	1	24893	12	0.222746	0.277317	1.12131	AT3G25860
GO:0043023	molecular_function	ribosomal large subunit binding	1850	1	24893	12	0.222746	0.277317	1.12131	AT2G03820
GO:0005744	cellular_component	mitochondrial inner membrane presequence translocase complex	1850	2	24893	22	0.221769	0.277317	1.22324	AT1G17530;AT2G37410
GO:0009862	biological_process	systemic acquired resistance, salicylic acid mediated signaling pathway	1850	1	24893	12	0.222746	0.277317	1.12131	AT3G52430
GO:0010311	biological_process	lateral root formation	1850	4	24893	44	0.226522	0.28187	1.22324	AT1G21410;AT3G18830;AT4G29040;AT5G56320
GO:0005905	cellular_component	coated pit	1850	3	24893	33	0.227543	0.282843	1.22324	AT2G01600;AT2G25430;AT4G32285
GO:0009555	biological_process	pollen development	1850	16	24893	187	0.227491	0.282843	1.15129	AT1G09240;AT1G09780;AT1G60870;AT1G63180;AT1G78900;AT2G01820;AT2G30490;AT3G02230;AT3G08590;AT3G53810;AT4G24960;AT4G34200;AT4G38630;AT5G04950;AT5G15650;AT5G61760
GO:0009543	cellular_component	chloroplast thylakoid lumen	1850	4	24893	45	0.240547	0.29885	1.19606	AT1G06680;AT1G12250;AT4G11010;AT5G66570
GO:0004568	molecular_function	chitinase activity	1850	2	24893	23	0.242011	0.300038	1.17006	AT2G43620;AT2G43620
GO:0006032	biological_process	chitin catabolic process	1850	2	24893	23	0.242011	0.300038	1.17006	AT2G43620;AT2G43620
GO:0006352	biological_process	DNA-templated transcription, initiation	1850	2	24893	23	0.242011	0.300038	1.17006	AT5G24120;AT5G24120
GO:0006829	biological_process	zinc II ion transport	1850	2	24893	23	0.242011	0.300038	1.17006	AT1G55910;AT3G08650
GO:0008483	molecular_function	transaminase activity	1850	9	24893	104	0.244016	0.30189	1.16443	AT1G17290;AT1G23310;AT2G13360;AT4G23600;AT4G23600;AT5G11520;AT5G11520;AT5G19550;AT5G19550
GO:0004177	molecular_function	aminopeptidase activity	1850	3	24893	34	0.24396	0.30189	1.18727	AT2G24200;AT2G24200;AT2G24200
GO:0009524	cellular_component	phragmoplast	1850	8	24893	92	0.243777	0.30189	1.17006	AT1G75950;AT2G03680;AT2G19760;AT3G09840;AT3G51260;AT3G53230;AT5G04990;AT5G49830
GO:0005262	molecular_function	calcium channel activity	1850	3	24893	34	0.24396	0.30189	1.18727	AT5G06660;AT5G15410;AT5G57940
GO:0030001	biological_process	metal ion transport	1850	14	24893	165	0.245173	0.303162	1.14169	AT1G51090;AT1G55910;AT1G71050;AT1G71050;AT3G08650;AT3G08650;AT3G56240;AT3G56240;AT3G56240;AT3G58970;AT3G58970;AT4G38580;AT4G38580;AT5G05365
GO:0010078	biological_process	maintenance of root meristem identity	1850	1	24893	13	0.251095	0.307748	1.03505	AT4G29040
GO:0005876	cellular_component	spindle microtubule	1850	1	24893	13	0.251095	0.307748	1.03505	AT2G03680
GO:0030686	cellular_component	90S preribosome	1850	1	24893	13	0.251095	0.307748	1.03505	AT1G72370
GO:0000418	cellular_component	DNA-directed RNA polymerase IV complex	1850	1	24893	13	0.251095	0.307748	1.03505	AT1G11475
GO:0005720	cellular_component	nuclear heterochromatin	1850	1	24893	13	0.251095	0.307748	1.03505	AT5G59380
GO:0000421	cellular_component	autophagosome membrane	1850	1	24893	13	0.251095	0.307748	1.03505	AT2G05630
GO:0000463	biological_process	maturation of LSU-rRNA from tricistronic rRNA transcript (SSU-rRNA, 5.8S rRNA, LSU-rRNA)	1850	1	24893	13	0.251095	0.307748	1.03505	AT3G09500
GO:0004656	molecular_function	procollagen-proline 4-dioxygenase activity	1850	1	24893	13	0.251095	0.307748	1.03505	AT5G18900
GO:0051693	biological_process	actin filament capping	1850	1	24893	13	0.251095	0.307748	1.03505	AT4G38510
GO:0046527	molecular_function	glucosyltransferase activity	1850	1	24893	13	0.251095	0.307748	1.03505	AT2G36800
GO:0004311	molecular_function	farnesyltranstransferase activity	1850	1	24893	13	0.251095	0.307748	1.03505	AT4G38460
GO:0006207	biological_process	de novo pyrimidine nucleobase biosynthetic process	1850	1	24893	13	0.251095	0.307748	1.03505	AT4G22930
GO:0010492	biological_process	maintenance of shoot apical meristem identity	1850	1	24893	13	0.251095	0.307748	1.03505	AT2G31160
GO:0010497	biological_process	plasmodesmata-mediated intercellular transport	1850	1	24893	13	0.251095	0.307748	1.03505	AT1G09560
GO:0008865	molecular_function	fructokinase activity	1850	1	24893	13	0.251095	0.307748	1.03505	AT2G31390
GO:1904264	molecular_function	ubiquitin protein ligase activity involved in ERAD pathway	1850	1	24893	13	0.251095	0.307748	1.03505	AT4G27470
GO:0045737	biological_process	positive regulation of cyclin-dependent protein serine/threonine kinase activity	1850	1	24893	13	0.251095	0.307748	1.03505	AT2G27960
GO:0061025	biological_process	membrane fusion	1850	4	24893	46	0.254798	0.312124	1.17006	AT3G11820;AT4G04210;AT4G15410;AT4G32150
GO:0000027	biological_process	ribosomal large subunit assembly	1850	3	24893	35	0.260629	0.318606	1.15334	AT4G18730;AT4G35490;AT5G45775
GO:0005762	cellular_component	mitochondrial large ribosomal subunit	1850	3	24893	35	0.260629	0.318606	1.15334	AT3G06320;AT3G59650;AT4G35490
GO:0005085	molecular_function	guanyl-nucleotide exchange factor activity	1850	3	24893	35	0.260629	0.318606	1.15334	AT4G26850;AT4G38430;AT4G38430
GO:0007005	biological_process	mitochondrion organization	1850	3	24893	35	0.260629	0.318606	1.15334	AT3G46560;AT3G57090;AT5G40770
GO:0009793	biological_process	embryo development ending in seed dormancy	1850	25	24893	305	0.260784	0.318631	1.10292	AT1G01550;AT1G07890;AT1G10270;AT1G10470;AT1G21750;AT1G60870;AT1G73030;AT2G21060;AT2G46310;AT3G08640;AT3G16640;AT3G57870;AT3G61630;AT4G13940;AT4G34200;AT4G34620;AT4G37300;AT4G39800;AT5G05950;AT5G06760;AT5G06760;AT5G13170;AT5G13200;AT5G13780;AT5G61760
GO:0005388	molecular_function	calcium-transporting ATPase activity	1850	2	24893	24	0.262535	0.320296	1.12131	AT4G37640;AT4G37640
GO:0031625	molecular_function	ubiquitin protein ligase binding	1850	9	24893	106	0.262553	0.320296	1.14246	AT1G14400;AT2G02760;AT2G02870;AT2G47970;AT3G12580;AT3G53420;AT3G57870;AT4G27030;AT5G53300
GO:0006465	biological_process	signal peptide processing	1850	2	24893	24	0.262535	0.320296	1.12131	AT2G22425;AT2G22425
GO:0031624	molecular_function	ubiquitin conjugating enzyme binding	1850	4	24893	47	0.269247	0.328292	1.14516	AT1G15860;AT1G19740;AT1G75460;AT5G63760
GO:0016036	biological_process	cellular response to phosphate starvation	1850	5	24893	59	0.273208	0.332951	1.14031	AT1G20620;AT1G29900;AT1G71040;AT4G35090;AT4G37870
GO:0010588	biological_process	cotyledon vascular tissue pattern formation	1850	1	24893	14	0.279525	0.339598	0.96112	AT2G36120
GO:0016279	molecular_function	protein-lysine N-methyltransferase activity	1850	1	24893	14	0.279525	0.339598	0.96112	AT3G58470
GO:0010629	biological_process	negative regulation of gene expression	1850	1	24893	14	0.279525	0.339598	0.96112	AT2G47700
GO:0008236	molecular_function	serine-type peptidase activity	1850	10	24893	120	0.278957	0.339598	1.12131	AT3G14067;AT3G14240;AT4G34980;AT4G36195;AT4G36195;AT5G23140;AT5G23140;AT5G59130;AT5G59130;AT5G67360
GO:0031901	cellular_component	early endosome membrane	1850	1	24893	14	0.279525	0.339598	0.96112	AT1G04750
GO:0060918	biological_process	auxin transport	1850	1	24893	14	0.279525	0.339598	0.96112	AT1G16510
GO:0008641	molecular_function	small protein activating enzyme activity	1850	2	24893	25	0.283262	0.343255	1.07645	AT2G30110;AT2G30110
GO:0031072	molecular_function	heat shock protein binding	1850	2	24893	25	0.283262	0.343255	1.07645	AT1G75690;AT1G75690
GO:0010431	biological_process	seed maturation	1850	2	24893	25	0.283262	0.343255	1.07645	AT5G13170;AT5G58070
GO:0001944	biological_process	vasculature development	1850	2	24893	25	0.283262	0.343255	1.07645	AT3G24770;AT5G47220
GO:0048037	molecular_function	cofactor binding	1850	2	24893	25	0.283262	0.343255	1.07645	AT5G23250;AT5G23250
GO:0032040	cellular_component	small-subunit processome	1850	4	24893	48	0.283867	0.343812	1.12131	AT1G15440;AT4G22380;AT5G20160;AT5G52470
GO:0031347	biological_process	regulation of defense response	1850	5	24893	60	0.286253	0.346524	1.12131	AT1G22920;AT3G47620;AT4G14400;AT4G32770;AT5G24660
GO:0006914	biological_process	autophagy	1850	6	24893	72	0.286511	0.346659	1.12131	AT2G05630;AT2G05630;AT2G05630;AT2G45980;AT3G62770;AT4G24690
GO:0031410	cellular_component	cytoplasmic vesicle	1850	11	24893	134	0.293477	0.354906	1.10457	AT1G32050;AT1G61250;AT1G61250;AT2G01600;AT2G05630;AT2G25430;AT3G15730;AT4G11380;AT4G22750;AT4G32285;AT5G20350
GO:0008171	molecular_function	O-methyltransferase activity	1850	3	24893	37	0.29455	0.355113	1.091	AT4G34050;AT4G34050;AT4G34050
GO:0051607	biological_process	defense response to virus	1850	3	24893	37	0.29455	0.355113	1.091	AT3G11660;AT3G49870;AT5G06320
GO:0032580	cellular_component	Golgi cisterna membrane	1850	3	24893	37	0.29455	0.355113	1.091	AT3G23820;AT4G12250;AT4G30440
GO:0007034	biological_process	vacuolar transport	1850	3	24893	37	0.29455	0.355113	1.091	AT1G73030;AT1G73030;AT5G45130
GO:0019252	biological_process	starch biosynthetic process	1850	3	24893	37	0.29455	0.355113	1.091	AT1G23190;AT1G70730;AT2G31390
GO:0004553	molecular_function	hydrolase activity, hydrolyzing O-glycosyl compounds	1850	30	24893	375	0.29403	0.355113	1.07645	AT1G14720;AT1G14720;AT1G32860;AT1G32860;AT1G62660;AT1G69295;AT1G70710;AT1G70710;AT2G36870;AT2G36870;AT2G36870;AT3G04010;AT3G06510;AT3G55430;AT3G57240;AT3G57260;AT3G57260;AT4G27830;AT4G30270;AT4G30270;AT4G34480;AT4G37800;AT4G37800;AT5G08380;AT5G42100;AT5G42100;AT5G55180;AT5G55180;AT5G65730;AT5G65730
GO:0000145	cellular_component	exocyst	1850	4	24893	49	0.298632	0.359484	1.09842	AT5G49830;AT5G49830;AT5G49830;AT5G61010
GO:0051726	biological_process	regulation of cell cycle	1850	4	24893	49	0.298632	0.359484	1.09842	AT1G22270;AT2G20580;AT2G27960;AT3G27060
GO:0005179	molecular_function	hormone activity	1850	4	24893	49	0.298632	0.359484	1.09842	AT3G05490;AT3G16570;AT4G15800;AT5G67070
GO:0071949	molecular_function	FAD binding	1850	2	24893	26	0.304117	0.364971	1.03505	AT2G35660;AT2G35660
GO:0009691	biological_process	cytokinin biosynthetic process	1850	2	24893	26	0.304117	0.364971	1.03505	AT3G63110;AT5G19040
GO:0010214	biological_process	seed coat development	1850	2	24893	26	0.304117	0.364971	1.03505	AT3G48990;AT5G67360
GO:2000022	biological_process	regulation of jasmonic acid mediated signaling pathway	1850	2	24893	26	0.304117	0.364971	1.03505	AT3G52430;AT5G67300
GO:0006367	biological_process	transcription initiation from RNA polymerase II promoter	1850	2	24893	26	0.304117	0.364971	1.03505	AT4G24440;AT4G24440
GO:0071004	cellular_component	U2-type prespliceosome	1850	2	24893	26	0.304117	0.364971	1.03505	AT4G20440;AT5G44500
GO:0005875	cellular_component	microtubule associated complex	1850	1	24893	15	0.307868	0.365207	0.897045	AT4G15930
GO:0010112	biological_process	regulation of systemic acquired resistance	1850	1	24893	15	0.307868	0.365207	0.897045	AT2G22330
GO:0000338	biological_process	protein deneddylation	1850	1	24893	15	0.307868	0.365207	0.897045	AT1G22920
GO:0004564	molecular_function	beta-fructofuranosidase activity	1850	1	24893	15	0.307868	0.365207	0.897045	AT1G62660
GO:0097428	biological_process	protein maturation by iron-sulfur cluster transfer	1850	1	24893	15	0.307868	0.365207	0.897045	AT4G22220
GO:0009641	biological_process	shade avoidance	1850	1	24893	15	0.307868	0.365207	0.897045	AT4G31500
GO:0000266	biological_process	mitochondrial fission	1850	1	24893	15	0.307868	0.365207	0.897045	AT3G57090
GO:0055028	cellular_component	cortical microtubule	1850	1	24893	15	0.307868	0.365207	0.897045	AT2G03680
GO:0008180	cellular_component	COP9 signalosome	1850	1	24893	15	0.307868	0.365207	0.897045	AT1G22920
GO:0006880	biological_process	intracellular sequestering of iron ion	1850	1	24893	15	0.307868	0.365207	0.897045	AT1G76800
GO:0009411	biological_process	response to UV	1850	1	24893	15	0.307868	0.365207	0.897045	AT3G55120
GO:0000307	cellular_component	cyclin-dependent protein kinase holoenzyme complex	1850	1	24893	15	0.307868	0.365207	0.897045	AT2G27960
GO:0004575	molecular_function	sucrose alpha-glucosidase activity	1850	1	24893	15	0.307868	0.365207	0.897045	AT1G62660
GO:0045017	biological_process	glycerolipid biosynthetic process	1850	1	24893	15	0.307868	0.365207	0.897045	AT1G12640
GO:0010018	biological_process	far-red light signaling pathway	1850	1	24893	15	0.307868	0.365207	0.897045	AT1G80010
GO:0030665	cellular_component	clathrin-coated vesicle membrane	1850	1	24893	15	0.307868	0.365207	0.897045	AT4G11380
GO:0004857	molecular_function	enzyme inhibitor activity	1850	12	24893	148	0.306474	0.365207	1.091	AT1G03680;AT1G14890;AT3G02730;AT3G14310;AT3G15360;AT3G17130;AT3G47670;AT3G49220;AT3G49220;AT3G49220;AT5G53370;AT5G53370
GO:0042644	cellular_component	chloroplast nucleoid	1850	1	24893	15	0.307868	0.365207	0.897045	AT5G04590
GO:0035435	biological_process	phosphate ion transmembrane transport	1850	1	24893	15	0.307868	0.365207	0.897045	AT5G14040
GO:0048765	biological_process	root hair cell differentiation	1850	1	24893	15	0.307868	0.365207	0.897045	AT4G00730
GO:0016604	cellular_component	nuclear body	1850	1	24893	15	0.307868	0.365207	0.897045	AT3G15210
GO:0001055	molecular_function	RNA polymerase II activity	1850	1	24893	15	0.307868	0.365207	0.897045	AT1G11475
GO:0045116	biological_process	protein neddylation	1850	1	24893	15	0.307868	0.365207	0.897045	AT1G15860
GO:0035335	biological_process	peptidyl-tyrosine dephosphorylation	1850	3	24893	38	0.31172	0.369036	1.06229	AT2G04550;AT2G04550;AT5G03455
GO:0004725	molecular_function	protein tyrosine phosphatase activity	1850	3	24893	38	0.31172	0.369036	1.06229	AT2G04550;AT2G04550;AT5G03455
GO:0005778	cellular_component	peroxisomal membrane	1850	3	24893	38	0.31172	0.369036	1.06229	AT3G47430;AT3G57090;AT4G35000
GO:0046835	biological_process	carbohydrate phosphorylation	1850	3	24893	38	0.31172	0.369036	1.06229	AT1G17160;AT1G17160;AT2G31390
GO:0051017	biological_process	actin filament bundle assembly	1850	2	24893	27	0.325033	0.383451	0.996717	AT1G64500;AT4G38510
GO:0043622	biological_process	cortical microtubule organization	1850	2	24893	27	0.325033	0.383451	0.996717	AT2G03680;AT4G20260
[truncated: 365 more rows]

## Sheet: 35SAQ-S_vs_WT-S_downregulated
Table S6. Gene Ontology Enrichment Analysis (GOEA) in RNA-Seq results from 35S:AQUILO versus WT stressed and non-stressed comparisons A) 35SAQ-S_vs_WT-S_downregulated
GO_ID	GO_Category	GO_Description	Query_Total	Query_Item	BG_Total	BG_Item	p_value	FDR	E_Score	Genes
GO:0010340	molecular_function	carboxyl-O-methyltransferase activity	2031	1	24893	1	0	0	12.2565	AT5G23320
GO:0061723	biological_process	glycophagy	2031	1	24893	1	0	0	12.2565	AT4G30790
GO:0010347	molecular_function	L-galactose-1-phosphate phosphatase activity	2031	1	24893	1	0	0	12.2565	AT3G02870
GO:2000616	biological_process	negative regulation of histone H3-K9 acetylation	2031	1	24893	1	0	0	12.2565	AT1G09060
GO:2000617	biological_process	positive regulation of histone H3-K9 acetylation	2031	1	24893	1	0	0	12.2565	AT3G52250
GO:0000832	molecular_function	inositol hexakisphosphate 5-kinase activity	2031	2	24893	2	0	0	12.2565	AT3G01310;AT5G15070
GO:0033683	biological_process	nucleotide-excision repair, DNA incision	2031	1	24893	1	0	0	12.2565	AT2G41460
GO:1903427	biological_process	negative regulation of reactive oxygen species biosynthetic process	2031	1	24893	1	0	0	12.2565	AT3G02860
GO:0044774	biological_process	mitotic DNA integrity checkpoint	2031	1	24893	1	0	0	12.2565	AT3G23890
GO:0005871	cellular_component	kinesin complex	2031	40	24893	53	0	0	9.25021	AT1G12430;AT1G18370;AT1G21730;AT1G59540;AT1G63640;AT2G21380;AT2G22610;AT2G28620;AT2G36200;AT2G37420;AT2G47500;AT3G10180;AT3G12020;AT3G17360;AT3G19050;AT3G20150;AT3G23670;AT3G43210;AT3G44050;AT3G44730;AT3G49650;AT3G50240;AT3G51150;AT4G05190;AT4G14150;AT4G14330;AT4G26660;AT4G27180;AT4G38950;AT4G39050;AT5G06670;AT5G23910;AT5G27550;AT5G27950;AT5G47820;AT5G54670;AT5G55520;AT5G60930;AT5G65460;AT5G65930
GO:0005872	cellular_component	minus-end kinesin complex	2031	1	24893	1	0	0	12.2565	AT4G21270
GO:0008756	molecular_function	o-succinylbenzoate-CoA ligase activity	2031	1	24893	1	0	0	12.2565	AT1G30520
GO:0005874	cellular_component	microtubule	2031	87	24893	236	0	0	4.51829	AT1G03780;AT1G03780;AT1G11160;AT1G12430;AT1G12430;AT1G12430;AT1G14690;AT1G14840;AT1G18370;AT1G21730;AT1G24764;AT1G27210;AT1G53140;AT1G54460;AT1G54960;AT1G59540;AT1G59540;AT1G61210;AT1G61210;AT1G63640;AT1G80260;AT2G01750;AT2G01750;AT2G01910;AT2G07170;AT2G21380;AT2G22610;AT2G28620;AT2G34680;AT2G35630;AT2G36200;AT2G37420;AT2G38720;AT2G47500;AT3G06030;AT3G10180;AT3G12020;AT3G12020;AT3G17360;AT3G19050…
GO:0015039	molecular_function	NADPH-adrenodoxin reductase activity	2031	2	24893	2	0	0	12.2565	AT4G32360;AT4G32360
GO:0044154	biological_process	histone H3-K14 acetylation	2031	1	24893	1	0	0	12.2565	AT3G14980
GO:0030951	biological_process	establishment or maintenance of microtubule cytoskeleton polarity	2031	1	24893	1	0	0	12.2565	AT2G35630
GO:0005524	molecular_function	ATP binding	2031	626	24893	3450	0	0	2.22394	AT1G01040;AT1G01040;AT1G01040;AT1G01220;AT1G01220;AT1G01740;AT1G01740;AT1G02880;AT1G02880;AT1G02880;AT1G03930;AT1G03930;AT1G04160;AT1G04210;AT1G04730;AT1G05910;AT1G06670;AT1G08060;AT1G08600;AT1G08600;AT1G08730;AT1G09000;AT1G09450;AT1G10900;AT1G10930;AT1G11280;AT1G11280;AT1G11303;AT1G12220;AT1G12290;AT1G12430;AT1G12430;AT1G12430;AT1G13350;AT1G13350;AT1G14460;AT1G14460;AT1G14610;AT1G17500;AT1G17500…
GO:0004174	molecular_function	electron-transferring-flavoprotein dehydrogenase activity	2031	1	24893	1	0	0	12.2565	AT2G43400
GO:0034644	biological_process	cellular response to UV	2031	1	24893	1	0	0	12.2565	AT1G56510
GO:0016301	molecular_function	kinase activity	2031	257	24893	1783	0	0	1.76664	AT1G01220;AT1G01740;AT1G02880;AT1G02880;AT1G03930;AT1G04210;AT1G09000;AT1G09450;AT1G10900;AT1G11280;AT1G11280;AT1G11303;AT1G13050;AT1G13050;AT1G13350;AT1G13350;AT1G16090;AT1G18160;AT1G25390;AT1G26190;AT1G27070;AT1G29720;AT1G29730;AT1G29750;AT1G47840;AT1G48490;AT1G48490;AT1G49160;AT1G49180;AT1G49180;AT1G49580;AT1G49730;AT1G50240;AT1G50700;AT1G51940;AT1G53165;AT1G53165;AT1G53430;AT1G53430;AT1G53440…
GO:0034061	molecular_function	DNA polymerase activity	2031	1	24893	1	0	0	12.2565	AT1G10520
GO:0052096	biological_process	formation by symbiont of syncytium involving giant cell for nutrient acquisition from host	2031	1	24893	1	0	0	12.2565	AT5G51600
GO:0034337	biological_process	RNA folding	2031	2	24893	2	0	0	12.2565	AT1G12800;AT3G23700
GO:0016035	cellular_component	zeta DNA polymerase complex	2031	1	24893	1	0	0	12.2565	AT1G67500
GO:0006294	biological_process	nucleotide-excision repair, preincision complex assembly	2031	1	24893	1	0	0	12.2565	AT3G05210
GO:0035371	cellular_component	microtubule plus-end	2031	1	24893	1	0	0	12.2565	AT2G35630
GO:0047890	molecular_function	flavanone 4-reductase activity	2031	1	24893	1	0	0	12.2565	AT5G42800
GO:0010425	biological_process	DNA methylation on cytosine within a CNG sequence	2031	1	24893	1	0	0	12.2565	AT1G69770
GO:0010426	biological_process	DNA methylation on cytosine within a CHH sequence	2031	1	24893	1	0	0	12.2565	AT4G19020
GO:0017038	biological_process	protein import	2031	4	24893	4	0	0	12.2565	AT1G21650;AT1G21650;AT4G01800;AT4G01800
GO:0047545	molecular_function	2-hydroxyglutarate dehydrogenase activity	2031	1	24893	1	0	0	12.2565	AT4G36400
GO:0000914	biological_process	phragmoplast assembly	2031	2	24893	2	0	0	12.2565	AT3G05330;AT5G18700
GO:0000999	biological_process	RNA polymerase III type 1 promoter transcriptional preinitiation complex assembly	2031	2	24893	2	0	0	12.2565	AT3G49410;AT5G24450
GO:0000372	biological_process	Group I intron splicing	2031	1	24893	1	0	0	12.2565	AT3G01370
GO:0070829	biological_process	heterochromatin maintenance	2031	2	24893	2	0	0	12.2565	AT2G16390;AT5G55390
GO:0070204	molecular_function	2-succinyl-5-enolpyruvyl-6-hydroxy-3-cyclohexene-1-carboxylic-acid synthase activity	2031	1	24893	1	0	0	12.2565	AT1G68890
GO:0051177	biological_process	meiotic sister chromatid cohesion	2031	1	24893	1	0	0	12.2565	AT5G15540
GO:0070205	molecular_function	2-succinyl-6-hydroxy-2,4-cyclohexadiene-1-carboxylate synthase activity	2031	1	24893	1	0	0	12.2565	AT1G68890
GO:0004561	molecular_function	alpha-N-acetylglucosaminidase activity	2031	1	24893	1	0	0	12.2565	AT5G13690
GO:0008835	molecular_function	diaminohydroxyphosphoribosylaminopyrimidine deaminase activity	2031	4	24893	4	0	0	12.2565	AT3G47390;AT3G47390;AT4G20960;AT4G20960
GO:0048505	biological_process	regulation of timing of cell differentiation	2031	1	24893	1	0	0	12.2565	AT2G44950
GO:0044547	molecular_function	DNA topoisomerase binding	2031	1	24893	1	0	0	12.2565	AT2G32590
GO:0052751	molecular_function	GDP-mannose hydrolase activity	2031	1	24893	1	0	0	12.2565	AT3G46200
GO:0008569	molecular_function	ATP-dependent microtubule motor activity, minus-end-directed	2031	2	24893	2	0	0	12.2565	AT4G21270;AT5G65930
GO:1904580	biological_process	regulation of intracellular mRNA localization	2031	1	24893	1	0	0	12.2565	AT1G03060
GO:0016731	molecular_function	oxidoreductase activity, acting on iron-sulfur proteins as donors, NAD or NADP as acceptor	2031	1	24893	1	0	0	12.2565	AT4G32360
GO:0016461	cellular_component	unconventional myosin complex	2031	1	24893	1	0	0	12.2565	AT2G31900
GO:0034455	cellular_component	t-UTP complex	2031	1	24893	1	0	0	12.2565	AT3G06530
GO:0060966	biological_process	regulation of gene silencing by RNA	2031	1	24893	1	0	0	12.2565	AT2G16390
GO:0071248	biological_process	cellular response to metal ion	2031	1	24893	1	0	0	12.2565	AT3G19210
GO:0060969	biological_process	negative regulation of gene silencing	2031	1	24893	1	0	0	12.2565	AT3G07610
GO:0042623	molecular_function	ATPase activity, coupled	2031	1	24893	1	0	0	12.2565	AT5G08470
GO:0042352	biological_process	GDP-L-fucose salvage	2031	1	24893	1	0	0	12.2565	AT1G01220
GO:0006066	biological_process	alcohol metabolic process	2031	1	24893	1	0	0	12.2565	AT3G23410
GO:0032807	cellular_component	DNA ligase IV complex	2031	1	24893	1	0	0	12.2565	AT5G57160
GO:0043972	biological_process	histone H3-K23 acetylation	2031	1	24893	1	0	0	12.2565	AT3G14980
GO:0010586	biological_process	miRNA metabolic process	2031	1	24893	1	0	0	12.2565	AT5G43810
GO:0036266	cellular_component	Cdc48p-Npl4p-Vms1p AAA ATPase complex	2031	1	24893	1	0	0	12.2565	AT1G01930
GO:0000722	biological_process	telomere maintenance via recombination	2031	1	24893	1	0	0	12.2565	AT2G31970
GO:0000491	biological_process	small nucleolar ribonucleoprotein complex assembly	2031	1	24893	1	0	0	12.2565	AT5G18440
GO:0000492	biological_process	box C/D snoRNP assembly	2031	1	24893	1	0	0	12.2565	AT5G18440
GO:0043399	molecular_function	tRNA A64-2-O-ribosylphosphate transferase activity	2031	2	24893	2	0	0	12.2565	AT2G40570;AT2G40570
GO:0000725	biological_process	recombinational repair	2031	1	24893	1	0	0	12.2565	AT1G79950
GO:0015850	biological_process	organic hydroxy compound transport	2031	1	24893	1	0	0	12.2565	AT3G16340
GO:0019894	molecular_function	kinesin binding	2031	1	24893	1	0	0	12.2565	AT1G50240
GO:0051214	biological_process	RNA virus induced gene silencing	2031	3	24893	3	0	0	12.2565	AT3G03300;AT3G43920;AT5G20320
GO:0045740	biological_process	positive regulation of DNA replication	2031	1	24893	1	0	0	12.2565	AT2G23430
GO:0015276	molecular_function	ligand-gated ion channel activity	2031	1	24893	1	0	0	12.2565	AT1G05200
GO:0019237	molecular_function	centromeric DNA binding	2031	1	24893	1	0	0	12.2565	AT1G15660
GO:0045435	molecular_function	lycopene epsilon cyclase activity	2031	1	24893	1	0	0	12.2565	AT5G57030
GO:0071942	cellular_component	XPC complex	2031	1	24893	1	0	0	12.2565	AT5G16630
GO:0071630	biological_process	nucleus-associated proteasomal ubiquitin-dependent protein catabolic process	2031	1	24893	1	0	0	12.2565	AT1G01930
GO:0071360	biological_process	cellular response to exogenous dsRNA	2031	1	24893	1	0	0	12.2565	AT2G16390
GO:0012502	biological_process	induction of programmed cell death	2031	1	24893	1	0	0	12.2565	AT2G46240
GO:0016584	biological_process	nucleosome positioning	2031	4	24893	4	0	0	12.2565	AT1G79350;AT3G06400;AT5G18620;AT5G18620
GO:0031618	cellular_component	nuclear pericentric heterochromatin	2031	1	24893	1	0	0	12.2565	AT2G16390
GO:0006761	biological_process	dihydrofolate biosynthetic process	2031	1	24893	1	0	0	12.2565	AT5G41480
GO:1901972	biological_process	positive regulation of DNA-5-methylcytosine glycosylase activity	2031	1	24893	1	0	0	12.2565	AT1G80420
GO:0060195	biological_process	negative regulation of antisense RNA transcription	2031	1	24893	1	0	0	12.2565	AT4G03090
GO:0035884	biological_process	arabinan biosynthetic process	2031	1	24893	1	0	0	12.2565	AT5G44930
GO:0072671	biological_process	mitochondria-associated ubiquitin-dependent protein catabolic process	2031	1	24893	1	0	0	12.2565	AT1G01930
GO:0090392	biological_process	sepal giant cell differentiation	2031	1	24893	1	0	0	12.2565	AT1G55350
GO:1902749	biological_process	regulation of cell cycle G2/M phase transition	2031	1	24893	1	0	0	12.2565	AT4G32700
GO:0010390	biological_process	histone monoubiquitination	2031	2	24893	2	0	0	12.2565	AT1G55250;AT2G44950
GO:0010352	biological_process	lithium ion export	2031	1	24893	1	0	0	12.2565	AT1G14660
GO:0010312	biological_process	detoxification of zinc ion	2031	1	24893	1	0	0	12.2565	AT3G58810
GO:0043783	molecular_function	oxidoreductase activity, oxidizing metal ions with flavin as acceptor	2031	1	24893	1	0	0	12.2565	AT2G43400
GO:0010314	molecular_function	phosphatidylinositol-5-phosphate binding	2031	1	24893	1	0	0	12.2565	AT2G31650
GO:1990064	biological_process	ground tissue pattern formation	2031	1	24893	1	0	0	12.2565	AT5G24740
GO:0003723	molecular_function	RNA binding	2031	259	24893	1714	0	0	1.85207	AT1G01040;AT1G01040;AT1G01040;AT1G03540;AT1G04840;AT1G05670;AT1G06140;AT1G06670;AT1G06710;AT1G09810;AT1G09810;AT1G09820;AT1G10320;AT1G12620;AT1G13030;AT1G13040;AT1G13630;AT1G13800;AT1G15510;AT1G15910;AT1G17630;AT1G18485;AT1G19100;AT1G19290;AT1G19720;AT1G21580;AT1G24706;AT1G26900;AT1G28090;AT1G28090;AT1G28090;AT1G28710;AT1G30610;AT1G31500;AT1G31600;AT1G31600;AT1G44910;AT1G51520;AT1G51520;AT1G55870…
GO:0051990	molecular_function	(R)-2-hydroxyglutarate dehydrogenase activity	2031	1	24893	1	0	0	12.2565	AT4G36400
GO:0032039	cellular_component	integrator complex	2031	6	24893	6	0	0	12.2565	AT3G07530;AT3G07530;AT3G07530;AT3G07530;AT3G07530;AT4G20060
GO:0001882	molecular_function	nucleoside binding	2031	1	24893	1	0	0	12.2565	AT5G67100
GO:0045552	molecular_function	dihydrokaempferol 4-reductase activity	2031	1	24893	1	0	0	12.2565	AT5G42800
GO:0030690	cellular_component	Noc1p-Noc2p complex	2031	1	24893	1	0	0	12.2565	AT2G18220
GO:0030691	cellular_component	Noc2p-Noc3p complex	2031	1	24893	1	0	0	12.2565	AT2G18220
GO:0052917	molecular_function	dol-P-Man:Man(7)GlcNAc(2)-PP-Dol alpha-1,6-mannosyltransferase activity	2031	1	24893	1	0	0	12.2565	AT1G02145
GO:0071480	biological_process	cellular response to gamma radiation	2031	2	24893	2	0	0	12.2565	AT3G19210;AT4G21070
GO:0016310	biological_process	phosphorylation	2031	258	24893	1816	0	0	1.74129	AT1G01220;AT1G01740;AT1G02880;AT1G02880;AT1G03930;AT1G04210;AT1G09000;AT1G09450;AT1G10900;AT1G11280;AT1G11280;AT1G11303;AT1G13050;AT1G13050;AT1G13350;AT1G13350;AT1G16090;AT1G18160;AT1G25390;AT1G26190;AT1G27070;AT1G29720;AT1G29730;AT1G29750;AT1G47840;AT1G48490;AT1G48490;AT1G49160;AT1G49180;AT1G49180;AT1G49580;AT1G49730;AT1G50240;AT1G50700;AT1G51940;AT1G53165;AT1G53165;AT1G53430;AT1G53430;AT1G53440…
GO:0090470	biological_process	shoot organ boundary specification	2031	1	24893	1	0	0	12.2565	AT4G32980
GO:0006264	biological_process	mitochondrial DNA replication	2031	3	24893	3	0	0	12.2565	AT1G50840;AT3G20540;AT3G20540
GO:0072755	biological_process	cellular response to benomyl	2031	1	24893	1	0	0	12.2565	AT3G59410
GO:0097359	biological_process	UDP-glucosylation	2031	3	24893	3	0	0	12.2565	AT1G71220;AT1G71220;AT1G71220
GO:1990451	biological_process	cellular stress response to acidic pH	2031	1	24893	1	0	0	12.2565	AT3G59410
GO:0032194	biological_process	ubiquinone biosynthetic process via 3,4-dihydroxy-5-polyprenylbenzoate	2031	1	24893	1	0	0	12.2565	AT1G60600
GO:0000965	biological_process	mitochondrial RNA 3-end processing	2031	2	24893	2	0	0	12.2565	AT4G14790;AT5G39840
GO:0070522	cellular_component	ERCC4-ERCC1 complex	2031	1	24893	1	0	0	12.2565	AT3G05210
GO:0033468	biological_process	CMP-keto-3-deoxy-D-manno-octulosonic acid biosynthetic process	2031	1	24893	1	0	0	12.2565	AT1G53000
GO:0008841	molecular_function	dihydrofolate synthase activity	2031	1	24893	1	0	0	12.2565	AT5G41480
GO:0045943	biological_process	positive regulation of transcription from RNA polymerase I promoter	2031	1	24893	1	0	0	12.2565	AT3G06530
GO:0004532	molecular_function	exoribonuclease activity	2031	1	24893	1	0	0	12.2565	AT1G31500
GO:0008574	molecular_function	ATP-dependent microtubule motor activity, plus-end-directed	2031	8	24893	8	0	0	12.2565	AT2G28620;AT2G36200;AT2G37420;AT3G20150;AT3G50240;AT4G14330;AT5G47820;AT5G60930
GO:0052723	molecular_function	inositol hexakisphosphate 1-kinase activity	2031	2	24893	2	0	0	12.2565	AT3G01310;AT5G15070
GO:0052724	molecular_function	inositol hexakisphosphate 3-kinase activity	2031	2	24893	2	0	0	12.2565	AT3G01310;AT5G15070
GO:0045056	biological_process	transcytosis	2031	1	24893	1	0	0	12.2565	AT3G27530
GO:1904281	biological_process	positive regulation of transcription from RNA polymerase V promoter	2031	1	24893	1	0	0	12.2565	AT1G54440
GO:0005034	molecular_function	osmosensor activity	2031	1	24893	1	0	0	12.2565	AT2G17820
GO:0071528	biological_process	tRNA re-export from nucleus	2031	1	24893	1	0	0	12.2565	AT1G72560
GO:0070139	molecular_function	SUMO-specific endopeptidase activity	2031	1	24893	1	0	0	12.2565	AT1G09730
GO:0034198	biological_process	cellular response to amino acid starvation	2031	1	24893	1	0	0	12.2565	AT3G59410
GO:0009885	molecular_function	transmembrane histidine kinase cytokinin receptor activity	2031	1	24893	1	0	0	12.2565	AT2G01830
GO:0010245	biological_process	radial microtubular system formation	2031	2	24893	2	0	0	12.2565	AT3G43210;AT5G18700
GO:0000733	biological_process	DNA strand renaturation	2031	1	24893	1	0	0	12.2565	AT4G35740
GO:0051880	molecular_function	G-quadruplex DNA binding	2031	1	24893	1	0	0	12.2565	AT2G31970
GO:0070914	biological_process	UV-damage excision repair	2031	1	24893	1	0	0	12.2565	AT3G05210
GO:0000110	cellular_component	nucleotide-excision repair factor 1 complex	2031	2	24893	2	0	0	12.2565	AT3G05210;AT5G41150
GO:0007349	biological_process	cellularization	2031	1	24893	1	0	0	12.2565	AT5G18700
GO:0000111	cellular_component	nucleotide-excision repair factor 2 complex	2031	1	24893	1	0	0	12.2565	AT5G16630
GO:0070601	biological_process	centromeric sister chromatid cohesion	2031	1	24893	1	0	0	12.2565	AT5G16270
GO:0051573	biological_process	negative regulation of histone H3-K9 methylation	2031	1	24893	1	0	0	12.2565	AT1G09060
GO:0033857	molecular_function	diphosphoinositol-pentakisphosphate kinase activity	2031	3	24893	3	0	0	12.2565	AT3G01310;AT3G01310;AT5G15070
GO:0019516	biological_process	lactate oxidation	2031	1	24893	1	0	0	12.2565	AT4G36400
GO:0051267	molecular_function	CP2 mannose-ethanolamine phosphotransferase activity	2031	1	24893	1	0	0	12.2565	AT2G22530
GO:0033234	biological_process	negative regulation of protein sumoylation	2031	1	24893	1	0	0	12.2565	AT1G79280
GO:0008922	molecular_function	long-chain fatty acid [acyl-carrier-protein] ligase activity	2031	1	24893	1	0	0	12.2565	AT4G14070
GO:0018126	biological_process	protein hydroxylation	2031	1	24893	1	0	0	12.2565	AT4G02485
GO:0008690	molecular_function	3-deoxy-manno-octulosonate cytidylyltransferase activity	2031	1	24893	1	0	0	12.2565	AT1G53000
GO:1903099	biological_process	positive regulation of CENP-A containing nucleosome assembly	2031	1	24893	1	0	0	12.2565	AT5G02520
GO:0004694	molecular_function	eukaryotic translation initiation factor 2alpha kinase activity	2031	1	24893	1	0	0	12.2565	AT3G59410
GO:0044090	biological_process	positive regulation of vacuole organization	2031	1	24893	1	0	0	12.2565	AT3G28430
GO:0004698	molecular_function	calcium-dependent protein kinase C activity	2031	1	24893	1	0	0	12.2565	AT3G57530
GO:0004386	molecular_function	helicase activity	2031	89	24893	269	0	0	4.05513	AT1G01040;AT1G06670;AT1G08060;AT1G08600;AT1G08840;AT1G08840;AT1G10930;AT1G20720;AT1G30680;AT1G31360;AT1G32490;AT1G32490;AT1G32490;AT1G35530;AT1G35530;AT1G48050;AT1G50410;AT1G58060;AT1G59760;AT1G61140;AT1G61140;AT1G61140;AT1G77030;AT1G79950;AT2G01130;AT2G07690;AT2G07690;AT2G07690;AT2G13370;AT2G16390;AT2G18760;AT2G25170;AT2G28290;AT2G30800;AT2G30800;AT2G35340;AT2G40770;AT2G42270;AT2G44980;AT2G44980…
GO:0001190	molecular_function	transcriptional activator activity, RNA polymerase II transcription factor binding	2031	1	24893	1	0	0	12.2565	AT3G09600
GO:0052886	molecular_function	9,9-dicis-carotene:quinone oxidoreductase activity	2031	1	24893	1	0	0	12.2565	AT3G04870
GO:0052887	molecular_function	7,9,9-tricis-neurosporene:quinone oxidoreductase activity	2031	1	24893	1	0	0	12.2565	AT3G04870
GO:0052889	biological_process	9,9-di-cis-zeta-carotene desaturation to 7,9,7,9-tetra-cis-lycopene	2031	1	24893	1	0	0	12.2565	AT3G04870
GO:0001156	molecular_function	TFIIIC-class transcription factor binding	2031	1	24893	1	0	0	12.2565	AT4G39160
GO:0031937	biological_process	positive regulation of chromatin silencing	2031	1	24893	1	0	0	12.2565	AT5G55390
GO:0001158	molecular_function	enhancer sequence-specific DNA binding	2031	1	24893	1	0	0	12.2565	AT5G28300
GO:1900368	biological_process	regulation of RNA interference	2031	2	24893	2	0	0	12.2565	AT2G16390;AT5G20930
GO:0046443	biological_process	FAD metabolic process	2031	1	24893	1	0	0	12.2565	AT3G47390
GO:0042177	biological_process	negative regulation of protein catabolic process	2031	1	24893	1	0	0	12.2565	AT4G12560
GO:0006427	biological_process	histidyl-tRNA aminoacylation	2031	2	24893	2	0	0	12.2565	AT3G02760;AT3G46100
GO:0006468	biological_process	protein phosphorylation	2031	233	24893	1559	0	0	1.8318	AT1G01740;AT1G01740;AT1G03930;AT1G03930;AT1G04210;AT1G06150;AT1G09000;AT1G09450;AT1G11280;AT1G11280;AT1G11303;AT1G13350;AT1G13350;AT1G16090;AT1G18160;AT1G25390;AT1G25390;AT1G29720;AT1G29730;AT1G29750;AT1G48490;AT1G48490;AT1G49160;AT1G49160;AT1G49180;AT1G49180;AT1G49580;AT1G49730;AT1G50240;AT1G50700;AT1G50700;AT1G51940;AT1G53165;AT1G53165;AT1G53430;AT1G53430;AT1G53440;AT1G53440;AT1G53510;AT1G54510…
GO:0036310	molecular_function	annealing helicase activity	2031	1	24893	1	0	0	12.2565	AT4G35740
GO:0050619	molecular_function	phytochromobilin:ferredoxin oxidoreductase activity	2031	1	24893	1	0	0	12.2565	AT3G09150
GO:0010323	biological_process	negative regulation of isopentenyl diphosphate biosynthetic process, methylerythritol 4-phosphate pathway	2031	1	24893	1	0	0	12.2565	AT3G03710
GO:0032042	biological_process	mitochondrial DNA metabolic process	2031	1	24893	1	0	0	12.2565	AT3G24320
GO:1990072	cellular_component	TRAPPIII protein complex	2031	1	24893	1	0	0	12.2565	AT5G16280
GO:0061709	biological_process	reticulophagy	2031	1	24893	1	0	0	12.2565	AT4G30790
GO:0003774	molecular_function	motor activity	2031	53	24893	68	0	0	9.55288	AT1G04160;AT1G08730;AT1G12430;AT1G12430;AT1G17580;AT1G50360;AT1G63640;AT2G20290;AT2G28620;AT2G31900;AT2G36200;AT2G36200;AT2G47500;AT3G10180;AT3G10310;AT3G12020;AT3G12020;AT3G17360;AT3G17360;AT3G19050;AT3G19960;AT3G19960;AT3G19960;AT3G19960;AT3G20150;AT3G23670;AT3G44730;AT3G50240;AT3G50240;AT3G50240;AT3G51150;AT3G58160;AT3G58160;AT3G58160;AT4G14330;AT4G21270;AT4G27180;AT4G27370;AT4G28710;AT4G33200…
GO:0003777	molecular_function	microtubule motor activity	2031	74	24893	95	0	0	9.54719	AT1G12430;AT1G12430;AT1G12430;AT1G18370;AT1G21730;AT1G59540;AT1G59540;AT1G63640;AT1G63640;AT2G21380;AT2G22610;AT2G28620;AT2G28620;AT2G36200;AT2G36200;AT2G36200;AT2G37420;AT2G47500;AT2G47500;AT3G10180;AT3G10180;AT3G10310;AT3G12020;AT3G12020;AT3G12020;AT3G17360;AT3G17360;AT3G17360;AT3G19050;AT3G19050;AT3G20150;AT3G20150;AT3G23670;AT3G23670;AT3G43210;AT3G44050;AT3G44730;AT3G44730;AT3G49650;AT3G50240…
GO:0000819	biological_process	sister chromatid segregation	2031	1	24893	1	0	0	12.2565	AT3G23890
GO:1903798	biological_process	regulation of production of miRNAs involved in gene silencing by miRNA	2031	1	24893	1	0	0	12.2565	AT2G46020
GO:0019988	biological_process	charged-tRNA amino acid modification	2031	2	24893	2	0	0	12.2565	AT2G40570;AT2G40570
GO:0051301	biological_process	cell division	2031	64	24893	250	0	0	3.13767	AT1G03780;AT1G08560;AT1G12360;AT1G15570;AT1G17580;AT1G18370;AT1G47230;AT1G53140;AT1G63680;AT1G70210;AT1G76310;AT1G78580;AT1G80370;AT2G01910;AT2G04660;AT2G14120;AT2G20000;AT2G26760;AT2G27170;AT2G32590;AT2G34680;AT2G35190;AT2G35630;AT2G38720;AT2G39090;AT2G44950;AT2G47980;AT3G16320;AT3G18730;AT3G19210;AT3G19590;AT3G25980;AT3G29185;AT3G29185;AT3G43210;AT3G47460;AT3G51280;AT3G54670;AT3G57060;AT3G57060…
GO:0033354	biological_process	chlorophyll cycle	2031	1	24893	1	0	0	12.2565	AT1G04620
GO:0045876	biological_process	positive regulation of sister chromatid cohesion	2031	1	24893	1	0	0	12.2565	AT4G22970
GO:0030620	molecular_function	U2 snRNA binding	2031	1	24893	1	0	0	12.2565	AT1G13030
GO:0016636	molecular_function	oxidoreductase activity, acting on the CH-CH group of donors, iron-sulfur protein as acceptor	2031	3	24893	3	0	0	12.2565	AT3G09150;AT3G09150;AT3G09150
GO:0031436	cellular_component	BRCA1-BARD1 complex	2031	1	24893	1	0	0	12.2565	AT4G21070
GO:0090173	biological_process	regulation of synaptonemal complex assembly	2031	1	24893	1	0	0	12.2565	AT2G46980
GO:0010170	cellular_component	glucose-1-phosphate adenylyltransferase complex	2031	1	24893	1	0	0	12.2565	AT2G21590
GO:1990428	biological_process	miRNA transport	2031	1	24893	1	0	0	12.2565	AT1G24706
GO:0043291	cellular_component	RAVE complex	2031	1	24893	1	0	0	12.2565	AT2G46560
GO:0080084	molecular_function	5S rDNA binding	2031	1	24893	1	0	0	12.2565	AT1G72050
GO:0000042	biological_process	protein targeting to Golgi	2031	1	24893	1	0	0	12.2565	AT5G66030
GO:0045951	biological_process	positive regulation of mitotic recombination	2031	1	24893	1	0	0	12.2565	AT5G63950
GO:0001934	biological_process	positive regulation of protein phosphorylation	2031	1	24893	1	0	0	12.2565	AT4G30790
GO:0048211	biological_process	Golgi vesicle docking	2031	1	24893	1	0	0	12.2565	AT3G27530
GO:0045025	cellular_component	mitochondrial degradosome	2031	2	24893	2	0	0	12.2565	AT4G14790;AT5G39840
GO:0030705	biological_process	cytoskeleton-dependent intracellular transport	2031	1	24893	1	0	0	12.2565	AT5G47820
GO:0071260	biological_process	cellular response to mechanical stimulus	2031	2	24893	2	0	0	12.2565	AT1G05200;AT2G48060
GO:0001005	molecular_function	transcription factor activity, RNA polymerase III type 1 promoter sequence-specific binding, TFIIIB recruiting	2031	2	24893	2	0	0	12.2565	AT3G49410;AT5G24450
GO:0030121	cellular_component	AP-1 adaptor complex	2031	1	24893	1	0	0	12.2565	AT1G23900
GO:0016719	molecular_function	carotene 7,8-desaturase activity	2031	1	24893	1	0	0	12.2565	AT3G04870
GO:0005049	molecular_function	nuclear export signal receptor activity	2031	2	24893	2	0	0	12.2565	AT3G04490;AT5G06120
GO:0001009	biological_process	transcription from RNA polymerase III type 2 promoter	2031	2	24893	2	0	0	12.2565	AT3G49410;AT5G24450
GO:0006974	biological_process	cellular response to DNA damage stimulus	2031	55	24893	197	0	0	3.42187	AT1G08600;AT1G08840;AT1G10520;AT1G10930;AT1G19100;AT1G29630;AT1G35530;AT1G48050;AT1G50840;AT1G55750;AT1G66730;AT1G67500;AT1G77320;AT1G80420;AT2G18760;AT2G27170;AT2G31970;AT2G32700;AT2G41460;AT2G41460;AT2G41460;AT3G02680;AT3G05210;AT3G19210;AT3G20540;AT3G24320;AT3G48900;AT3G54670;AT3G57300;AT3G61420;AT4G02070;AT4G02070;AT4G09140;AT4G10710;AT4G12740;AT4G21070;AT4G24970;AT4G36050;AT4G36280;AT5G01630…
GO:0042645	cellular_component	mitochondrial nucleoid	2031	2	24893	2	0	0	12.2565	AT4G14790;AT5G39840
GO:0009899	molecular_function	ent-kaurene synthase activity	2031	1	24893	1	0	0	12.2565	AT1G79460
GO:0042371	biological_process	vitamin K biosynthetic process	2031	1	24893	1	0	0	12.2565	AT1G60600
GO:0006396	biological_process	RNA processing	2031	51	24893	157	0	0	3.98142	AT1G01040;AT1G01040;AT1G01040;AT1G06670;AT1G13030;AT1G28090;AT1G28090;AT1G28090;AT1G58060;AT1G79880;AT2G01130;AT2G04270;AT2G04270;AT2G04270;AT2G17580;AT2G28450;AT2G28450;AT2G30800;AT2G47250;AT3G03300;AT3G03300;AT3G03710;AT3G11964;AT3G13740;AT3G13740;AT3G13740;AT3G13740;AT3G13740;AT3G13740;AT3G17040;AT3G17040;AT3G17040;AT3G17040;AT3G43920;AT3G43920;AT3G43920;AT3G43920;AT3G43920;AT4G24270;AT4G24270…
GO:1901255	biological_process	nucleotide-excision repair involved in interstrand cross-link repair	2031	1	24893	1	0	0	12.2565	AT5G41150
GO:0017133	cellular_component	mitochondrial electron transfer flavoprotein complex	2031	1	24893	1	0	0	12.2565	AT2G43400
GO:0010293	molecular_function	abscisic aldehyde oxidase activity	2031	1	24893	1	0	0	12.2565	AT2G27150
GO:0010213	biological_process	non-photoreactive DNA repair	2031	1	24893	1	0	0	12.2565	AT3G05210
GO:0007041	biological_process	lysosomal transport	2031	1	24893	1	0	0	12.2565	AT4G02030
GO:0000789	cellular_component	cytoplasmic chromatin	2031	1	24893	1	0	0	12.2565	AT1G67230
GO:0000166	molecular_function	nucleotide binding	2031	473	24893	2962	0	0	1.95724	AT1G01040;AT1G01220;AT1G02880;AT1G03930;AT1G03930;AT1G04160;AT1G05910;AT1G06670;AT1G08060;AT1G08260;AT1G08260;AT1G08600;AT1G08730;AT1G09000;AT1G09450;AT1G10900;AT1G10930;AT1G11280;AT1G11280;AT1G11303;AT1G12220;AT1G12290;AT1G12430;AT1G12430;AT1G12430;AT1G14460;AT1G14610;AT1G17220;AT1G17500;AT1G17500;AT1G17580;AT1G18370;AT1G19100;AT1G20720;AT1G21650;AT1G21650;AT1G21730;AT1G25390;AT1G26090;AT1G26130…
GO:0007049	biological_process	cell cycle	2031	75	24893	275	0	0	3.34269	AT1G03780;AT1G08560;AT1G09450;AT1G12360;AT1G14350;AT1G15570;AT1G18370;AT1G47230;AT1G53140;AT1G70210;AT1G76310;AT1G77620;AT1G80370;AT2G01910;AT2G04660;AT2G07690;AT2G14120;AT2G20000;AT2G23430;AT2G26760;AT2G27170;AT2G31970;AT2G32590;AT2G33560;AT2G34680;AT2G35190;AT2G35630;AT2G38720;AT2G39090;AT2G47980;AT3G01330;AT3G02680;AT3G05380;AT3G16320;AT3G19210;AT3G19590;AT3G21430;AT3G21430;AT3G25980;AT3G43210…
GO:0033597	cellular_component	mitotic checkpoint complex	2031	2	24893	2	0	0	12.2565	AT4G33260;AT4G33270
GO:0019212	molecular_function	phosphatase inhibitor activity	2031	1	24893	1	0	0	12.2565	AT1G03760
GO:0008352	cellular_component	katanin complex	2031	5	24893	5	0	0	12.2565	AT1G11160;AT1G61210;AT1G61210;AT5G08390;AT5G23430
GO:0004354	molecular_function	glutamate dehydrogenase (NADP+) activity	2031	1	24893	1	0	0	12.2565	AT1G51720
GO:1900370	biological_process	positive regulation of RNA interference	2031	1	24893	1	0	0	12.2565	AT2G16390
GO:0031985	cellular_component	Golgi cisterna	2031	2	24893	2	0	0	12.2565	AT1G18190;AT2G19950
GO:0004048	molecular_function	anthranilate phosphoribosyltransferase activity	2031	1	24893	1	0	0	12.2565	AT5G17990
GO:0016879	molecular_function	ligase activity, forming carbon-nitrogen bonds	2031	3	24893	3	0	0	12.2565	AT3G24560;AT3G24560;AT3G24560
GO:0034203	biological_process	glycolipid translocation	2031	1	24893	1	0	0	12.2565	AT5G07630
GO:0009971	biological_process	anastral spindle assembly involved in male meiosis	2031	1	24893	1	0	0	12.2565	AT4G21270
GO:0016569	biological_process	covalent chromatin modification	2031	51	24893	174	0	0	3.59243	AT1G03770;AT1G05830;AT1G08600;AT1G16710;AT1G19100;AT1G30810;AT1G32750;AT1G50410;AT1G55250;AT1G69770;AT1G76710;AT1G79000;AT2G13370;AT2G23740;AT2G25170;AT2G31650;AT2G35160;AT2G44950;AT2G44980;AT2G46020;AT3G06400;AT3G07610;AT3G10390;AT3G12810;AT3G12980;AT3G18730;AT3G20010;AT3G24010;AT3G24010;AT3G48430;AT3G52280;AT3G57300;AT3G61740;AT4G15180;AT4G16310;AT4G19020;AT4G24970;AT4G27910;AT4G36280;AT5G04240…
GO:0060178	biological_process	regulation of exocyst localization	2031	1	24893	1	0	0	12.2565	AT3G05270
GO:0032942	molecular_function	inositol tetrakisphosphate 2-kinase activity	2031	1	24893	1	0	0	12.2565	AT5G42810
GO:1901918	biological_process	negative regulation of exoribonuclease activity	2031	1	24893	1	0	0	12.2565	AT3G17040
GO:0010998	biological_process	regulation of translational initiation by eIF2 alpha phosphorylation	2031	1	24893	1	0	0	12.2565	AT3G59410
GO:0032091	biological_process	negative regulation of protein binding	2031	1	24893	1	0	0	12.2565	AT5G60100
GO:1902185	biological_process	positive regulation of shoot apical meristem development	2031	1	24893	1	0	0	12.2565	AT3G54280
GO:2000685	biological_process	positive regulation of cellular response to X-ray	2031	1	24893	1	0	0	12.2565	AT1G66730
GO:2000373	biological_process	positive regulation of DNA topoisomerase (ATP-hydrolyzing) activity	2031	1	24893	1	0	0	12.2565	AT2G32590
GO:0047496	biological_process	vesicle transport along microtubule	2031	1	24893	1	0	0	12.2565	AT4G14330
GO:0043142	molecular_function	single-stranded DNA-dependent ATPase activity	2031	2	24893	2	0	0	12.2565	AT1G08840;AT1G08840
GO:0000828	molecular_function	inositol hexakisphosphate kinase activity	2031	3	24893	3	0	0	12.2565	AT3G01310;AT3G01310;AT5G15070
GO:0000829	molecular_function	inositol heptakisphosphate kinase activity	2031	3	24893	3	0	0	12.2565	AT3G01310;AT3G01310;AT5G15070
GO:0000281	biological_process	mitotic cytokinesis	2031	3	24893	3	0	0	12.2565	AT2G28620;AT3G17360;AT3G19050
GO:0007164	biological_process	establishment of tissue polarity	2031	1	24893	1	0	0	12.2565	AT3G56960
GO:0019955	molecular_function	cytokine binding	2031	1	24893	1	0	0	12.2565	AT2G01830
GO:1903415	biological_process	flavonoid transport from endoplasmic reticulum to plant-type vacuole	2031	1	24893	1	0	0	12.2565	AT3G28430
GO:0033097	cellular_component	amyloplast membrane	2031	1	24893	1	0	0	12.2565	AT2G31530
GO:0008703	molecular_function	5-amino-6-(5-phosphoribosylamino)uracil reductase activity	2031	2	24893	2	0	0	12.2565	AT3G47390;AT3G47390
GO:0071462	biological_process	cellular response to water stimulus	2031	1	24893	1	0	0	12.2565	AT2G46590
GO:1900109	biological_process	regulation of histone H3-K9 dimethylation	2031	1	24893	1	0	0	12.2565	AT2G23740
GO:0046539	molecular_function	histamine N-methyltransferase activity	2031	1	24893	1	0	0	12.2565	AT2G41960
GO:0006281	biological_process	DNA repair	2031	87	24893	310	0	0	3.43973	AT1G08260;AT1G08260;AT1G08600;AT1G10520;AT1G10930;AT1G15940;AT1G18090;AT1G18090;AT1G19100;AT1G29630;AT1G29630;AT1G31360;AT1G35530;AT1G48050;AT1G50840;AT1G55750;AT1G66730;AT1G67500;AT1G76710;AT1G77600;AT1G77620;AT1G80420;AT1G80850;AT2G18760;AT2G27170;AT2G31320;AT2G31970;AT2G36490;AT2G41460;AT2G41460;AT2G41460;AT3G02680;AT3G05210;AT3G05210;AT3G10010;AT3G19210;AT3G20540;AT3G24320;AT3G28030;AT3G28030…
GO:1901181	biological_process	negative regulation of cellular response to caffeine	2031	2	24893	2	0	0	12.2565	AT4G32730;AT5G11510
GO:1901140	biological_process	p-coumaryl alcohol transport	2031	1	24893	1	0	0	12.2565	AT3G16340
GO:0090415	molecular_function	7-hydroxymethyl chlorophyll a reductase activity	2031	1	24893	1	0	0	12.2565	AT1G04620
GO:1990745	cellular_component	EARP complex	2031	2	24893	2	0	0	12.2565	AT4G02030;AT4G02030
GO:0035019	biological_process	somatic stem cell population maintenance	2031	1	24893	1	0	0	12.2565	AT5G43810
GO:0051701	biological_process	interaction with host	2031	1	24893	1	0	0	12.2565	AT3G19210
GO:0070898	biological_process	RNA polymerase III transcriptional preinitiation complex assembly	2031	1	24893	1	0	0	12.2565	AT4G39160
GO:0055121	biological_process	response to high fluence blue light stimulus by blue high-fluence system	2031	1	24893	1	0	0	12.2565	AT1G02330
GO:0004821	molecular_function	histidine-tRNA ligase activity	2031	2	24893	2	0	0	12.2565	AT3G02760;AT3G46100
GO:0005634	cellular_component	nucleus	2031	689	24893	5660	0	0	1.492	AT1G01040;AT1G01040;AT1G01060;AT1G01060;AT1G01060;AT1G03770;AT1G03770;AT1G03780;AT1G03910;AT1G03930;AT1G05230;AT1G05230;AT1G05230;AT1G05830;AT1G05910;AT1G06150;AT1G06670;AT1G06720;AT1G06770;AT1G08060;AT1G08260;AT1G08260;AT1G08600;AT1G08840;AT1G09060;AT1G09450;AT1G09730;AT1G10450;AT1G10450;AT1G10520;AT1G10570;AT1G10610;AT1G10930;AT1G12650;AT1G12790;AT1G12860;AT1G12930;AT1G13030;AT1G13120;AT1G13160…
GO:0004517	molecular_function	nitric-oxide synthase activity	2031	1	24893	1	0	0	12.2565	AT3G47450
GO:0004519	molecular_function	endonuclease activity	2031	110	24893	583	0	0	2.31255	AT1G01040;AT1G03540;AT1G04840;AT1G05670;AT1G06140;AT1G06710;AT1G09820;AT1G12620;AT1G12790;AT1G13040;AT1G13630;AT1G13800;AT1G15510;AT1G17630;AT1G18485;AT1G19100;AT1G19290;AT1G19720;AT1G26900;AT1G28710;AT1G29630;AT1G30610;AT1G62914;AT1G65070;AT1G65070;AT1G71210;AT1G74580;AT1G76280;AT2G01510;AT2G02150;AT2G04270;AT2G04530;AT2G04860;AT2G17140;AT2G17525;AT2G22070;AT2G26790;AT2G31830;AT2G35130;AT2G40720…
GO:0034448	cellular_component	EGO complex	2031	1	24893	1	0	0	12.2565	AT3G49990
GO:0016459	cellular_component	myosin complex	2031	24	24893	31	0	0	9.48892	AT1G04160;AT1G08730;AT1G17580;AT1G50360;AT2G20290;AT2G31900;AT3G19960;AT3G19960;AT3G19960;AT3G19960;AT3G58160;AT3G58160;AT3G58160;AT4G27370;AT4G28710;AT4G33200;AT4G33200;AT4G33200;AT5G43900;AT5G43900;AT5G43900;AT5G43900;AT5G54280;AT5G54280
GO:0042306	biological_process	regulation of protein import into nucleus	2031	1	24893	1	0	0	12.2565	AT5G41790
GO:0090577	cellular_component	RNA polymerase IV transcription factor complex	2031	1	24893	1	0	0	12.2565	AT2G16390
GO:0035402	molecular_function	histone kinase activity (H3-T11 specific)	2031	1	24893	1	0	0	12.2565	AT1G09450
GO:0072587	molecular_function	DNA topoisomerase (ATP-hydrolyzing) activator activity	2031	1	24893	1	0	0	12.2565	AT2G32590
GO:0010845	biological_process	positive regulation of reciprocal meiotic recombination	2031	1	24893	1	0	0	12.2565	AT1G12790
GO:0050201	molecular_function	fucokinase activity	2031	1	24893	1	0	0	12.2565	AT1G01220
GO:0036292	biological_process	DNA rewinding	2031	1	24893	1	0	0	12.2565	AT4G25120
GO:0035407	biological_process	histone H3-T11 phosphorylation	2031	1	24893	1	0	0	12.2565	AT1G09450
GO:0090228	biological_process	positive regulation of red or far-red light signaling pathway	2031	2	24893	2	0	0	12.2565	AT2G34640;AT2G34640
GO:0003980	molecular_function	UDP-glucose:glycoprotein glucosyltransferase activity	2031	3	24893	3	0	0	12.2565	AT1G71220;AT1G71220;AT1G71220
GO:1990280	biological_process	RNA localization to chromatin	2031	1	24893	1	0	0	12.2565	AT1G54440
GO:0047341	molecular_function	fucose-1-phosphate guanylyltransferase activity	2031	1	24893	1	0	0	12.2565	AT1G01220
GO:0000710	biological_process	meiotic mismatch repair	2031	1	24893	1	0	0	12.2565	AT3G05210
GO:0003676	molecular_function	nucleic acid binding	2031	198	24893	1284	0	0	1.89002	AT1G01930;AT1G06670;AT1G08260;AT1G08260;AT1G10320;AT1G10930;AT1G12800;AT1G20720;AT1G31360;AT1G31600;AT1G31600;AT1G49180;AT1G49180;AT1G50840;AT1G51520;AT1G51520;AT1G54440;AT1G54440;AT1G54440;AT1G55870;AT1G56310;AT1G58060;AT1G59760;AT1G60200;AT1G60640;AT1G60640;AT1G60640;AT1G60640;AT1G60900;AT1G63980;AT1G63980;AT1G65110;AT1G65120;AT1G65120;AT1G66260;AT1G67500;AT1G70200;AT1G71720;AT1G72050;AT1G72050…
GO:0000796	cellular_component	condensin complex	2031	3	24893	3	0	0	12.2565	AT2G32590;AT5G37630;AT5G62410
GO:0070935	biological_process	3-UTR-mediated mRNA stabilization	2031	1	24893	1	0	0	12.2565	AT2G17975
GO:0007018	biological_process	microtubule-based movement	2031	74	24893	95	0	0	9.54719	AT1G12430;AT1G12430;AT1G12430;AT1G18370;AT1G21730;AT1G59540;AT1G59540;AT1G63640;AT1G63640;AT2G21380;AT2G22610;AT2G28620;AT2G28620;AT2G36200;AT2G36200;AT2G36200;AT2G37420;AT2G47500;AT2G47500;AT3G10180;AT3G10180;AT3G10310;AT3G12020;AT3G12020;AT3G12020;AT3G17360;AT3G17360;AT3G17360;AT3G19050;AT3G19050;AT3G20150;AT3G20150;AT3G23670;AT3G23670;AT3G43210;AT3G44050;AT3G44730;AT3G44730;AT3G49650;AT3G50240…
GO:0033567	biological_process	DNA replication, Okazaki fragment processing	2031	2	24893	2	0	0	12.2565	AT1G08840;AT1G08840
GO:0051246	biological_process	regulation of protein metabolic process	2031	1	24893	1	0	0	12.2565	AT3G47450
GO:0033259	biological_process	plastid DNA replication	2031	3	24893	3	0	0	12.2565	AT1G50840;AT3G20540;AT3G20540
GO:0004672	molecular_function	protein kinase activity	2031	226	24893	1522	0	0	1.81996	AT1G01740;AT1G01740;AT1G03930;AT1G03930;AT1G04210;AT1G09000;AT1G09450;AT1G11280;AT1G11280;AT1G11303;AT1G13350;AT1G13350;AT1G18160;AT1G25390;AT1G25390;AT1G29720;AT1G29730;AT1G29750;AT1G48490;AT1G48490;AT1G49160;AT1G49160;AT1G49180;AT1G49180;AT1G49580;AT1G49730;AT1G50240;AT1G50700;AT1G50700;AT1G51940;AT1G53165;AT1G53165;AT1G53430;AT1G53430;AT1G53440;AT1G53440;AT1G53510;AT1G54510;AT1G54820;AT1G54960…
GO:0008017	molecular_function	microtubule binding	2031	105	24893	169	0	0	7.615	AT1G03780;AT1G11160;AT1G12430;AT1G12430;AT1G12430;AT1G14690;AT1G14690;AT1G14840;AT1G14840;AT1G14840;AT1G18370;AT1G19835;AT1G21730;AT1G24764;AT1G24764;AT1G27210;AT1G53140;AT1G59540;AT1G59540;AT1G61210;AT1G61210;AT1G63640;AT1G63640;AT2G01750;AT2G01750;AT2G01750;AT2G01910;AT2G07170;AT2G14120;AT2G21380;AT2G22610;AT2G28620;AT2G28620;AT2G35630;AT2G36200;AT2G36200;AT2G36200;AT2G37420;AT2G38720;AT2G47500…
GO:0071311	biological_process	cellular response to acetate	2031	1	24893	1	0	0	12.2565	AT1G05200
GO:0034213	biological_process	quinolinate catabolic process	2031	1	24893	1	0	0	12.2565	AT2G01350
GO:0042770	biological_process	signal transduction in response to DNA damage	2031	1	24893	1	0	0	12.2565	AT3G02680
GO:0046422	molecular_function	violaxanthin de-epoxidase activity	2031	2	24893	2	0	0	12.2565	AT1G08550;AT1G08550
GO:0046428	molecular_function	1,4-dihydroxy-2-naphthoate octaprenyltransferase activity	2031	1	24893	1	0	0	12.2565	AT1G60600
GO:0032953	biological_process	regulation of (1->3)-beta-D-glucan biosynthetic process	2031	1	24893	1	0	0	12.2565	AT5G63370
GO:0097222	biological_process	mitochondrial mRNA polyadenylation	2031	1	24893	1	0	0	12.2565	AT2G17580
GO:1901969	biological_process	positive regulation of polynucleotide 3-phosphatase activity	2031	1	24893	1	0	0	12.2565	AT1G80420
GO:0097264	biological_process	self proteolysis	2031	1	24893	1	0	0	12.2565	AT1G55350
GO:0035563	biological_process	positive regulation of chromatin binding	2031	1	24893	1	0	0	12.2565	AT2G16390
GO:0006449	biological_process	regulation of translational termination	2031	1	24893	1	0	0	12.2565	AT1G13120
GO:0010964	biological_process	regulation of chromatin silencing by small RNA	2031	1	24893	1	0	0	12.2565	AT2G16485
GO:0010923	biological_process	negative regulation of phosphatase activity	2031	1	24893	1	0	0	12.2565	AT1G03760
GO:0032958	biological_process	inositol phosphate biosynthetic process	2031	3	24893	3	0	0	12.2565	AT3G01310;AT3G01310;AT5G15070
GO:0072354	molecular_function	histone kinase activity (H3-T3 specific)	2031	1	24893	1	0	0	12.2565	AT1G09450
GO:0090305	biological_process	nucleic acid phosphodiester bond hydrolysis	2031	139	24893	717	0	0	2.37609	AT1G01040;AT1G03540;AT1G04840;AT1G05670;AT1G06140;AT1G06710;AT1G08260;AT1G08260;AT1G09820;AT1G12620;AT1G12790;AT1G13040;AT1G13630;AT1G13800;AT1G15510;AT1G17630;AT1G18090;AT1G18090;AT1G18485;AT1G19100;AT1G19290;AT1G19720;AT1G26900;AT1G28710;AT1G29630;AT1G29630;AT1G30610;AT1G31500;AT1G50840;AT1G54440;AT1G54440;AT1G54440;AT1G55870;AT1G56310;AT1G62914;AT1G65070;AT1G65070;AT1G67500;AT1G71210;AT1G74580…
GO:0072355	biological_process	histone H3-T3 phosphorylation	2031	1	24893	1	0	0	12.2565	AT1G09450
GO:0004525	molecular_function	ribonuclease III activity	2031	18	24893	26	6.66134e-16	5.42818e-15	8.48529	AT1G01040;AT1G01040;AT1G01040;AT3G03300;AT3G03300;AT3G13740;AT3G13740;AT3G13740;AT3G13740;AT3G13740;AT3G13740;AT3G43920;AT3G43920;AT3G43920;AT3G43920;AT3G43920;AT5G20320;AT5G20320
GO:0005856	cellular_component	cytoskeleton	2031	68	24893	294	6.66134e-16	5.42818e-15	2.83484	AT1G03780;AT1G09450;AT1G11160;AT1G12360;AT1G12430;AT1G14690;AT1G14840;AT1G18370;AT1G24764;AT1G50240;AT1G53140;AT1G54460;AT1G54960;AT1G61210;AT1G61210;AT1G80260;AT2G01750;AT2G01910;AT2G27170;AT2G28620;AT2G29890;AT2G33560;AT2G34680;AT2G35630;AT2G36200;AT2G37420;AT2G38720;AT2G40820;AT3G05330;AT3G06030;AT3G17360;AT3G19050;AT3G19590;AT3G19960;AT3G22790;AT3G23670;AT3G25980;AT3G43210;AT3G44730;AT3G49290…
GO:0003677	molecular_function	DNA binding	2031	361	24893	3001	1.77636e-15	1.44252e-14	1.47438	AT1G01040;AT1G01040;AT1G01040;AT1G01060;AT1G01060;AT1G01060;AT1G01060;AT1G05230;AT1G05230;AT1G05230;AT1G06150;AT1G06670;AT1G06910;AT1G08260;AT1G08260;AT1G08540;AT1G08600;AT1G10320;AT1G10520;AT1G10610;AT1G10820;AT1G10930;AT1G12860;AT1G14350;AT1G14350;AT1G14460;AT1G14460;AT1G15910;AT1G17590;AT1G17590;AT1G17920;AT1G17920;AT1G18090;AT1G18090;AT1G18710;AT1G19100;AT1G19220;AT1G19485;AT1G19700;AT1G20640…
GO:0016779	molecular_function	nucleotidyltransferase activity	2031	43	24893	147	1.26565e-14	1.02427e-13	3.58524	AT1G08260;AT1G10520;AT1G28090;AT1G28090;AT1G28090;AT1G30680;AT1G50840;AT1G53000;AT1G67500;AT1G68990;AT1G68990;AT1G76170;AT2G17580;AT2G19920;AT2G19930;AT2G21590;AT2G21590;AT2G24120;AT2G24120;AT2G25850;AT2G25850;AT2G25850;AT2G32320;AT2G35020;AT2G40520;AT3G03710;AT3G18090;AT3G18090;AT3G20540;AT3G56040;AT3G57660;AT3G57660;AT4G00060;AT4G30570;AT4G30570;AT5G19220;AT5G44740;AT5G44750;AT5G45140;AT5G45140…
GO:0051276	biological_process	chromosome organization	2031	13	24893	16	5.70655e-14	4.60237e-13	9.95843	AT1G10930;AT2G27170;AT3G47460;AT3G47460;AT3G54670;AT3G54710;AT5G07660;AT5G24630;AT5G48600;AT5G48600;AT5G58270;AT5G61460;AT5G62410
GO:0009524	cellular_component	phragmoplast	2031	32	24893	92	8.22675e-14	6.61229e-13	4.26314	AT1G03780;AT1G08560;AT1G09450;AT1G12360;AT1G18370;AT1G50240;AT1G53140;AT2G01910;AT2G34680;AT2G35630;AT2G38720;AT3G05330;AT3G17360;AT3G19050;AT3G19590;AT3G19960;AT3G19960;AT3G23670;AT3G43210;AT4G02350;AT4G05190;AT4G14150;AT4G14330;AT4G14350;AT4G21270;AT4G26760;AT4G32830;AT5G18700;AT5G38880;AT5G51600;AT5G65930;AT5G67270
GO:0043531	molecular_function	ADP binding	2031	51	24893	210	2.54685e-13	2.04008e-12	2.97658	AT1G12220;AT1G12220;AT1G12290;AT1G12290;AT1G27180;AT1G53350;AT1G56510;AT1G58602;AT1G58602;AT1G63740;AT1G63740;AT1G63860;AT1G63860;AT1G69550;AT3G44670;AT4G12020;AT4G12020;AT4G12020;AT4G16990;AT4G16990;AT4G16990;AT4G19060;AT4G19060;AT4G19500;AT4G19510;AT4G19510;AT4G19520;AT4G36140;AT5G17880;AT5G17890;AT5G35450;AT5G38850;AT5G40060;AT5G40910;AT5G43730;AT5G43740;AT5G44510;AT5G44870;AT5G44870;AT5G45050…
GO:0031047	biological_process	gene silencing by RNA	2031	30	24893	86	3.9746e-13	3.17294e-12	4.27553	AT1G01040;AT1G08060;AT1G13790;AT1G13790;AT1G15910;AT1G15910;AT1G19100;AT1G50410;AT1G54440;AT1G80790;AT2G16390;AT2G16485;AT2G19920;AT2G19930;AT2G30280;AT3G03300;AT3G12550;AT3G12550;AT3G12550;AT3G20010;AT3G42670;AT3G43920;AT3G48670;AT4G00380;AT4G24970;AT4G36280;AT5G20320;AT5G43810;AT5G43810;AT5G43990
GO:0009451	biological_process	RNA modification	2031	80	24893	429	7.77822e-13	6.18842e-12	2.2856	AT1G03540;AT1G04840;AT1G05670;AT1G06710;AT1G09820;AT1G13040;AT1G13630;AT1G13800;AT1G15510;AT1G17630;AT1G18485;AT1G19290;AT1G19720;AT1G26900;AT1G28710;AT1G30610;AT1G71210;AT1G74580;AT1G76280;AT2G01510;AT2G02150;AT2G17140;AT2G17525;AT2G22070;AT2G26790;AT2G35130;AT2G40720;AT2G41720;AT2G42920;AT3G04820;AT3G05340;AT3G09060;AT3G18020;AT3G21465;AT3G22690;AT3G22690;AT3G23330;AT3G26540;AT3G48810;AT3G53170…
GO:0004518	molecular_function	nuclease activity	2031	40	24893	145	8.13238e-13	6.44841e-12	3.38111	AT1G01040;AT1G12790;AT1G18090;AT1G18090;AT1G19100;AT1G29630;AT1G29630;AT1G31500;AT1G50840;AT1G55870;AT1G75380;AT1G75380;AT2G04270;AT2G04530;AT2G41460;AT2G41460;AT2G41460;AT3G03300;AT3G03710;AT3G05210;AT3G16260;AT3G20540;AT3G28030;AT3G28030;AT3G28030;AT3G43920;AT3G48900;AT3G48900;AT3G50100;AT4G24970;AT4G36050;AT4G36280;AT5G05540;AT5G11350;AT5G20320;AT5G25800;AT5G41150;AT5G41150;AT5G42540;AT5G67240
GO:0016887	molecular_function	ATPase activity	2031	65	24893	319	1.49591e-12	1.18217e-11	2.49741	AT1G05910;AT1G12430;AT1G18370;AT1G19100;AT1G21730;AT1G30410;AT1G30420;AT1G56050;AT1G59540;AT1G63640;AT1G65070;AT1G65070;AT1G67120;AT1G70610;AT1G70610;AT2G21380;AT2G22610;AT2G28070;AT2G28290;AT2G31970;AT2G41700;AT2G41700;AT2G47500;AT3G10180;AT3G12020;AT3G16340;AT3G16340;AT3G17360;AT3G19050;AT3G42640;AT3G43210;AT3G44050;AT3G44730;AT3G49650;AT3G51150;AT3G57300;AT3G57300;AT3G57300;AT4G05190;AT4G09140…
GO:0090501	biological_process	RNA phosphodiester bond hydrolysis	2031	23	24893	56	2.2129e-12	1.74293e-11	5.03393	AT1G01040;AT1G01040;AT2G04270;AT2G04270;AT2G04270;AT2G16650;AT2G32230;AT3G03300;AT3G03300;AT3G13740;AT3G13740;AT3G13740;AT3G13740;AT3G13740;AT3G13740;AT3G43920;AT3G43920;AT3G43920;AT3G43920;AT3G43920;AT5G20320;AT5G20320;AT5G59980
GO:0005819	cellular_component	spindle	2031	26	24893	71	2.9492e-12	2.31512e-11	4.4883	AT1G03780;AT1G03780;AT2G04660;AT2G20000;AT2G27170;AT2G28620;AT2G33560;AT2G35630;AT2G36200;AT2G37420;AT2G38720;AT3G15220;AT3G19590;AT3G25980;AT4G11990;AT4G21270;AT4G22860;AT4G22860;AT4G26760;AT4G32830;AT5G15510;AT5G15510;AT5G18700;AT5G38880;AT5G65930;AT5G67270
GO:0030048	biological_process	actin filament-based movement	2031	13	24893	19	4.36229e-12	3.41302e-11	8.38604	AT1G04160;AT1G08730;AT1G17580;AT1G50360;AT2G20290;AT2G31900;AT3G19960;AT3G58160;AT4G27370;AT4G28710;AT4G33200;AT5G43900;AT5G54280
GO:0071897	biological_process	DNA biosynthetic process	2031	18	24893	37	8.13904e-12	6.34684e-11	5.96263	AT1G08260;AT1G08260;AT1G10520;AT1G14460;AT1G14460;AT1G50840;AT1G66730;AT2G02480;AT3G20540;AT3G20540;AT4G18820;AT4G32700;AT5G44740;AT5G44750;AT5G45720;AT5G45720;AT5G57160;AT5G67100
GO:0080188	biological_process	RNA-directed DNA methylation	2031	14	24893	23	1.17508e-11	9.13307e-11	7.46049	AT1G13790;AT1G15910;AT1G19100;AT1G50410;AT1G54440;AT1G54440;AT1G80790;AT2G16390;AT3G07610;AT3G12550;AT3G14980;AT3G20010;AT4G00380;AT5G43990
GO:0043044	biological_process	ATP-dependent chromatin remodeling	2031	9	24893	10	1.28078e-11	9.9218e-11	11.0309	AT2G28290;AT2G46020;AT3G06400;AT3G06400;AT3G06400;AT3G06400;AT5G18620;AT5G18620;AT5G18620
GO:0003887	molecular_function	DNA-directed DNA polymerase activity	2031	17	24893	35	2.8065e-11	2.16699e-10	5.95317	AT1G08260;AT1G08260;AT1G10520;AT1G14460;AT1G14460;AT1G50840;AT1G67500;AT2G02480;AT3G20540;AT3G20540;AT4G18820;AT4G32700;AT5G44740;AT5G44750;AT5G45720;AT5G45720;AT5G67100
GO:0003779	molecular_function	actin binding	2031	39	24893	156	4.44019e-11	3.41721e-10	3.06413	AT1G03080;AT1G04160;AT1G08730;AT1G17580;AT1G50360;AT1G64330;AT2G20290;AT2G29890;AT2G29890;AT2G29890;AT2G30500;AT2G31900;AT2G40820;AT2G40820;AT2G40820;AT3G19960;AT3G22790;AT3G58160;AT3G58160;AT3G58160;AT4G02710;AT4G14760;AT4G27370;AT4G28710;AT4G30160;AT4G30160;AT4G33200;AT4G33200;AT4G33200;AT5G41790;AT5G43900;AT5G43900;AT5G43900;AT5G43900;AT5G48460;AT5G54280;AT5G55400;AT5G55400;AT5G58320
GO:0016891	molecular_function	endoribonuclease activity, producing 5-phosphomonoesters	2031	10	24893	13	6.95154e-11	5.33253e-10	9.4281	AT1G01040;AT1G01040;AT1G01040;AT3G03300;AT3G03300;AT3G16260;AT3G16260;AT3G16260;AT5G20320;AT5G20320
GO:0006260	biological_process	DNA replication	2031	35	24893	133	7.82365e-11	5.98205e-10	3.2254	AT1G08260;AT1G08260;AT1G10520;AT1G10930;AT1G14460;AT1G14460;AT1G30680;AT1G31360;AT1G50840;AT1G66730;AT1G67500;AT2G02480;AT2G07690;AT2G07690;AT2G07690;AT2G17036;AT3G20540;AT3G20540;AT3G54710;AT4G10710;AT4G18820;AT4G32700;AT5G08020;AT5G08020;AT5G44635;AT5G44635;AT5G44740;AT5G45720;AT5G45720;AT5G46280;AT5G52950;AT5G55300;AT5G55310;AT5G57160;AT5G67100
GO:0090502	biological_process	RNA phosphodiester bond hydrolysis, endonucleolytic	2031	26	24893	82	1.42295e-10	1.08448e-09	3.88621	AT1G01040;AT1G01040;AT1G01040;AT1G21580;AT2G04270;AT2G16650;AT2G32230;AT3G01410;AT3G03300;AT3G03300;AT3G13740;AT3G13740;AT3G13740;AT3G13740;AT3G13740;AT3G13740;AT3G16260;AT3G16260;AT3G43920;AT3G43920;AT3G43920;AT3G43920;AT3G43920;AT5G20320;AT5G20320;AT5G59980
GO:0033169	biological_process	histone H3-K9 demethylation	2031	8	24893	9	1.57621e-10	1.19741e-09	10.8947	AT1G09060;AT1G62310;AT3G07610;AT3G07610;AT3G48430;AT4G00990;AT4G21430;AT5G04240
GO:0006338	biological_process	chromatin remodeling	2031	19	24893	47	1.76719e-10	1.33818e-09	4.95476	AT2G23740;AT2G25170;AT3G06400;AT3G06400;AT3G06400;AT3G06400;AT3G07740;AT3G48710;AT3G52280;AT3G57300;AT3G57300;AT3G57300;AT5G18620;AT5G18620;AT5G18620;AT5G43500;AT5G55300;AT5G55310;AT5G63550
GO:0006298	biological_process	mismatch repair	2031	12	24893	20	3.07276e-10	2.31934e-09	7.35391	AT1G65070;AT1G65070;AT3G20475;AT3G20475;AT3G20475;AT3G24320;AT3G24320;AT4G02070;AT4G02070;AT4G09140;AT5G16630;AT5G54090
GO:0005516	molecular_function	calmodulin binding	2031	49	24893	238	4.27323e-10	3.21516e-09	2.5234	AT1G04160;AT1G08730;AT1G11000;AT1G11280;AT1G11303;AT1G17580;AT1G49580;AT1G50360;AT1G50700;AT1G61360;AT1G61370;AT1G61400;AT1G61430;AT1G61460;AT1G61490;AT1G61500;AT1G67310;AT2G20290;AT2G22300;AT2G31900;AT2G46240;AT3G17700;AT3G19100;AT3G19960;AT3G25230;AT3G57530;AT3G58160;AT4G03230;AT4G04700;AT4G04720;AT4G04740;AT4G11900;AT4G21940;AT4G27370;AT4G28710;AT4G30490;AT4G31000;AT4G31000;AT4G33200;AT4G38230…
GO:0032508	biological_process	DNA duplex unwinding	2031	22	24893	64	4.50588e-10	3.37941e-09	4.21318	AT1G06670;AT1G10930;AT1G20720;AT1G30680;AT1G31360;AT1G48050;AT1G79950;AT2G07690;AT2G07690;AT2G17036;AT2G31970;AT3G02680;AT3G23700;AT4G14790;AT4G14790;AT4G25120;AT4G35740;AT5G27680;AT5G41360;AT5G41360;AT5G41370;AT5G44635
GO:0016787	molecular_function	hydrolase activity	2031	349	24893	3177	8.37022e-10	6.25774e-09	1.3464	AT1G01040;AT1G01040;AT1G01040;AT1G02300;AT1G04730;AT1G05470;AT1G05470;AT1G05790;AT1G05790;AT1G05820;AT1G06550;AT1G06670;AT1G06720;AT1G08060;AT1G08600;AT1G09730;AT1G10040;AT1G10040;AT1G10570;AT1G10930;AT1G12750;AT1G12790;AT1G16220;AT1G16780;AT1G17110;AT1G17500;AT1G17500;AT1G19100;AT1G20720;AT1G25375;AT1G26130;AT1G26130;AT1G26560;AT1G27520;AT1G28320;AT1G29630;AT1G30410;AT1G30420;AT1G30680;AT1G31360…
GO:0003917	molecular_function	DNA topoisomerase type I activity	2031	8	24893	10	1.46094e-09	1.08877e-08	9.80522	AT2G32000;AT2G32000;AT4G31210;AT5G55300;AT5G55300;AT5G55300;AT5G55310;AT5G63920
GO:0018024	molecular_function	histone-lysine N-methyltransferase activity	2031	20	24893	57	1.51375e-09	1.12457e-08	4.30053	AT1G05830;AT1G76710;AT1G76710;AT1G77300;AT2G23740;AT2G23740;AT2G23740;AT2G31650;AT2G35160;AT2G35160;AT3G61740;AT3G61740;AT4G15180;AT4G27910;AT4G27910;AT5G06620;AT5G43990;AT5G43990;AT5G43990;AT5G53430
GO:0030261	biological_process	chromosome condensation	2031	7	24893	8	1.9389e-09	1.43588e-08	10.7245	AT2G32590;AT3G47460;AT3G57060;AT3G57060;AT3G57060;AT5G48600;AT5G62410
GO:0030983	molecular_function	mismatched DNA binding	2031	11	24893	19	2.46929e-09	1.82294e-08	7.09588	AT1G65070;AT1G65070;AT3G20475;AT3G20475;AT3G20475;AT3G24320;AT3G24320;AT4G02070;AT4G02070;AT4G09140;AT5G54090
GO:0006265	biological_process	DNA topological change	2031	12	24893	23	3.58823e-09	2.64072e-08	6.39471	AT2G32000;AT2G32000;AT3G20780;AT3G23890;AT3G23890;AT3G23890;AT4G31210;AT5G55300;AT5G55300;AT5G55300;AT5G55310;AT5G63920
GO:0034968	biological_process	histone lysine methylation	2031	18	24893	53	1.53523e-08	1.12631e-07	4.16259	AT1G76710;AT1G76710;AT1G77300;AT2G23740;AT2G23740;AT2G23740;AT2G35160;AT2G35160;AT3G61740;AT3G61740;AT4G15180;AT4G27910;AT4G27910;AT5G06620;AT5G43990;AT5G43990;AT5G43990;AT5G53430
GO:0006397	biological_process	mRNA processing	2031	54	24893	304	1.72619e-08	1.26248e-07	2.17715	AT1G03910;AT1G12620;AT1G24706;AT1G28060;AT1G32490;AT1G55870;AT1G60200;AT1G60900;AT1G62914;AT1G65660;AT1G74350;AT2G02570;AT2G02570;AT2G16650;AT2G25850;AT2G35340;AT2G40650;AT2G42270;AT2G46200;AT2G47250;AT3G01370;AT3G03710;AT3G04160;AT3G11964;AT3G16710;AT3G17040;AT3G20650;AT3G20650;AT3G20650;AT3G20650;AT3G20930;AT3G23070;AT3G54230;AT3G61860;AT3G63070;AT3G63370;AT3G66652;AT4G14510;AT4G18750;AT4G24740…
GO:0003916	molecular_function	DNA topoisomerase activity	2031	10	24893	18	1.92837e-08	1.40598e-07	6.80918	AT2G32000;AT2G32000;AT3G20780;AT3G23890;AT3G23890;AT3G23890;AT4G31210;AT5G55300;AT5G55310;AT5G63920
GO:0032454	molecular_function	histone demethylase activity (H3-K9 specific)	2031	6	24893	7	2.38397e-08	1.72216e-07	10.5056	AT1G09060;AT1G62310;AT3G07610;AT3G07610;AT4G00990;AT4G21430
GO:0007076	biological_process	mitotic chromosome condensation	2031	6	24893	7	2.38397e-08	1.72216e-07	10.5056	AT2G32590;AT3G57060;AT3G57060;AT3G57060;AT5G37630;AT5G48600
GO:0016180	biological_process	snRNA processing	2031	6	24893	7	2.38397e-08	1.72216e-07	10.5056	AT3G07530;AT3G07530;AT3G07530;AT3G07530;AT3G07530;AT4G20060
GO:0005694	cellular_component	chromosome	2031	44	24893	232	4.05647e-08	2.92141e-07	2.32451	AT1G08600;AT1G09450;AT1G10930;AT1G31360;AT1G54260;AT1G76710;AT2G17036;AT2G23740;AT2G23740;AT2G27170;AT2G31970;AT2G32590;AT2G33560;AT2G35160;AT2G35160;AT2G46980;AT2G47980;AT3G19590;AT3G20475;AT3G25980;AT3G47460;AT3G47460;AT3G54670;AT4G09680;AT4G10710;AT4G21270;AT4G31210;AT4G35740;AT5G07660;AT5G15920;AT5G16270;AT5G27680;AT5G43990;AT5G43990;AT5G43990;AT5G48600;AT5G48600;AT5G55300;AT5G55300;AT5G55300…
GO:0004674	molecular_function	protein serine/threonine kinase activity	2031	130	24893	1008	6.05247e-08	4.3456e-07	1.5807	AT1G03930;AT1G03930;AT1G04210;AT1G06150;AT1G08680;AT1G09000;AT1G09450;AT1G11280;AT1G11280;AT1G11303;AT1G16090;AT1G25390;AT1G29720;AT1G29730;AT1G29750;AT1G48490;AT1G48490;AT1G49160;AT1G49180;AT1G49580;AT1G50240;AT1G50700;AT1G51940;AT1G53430;AT1G53440;AT1G53510;AT1G54510;AT1G54960;AT1G56120;AT1G56130;AT1G56720;AT1G61360;AT1G61360;AT1G61370;AT1G61400;AT1G61430;AT1G61460;AT1G61490;AT1G61500;AT1G63430…
GO:0031491	molecular_function	nucleosome binding	2031	9	24893	16	6.47822e-08	4.63715e-07	6.89429	AT3G06400;AT3G06400;AT3G06400;AT3G06400;AT4G10710;AT4G32820;AT5G18620;AT5G18620;AT5G18620
GO:0016573	biological_process	histone acetylation	2031	15	24893	42	7.79251e-08	5.56102e-07	4.37733	AT1G16710;AT1G16710;AT1G32750;AT1G79000;AT1G79000;AT1G79000;AT2G17930;AT3G07740;AT3G12980;AT3G12980;AT3G52280;AT4G36080;AT4G36080;AT4G36080;AT5G64610
GO:0007094	biological_process	mitotic spindle assembly checkpoint	2031	8	24893	13	8.32051e-08	5.91988e-07	7.54248	AT1G79280;AT2G33560;AT2G33560;AT2G33560;AT3G19590;AT3G25980;AT3G25980;AT3G25980
GO:0016818	molecular_function	hydrolase activity, acting on acid anhydrides, in phosphorus-containing anhydrides	2031	11	24893	24	8.99388e-08	6.37969e-07	5.61757	AT1G20720;AT1G79950;AT3G06400;AT3G06400;AT3G06400;AT3G06400;AT5G07400;AT5G18620;AT5G18620;AT5G18620;AT5G43530
GO:0004527	molecular_function	exonuclease activity	2031	23	24893	88	9.20542e-08	6.51014e-07	3.20341	AT1G18090;AT1G18090;AT1G29630;AT1G29630;AT1G31500;AT1G50840;AT1G55870;AT2G31830;AT2G48100;AT2G48100;AT3G03710;AT3G20540;AT3G28030;AT3G28030;AT3G28030;AT3G50100;AT4G36050;AT5G05540;AT5G11350;AT5G25800;AT5G42540;AT5G42540;AT5G67240
GO:0005515	molecular_function	protein binding	2031	277	24893	2548	1.56218e-07	1.10148e-06	1.33244	AT1G01040;AT1G01040;AT1G02330;AT1G03060;AT1G03770;AT1G03780;AT1G03910;AT1G05200;AT1G05470;AT1G05910;AT1G06770;AT1G08260;AT1G08550;AT1G09060;AT1G09470;AT1G10520;AT1G12220;AT1G12360;AT1G12790;AT1G13120;AT1G14350;AT1G15570;AT1G15910;AT1G17580;AT1G18950;AT1G19100;AT1G19835;AT1G23900;AT1G25540;AT1G28420;AT1G28490;AT1G31360;AT1G32330;AT1G32530;AT1G32750;AT1G47230;AT1G48050;AT1G50240;AT1G50410;AT1G52410…
GO:0000911	biological_process	cytokinesis by cell plate formation	2031	13	24893	34	1.61248e-07	1.13355e-06	4.68632	AT1G01040;AT1G18370;AT1G50240;AT1G53140;AT2G35190;AT2G35630;AT3G17360;AT3G19050;AT3G43210;AT4G22970;AT4G26760;AT5G18700;AT5G51600
GO:0004003	molecular_function	ATP-dependent DNA helicase activity	2031	10	24893	21	1.69654e-07	1.18909e-06	5.83644	AT1G20720;AT1G30680;AT1G48050;AT1G79950;AT2G31970;AT3G02680;AT4G25120;AT5G41360;AT5G41360;AT5G41370
GO:0016926	biological_process	protein desumoylation	2031	6	24893	8	1.77145e-07	1.22699e-06	9.19239	AT1G09730;AT1G10570;AT1G60220;AT3G06910;AT4G00690;AT4G33620
GO:0016929	molecular_function	SUMO-specific protease activity	2031	6	24893	8	1.77145e-07	1.22699e-06	9.19239	AT1G09730;AT1G10570;AT1G60220;AT3G06910;AT4G00690;AT4G33620
GO:0016763	molecular_function	transferase activity, transferring pentosyl groups	2031	6	24893	8	1.77145e-07	1.22699e-06	9.19239	AT2G01350;AT2G01350;AT2G01350;AT2G01350;AT2G01350;AT2G40570
GO:0009360	cellular_component	DNA polymerase III complex	2031	6	24893	8	1.77145e-07	1.22699e-06	9.19239	AT1G14460;AT1G14460;AT2G02480;AT4G18820;AT5G45720;AT5G45720
GO:0006310	biological_process	DNA recombination	2031	21	24893	79	2.09477e-07	1.44668e-06	3.25806	AT1G10930;AT1G12790;AT1G31360;AT1G35530;AT1G48050;AT1G66730;AT3G05210;AT4G21070;AT4G25120;AT4G35740;AT5G01630;AT5G07660;AT5G08020;AT5G08020;AT5G15920;AT5G27680;AT5G41150;AT5G57160;AT5G61460;AT5G63950;AT5G64630
GO:0007062	biological_process	sister chromatid cohesion	2031	8	24893	14	2.15989e-07	1.4873e-06	7.00373	AT1G04730;AT2G27170;AT3G54670;AT5G07660;AT5G15540;AT5G15920;AT5G16270;AT5G61460
GO:0010228	biological_process	vegetative to reproductive phase transition of meristem	2031	23	24893	92	2.29405e-07	1.57507e-06	3.06413	AT1G01040;AT1G10570;AT1G55250;AT1G60220;AT1G76710;AT2G44950;AT2G46240;AT3G06400;AT3G10390;AT3G12140;AT3G21060;AT3G22590;AT3G48430;AT3G57300;AT4G02560;AT4G10710;AT4G12680;AT4G15180;AT4G32980;AT5G06780;AT5G18620;AT5G44180;AT5G55390
GO:0003678	molecular_function	DNA helicase activity	2031	10	24893	22	3.14197e-07	2.15097e-06	5.57115	AT1G06670;AT1G30680;AT2G07690;AT2G07690;AT2G07690;AT4G14790;AT4G14790;AT4G25120;AT5G44635;AT5G44635
GO:0000775	cellular_component	chromosome, centromeric region	2031	13	24893	36	3.76192e-07	2.56792e-06	4.42597	AT1G15660;AT1G61000;AT1G76710;AT2G27170;AT2G33560;AT2G35160;AT3G10440;AT3G10440;AT3G19590;AT3G25980;AT4G21270;AT5G04320;AT5G16270
GO:0000910	biological_process	cytokinesis	2031	8	24893	15	5.00639e-07	3.40753e-06	6.53681	AT1G14690;AT1G14690;AT2G01910;AT2G38720;AT4G26760;AT4G26760;AT5G51600;AT5G51600
GO:0031490	molecular_function	chromatin DNA binding	2031	9	24893	19	5.94342e-07	4.03365e-06	5.80572	AT1G09060;AT1G62310;AT1G79350;AT3G07610;AT4G00990;AT4G16845;AT4G21430;AT5G19310;AT5G51230
GO:0060236	biological_process	regulation of mitotic spindle organization	2031	7	24893	12	7.11304e-07	4.81357e-06	7.14964	AT1G03780;AT1G03780;AT4G11990;AT4G22860;AT4G22860;AT5G15510;AT5G15510
GO:0000785	cellular_component	chromatin	2031	16	24893	55	9.96578e-07	6.72476e-06	3.56553	AT1G09060;AT1G10450;AT1G15940;AT1G24190;AT1G59890;AT1G62310;AT1G70060;AT1G77600;AT2G27170;AT3G01320;AT3G07610;AT4G00990;AT4G21430;AT4G31880;AT5G15020;AT5G47690
GO:0009574	cellular_component	preprophase band	2031	8	24893	16	1.06103e-06	7.13919e-06	6.12826	AT1G12430;AT2G01910;AT2G34680;AT2G35630;AT3G05330;AT4G26760;AT5G18700;AT5G51600
GO:0003682	molecular_function	chromatin binding	2031	28	24893	136	1.36716e-06	9.17279e-06	2.5234	AT1G03760;AT1G05910;AT1G68580;AT1G69770;AT1G73960;AT1G77620;AT1G79150;AT2G07690;AT2G07690;AT2G07690;AT2G27170;AT2G32590;AT2G46020;AT3G07740;AT3G48060;AT3G48060;AT3G48710;AT3G54670;AT3G57060;AT3G61850;AT4G19020;AT4G39380;AT5G11470;AT5G15540;AT5G15540;AT5G16270;AT5G55600;AT5G63550
GO:0043231	cellular_component	intracellular membrane-bounded organelle	2031	75	24893	536	1.55727e-06	1.04187e-05	1.715	AT1G03540;AT1G04840;AT1G05670;AT1G06710;AT1G09820;AT1G13040;AT1G13630;AT1G13800;AT1G17630;AT1G18485;AT1G19290;AT1G19720;AT1G26900;AT1G28710;AT1G30610;AT1G71210;AT1G74580;AT1G76280;AT2G01510;AT2G02150;AT2G17140;AT2G17525;AT2G22070;AT2G26790;AT2G35130;AT2G40720;AT2G41720;AT2G42920;AT3G05340;AT3G09060;AT3G18020;AT3G21465;AT3G22690;AT3G23330;AT3G23410;AT3G26540;AT3G48810;AT3G53160;AT3G53170;AT3G53360…
GO:0007030	biological_process	Golgi organization	2031	10	24893	25	1.5768e-06	1.05194e-05	4.90261	AT1G04200;AT1G05360;AT1G18190;AT1G71830;AT1G73430;AT2G19950;AT2G19950;AT2G46180;AT3G61570;AT4G02030
GO:0036092	biological_process	phosphatidylinositol-3-phosphate biosynthetic process	2031	7	24893	13	1.71626e-06	1.14175e-05	6.59967	AT3G14205;AT3G14205;AT3G14205;AT3G43220;AT3G43220;AT3G43220;AT5G20840
GO:0007165	biological_process	signal transduction	2031	73	24893	519	1.7285e-06	1.14665e-05	1.72394	AT1G03930;AT1G12220;AT1G12290;AT1G17040;AT1G17040;AT1G27180;AT1G31930;AT1G53350;AT1G56510;AT1G58602;AT1G63740;AT1G63740;AT1G63860;AT1G63860;AT1G69550;AT1G78540;AT1G78540;AT2G01830;AT2G01830;AT2G17820;AT2G20770;AT2G26330;AT3G02870;AT3G06880;AT3G06880;AT3G06880;AT3G06880;AT3G06880;AT3G44670;AT4G03100;AT4G03440;AT4G05040;AT4G12020;AT4G12020;AT4G12020;AT4G16990;AT4G18130;AT4G19500;AT4G19510;AT4G19510…
GO:0051013	biological_process	microtubule severing	2031	5	24893	7	1.90787e-06	1.24461e-05	8.75466	AT1G11160;AT1G61210;AT1G61210;AT5G08390;AT5G23430
GO:0001026	molecular_function	TFIIIB-type transcription factor activity	2031	5	24893	7	1.90787e-06	1.24461e-05	8.75466	AT2G45100;AT3G09360;AT3G09360;AT4G39160;AT4G39160
GO:0046901	biological_process	tetrahydrofolylpolyglutamate biosynthetic process	2031	5	24893	7	1.90787e-06	1.24461e-05	8.75466	AT3G55630;AT3G55630;AT3G55630;AT3G55630;AT5G41480
GO:0006273	biological_process	lagging strand elongation	2031	5	24893	7	1.90787e-06	1.24461e-05	8.75466	AT1G66730;AT2G31320;AT4G02390;AT5G57160;AT5G67100
GO:0000126	cellular_component	transcription factor TFIIIB complex	2031	5	24893	7	1.90787e-06	1.24461e-05	8.75466	AT2G45100;AT3G09360;AT3G09360;AT4G39160;AT4G39160
GO:0004326	molecular_function	tetrahydrofolylpolyglutamate synthase activity	2031	5	24893	7	1.90787e-06	1.24461e-05	8.75466	AT3G55630;AT3G55630;AT3G55630;AT3G55630;AT5G41480
GO:0000148	cellular_component	1,3-beta-D-glucan synthase complex	2031	9	24893	21	1.94851e-06	1.26064e-05	5.2528	AT1G06490;AT1G06490;AT2G31960;AT2G31960;AT3G14570;AT3G14570;AT3G14570;AT3G59100;AT3G59100
GO:0003843	molecular_function	1,3-beta-D-glucan synthase activity	2031	9	24893	21	1.94851e-06	1.26064e-05	5.2528	AT1G06490;AT1G06490;AT2G31960;AT2G31960;AT3G14570;AT3G14570;AT3G14570;AT3G59100;AT3G59100
GO:0006075	biological_process	(1->3)-beta-D-glucan biosynthetic process	2031	9	24893	21	1.94851e-06	1.26064e-05	5.2528	AT1G06490;AT1G06490;AT2G31960;AT2G31960;AT3G14570;AT3G14570;AT3G14570;AT3G59100;AT3G59100
GO:0008408	molecular_function	3-5 exonuclease activity	2031	14	24893	46	2.01528e-06	1.30027e-05	3.73025	AT1G08260;AT1G08260;AT1G50840;AT1G54440;AT1G54440;AT1G54440;AT1G56310;AT1G67500;AT2G31970;AT2G41460;AT3G20540;AT3G20540;AT3G50100;AT5G67100
GO:0046855	biological_process	inositol phosphate dephosphorylation	2031	6	24893	10	2.29306e-06	1.46744e-05	7.35391	AT1G05470;AT2G31830;AT3G02870;AT3G02870;AT3G02870;AT3G02870
GO:0009330	cellular_component	DNA topoisomerase complex (ATP-hydrolyzing)	2031	6	24893	10	2.29306e-06	1.46744e-05	7.35391	AT3G20780;AT5G24630;AT5G24630;AT5G24630;AT5G24630;AT5G24630
GO:0010332	biological_process	response to gamma radiation	2031	6	24893	10	2.29306e-06	1.46744e-05	7.35391	AT2G18760;AT3G05210;AT3G19210;AT4G21070;AT4G37490;AT5G06150
GO:0004402	molecular_function	histone acetyltransferase activity	2031	13	24893	41	2.36486e-06	1.50928e-05	3.88621	AT1G16710;AT1G16710;AT1G32750;AT1G79000;AT1G79000;AT1G79000;AT2G24530;AT3G07740;AT3G12980;AT3G12980;AT3G14980;AT3G52280;AT5G64610
GO:0018105	biological_process	peptidyl-serine phosphorylation	2031	22	24893	98	2.9877e-06	1.90163e-05	2.75146	AT1G03930;AT1G04210;AT1G48490;AT1G49580;AT1G50700;AT2G19400;AT2G19470;AT2G25760;AT3G19100;AT3G23310;AT3G57530;AT3G59410;AT4G04700;AT4G04720;AT4G04740;AT4G14350;AT4G21940;AT4G38230;AT5G04510;AT5G12480;AT5G19450;AT5G58380
GO:0004482	molecular_function	mRNA (guanine-N7-)-methyltransferase activity	2031	4	24893	5	3.59913e-06	2.27238e-05	9.80522	AT3G20650;AT3G20650;AT3G20650;AT3G20650
GO:0090436	biological_process	leaf pavement cell development	2031	4	24893	5	3.59913e-06	2.27238e-05	9.80522	AT1G14350;AT1G17580;AT5G43900;AT5G55390
GO:1900036	biological_process	positive regulation of cellular response to heat	2031	4	24893	5	3.59913e-06	2.27238e-05	9.80522	AT1G79350;AT2G46020;AT3G06400;AT5G18620
GO:0005776	cellular_component	autophagosome	2031	6	24893	11	5.85878e-06	3.67931e-05	6.68538	AT1G49180;AT2G37840;AT3G49590;AT3G53930;AT3G61960;AT4G30790
GO:0000795	cellular_component	synaptonemal complex	2031	6	24893	11	5.85878e-06	3.67931e-05	6.68538	AT1G65010;AT3G02930;AT4G09140;AT4G32190;AT5G16730;AT5G66030
GO:0046856	biological_process	phosphatidylinositol dephosphorylation	2031	10	24893	28	6.03602e-06	3.78054e-05	4.37733	AT1G05470;AT1G05470;AT1G71710;AT1G71710;AT1G71710;AT2G31830;AT2G31830;AT2G32010;AT2G32010;AT2G43900
GO:0006261	biological_process	DNA-dependent DNA replication	2031	8	24893	19	6.83245e-06	4.26802e-05	5.16064	AT1G14460;AT1G50840;AT2G02480;AT3G20540;AT3G20540;AT4G18820;AT4G32700;AT5G45720
GO:0044255	biological_process	cellular lipid metabolic process	2031	5	24893	8	7.10003e-06	4.41176e-05	7.66033	AT1G09980;AT1G10040;AT1G34340;AT1G58350;AT5G49950
GO:0004514	molecular_function	nicotinate-nucleotide diphosphorylase (carboxylating) activity	2031	5	24893	8	7.10003e-06	4.41176e-05	7.66033	AT2G01350;AT2G01350;AT2G01350;AT2G01350;AT2G01350
GO:0005875	cellular_component	microtubule associated complex	2031	7	24893	15	7.39204e-06	4.55713e-05	5.71971	AT1G19870;AT1G65010;AT2G02790;AT3G02930;AT3G05330;AT3G53320;AT5G16730
GO:0006303	biological_process	double-strand break repair via nonhomologous end joining	2031	7	24893	15	7.39204e-06	4.55713e-05	5.71971	AT1G10520;AT1G48050;AT1G66730;AT1G80420;AT4G02390;AT5G57160;AT5G67100
GO:0042644	cellular_component	chloroplast nucleoid	2031	7	24893	15	7.39204e-06	4.55713e-05	5.71971	AT1G69200;AT2G31890;AT2G41460;AT3G19810;AT5G08720;AT5G48470;AT5G51100
GO:0000724	biological_process	double-strand break repair via homologous recombination	2031	17	24893	71	1.11415e-05	6.85074e-05	2.93466	AT1G10930;AT1G31360;AT1G35530;AT2G17036;AT2G31970;AT3G02680;AT3G05210;AT3G19210;AT4G21070;AT4G35740;AT5G01630;AT5G07660;AT5G15920;AT5G27680;AT5G41150;AT5G61460;AT5G64630
GO:0042555	cellular_component	MCM complex	2031	6	24893	12	1.30652e-05	8.01267e-05	6.12826	AT2G07690;AT2G07690;AT2G07690;AT5G44635;AT5G44635;AT5G46280
GO:0007059	biological_process	chromosome segregation	2031	12	24893	41	1.36546e-05	8.35238e-05	3.58728	AT1G12790;AT2G27170;AT2G47980;AT3G10440;AT3G19590;AT3G54670;AT4G22970;AT5G04320;AT5G16270;AT5G55300;AT5G55310;AT5G63920
GO:0006401	biological_process	RNA catabolic process	2031	7	24893	16	1.37231e-05	8.37248e-05	5.36223	AT1G59760;AT3G03710;AT3G46960;AT3G46960;AT3G46960;AT4G14790;AT5G39840
GO:0048544	biological_process	recognition of pollen	2031	13	24893	47	1.43783e-05	8.74957e-05	3.3901	AT1G11280;AT1G11280;AT1G11303;AT1G61360;AT1G61360;AT1G61370;AT1G61400;AT1G61430;AT1G61460;AT1G61490;AT1G61500;AT4G03230;AT4G11900
GO:0051321	biological_process	meiotic cell cycle	2031	16	24893	66	1.54767e-05	9.39374e-05	2.97128	AT1G12790;AT1G34355;AT2G27170;AT2G31970;AT2G46980;AT3G19590;AT3G20475;AT3G47460;AT3G54670;AT4G21270;AT4G22970;AT5G01630;AT5G48600;AT5G62410;AT5G63370;AT5G63920
GO:0009793	biological_process	embryo development ending in seed dormancy	2031	46	24893	305	1.78726e-05	0.0001082	1.84852	AT1G03910;AT1G13800;AT1G14610;AT1G17690;AT1G21650;AT1G28060;AT1G30610;AT1G54160;AT1G55350;AT1G55350;AT1G61030;AT1G68990;AT1G71830;AT1G78580;AT2G14680;AT2G21470;AT2G32700;AT2G35020;AT2G35340;AT2G41720;AT3G14900;AT3G24560;AT3G48110;AT3G54010;AT4G00060;AT4G04350;AT4G07410;AT4G13750;AT4G20060;AT4G22970;AT4G23940;AT4G24900;AT4G25520;AT4G39620;AT5G04560;AT5G13690;AT5G14850;AT5G15540;AT5G18570;AT5G22800…
GO:0005655	cellular_component	nucleolar ribonuclease P complex	2031	8	24893	21	1.87012e-05	0.000112638	4.66915	AT1G13790;AT1G15910;AT1G80790;AT3G12550;AT3G48670;AT4G00380;AT5G53020;AT5G59980
GO:0006368	biological_process	transcription elongation from RNA polymerase II promoter	2031	8	24893	21	1.87012e-05	0.000112638	4.66915	AT3G22590;AT3G22590;AT3G48060;AT4G10710;AT5G09850;AT5G43630;AT5G61150;AT5G61150
GO:0032040	cellular_component	small-subunit processome	2031	13	24893	48	1.87825e-05	0.000112839	3.31948	AT1G12800;AT1G17690;AT1G69070;AT1G69070;AT2G43650;AT3G06530;AT3G11964;AT3G12860;AT3G23700;AT4G02400;AT5G08600;AT5G08600;AT5G66540
GO:0016740	molecular_function	transferase activity	2031	382	24893	3880	1.93234e-05	0.000115793	1.2067	AT1G01220;AT1G02145;AT1G02880;AT1G03365;AT1G03770;AT1G03930;AT1G05670;AT1G05830;AT1G06490;AT1G06490;AT1G06770;AT1G08260;AT1G08660;AT1G08660;AT1G09000;AT1G09450;AT1G10520;AT1G10900;AT1G11280;AT1G11280;AT1G11303;AT1G11720;AT1G13790;AT1G13860;AT1G14970;AT1G16540;AT1G16710;AT1G16710;AT1G24070;AT1G24070;AT1G25390;AT1G28090;AT1G28090;AT1G28090;AT1G28710;AT1G29720;AT1G29750;AT1G30680;AT1G32070;AT1G32200…
GO:0016593	cellular_component	Cdc73/Paf1 complex	2031	5	24893	9	1.98191e-05	0.000117864	6.80918	AT3G22590;AT3G22590;AT5G43630;AT5G61150;AT5G61150
GO:0043138	molecular_function	3-5 DNA helicase activity	2031	5	24893	9	1.98191e-05	0.000117864	6.80918	AT1G10930;AT1G31360;AT4G25120;AT4G35740;AT5G27680
GO:0016570	biological_process	histone modification	2031	5	24893	9	1.98191e-05	0.000117864	6.80918	AT3G22590;AT3G22590;AT5G43630;AT5G61150;AT5G61150
GO:0051103	biological_process	DNA ligation involved in DNA repair	2031	4	24893	6	2.01299e-05	0.000118515	8.17102	AT1G66730;AT2G31320;AT4G02390;AT5G57160
GO:0045132	biological_process	meiotic chromosome segregation	2031	4	24893	6	2.01299e-05	0.000118515	8.17102	AT1G61030;AT3G10440;AT3G10440;AT5G04320
GO:0007112	biological_process	male meiosis cytokinesis	2031	4	24893	6	2.01299e-05	0.000118515	8.17102	AT1G50240;AT3G23670;AT3G43210;AT4G14150
GO:0045910	biological_process	negative regulation of DNA recombination	2031	4	24893	6	2.01299e-05	0.000118515	8.17102	AT1G65070;AT1G65070;AT1G79950;AT5G54090
GO:0009507	cellular_component	chloroplast	2031	259	24893	2511	2.32286e-05	0.000136417	1.26421	AT1G04620;AT1G05030;AT1G05200;AT1G08540;AT1G08550;AT1G08550;AT1G11720;AT1G11720;AT1G12800;AT1G14610;AT1G15510;AT1G17220;AT1G17850;AT1G19690;AT1G19720;AT1G21650;AT1G24300;AT1G26090;AT1G26230;AT1G26560;AT1G27510;AT1G30520;AT1G30610;AT1G30680;AT1G32070;AT1G32200;AT1G35340;AT1G36390;AT1G47840;AT1G48090;AT1G49630;AT1G50450;AT1G50840;AT1G51110;AT1G55490;AT1G55930;AT1G56050;AT1G58060;AT1G58200;AT1G59560…
GO:0032147	biological_process	activation of protein kinase activity	2031	7	24893	17	2.40629e-05	0.000140616	5.0468	AT1G03780;AT1G03780;AT4G11990;AT4G22860;AT4G22860;AT5G15510;AT5G15510
GO:0000278	biological_process	mitotic cell cycle	2031	7	24893	17	2.40629e-05	0.000140616	5.0468	AT1G03780;AT1G08260;AT1G51690;AT1G61000;AT3G57060;AT3G57060;AT3G57060
GO:0008033	biological_process	tRNA processing	2031	20	24893	96	2.50323e-05	0.000145918	2.55344	AT1G72560;AT1G76170;AT1G78010;AT2G04530;AT2G16650;AT2G27760;AT2G32230;AT2G32320;AT3G03710;AT3G16260;AT3G16260;AT3G24560;AT3G24560;AT3G24560;AT3G56120;AT3G63510;AT3G63510;AT4G01880;AT5G59980;AT5G59980
GO:0005876	cellular_component	spindle microtubule	2031	6	24893	13	2.63057e-05	0.000152211	5.65686	AT2G33560;AT3G19590;AT3G25980;AT4G05190;AT4G32830;AT5G38880
GO:0008026	molecular_function	ATP-dependent helicase activity	2031	6	24893	13	2.63057e-05	0.000152211	5.65686	AT1G10930;AT1G20720;AT1G31360;AT1G79950;AT4G35740;AT5G27680
GO:0003724	molecular_function	RNA helicase activity	2031	6	24893	13	2.63057e-05	0.000152211	5.65686	AT1G59760;AT3G46960;AT3G46960;AT3G46960;AT4G14790;AT4G14790
GO:0043622	biological_process	cortical microtubule organization	2031	9	24893	27	2.9543e-05	0.000170524	4.08551	AT1G53510;AT1G54960;AT2G28620;AT3G06030;AT3G20860;AT3G44200;AT3G53350;AT5G08120;AT5G65930
GO:0010090	biological_process	trichome morphogenesis	2031	10	24893	33	3.71198e-05	0.000213734	3.7141	AT1G03060;AT1G05230;AT1G17580;AT1G19835;AT4G01800;AT4G19600;AT5G24310;AT5G24630;AT5G43900;AT5G45190
GO:0048193	biological_process	Golgi vesicle transport	2031	7	24893	18	4.02112e-05	0.000230407	4.76643	AT1G28490;AT1G28490;AT1G28490;AT1G73430;AT3G18480;AT4G02030;AT5G66030
GO:0000776	cellular_component	kinetochore	2031	7	24893	18	4.02112e-05	0.000230407	4.76643	AT1G15660;AT2G33560;AT2G35630;AT3G19590;AT3G25980;AT3G57910;AT4G21270
GO:0003712	molecular_function	transcription cofactor activity	2031	9	24893	28	4.26024e-05	0.000240912	3.9396	AT1G16710;AT1G16710;AT1G75060;AT1G79000;AT1G79000;AT1G79000;AT3G12980;AT3G12980;AT5G37190
GO:0015074	biological_process	DNA integration	2031	3	24893	4	4.41928e-05	0.000240912	9.19239	AT1G48050;AT1G66730;AT5G57160
GO:0004799	molecular_function	thymidylate synthase activity	2031	3	24893	4	4.41928e-05	0.000240912	9.19239	AT2G16370;AT4G34570;AT4G34570
GO:0035065	biological_process	regulation of histone acetylation	2031	3	24893	4	4.41928e-05	0.000240912	9.19239	AT3G07740;AT3G07740;AT3G07740
GO:0015462	molecular_function	protein-transmembrane transporting ATPase activity	2031	3	24893	4	4.41928e-05	0.000240912	9.19239	AT1G21650;AT2G36070;AT4G01800
GO:0048236	biological_process	plant-type spore development	2031	3	24893	4	4.41928e-05	0.000240912	9.19239	AT1G01690;AT1G01690;AT1G12790
GO:0046785	biological_process	microtubule polymerization	2031	3	24893	4	4.41928e-05	0.000240912	9.19239	AT1G19835;AT2G35630;AT5G51600
GO:0033925	molecular_function	mannosyl-glycoprotein endo-beta-N-acetylglucosaminidase activity	2031	3	24893	4	4.41928e-05	0.000240912	9.19239	AT3G11040;AT3G11040;AT3G61010
GO:0004146	molecular_function	dihydrofolate reductase activity	2031	3	24893	4	4.41928e-05	0.000240912	9.19239	AT2G16370;AT4G34570;AT4G34570
GO:0010165	biological_process	response to X-ray	2031	3	24893	4	4.41928e-05	0.000240912	9.19239	AT5G07660;AT5G57160;AT5G61460
GO:0000301	biological_process	retrograde transport, vesicle recycling within Golgi	2031	3	24893	4	4.41928e-05	0.000240912	9.19239	AT1G18190;AT1G73430;AT2G19950
GO:0005652	cellular_component	nuclear lamina	2031	3	24893	4	4.41928e-05	0.000240912	9.19239	AT1G13220;AT1G67230;AT1G68790
GO:0001077	molecular_function	transcriptional activator activity, RNA polymerase II core promoter proximal region sequence-specific binding	2031	3	24893	4	4.41928e-05	0.000240912	9.19239	AT1G67310;AT2G22300;AT5G09410
GO:0006772	biological_process	thiamine metabolic process	2031	3	24893	4	4.41928e-05	0.000240912	9.19239	AT1G02880;AT1G02880;AT1G02880
GO:0030975	molecular_function	thiamine binding	2031	3	24893	4	4.41928e-05	0.000240912	9.19239	AT1G02880;AT1G02880;AT1G02880
GO:0006231	biological_process	dTMP biosynthetic process	2031	3	24893	4	4.41928e-05	0.000240912	9.19239	AT2G16370;AT4G34570;AT4G34570
GO:0010569	biological_process	regulation of double-strand break repair via homologous recombination	2031	3	24893	4	4.41928e-05	0.000240912	9.19239	AT1G15910;AT3G48670;AT4G00380
GO:0030242	biological_process	pexophagy	2031	3	24893	4	4.41928e-05	0.000240912	9.19239	AT3G19190;AT4G30790;AT5G16280
GO:0004788	molecular_function	thiamine diphosphokinase activity	2031	3	24893	4	4.41928e-05	0.000240912	9.19239	AT1G02880;AT1G02880;AT1G02880
GO:0070192	biological_process	chromosome organization involved in meiotic cell cycle	2031	3	24893	4	4.41928e-05	0.000240912	9.19239	AT1G01690;AT1G01690;AT2G31970
GO:0042779	biological_process	tRNA 3-trailer cleavage	2031	3	24893	4	4.41928e-05	0.000240912	9.19239	AT3G16260;AT3G16260;AT3G16260
GO:0042023	biological_process	DNA endoreduplication	2031	8	24893	23	4.47388e-05	0.000243325	4.26314	AT1G15570;AT3G20780;AT3G50630;AT5G24630;AT5G24630;AT5G24630;AT5G24630;AT5G24630
GO:0006370	biological_process	7-methylguanosine mRNA capping	2031	5	24893	10	4.61082e-05	0.000249048	6.12826	AT3G20650;AT3G20650;AT3G20650;AT3G20650;AT5G01290
GO:0007229	biological_process	integrin-mediated signaling pathway	2031	5	24893	10	4.61082e-05	0.000249048	6.12826	AT2G31800;AT3G58760;AT3G58760;AT3G58760;AT3G58760
GO:0051513	biological_process	regulation of monopolar cell growth	2031	5	24893	10	4.61082e-05	0.000249048	6.12826	AT1G18620;AT1G18620;AT1G74160;AT5G15580;AT5G15580
GO:0003906	molecular_function	DNA-(apurinic or apyrimidinic site) lyase activity	2031	6	24893	14	4.88948e-05	0.000262893	5.2528	AT2G36490;AT2G41460;AT2G41460;AT2G41460;AT4G36050;AT5G04560
GO:0044030	biological_process	regulation of DNA methylation	2031	6	24893	14	4.88948e-05	0.000262893	5.2528	AT1G28060;AT1G54440;AT3G14980;AT4G24970;AT5G11470;AT5G55390
GO:0042393	molecular_function	histone binding	2031	19	24893	93	5.00874e-05	0.000268692	2.50402	AT1G05910;AT1G09060;AT1G79350;AT2G16485;AT2G28290;AT2G28290;AT2G28290;AT2G28290;AT2G35160;AT2G35160;AT3G14980;AT3G48710;AT3G57060;AT3G57300;AT4G02485;AT4G10710;AT5G19310;AT5G63550;AT5G64630
[truncated: 1,916 more rows]

## Sheet: 35SAQ-NS_vs_WT-NS_upregulated
Table S6. Gene Ontology Enrichment Analysis (GOEA) in RNA-Seq results from 35S:AQUILO versus WT stressed and non-stressed comparisons A) 35SAQ-NS_vs_WT-NS_upregulated
[truncated: 827 more rows]

[truncated: 1 more sheets: 35SAQNS_vs_WT-NS_downpregulated]
