# Supplementary material for: The GARP/MYB-related grape transcription factor AQUILO improves cold tolerance and promotes the accumulation of raffinose family oligosaccharides
Source: J Exp Bot. 2018 Jan 29;69(7):1749–64. doi: 10.1093/jxb/ery020 (PMC5888914; doi:10.1093/jxb/ery020)
Supplement: Supplementary Table S8 [file ery020_suppl_supplementary_table_s8.xlsx]

## Sheet: AtHRS1_DAP-targets
Table S8. List of (A) AtHRS1, (B) AtHHO2, and (C) AtHHO3 targets list as inferred from the re-analysis of Arabidopsis DAP-Seq data O’Malley et al. (2016) centred on the motif peaks identified in the promoter region (1.5 kb upstream of transcription start site, TSS) of Arabidopsis genes. The positions where motif peaks are identified (e.g. Chr no., starting and ending position), peak signal intens…
Chr	Position	Position.end	signalValue	Gene	Strand	Alias	Localization	Full name
Chr2	10177	9976	1121.7	AT2G01023	-		M,Y
Chr2	15860392	15860593	714	AT2G37880	+		C,M	Protein of unknown function, DUF617
Chr2	10086	9885	708.3	AT2G01023	-		M,Y
Chr1	2485270	2485471	397	AT1G08005	+		O,C
Chr1	2485471	2485270	397	AT1G08000	-	GATA10	O,N	GATA transcription factor 10
Chr2	13035630	13035831	372.9	AT2G30600	+		O,N	BTB/POZ domain-containing protein
Chr5	25800575	25800776	344.9	AT5G64541	+		M,Y
Chr1	21206126	21206327	252	AT1G56600	+	GolS2	O,Y	galactinol synthase 2
Chr5	24431432	24431231	243	AT5G60740	-	ABCG28	S,P	ABC transporter family protein
Chr5	14968972	14969173	228	AT5G37670	+		M,Y	HSP20-like chaperones superfamily protein
Chr5	14969173	14968972	228	AT5G37667	-		S,Y
Chr4	1887456	1887657	226	AT4G03960	+	PFA-DSP4	O,N	Phosphotyrosine protein phosphatases superfamily protein
Chr3	22123106	22122905	224	AT3G59884	-	MIR827A		MIR827a; miRNA
Chr4	1585638	1585839	212	AT4G03565	+		O,N	Cystatin/monellin superfamily protein
Chr1	17234426	17234225	211.8	AT1G46408	-	AGL97	O,N	AGAMOUS-like 97
Chr3	10326014	10326215	208.9	AT3G27860	+		O,N	Tudor/PWWP/MBT superfamily protein
Chr3	1221374	1221575	185.9	AT3G04530	+	PPCK2	O,Y	phosphoenolpyruvate carboxylase kinase 2
Chr5	6224869	6225070	183	AT5G18670	+	BMY3	O,N	beta-amylase 3
Chr3	19944140	19944341	176.6	AT3G53840	+		S,C	Protein kinase superfamily protein
Chr5	17062195	17062396	168.6	AT5G42610	+		M,C	Protein of unknown function (DUF607)
Chr1	19657615	19657816	166	AT1G52780	+		S,P	Protein of unknown function (DUF2921)
Chr1	19188475	19188676	158	AT1G51740	+	UFE1	O,	syntaxin of plants 81
Chr4	220859	220658	158	AT4G00480	-	myc1	M,N	basic helix-loop-helix (bHLH) DNA-binding superfamily protein
Chr3	21565554	21565353	149.8	AT3G58210	-		C,C	TRAF-like family protein
Chr5	1568656	1568857	144	AT5G05290	+	EXPA2	S,N	expansin A2
Chr5	710057	709856	143	AT5G03030	-		C,C	Chaperone DnaJ-domain superfamily protein
Chr2	936491	936692	142	AT2G03120	+	SPP	S,P	signal peptide peptidase
Chr5	8503156	8502955	127	AT5G24770	-	VSP2	S,S	vegetative storage protein 2
Chr4	8873143	8873344	121	AT4G15540	+		O,N	EamA-like transporter family
Chr3	20779902	20780103	117	AT3G55990	+	TBL29	M,Y	Plant protein of unknown function (DUF828)
Chr3	6844247	6844046	117	AT3G19690	-		S,S	CAP (Cysteine-rich secretory proteins, Antigen 5, and Pathogenesis-related 1 protein) superfamily protein
Chr5	132373	132172	117	AT5G01320	-		O,K	Thiamine pyrophosphate dependent pyruvate decarboxylase family protein
Chr2	13930324	13930123	115.9	AT2G32830	-	PHT5	O,P	phosphate transporter 1;5
Chr5	20080254	20080455	113.8	AT5G49510	+	PFD3	O,C	prefoldin 3
Chr5	20080455	20080254	113.8	AT5G49500	-		O,Y	Signal recognition particle, SRP54 subunit protein
Chr3	1005669	1005870	109	AT3G03910	+	GDH3	M,Y	glutamate dehydrogenase 3
Chr3	19629420	19629219	108	AT3G52930	-		O,Y	Aldolase superfamily protein
Chr3	5743856	5743655	105	AT3G16840	-		O,N	P-loop containing nucleoside triphosphate hydrolases superfamily protein
Chr4	17096076	17096277	103.8	AT4G36130	+		M,Y	Ribosomal protein L2 family
Chr1	21639676	21639877	98	AT1G58330	+	ZW2	S,Y	transcription factor-related
Chr5	19604150	19603949	94.9	AT5G48375	-	TGG3	S,Y	thioglucoside glucosidase 3
Chr3	597835	597634	92	AT3G02750	-		C,C	Protein phosphatase 2C family protein
Chr2	12711432	12711633	91	AT2G29760	+	OTP81	C,C	Tetratricopeptide repeat (TPR)-like superfamily protein
Chr3	13163533	13163332	87	AT3G32180	-		O,Y
Chr4	10763598	10763397	87	AT4G19800	-		O,K	Glycosyl hydrolase family protein with chitinase insertion domain
Chr1	5617223	5617424	86.6	AT1G16445	+		C,C	S-adenosyl-L-methionine-dependent methyltransferases superfamily protein
Chr3	21049126	21048925	86.4	AT3G56850	-	DPBF3	O,N	ABA-responsive element binding protein 3
Chr5	8136184	8135983	82	AT5G24070	-		S,S	Peroxidase superfamily protein
Chr1	17311447	17311246	81.5	AT1G47240	-	NRAMP2	O,P	NRAMP metal ion transporter 2
Chr4	12054268	12054469	79	AT4G23000	+		O,P	Calcineurin-like metallo-phosphoesterase superfamily protein
Chr5	3735878	3735677	79	AT5G11600	-		C,N
Chr2	19475464	19475665	78	AT2G47460	+	PFG1	O,N	myb domain protein 12
Chr3	7678818	7678617	76	AT3G21790	-		O,C	UDP-Glycosyltransferase superfamily protein
Chr4	10647485	10647284	74	AT4G19520	-		O,N	disease resistance protein (TIR-NBS-LRR class) family
Chr3	19864958	19864757	70	AT3G53570	-	FC1	O,Y	FUS3-complementing gene 1
Chr5	14840062	14840263	69	AT5G37420	+		O,Y	Family of unknown function (DUF577)
Chr1	19761665	19761464	69	AT1G53030	-		O,N	Cytochrome C oxidase copper chaperone (COX17)
Chr4	6954603	6954804	67	AT4G11440	+		C,N	Mitochondrial substrate carrier family protein
Chr5	5716492	5716291	66	AT5G17340	-		S,S	Putative membrane lipoprotein
Chr3	7625536	7625335	63	AT3G21650	-		C,N	Protein phosphatase 2A regulatory B subunit family protein
Chr5	845255	845456	62	AT5G03420	+		C,C	5'-AMP-activated protein kinase-related
Chr5	25322863	25323064	61	AT5G63130	+		O,N	Octicosapeptide/Phox/Bem1p family protein
Chr5	25323064	25322863	61	AT5G63120	-		M,Y	P-loop containing nucleoside triphosphate hydrolases superfamily protein
Chr5	20980134	20980335	59	AT5G51660	+	CPSF160	O,N	cleavage and polyadenylation specificity factor 160
Chr5	20980335	20980134	59	AT5G51650	-		O,Y
Chr1	10994816	10994615	58	AT1G30880	-		M,N
Chr1	20846186	20845985	58	AT1G55750	-		O,Y	BSD domain (BTF2-like transcription factors, Synapse-associated proteins and DOS2-like proteins)
Chr1	25412791	25412992	57	AT1G67780	+		O,Y	Zinc-finger domain of monoamine-oxidase A repressor R1 protein
Chr1	25412992	25412791	57	AT1G67775	-	CLE8	S,M	CLAVATA3/ESR-RELATED 8
Chr2	9611273	9611072	57	AT2G22620	-		S,C	Rhamnogalacturonate lyase family protein
Chr4	10955826	10955625	57	AT4G20290	-		O,Y
Chr3	349968	350169	56	AT3G02050	+	KUP3	M,P	K+ uptake transporter 3
Chr3	350169	349968	56	AT3G02040	-	SRG3	C,Y	senescence-related gene 3
Chr2	9405010	9405211	54	AT2G22125	+	POM2	O,C	binding
Chr2	13193514	13193715	53	AT2G31010	+		O,N	Protein kinase superfamily protein
Chr1	12401957	12402158	52	AT1G34070	+		O,K
Chr5	6801450	6801651	52	AT5G20150	+	SPX1	O,Y	SPX domain gene 1
Chr1	12402158	12401957	52	AT1G34065	-	SAMC2	C,C	S-adenosylmethionine carrier 2
Chr5	6801651	6801450	52	AT5G20140	-		C,C	SOUL heme-binding family protein
Chr5	16757645	16757846	51	AT5G41860	+		O,Y
Chr3	223267	223066	50.8	AT3G01570	-		O,P	Oleosin family protein
Chr3	223267	223066	50.8	AT3G01572	-		O,Y
Chr5	24012101	24012302	50	AT5G59610	+		C,C	Chaperone DnaJ-domain superfamily protein
Chr5	17172478	17172277	50	AT5G42820	-	U2AF35B	O,N	Zinc finger C-x8-C-x5-C-x3-H type family protein
Chr5	25494276	25494075	49	AT5G63690	-		O,Y	Nucleic acid-binding, OB-fold-like protein
Chr1	25554543	25554744	48.7	AT1G68180	+		M,M	RING/U-box superfamily protein
Chr1	3018769	3018970	46	AT1G09350	+	GolS3	O,Y	galactinol synthase 3
Chr2	17308328	17308127	44.8	AT2G41500	-	LIS	C,N	WD-40 repeat family protein / small nuclear ribonucleoprotein Prp4p-related
Chr1	4443704	4443503	44	AT1G13020	-	EIF4B2	O,N	eukaryotic initiation factor 4B2
Chr5	16644796	16644595	43.6	AT5G41614	-		O,M
Chr1	21668104	21667903	43	AT1G58350	-	ZW18	M,N	Putative serine esterase family protein
Chr5	15499771	15499972	42.9	AT5G38710	+		M,C	Methylenetetrahydrofolate reductase family protein
Chr1	18671267	18671468	42	AT1G50410	+		O,N	SNF2 domain-containing protein / helicase domain-containing protein / zinc finger protein-related
Chr5	1282196	1282397	42	AT5G04500	+		O,P	glycosyltransferase family protein 47
Chr3	2657856	2657655	41.9	AT3G08750	-		S,S	F-box and associated interaction domains-containing protein
Chr1	10974157	10974358	40	AT1G30840	+	PUP4	O,Y	purine permease 4
Chr2	12494326	12494125	40	AT2G29080	-	ftsh3	M,C	FTSH protease 3
Chr3	8803460	8803259	39.3	AT3G24290	-	AMT1;5	S,P	ammonium transporter 1;5
Chr2	15138823	15139024	38	AT2G36053	+		M,M
Chr3	16111464	16111263	38	AT3G44510	-		M,C	alpha/beta-Hydrolases superfamily protein
Chr5	6802231	6802432	37.7	AT5G20150	+	SPX1	O,Y	SPX domain gene 1
Chr5	6802432	6802231	37.7	AT5G20140	-		C,C	SOUL heme-binding family protein
Chr1	30072169	30072370	37	AT1G79950	+		M,N	RAD3-like DNA-binding helicase protein
Chr3	17721444	17721243	37	AT3G48000	-	ALDH2B4	M,M	aldehyde dehydrogenase 2B4
Chr4	1338571	1338370	37	AT4G03030	-		C,C	Galactose oxidase/kelch repeat superfamily protein
Chr5	21600334	21600535	35.9	AT5G53240	+		M,C	Protein of unknown function (DUF295)
Chr2	7462783	7462984	35.8	AT2G17140	+		M,C	Pentatricopeptide repeat (PPR) superfamily protein
Chr2	7462984	7462783	35.8	AT2G17130	-	IDH2	M,C	isocitrate dehydrogenase subunit 2
Chr3	567066	567267	35.5	AT3G02650	+		C,	Tetratricopeptide repeat (TPR)-like superfamily protein
Chr2	17285195	17285396	35	AT2G41460	+	ARP	M,C	apurinic endonuclease-redox protein
Chr4	2757216	2757417	35	AT4G05450	+	MFDX1	M,C	mitochondrial ferredoxin 1
Chr5	7969132	7969333	35	AT5G23650	+		O,N	Homeodomain-like transcriptional regulator
Chr2	7216045	7215844	35	AT2G16640	-	TOC132	O,N	multimeric translocon complex in the outer envelope membrane 132
Chr5	7969333	7969132	35	AT5G23630	-	PDR2	O,C	phosphate deficiency response 2
Chr5	7969333	7969132	35	AT5G23640	-		O,N
Chr2	9566055	9565854	34.9	AT2G22500	-	UCP5	O,Y	uncoupling protein 5
Chr2	6829727	6829928	34	AT2G15680	+	CML30	C,C	Calcium-binding EF-hand family protein
Chr3	19945150	19945351	34	AT3G53840	+		S,C	Protein kinase superfamily protein
Chr5	2135314	2135515	34	AT5G06890	+		O,Y	Ubiquitin-like superfamily protein
Chr3	16657478	16657277	34	AT3G45410	-		S,P	Concanavalin A-like lectin protein kinase family protein
Chr2	3617145	3617346	33	AT2G08986	+		O,Y
Chr5	8116376	8116577	33	AT5G24020	+	MIND	C,C	septum site-determining protein (MIND)
Chr1	3230214	3230013	33	AT1G09930	-	OPT2	O,P	oligopeptide transporter 2
Chr5	5424838	5424637	33	AT5G16570	-	GLN1;4	O,Y	glutamine synthetase 1;4
Chr2	9826991	9827192	32	AT2G23080	+	CKA3	O,Y	Protein kinase superfamily protein
Chr2	9827192	9826991	32	AT2G23070	-		C,C	Protein kinase superfamily protein
Chr5	7244063	7243862	32	AT5G21920	-	YLMG2	C,N	YGGT family protein
Chr1	20821073	20821274	31.2	AT1G55700	+		M,N	Cysteine/Histidine-rich C1 domain family protein
Chr1	22096016	22095815	31.2	AT1G60000	-		C,C	RNA-binding (RRM/RBD/RNP motifs) family protein
Chr3	1792348	1792147	31	AT3G05970	-	LACS6	C,C	long-chain acyl-CoA synthetase 6
Chr1	28578464	28578263	30.9	AT1G76150	-	ECH2	O,Y	enoyl-CoA hydratase 2
Chr2	14261743	14261542	30.9	AT2G33710	-		O,N	Integrase-type DNA-binding superfamily protein
Chr1	1910681	1910882	30	AT1G06240	+		C,C	Protein of unknown function DUF455
Chr1	21950306	21950507	30	AT1G59725	+		O,K	DNAJ heat shock family protein
Chr1	27483333	27483534	30	AT1G73080	+	PEPR1	S,P	PEP1 receptor 1
Chr1	9065024	9064823	30	AT1G26200	-		O,Y	TRAM, LAG1 and CLN8 (TLC) lipid-sensing domain containing protein
Chr3	755433	755232	30	AT3G03250	-	UGP1	O,Y	UDP-GLUCOSE PYROPHOSPHORYLASE 1
Chr5	26728727	26728526	30	AT5G66940	-		O,N	Dof-type zinc finger DNA-binding family protein
Chr1	28144702	28144903	29.3	AT1G74940	+		M,C	Protein of unknown function (DUF581)
Chr1	28144903	28144702	29.3	AT1G74929	-		O,Y
Chr1	10386217	10386418	29	AT1G29710	+		M,M	Tetratricopeptide repeat (TPR)-like superfamily protein
Chr3	4229676	4229475	29	AT3G13150	-		C,C	Tetratricopeptide repeat (TPR)-like superfamily protein
Chr2	16488685	16488886	28	AT2G39500	+		S,Y
Chr2	19079372	19079573	28	AT2G46490	+		O,C
Chr3	5872423	5872624	28	AT3G17205	+	UPL6	O,N	ubiquitin protein ligase 6
Chr3	9379456	9379657	28	AT3G25720	+		O,C	RNA-directed DNA polymerase (reverse transcriptase)-related family protein
Chr3	20251187	20251388	28	AT3G54710	+	CDT1B	C,Y	homolog of yeast CDT1 B homolog of yeast CDT1 B
Chr1	28766737	28766536	28	AT1G76640	-		O,C	Calcium-binding EF-hand family protein
Chr2	16488886	16488685	28	AT2G39490	-		S,	F-box family protein
Chr2	19079573	19079372	28	AT2G46480	-	LGT2	O,Y	galacturonosyltransferase 2
Chr3	20251388	20251187	28	AT3G54700	-	PHT1;7	O,P	phosphate transporter 1;7
Chr5	15092843	15092642	28	AT5G37890	-		O,N	Protein with RING/U-box and TRAF-like domains
Chr1	12398724	12398523	27.7	AT1G34060	-		S,	Pyridoxal phosphate (PLP)-dependent transferases superfamily protein
Chr2	12727272	12727071	27.4	AT2G29810	-		O,N	Galactose oxidase/kelch repeat superfamily protein
Chr2	19282857	19283058	27	AT2G46930	+		S,V	Pectinacetylesterase family protein
Chr3	18673835	18674036	27	AT3G50360	+	CEN2	M,N	centrin2
Chr3	21344865	21345066	27	AT3G57645	+	U2.2		U2.2; snRNA
Chr4	15144962	15145163	27	AT4G31160	+	DCAF1	O,N	DDB1-CUL4 associated factor 1
Chr5	22880469	22880670	27	AT5G56510	+	PUM12	O,Y	pumilio 12
Chr2	14211598	14211397	27	AT2G33550	-		O,Y	Homeodomain-like superfamily protein
Chr2	19283058	19282857	27	AT2G46920	-	POL	O,N	Protein phosphatase 2C family protein
Chr3	21345066	21344865	27	AT3G57630	-		S,V	exostosin family protein
Chr2	4803669	4803870	26	AT2G11891	+		M,N
Chr3	6958136	6958337	26	AT3G19970	+		M,C	alpha/beta-Hydrolases superfamily protein
Chr5	21738639	21738840	26	AT5G53510	+	OPT9	O,P	oligopeptide transporter 9
Chr5	24322271	24322472	26	AT5G60480	+	ZHD12	O,N	homeobox protein 26
Chr5	19647980	19647779	26	AT5G48485	-	DIR1	S,S	Bifunctional inhibitor/lipid-transfer protein/seed storage 2S albumin superfamily protein
Chr2	5073502	5073301	25.9	AT2G12480	-	SCPL43	S,V	serine carboxypeptidase-like 43
Chr5	1959358	1959559	25.2	AT5G06420	+		O,N	Zinc finger (CCCH-type/C3HC4-type RING finger) family protein
Chr1	23888596	23888797	25	AT1G64370	+		O,N
Chr5	14842338	14842539	25	AT5G37430	+		O,Y	Family of unknown function (DUF577)
Chr3	4721550	4721349	25	AT3G14205	-		O,N	Phosphoinositide phosphatase family protein
Chr3	10043641	10043440	25	AT3G27190	-	UKL2	C,Y	uridine kinase-like 2
Chr1	4578124	4577923	24.7	AT1G13350	-		C,N	Protein kinase superfamily protein
Chr1	4578124	4577923	24.7	AT1G13360	-		O,N
Chr4	11458554	11458755	24.5	AT4G21540	+	SPHK1	O,C	sphingosine kinase 1
Chr1	8560126	8559925	24.4	AT1G24170	-	LGT9	S,V	Nucleotide-diphospho-sugar transferases superfamily protein
Chr3	18030271	18030472	24.3	AT3G48670	+	RDM12	O,Y	XH/XS domain-containing protein
Chr1	27484080	27484281	24	AT1G73080	+	PEPR1	S,P	PEP1 receptor 1
Chr3	17443885	17444086	24	AT3G47342	+			snoRNA
Chr5	2133171	2133372	24	AT5G06870	+	PGIP2	S,C	polygalacturonase inhibiting protein 2
Chr5	14028478	14028679	24	AT5G35900	+	LBD35	S,Y	LOB domain-containing protein 35
Chr5	22652443	22652644	24	AT5G55930	+	OPT1	O,P	oligopeptide transporter 1
Chr2	10373825	10373624	24	AT2G24370	-		O,N	Protein kinase protein with adenine nucleotide alpha hydrolases-like domain
Chr3	17868014	17867813	24	AT3G48237	-		M,Y
Chr4	9815943	9816144	23.5	AT4G17615	+	SCABP5	O,Y	calcineurin B-like protein 1
Chr4	9816144	9815943	23.5	AT4G17610	-		S,C	tRNA/rRNA methyltransferase (SpoU) family protein
Chr4	9816144	9815943	23.5	AT4G17612	-			pre-tRNA
Chr4	17485971	17486172	23	AT4G37120	+	SMP2	O,N	Pre-mRNA splicing Prp18-interacting factor
Chr5	15228800	15229001	23	AT5G38180	+		S,S	Bifunctional inhibitor/lipid-transfer protein/seed storage 2S albumin superfamily protein
Chr1	26195960	26195759	23	AT1G69640	-	SBH1	S,E	sphingoid base hydroxylase 1
Chr3	17495671	17495470	23	AT3G47470	-	LHCA4	C,M	light-harvesting chlorophyll-protein complex I subunit A4
Chr4	11496223	11496022	23	AT4G21630	-		S,E	Subtilase family protein
Chr1	25234227	25234428	22	AT1G67350	+		O,C
Chr1	29566144	29566345	22	AT1G78600	+	STH3	S,N	light-regulated zinc finger protein 1
Chr2	4742945	4743146	22	AT2G11810	+	MGDC	M,M	monogalactosyldiacylglycerol synthase type C
Chr2	11201279	11201480	22	AT2G26310	+		O,N	Chalcone-flavanone isomerase family protein
Chr3	1607912	1608113	22	AT3G05545	+		O,N	RING/U-box superfamily protein
Chr3	4112087	4112288	22	AT3G12915	+		O,Y	Ribosomal protein S5/Elongation factor G/III/V family protein
Chr3	9223513	9223714	22	AT3G25440	+	LOH1	C,C	RNA-binding CRS1 / YhbY (CRM) domain protein
Chr3	19109523	19109724	22	AT3G51520	+		O,Y	diacylglycerol acyltransferase family
Chr5	2452684	2452885	22	AT5G07710	+		O,N	Polynucleotidyl transferase, ribonuclease H-like superfamily protein
Chr5	6896410	6896611	22	AT5G20410	+	MGD2	O,Y	monogalactosyldiacylglycerol synthase 2
Chr5	14270823	14271024	22	AT5G36228	+		O,N	nucleic acid binding;zinc ion binding
Chr5	25197140	25197341	22	AT5G62730	+		O,P	Major facilitator superfamily protein
Chr1	2517284	2517083	22	AT1G08070	-	OTP82	C,Y	Tetratricopeptide repeat (TPR)-like superfamily protein
Chr1	9093867	9093666	22	AT1G26270	-		O,Y	Phosphatidylinositol 3- and 4-kinase family protein
Chr3	1608113	1607912	22	AT3G05540	-		O,Y	Methionine sulfoxide reductase (MSS4-like) family protein
Chr3	8799419	8799218	22	AT3G24280	-	SMAP2	O,Y_N	small acidic protein 2
Chr3	20422393	20422192	22	AT3G55100	-	ABCG17	O,P	ABC-2 type transporter family protein
Chr3	21918157	21918358	21	AT3G59300	+		C,C	Pentatricopeptide repeat (PPR) superfamily protein
Chr4	1263917	1264118	21	AT4G02840	+		O,Y	Small nuclear ribonucleoprotein family protein
Chr4	14161459	14161660	21	AT4G28700	+	AMT1;4	S,Y	ammonium transporter 1;4
Chr1	11005522	11005321	21	AT1G30920	-		O,Y	F-box family protein
Chr3	3678444	3678243	21	AT3G11650	-	NHL2	O,G	NDR1/HIN1-like 2
Chr3	23391607	23391406	20.9	AT3G63320	-		C,C	Protein phosphatase 2C family protein
Chr2	10425636	10425837	20.6	AT2G24540	+	AFR	O,N	Galactose oxidase/kelch repeat superfamily protein
Chr2	9372125	9372326	20.4	AT2G22030	+		M,C	Galactose oxidase/kelch repeat superfamily protein
Chr1	10213696	10213897	20.3	AT1G29230	+	WL1	C,C	CBL-interacting protein kinase 18
Chr1	10213897	10213696	20.3	AT1G29220	-		O,N	transcriptional regulator family protein
Chr1	16867483	16867282	20.1	AT1G44542	-		S,S	Cyclase family protein
Chr1	29271855	29272056	20	AT1G77850	+	ARF17	O,N	auxin response factor 17
Chr2	17125768	17125969	20	AT2G41060	+		O,N	RNA-binding (RRM/RBD/RNP motifs) family protein
Chr4	7607214	7607415	20	AT4G13030	+		O,Y	P-loop containing nucleoside triphosphate hydrolases superfamily protein
Chr1	18380207	18380006	20	AT1G49660	-	CXE5	O,Y	carboxyesterase 5
Chr1	20588981	20588780	20	AT1G55180	-	PLDEPSILON	O,K	phospholipase D alpha 4
Chr2	18134114	18133913	20	AT2G43750	-	OASB	C,C	O-acetylserine (thiol) lyase B
Chr3	3872719	3872518	20	AT3G12140	-	EML1	O,G	Emsy N Terminus (ENT)/ plant Tudor-like domains-containing protein
Chr5	15298776	15298575	20	AT5G38280	-	PR5K	S,C	PR5-like receptor kinase
Chr4	11471453	11471252	19.9	AT4G21560	-	VPS28-1	O,C	vacuolar protein sorting-associated protein 28 homolog 1
Chr1	12379881	12379680	19.7	AT1G34042	-		M,C
Chr2	592698	592497	19.5	AT2G02230	-	PP2-B1	O,N	phloem protein 2-B1
Chr4	8017077	8016876	19.5	AT4G13840	-		M,C	HXXXD-type acyl-transferase family protein
Chr4	2525442	2525241	19.1	AT4G04955	-	ATALN	S,V	allantoinase
Chr1	9641585	9641786	19	AT1G27710	+		S,S	Glycine-rich protein family
Chr1	24838456	24838657	19	AT1G66580	+	SAG24	M,C_M	senescence associated gene 24
Chr3	5297887	5298088	19	AT3G15640	+		M,C	Rubredoxin-like superfamily protein
Chr3	8987498	8987699	19	AT3G24630	+		O,N
Chr1	1155363	1155162	19	AT1G04300	-		O,N	TRAF-like superfamily protein
Chr1	11513094	11512893	19	AT1G32010	-		C,N	myosin heavy chain-related
Chr1	11513094	11512893	19	AT1G32020	-		O,N	F-box family protein
Chr1	24838657	24838456	19	AT1G66570	-	SUC7	O,P	sucrose-proton symporter 7
Chr3	869064	868863	19	AT3G03600	-	RPS2	M,C	ribosomal protein S2
Chr3	5298088	5297887	19	AT3G15620	-	UVR3	M,C	DNA photolyase family protein
Chr3	5298088	5297887	19	AT3G15630	-		C,C
Chr5	6850378	6850177	19	AT5G20280	-	SPSA1	O,N	sucrose phosphate synthase 1F
Chr3	19357278	19357077	18.9	AT3G52190	-	PHF1	C,N	phosphate transporter traffic facilitator1
Chr1	22244678	22244879	18.7	AT1G60370	+		O,N	F-box and associated interaction domains-containing protein
Chr5	22215682	22215883	18.7	AT5G54680	+	ILR3	O,N	basic helix-loop-helix (bHLH) DNA-binding superfamily protein
Chr1	22244879	22244678	18.7	AT1G60360	-		M,N	RING/U-box superfamily protein
Chr2	17177006	17177207	18.6	AT2G41220	+	GLU2	C,C	glutamate synthase 2
Chr1	19136042	19136243	18	AT1G51610	+		M,C	Cation efflux family protein
Chr1	26699480	26699681	18	AT1G70790	+		O,Y	Calcium-dependent lipid-binding (CaLB domain) family protein
Chr2	873446	873647	18	AT2G02990	+	RNS1	S,S	ribonuclease 1
Chr2	7197912	7198113	18	AT2G16595	+		S,C	Translocon-associated protein (TRAP), alpha subunit
Chr2	7841970	7842171	18	AT2G18040	+	PIN1AT	O,M	peptidylprolyl cis/trans isomerase, NIMA-interacting 1
Chr2	14987298	14987499	18	AT2G35660	+	CTF2A	M,Y	FAD/NAD(P)-binding oxidoreductase family protein
Chr2	18660435	18660636	18	AT2G45250	+		C,N	Integral membrane protein hemolysin-III homolog
Chr3	4091041	4091242	18	AT3G12860	+		O,Y	NOP56-like pre RNA processing ribonucleoprotein
Chr3	5583469	5583670	18	AT3G16432	+		S,
Chr4	6335984	6336185	18	AT4G10160	+		O,Y	RING/U-box superfamily protein
Chr4	7078579	7078780	18	AT4G11760	+	LCR17	S,S	low-molecular-weight cysteine-rich 17
Chr4	9970772	9970973	18	AT4G17960	+		O,C
Chr4	14999983	15000184	18	AT4G30800	+		O,Y	Nucleic acid-binding, OB-fold-like protein
Chr5	9519977	9520178	18	AT5G27050	+	AGL101	O,N	AGAMOUS-like 101
Chr5	18168331	18168532	18	AT5G45020	+		O,Y	Glutathione S-transferase family protein
Chr1	27466662	27466461	18	AT1G73010	-	PS2	O,S	phosphate starvation-induced gene 2
Chr2	17552164	17551963	18	AT2G42070	-	NUDX23	C,C	nudix hydrolase homolog 23
Chr3	4091242	4091041	18	AT3G12850	-		O,Y	COP9 signalosome complex-related / CSN complex-related
Chr3	6616109	6615908	18	AT3G19140	-	DNF	S,Y	RING/U-box superfamily protein
Chr3	8451949	8451748	18	AT3G23550	-		O,P	MATE efflux family protein
Chr4	7078780	7078579	18	AT4G11750	-		O,Y	Galactose oxidase/kelch repeat superfamily protein
Chr5	2055237	2055036	18	AT5G06670	-		C,N	P-loop containing nucleoside triphosphate hydrolases superfamily protein
Chr5	18168532	18168331	18	AT5G45010	-	DSS1(V)	O,Y	DSS1 homolog on chromosome V
Chr4	17954653	17954854	17.9	AT4G38340	+		O,N	Plant regulator RWP-RK family protein
Chr1	10806980	10806779	17.9	AT1G30500	-	NF-YA7	O,N	nuclear factor Y, subunit A7
Chr4	18452562	18452361	17.7	AT4G39770	-	TPPH	O,Y	Haloacid dehalogenase-like hydrolase (HAD) superfamily protein
Chr2	17589754	17589955	17.2	AT2G42210	+	OEP16-3	O,Y	Mitochondrial import inner membrane translocase subunit Tim17/Tim22/Tim23 family protein
Chr1	18353779	18353980	17.1	AT1G49590	+		O,N	C2H2 and C2HC zinc fingers superfamily protein
Chr1	9184199	9184400	17	AT1G26580	+		O,N
Chr1	10672952	10673153	17	AT1G30300	+		C,N	Metallo-hydrolase/oxidoreductase superfamily protein
Chr1	18224749	18224950	17	AT1G49260	+		S,Y
Chr1	26378265	26378466	17	AT1G70030	+		O,Y	Paired amphipathic helix (PAH2) superfamily protein
Chr2	9242284	9242485	17	AT2G21600	+	RER1B	O,P	endoplasmatic reticulum retrieval protein 1B
Chr3	19203	19404	17	AT3G01070	+	ENODL16	S,S	early nodulin-like protein 16
Chr3	5470396	5470597	17	AT3G16150	+	ASPGB1	O,Y	N-terminal nucleophile aminohydrolases (Ntn hydrolases) superfamily protein
Chr5	15608037	15608238	17	AT5G38990	+		S,P	Malectin/receptor-like protein kinase family protein
Chr1	10673153	10672952	17	AT1G30290	-		M,M	Tetratricopeptide repeat (TPR)-like superfamily protein
Chr2	7884153	7883952	17	AT2G18130	-	PAP11	S,N	purple acid phosphatase 11
Chr3	19404	19203	17	AT3G01060	-		C,C
Chr3	5470597	5470396	17	AT3G16140	-	PSAH-1	C,C	photosystem I subunit H-1
Chr3	18456908	18456707	17	AT3G49760	-	bZIP5	O,N	basic leucine-zipper 5
Chr3	23093158	23092957	17	AT3G62420	-	BZIP53	O,N	basic region/leucine zipper motif 53
Chr3	23093158	23092957	17	AT3G62422	-	CPuORF3	M,	conserved peptide upstream open reading frame 3
Chr4	13730326	13730125	17	AT4G27450	-		O,N	Aluminium induced protein with YGL and LRDR motifs
Chr5	25367396	25367195	17	AT5G63270	-		O,M	RPM1-interacting protein 4 (RIN4) family protein
Chr5	25634532	25634331	17	AT5G64050	-	OVA3	M,C	glutamate tRNA synthetase
Chr2	9248956	9249157	16.9	AT2G21630	+		O,N	Sec23/Sec24 protein transport family protein
Chr1	5202601	5202802	16.8	AT1G15120	+		O,C	Ubiquinol-cytochrome C reductase hinge protein
Chr5	16408511	16408310	16.8	AT5G40940	-	FLA20	O,C	putative fasciclin-like arabinogalactan protein 20
Chr1	8976247	8976448	16.2	AT1G25550	+		O,N	myb-like transcription factor family protein
Chr1	27382496	27382697	16.1	AT1G72750	+	TIM23-2	O,P	translocase inner membrane subunit 23-2
Chr1	24785158	24785359	16	AT1G66450	+		S,N	Cysteine/Histidine-rich C1 domain family protein
Chr1	25781355	25781556	16	AT1G68670	+		O,N	myb-like transcription factor family protein
Chr2	14890261	14890462	16	AT2G35370	+	GDCH	M,M	glycine decarboxylase complex H
Chr3	6452385	6452586	16	AT3G18740	+	RLK902	O,N	Ribosomal protein L7Ae/L30e/S12e/Gadd45 family protein
Chr3	9788155	9788356	16	AT3G26618	+	ERF1-3	O,Y	eukaryotic release factor 1-3
Chr3	15795144	15795345	16	AT3G44006	+		M,M
Chr4	18406525	18406726	16	AT4G39660	+	AGT2	M,M	alanine:glyoxylate aminotransferase 2
Chr5	25868663	25868864	16	AT5G64710	+		C,N	Putative endonuclease or glycosyl hydrolase
Chr5	26934432	26934633	16	AT5G67500	+	VDAC2	O,Y	voltage dependent anion channel 2
Chr1	18560502	18560301	16	AT1G50110	-		O,Y	D-aminoacid aminotransferase-like PLP-dependent enzymes superfamily protein
Chr1	27697937	27697736	16	AT1G73660	-		O,E	protein tyrosine kinase family protein
Chr3	9788356	9788155	16	AT3G26616	-		O,C
Chr3	16365334	16365133	16	AT3G44820	-		O,N	Phototropic-responsive NPH3 family protein
Chr5	15372855	15373056	15.7	AT5G38396	+		O,Y	F-box/RNI-like superfamily protein
Chr1	18933163	18933364	15	AT1G51100	+		C,C
Chr2	7195303	7195504	15	AT2G16592	+		S,S	Bifunctional inhibitor/lipid-transfer protein/seed storage 2S albumin superfamily protein
Chr1	10691816	10691615	15	AT1G30330	-	ARF6	O,N	auxin response factor 6
Chr1	20220070	20219869	15	AT1G54160	-	NFYA5	O,N	nuclear factor Y, subunit A5
Chr2	2437839	2437638	15	AT2G06210	-	VIP6	O,Y	binding
Chr4	18166111	18165910	15	AT4G38970	-	FBA2	C,C	fructose-bisphosphate aldolase 2
Chr4	18168714	18168513	15	AT4G38980	-		O,N
Chr5	25875739	25875538	15	AT5G64735	-			pre-tRNA
Chr1	2311863	2311662	14.9	AT1G07520	-		O,N	GRAS family transcription factor
Chr1	11694410	11694611	14.3	AT1G32415	+		M,C	pentatricopeptide (PPR) repeat-containing protein
Chr2	144535	144736	14.2	AT2G01280	+	MEE65	O,C	Cyclin/Brf1-like TBP-binding protein
Chr2	144736	144535	14.2	AT2G01275	-		O,Y	RING/FYVE/PHD zinc finger superfamily protein

## Sheet: AtHHO2_DAP-targets
Chr	Position	Position.end	signalValue	Gene	Strand	Alias	Localization	Full name
Chr2	13035629	13035830	2999.9	AT2G30600	+		O,N	BTB/POZ domain-containing protein
Chr2	15860399	15860600	2296.9	AT2G37880	+		C,M	Protein of unknown function, DUF617
Chr3	1221396	1221597	1997.4	AT3G04530	+	PPCK2	O,Y	phosphoenolpyruvate carboxylase kinase 2
Chr3	21565555	21565354	1981.1	AT3G58210	-		C,C	TRAF-like family protein
Chr1	2485271	2485472	1854	AT1G08005	+		O,C
Chr1	2485472	2485271	1854	AT1G08000	-	GATA10	O,N	GATA transcription factor 10
Chr3	19944117	19944318	1765.3	AT3G53840	+		S,C	Protein kinase superfamily protein
Chr1	19188456	19188657	1416.8	AT1G51740	+	UFE1	O,	syntaxin of plants 81
Chr4	10955827	10955626	1377.9	AT4G20290	-		O,Y
Chr5	14968973	14969174	1306	AT5G37670	+		M,Y	HSP20-like chaperones superfamily protein
Chr5	14969174	14968973	1306	AT5G37667	-		S,Y
Chr1	17311425	17311224	1300	AT1G47240	-	NRAMP2	O,P	NRAMP metal ion transporter 2
Chr1	27483314	27483515	1233.9	AT1G73080	+	PEPR1	S,P	PEP1 receptor 1
Chr5	24431431	24431230	1224.2	AT5G60740	-	ABCG28	S,P	ABC transporter family protein
Chr4	8873149	8873350	1218	AT4G15540	+		O,N	EamA-like transporter family
Chr3	7678839	7678638	1218	AT3G21790	-		O,C	UDP-Glycosyltransferase superfamily protein
Chr4	10763597	10763396	1197.9	AT4G19800	-		O,K	Glycosyl hydrolase family protein with chitinase insertion domain
Chr1	20846232	20846031	1195	AT1G55750	-		O,Y	BSD domain (BTF2-like transcription factors, Synapse-associated proteins and DOS2-like proteins)
Chr5	3735841	3735640	1184	AT5G11600	-		C,N
Chr2	12661579	12661378	1173.6	AT2G29605	-		O,N	Plant protein 1589 of unknown function
Chr4	1887457	1887658	1158	AT4G03960	+	PFA-DSP4	O,N	Phosphotyrosine protein phosphatases superfamily protein
Chr2	8375619	8375820	1153	AT2G19350	+		O,P	Eukaryotic protein of unknown function (DUF872)
Chr3	19109522	19109723	1129.7	AT3G51520	+		O,Y	diacylglycerol acyltransferase family
Chr5	17062186	17062387	1125	AT5G42610	+		M,C	Protein of unknown function (DUF607)
Chr3	22123107	22122906	1124.7	AT3G59884	-	MIR827A		MIR827a; miRNA
Chr5	22652442	22652643	1078	AT5G55930	+	OPT1	O,P	oligopeptide transporter 1
Chr5	25800568	25800769	1078.2	AT5G64541	+		M,Y
Chr2	17176986	17177187	1075.2	AT2G41220	+	GLU2	C,C	glutamate synthase 2
Chr4	9138301	9138100	1071	AT4G16143	-	IMPA-2	O,N	importin alpha isoform 2
Chr1	5202600	5202801	1060.8	AT1G15120	+		O,C	Ubiquinol-cytochrome C reductase hinge protein
Chr5	20080244	20080445	1058.9	AT5G49510	+	PFD3	O,C	prefoldin 3
Chr5	20080445	20080244	1058.9	AT5G49500	-		O,Y	Signal recognition particle, SRP54 subunit protein
Chr5	18391110	18391311	1041	AT5G45380	+	DUR3	O,P	solute:sodium symporters;urea transmembrane transporters
Chr3	10326034	10326235	1030.7	AT3G27860	+		O,N	Tudor/PWWP/MBT superfamily protein
Chr4	975194	975395	1023.1	AT4G02220	+		O,N	zinc finger (MYND type) family protein / programmed cell death 2 C-terminal domain-containing protein
Chr3	2657830	2657629	1015.6	AT3G08750	-		S,S	F-box and associated interaction domains-containing protein
Chr3	21049125	21048924	1016	AT3G56850	-	DPBF3	O,N	ABA-responsive element binding protein 3
Chr3	13163534	13163333	990	AT3G32180	-		O,Y
Chr3	19864756	19864957	980	AT3G53580	+		C,Y	diaminopimelate epimerase family protein
Chr3	19864957	19864756	980	AT3G53570	-	FC1	O,Y	FUS3-complementing gene 1
Chr3	597838	597637	972.2	AT3G02750	-		C,C	Protein phosphatase 2C family protein
Chr1	22096029	22095828	970.4	AT1G60000	-		C,C	RNA-binding (RRM/RBD/RNP motifs) family protein
Chr1	19657614	19657815	966	AT1G52780	+		S,P	Protein of unknown function (DUF2921)
Chr5	7969134	7969335	957	AT5G23650	+		O,N	Homeodomain-like transcriptional regulator
Chr5	7969335	7969134	957	AT5G23630	-	PDR2	O,C	phosphate deficiency response 2
Chr5	7969335	7969134	957	AT5G23640	-		O,N
Chr2	15138824	15139025	942.5	AT2G36053	+		M,M
Chr5	21600311	21600512	937	AT5G53240	+		M,C	Protein of unknown function (DUF295)
Chr1	21206127	21206328	932	AT1G56600	+	GolS2	O,Y	galactinol synthase 2
Chr5	6896401	6896602	935	AT5G20410	+	MGD2	O,Y	monogalactosyldiacylglycerol synthase 2
Chr5	24529684	24529885	933	AT5G60963	+			pre-tRNA
Chr5	24529684	24529885	933	AT5G60964	+		S,S	ECA1 gametogenesis related family protein
Chr1	4443705	4443504	933	AT1G13020	-	EIF4B2	O,N	eukaryotic initiation factor 4B2
Chr4	18543070	18542869	932.5	AT4G39986	-		O,Y
Chr1	9641532	9641733	930.8	AT1G27710	+		S,S	Glycine-rich protein family
Chr4	17485954	17486155	922	AT4G37120	+	SMP2	O,N	Pre-mRNA splicing Prp18-interacting factor
Chr1	12379831	12379630	924.8	AT1G34042	-		M,C
Chr5	8503158	8502957	922	AT5G24770	-	VSP2	S,S	vegetative storage protein 2
Chr3	17721468	17721267	911.8	AT3G48000	-	ALDH2B4	M,M	aldehyde dehydrogenase 2B4
Chr1	20269536	20269737	905	AT1G54300	+		O,N
Chr1	10386218	10386419	895.4	AT1G29710	+		M,M	Tetratricopeptide repeat (TPR)-like superfamily protein
Chr1	25554518	25554719	889.7	AT1G68180	+		M,M	RING/U-box superfamily protein
Chr1	19761672	19761471	890	AT1G53030	-		O,N	Cytochrome C oxidase copper chaperone (COX17)
Chr2	9013560	9013761	887	AT2G20990	+	SYTA	S,Y	synaptotagmin A
Chr1	2311835	2311634	889	AT1G07520	-		O,N	GRAS family transcription factor
Chr2	17125769	17125970	881	AT2G41060	+		O,N	RNA-binding (RRM/RBD/RNP motifs) family protein
Chr3	3244876	3245077	881	AT3G10440	+		O,N	Shugoshin C terminus
Chr3	3245077	3244876	881	AT3G10430	-		O,Y	F-box and associated interaction domains-containing protein
Chr2	19079371	19079572	866	AT2G46490	+		O,C
Chr2	19079572	19079371	866	AT2G46480	-	LGT2	O,Y	galacturonosyltransferase 2
Chr3	3678462	3678261	861	AT3G11650	-	NHL2	O,G	NDR1/HIN1-like 2
Chr4	1585637	1585838	859.4	AT4G03565	+		O,N	Cystatin/monellin superfamily protein
Chr5	14840061	14840262	848.9	AT5G37420	+		O,Y	Family of unknown function (DUF577)
Chr2	18060453	18060654	839.8	AT2G43500	+		O,N	Plant regulator RWP-RK family protein
Chr4	220860	220659	835.9	AT4G00480	-	myc1	M,N	basic helix-loop-helix (bHLH) DNA-binding superfamily protein
Chr5	8535419	8535218	833	AT5G24840	-		O,N	tRNA (guanine-N-7) methyltransferase
Chr2	9566056	9565855	823.6	AT2G22500	-	UCP5	O,Y	uncoupling protein 5
Chr3	7625537	7625336	820.3	AT3G21650	-		C,N	Protein phosphatase 2A regulatory B subunit family protein
Chr4	6954619	6954820	817	AT4G11440	+		C,N	Mitochondrial substrate carrier family protein
Chr4	8333338	8333539	812	AT4G14500	+		O,C	Polyketide cyclase/dehydrase and lipid transport superfamily protein
Chr5	6802208	6802409	807	AT5G20150	+	SPX1	O,Y	SPX domain gene 1
Chr5	6802409	6802208	807	AT5G20140	-		C,C	SOUL heme-binding family protein
Chr1	21639677	21639878	796	AT1G58330	+	ZW2	S,Y	transcription factor-related
Chr3	4091025	4091226	790	AT3G12860	+		O,Y	NOP56-like pre RNA processing ribonucleoprotein
Chr3	4091226	4091025	790	AT3G12850	-		O,Y	COP9 signalosome complex-related / CSN complex-related
Chr5	25197112	25197313	781	AT5G62730	+		O,P	Major facilitator superfamily protein
Chr5	6145375	6145174	780.2	AT5G18510	-		O,N	Aminotransferase-like, plant mobile domain family protein
Chr3	23391608	23391407	777.9	AT3G63320	-		C,C	Protein phosphatase 2C family protein
Chr3	16111454	16111253	773	AT3G44510	-		M,C	alpha/beta-Hydrolases superfamily protein
Chr5	16408569	16408368	769.9	AT5G40940	-	FLA20	O,C	putative fasciclin-like arabinogalactan protein 20
Chr3	19420597	19420798	763	AT3G52380	+	PDE322	C,C	chloroplast RNA-binding protein 33
Chr1	22646379	22646178	762	AT1G61370	-		S,P	S-locus lectin protein kinase family protein
Chr5	16757644	16757845	760	AT5G41860	+		O,Y
Chr2	13580985	13581186	756	AT2G31945	+		S,C
Chr4	1888774	1888975	755.1	AT4G03965	+		O,N	RING/U-box superfamily protein
Chr3	22877524	22877323	747	AT3G61800	-		O,N
Chr1	10994817	10994616	739.2	AT1G30880	-		M,N
Chr5	26203312	26203513	735	AT5G65570	+		M,C	Tetratricopeptide repeat (TPR)-like superfamily protein
Chr4	311596	311395	732.8	AT4G00740	-	QUA3	M,C	S-adenosyl-L-methionine-dependent methyltransferases superfamily protein
Chr2	7545622	7545823	722	AT2G17360	+		M,C	Ribosomal protein S4 (RPS4A) family protein
Chr4	17096077	17096278	720.9	AT4G36130	+		M,Y	Ribosomal protein L2 family
Chr5	25875740	25875539	721.8	AT5G64735	-			pre-tRNA
Chr5	20980135	20980336	712	AT5G51660	+	CPSF160	O,N	cleavage and polyadenylation specificity factor 160
Chr5	20980336	20980135	712	AT5G51650	-		O,Y
Chr3	672451	672652	709.5	AT3G02990	+	HSFA1E	O,N	heat shock transcription factor A1E
Chr3	20779901	20780102	708	AT3G55990	+	TBL29	M,Y	Plant protein of unknown function (DUF828)
Chr3	672652	672451	709.5	AT3G02980	-	MCC1	O,N	MEIOTIC CONTROL OF CROSSOVERS1
Chr3	17443886	17444087	705	AT3G47342	+			snoRNA
Chr1	30406003	30405802	696.7	AT1G80920	-	Toc12	C,C	Chaperone DnaJ-domain superfamily protein
Chr5	20753159	20753360	692.8	AT5G51050	+	APC2	C,Y	Mitochondrial substrate carrier family protein
Chr3	1005668	1005869	680.9	AT3G03910	+	GDH3	M,Y	glutamate dehydrogenase 3
Chr2	936492	936693	677.2	AT2G03120	+	SPP	S,P	signal peptide peptidase
Chr5	3216673	3216472	677.7	AT5G10240	-	ASN3	O,Y	asparagine synthetase 3
Chr5	19604149	19603948	672	AT5G48375	-	TGG3	S,Y	thioglucoside glucosidase 3
Chr4	17693999	17694200	668.5	AT4G37660	+		M,C	Ribosomal protein L12/ ATP-dependent Clp protease adaptor protein ClpS family protein
Chr2	10309	10108	660.3	AT2G01023	-		M,Y
Chr5	5424854	5424653	660.1	AT5G16570	-	GLN1;4	O,Y	glutamine synthetase 1;4
Chr1	29926338	29926539	657	AT1G79560	+	FTSH12	C,C	FTSH protease 12
Chr4	2757224	2757425	655.3	AT4G05450	+	MFDX1	M,C	mitochondrial ferredoxin 1
Chr1	3018770	3018971	653	AT1G09350	+	GolS3	O,Y	galactinol synthase 3
Chr2	13193518	13193719	654	AT2G31010	+		O,N	Protein kinase superfamily protein
Chr3	9412818	9413019	653	AT3G25790	+		O,N	myb-like transcription factor family protein
Chr3	19629422	19629221	653	AT3G52930	-		O,Y	Aldolase superfamily protein
Chr5	1282195	1282396	648.5	AT5G04500	+		O,P	glycosyltransferase family protein 47
Chr4	1424520	1424721	645	AT4G03250	+		O,N	Homeodomain-like superfamily protein
Chr4	1424721	1424520	645	AT4G03230	-		S,C	S-locus lectin protein kinase family protein
Chr2	18427993	18428194	641.4	AT2G44690	+	ROP8	O,C	Arabidopsis RAC-like 9
Chr2	4742946	4743147	634	AT2G11810	+	MGDC	M,M	monogalactosyldiacylglycerol synthase type C
Chr2	17234003	17234204	632.3	AT2G41360	+		C,C	Galactose oxidase/kelch repeat superfamily protein
Chr4	15145005	15145206	630	AT4G31160	+	DCAF1	O,N	DDB1-CUL4 associated factor 1
Chr3	18364638	18364839	627	AT3G49540	+		O,Y
Chr2	19687128	19686927	626	AT2G48130	-		M,C	Bifunctional inhibitor/lipid-transfer protein/seed storage 2S albumin superfamily protein
Chr5	25322864	25323065	620.9	AT5G63130	+		O,N	Octicosapeptide/Phox/Bem1p family protein
Chr5	25323065	25322864	620.9	AT5G63120	-		M,Y	P-loop containing nucleoside triphosphate hydrolases superfamily protein
Chr5	2940278	2940479	617	AT5G09445	+		O,N
Chr1	28171467	28171266	618	AT1G75010	-	ARC3	C,C	GTP binding
Chr5	26728726	26728525	616	AT5G66940	-		O,N	Dof-type zinc finger DNA-binding family protein
Chr1	17571122	17571323	613	AT1G47760	+	AGL102	O,N	AGAMOUS-like 102
Chr1	18671268	18671469	614	AT1G50410	+		O,N	SNF2 domain-containing protein / helicase domain-containing protein / zinc finger protein-related
Chr1	25234228	25234429	615	AT1G67350	+		O,C
Chr1	25412790	25412991	614.3	AT1G67780	+		O,Y	Zinc-finger domain of monoamine-oxidase A repressor R1 protein
Chr1	17571323	17571122	613	AT1G47750	-	PEX11A	O,Y	peroxin 11A
Chr1	25412991	25412790	614.3	AT1G67775	-	CLE8	S,M	CLAVATA3/ESR-RELATED 8
Chr1	7789085	7789286	609.7	AT1G22070	+	TGA3	O,N	TGA1A-related gene 3
Chr2	19271322	19271523	611	AT2G46910	+		C,C	Plastid-lipid associated protein PAP / fibrillin family protein
Chr5	2135313	2135514	609.5	AT5G06890	+		O,Y	Ubiquitin-like superfamily protein
Chr1	18380208	18380007	607	AT1G49660	-	CXE5	O,Y	carboxyesterase 5
Chr5	132371	132170	607	AT5G01320	-		O,K	Thiamine pyrophosphate dependent pyruvate decarboxylase family protein
Chr4	9815944	9816145	601	AT4G17615	+	SCABP5	O,Y	calcineurin B-like protein 1
Chr4	17954654	17954855	600.4	AT4G38340	+		O,N	Plant regulator RWP-RK family protein
Chr5	22902596	22902797	600.3	AT5G56570	+		M,M	Leucine-rich repeat (LRR) family protein
Chr1	11005448	11005247	601	AT1G30920	-		O,Y	F-box family protein
Chr3	16657411	16657210	599.6	AT3G45410	-		S,P	Concanavalin A-like lectin protein kinase family protein
Chr4	9816145	9815944	601	AT4G17610	-		S,C	tRNA/rRNA methyltransferase (SpoU) family protein
Chr4	9816145	9815944	601	AT4G17612	-			pre-tRNA
Chr1	28144701	28144902	587	AT1G74940	+		M,C	Protein of unknown function (DUF581)
Chr1	29566128	29566329	589	AT1G78600	+	STH3	S,N	light-regulated zinc finger protein 1
Chr1	28144902	28144701	587	AT1G74929	-		O,Y
Chr1	10974155	10974356	585.8	AT1G30840	+	PUP4	O,Y	purine permease 4
Chr5	20030983	20031184	584	AT5G49410	+		O,X
Chr1	11773702	11773903	580	AT1G32560	+	LEA4-1	O,M	Late embryogenesis abundant protein, group 1 protein
Chr3	6844236	6844035	582.1	AT3G19690	-		S,S	CAP (Cysteine-rich secretory proteins, Antigen 5, and Pathogenesis-related 1 protein) superfamily protein
Chr1	2499731	2499530	578.6	AT1G08040	-		M,C	Protein of unknown function (DUF707)
Chr5	15499772	15499973	576	AT5G38710	+		M,C	Methylenetetrahydrofolate reductase family protein
Chr1	8976249	8976450	572.5	AT1G25550	+		O,N	myb-like transcription factor family protein
Chr4	7078560	7078761	572	AT4G11760	+	LCR17	S,S	low-molecular-weight cysteine-rich 17
Chr4	7078761	7078560	572	AT4G11750	-		O,Y	Galactose oxidase/kelch repeat superfamily protein
Chr3	2657855	2657654	566.4	AT3G08750	-		S,S	F-box and associated interaction domains-containing protein
Chr3	2765104	2764903	566	AT3G09040	-		M,C	Pentatricopeptide repeat (PPR) superfamily protein
Chr5	16644795	16644594	569	AT5G41614	-		O,M
Chr1	10807049	10806848	563.6	AT1G30500	-	NF-YA7	O,N	nuclear factor Y, subunit A7
Chr5	13790071	13789870	559	AT5G35604	-		O,N
Chr5	6224879	6225080	551.9	AT5G18670	+	BMY3	O,N	beta-amylase 3
Chr1	12401967	12402168	548	AT1G34070	+		O,K
Chr1	12402168	12401967	548	AT1G34065	-	SAMC2	C,C	S-adenosylmethionine carrier 2
Chr5	20534045	20533844	550	AT5G50420	-		O,Y	O-fucosyltransferase family protein
Chr5	20534045	20533844	550	AT5G50423	-		S,S	Putative membrane lipoprotein
Chr1	9406874	9406673	547	AT1G27090	-		O,N	glycine-rich protein
Chr5	26934433	26934634	541.6	AT5G67500	+	VDAC2	O,Y	voltage dependent anion channel 2
Chr1	26273622	26273823	540	AT1G69797	+	MIR395F		MIR395F; miRNA
Chr1	26273823	26273622	540	AT1G69795	-	MIR395E		MIR395E; miRNA
Chr5	5716494	5716293	534.1	AT5G17340	-		S,S	Putative membrane lipoprotein
Chr1	9065010	9064809	531.7	AT1G26200	-		O,Y	TRAM, LAG1 and CLN8 (TLC) lipid-sensing domain containing protein
Chr2	7462797	7462998	529	AT2G17140	+		M,C	Pentatricopeptide repeat (PPR) superfamily protein
Chr2	7462998	7462797	529	AT2G17130	-	IDH2	M,C	isocitrate dehydrogenase subunit 2
Chr4	17008629	17008428	528.8	AT4G35905	-		O,N
Chr1	23888595	23888796	524.8	AT1G64370	+		O,N
Chr5	2986964	2987165	526	AT5G09640	+	SNG2	S,C	serine carboxypeptidase-like 19
Chr4	14671110	14670909	519.7	AT4G29990	-		S,P	Leucine-rich repeat transmembrane protein kinase protein
Chr3	1005735	1005936	517.1	AT3G03910	+	GDH3	M,Y	glutamate dehydrogenase 3
Chr5	1589363	1589564	518.8	AT5G05365	+		O,C	Heavy metal transport/detoxification superfamily protein
Chr4	8502739	8502940	514	AT4G14810	+		O,Y
Chr3	89926	89725	514.9	AT3G01290	-	HIR2	O,Y	SPFH/Band 7/PHB domain-containing membrane-associated protein family
Chr3	223300	223099	515	AT3G01570	-		O,P	Oleosin family protein
Chr3	223300	223099	515	AT3G01572	-		O,Y
Chr4	10305160	10304959	513	AT4G18740	-		M,N	Rho termination factor
Chr1	11935028	11934827	512	AT1G32930	-		M,	Galactosyltransferase family protein
Chr1	25048109	25047908	511	AT1G67080	-	ABA4	C,P	abscisic acid (aba)-deficient 4
Chr4	7454728	7454929	506	AT4G12610	+	RAP74	O,C	transcription activators;DNA binding;RNA polymerase II transcription factors;catalytics;transcription initiation factors
Chr1	3230213	3230012	508.2	AT1G09930	-	OPT2	O,P	oligopeptide transporter 2
Chr3	3780181	3779980	508	AT3G11940	-	RPS5A	O,K	ribosomal protein 5A
Chr3	5743857	5743656	502	AT3G16840	-		O,N	P-loop containing nucleoside triphosphate hydrolases superfamily protein
Chr2	14987297	14987498	499	AT2G35660	+	CTF2A	M,Y	FAD/NAD(P)-binding oxidoreductase family protein
Chr4	18503449	18503650	500	AT4G39880	+		M,C	Ribosomal protein L23/L15e family protein
Chr3	961980	962181	496	AT3G03790	+		C,N	ankyrin repeat family protein / regulator of chromosome condensation (RCC1) family protein
Chr1	8560088	8559887	496.8	AT1G24170	-	LGT9	S,V	Nucleotide-diphospho-sugar transferases superfamily protein
Chr4	9367589	9367388	497	AT4G16630	-		O,N	DEA(D/H)-box RNA helicase family protein
Chr5	15176493	15176292	496	AT5G38030	-		O,V	MATE efflux family protein
Chr2	5013050	5012849	493	AT2G12405	-		S,C
Chr1	11513093	11512892	486.6	AT1G32010	-		C,N	myosin heavy chain-related
Chr1	11513093	11512892	486.6	AT1G32020	-		O,N	F-box family protein
Chr3	845748	845547	484	AT3G03530	-	NPC4	O,N	non-specific phospholipase C4
Chr2	9405009	9405210	481	AT2G22125	+	POM2	O,C	binding
Chr5	24012100	24012301	482	AT5G59610	+		C,C	Chaperone DnaJ-domain superfamily protein
Chr5	24322258	24322459	482.4	AT5G60480	+	ZHD12	O,N	homeobox protein 26
Chr4	16384404	16384203	483	AT4G34220	-		S,V	Leucine-rich repeat protein kinase family protein
Chr3	6089391	6089592	478	AT3G17790	+	PAP17	S,V	purple acid phosphatase 17
Chr3	17289817	17289616	478.3	AT3G46940	-	DUT1	O,Y	DUTP-PYROPHOSPHATASE-LIKE 1
Chr4	13645478	13645277	479	AT4G27250	-		O,Y	NAD(P)-binding Rossmann-fold superfamily protein
Chr3	349970	350171	470.1	AT3G02050	+	KUP3	M,P	K+ uptake transporter 3
Chr2	7216067	7215866	473	AT2G16640	-	TOC132	O,N	multimeric translocon complex in the outer envelope membrane 132
Chr3	350171	349970	470.1	AT3G02040	-	SRG3	C,Y	senescence-related gene 3
Chr4	1338531	1338330	472	AT4G03030	-		C,C	Galactose oxidase/kelch repeat superfamily protein
Chr2	13008656	13008857	466.5	AT2G30530	+		O,N
Chr3	8184604	8184805	466	AT3G23040	+		O,C
Chr4	8288920	8289121	466	AT4G14390	+		O,P	Ankyrin repeat family protein
Chr5	17722068	17722269	466	AT5G44050	+		O,P	MATE efflux family protein
Chr4	8289121	8288920	466	AT4G14385	-		O,S
Chr5	17722269	17722068	466	AT5G44040	-		M,N
Chr1	1910682	1910883	464.9	AT1G06240	+		C,C	Protein of unknown function DUF455
Chr2	7197934	7198135	465	AT2G16595	+		S,C	Translocon-associated protein (TRAP), alpha subunit
Chr1	21668103	21667902	463.3	AT1G58350	-	ZW18	M,N	Putative serine esterase family protein
Chr1	27289428	27289227	465	AT1G72480	-		S,P	Lung seven transmembrane receptor family protein
Chr1	28578465	28578264	464	AT1G76150	-	ECH2	O,Y	enoyl-CoA hydratase 2
Chr2	12494329	12494128	463.9	AT2G29080	-	ftsh3	M,C	FTSH protease 3
Chr3	9379455	9379656	461	AT3G25720	+		O,C	RNA-directed DNA polymerase (reverse transcriptase)-related family protein
Chr4	1263918	1264119	458.9	AT4G02840	+		O,Y	Small nuclear ribonucleoprotein family protein
Chr5	8116378	8116579	459	AT5G24020	+	MIND	C,C	septum site-determining protein (MIND)
Chr3	1634498	1634699	458	AT3G05630	+	PLDZETA2	O,Y	phospholipase D P2
Chr1	4375963	4375762	458.3	AT1G12830	-		O,N
Chr3	12452146	12451945	457.6	AT3G30775	-	PRODH	M,M	Methylenetetrahydrofolate reductase family protein
Chr5	7244064	7243863	458	AT5G21920	-	YLMG2	C,N	YGGT family protein
Chr1	26378225	26378426	453	AT1G70030	+		O,Y	Paired amphipathic helix (PAH2) superfamily protein
Chr1	10562847	10562646	452.9	AT1G30090	-		M,C	Galactose oxidase/kelch repeat superfamily protein
Chr4	8017078	8016877	453.6	AT4G13840	-		M,C	HXXXD-type acyl-transferase family protein
Chr1	22794237	22794438	449	AT1G61732	+	MIR776A		MIR776a; miRNA
Chr2	14261753	14261552	451	AT2G33710	-		O,N	Integrase-type DNA-binding superfamily protein
Chr4	18543842	18543641	448.6	AT4G39986	-		O,Y
Chr1	11118931	11119132	448	AT1G31150	+		O,N	Domain of unknown function (DUF1985)
Chr2	14172242	14172443	446.2	AT2G33450	+		C,C	Ribosomal L28 family
Chr5	21011400	21011601	445	AT5G51730	+		O,N	RNA-binding (RRM/RBD/RNP motifs) family protein
Chr5	6801448	6801649	442.7	AT5G20150	+	SPX1	O,Y	SPX domain gene 1
Chr4	18452561	18452360	441.2	AT4G39770	-	TPPH	O,Y	Haloacid dehalogenase-like hydrolase (HAD) superfamily protein
Chr5	6801649	6801448	442.7	AT5G20140	-		C,C	SOUL heme-binding family protein
Chr4	8594340	8594139	438	AT4G15053	-		S,	Protein of Unknown Function (DUF239)
Chr1	10672953	10673154	436	AT1G30300	+		C,N	Metallo-hydrolase/oxidoreductase superfamily protein
Chr2	7197167	7197368	436	AT2G16594	+		S,S	Bifunctional inhibitor/lipid-transfer protein/seed storage 2S albumin superfamily protein
Chr2	7197167	7197368	436	AT2G16595	+		S,C	Translocon-associated protein (TRAP), alpha subunit
Chr3	21075171	21075372	435	AT3G56940	+	CRD1	C,C	dicarboxylate diiron protein, putative (Crd1)
Chr5	23021771	23021972	436.7	AT5G56910	+		O,Y	Proteinase inhibitor I25, cystatin, conserved region
Chr1	10673154	10672953	436	AT1G30290	-		M,M	Tetratricopeptide repeat (TPR)-like superfamily protein
Chr1	9093866	9093665	433.8	AT1G26270	-		O,Y	Phosphatidylinositol 3- and 4-kinase family protein
Chr2	12161487	12161286	432.8	AT2G28430	-		S,S
Chr2	17956677	17956476	430.9	AT2G43180	-		C,C	Phosphoenolpyruvate carboxylase family protein
Chr5	1292424	1292223	433	AT5G04520	-		O,K	Protein of unknown function DUF455
Chr2	12635112	12634911	427	AT2G29500	-		C,Y	HSP20-like chaperones superfamily protein
Chr5	25518881	25518680	430	AT5G63760	-	ATARI15	O,N	RING/U-box superfamily protein
Chr5	7085263	7085062	425	AT5G20885	-		S,C	RING/U-box superfamily protein
Chr5	14860454	14860253	425	AT5G37460	-		O,Y	Family of unknown function (DUF577)
Chr5	845254	845455	420.1	AT5G03420	+		C,C	5'-AMP-activated protein kinase-related
Chr5	9225182	9225383	420.6	AT5G26290	+		S,C	TRAF-like family protein
Chr5	15372876	15373077	420	AT5G38396	+		O,Y	F-box/RNI-like superfamily protein
Chr2	12711433	12711634	418.8	AT2G29760	+	OTP81	C,C	Tetratricopeptide repeat (TPR)-like superfamily protein
Chr3	1607896	1608097	416.8	AT3G05545	+		O,N	RING/U-box superfamily protein
Chr4	14105834	14106035	419	AT4G28540	+	PAPK1	O,N	casein kinase I-like 6
Chr5	7135969	7136170	418.5	AT5G21010	+	BPM5	O,Y	BTB-POZ and MATH domain 5
Chr3	869065	868864	416.5	AT3G03600	-	RPS2	M,C	ribosomal protein S2
Chr3	1608097	1607896	416.8	AT3G05540	-		O,Y	Methionine sulfoxide reductase (MSS4-like) family protein
Chr4	14932223	14932022	419	AT4G30570	-		O,Y	Glucose-1-phosphate adenylyltransferase family protein
Chr5	7136170	7135969	418.5	AT5G21005	-		S,C
Chr2	17285194	17285395	414.6	AT2G41460	+	ARP	M,C	apurinic endonuclease-redox protein
Chr5	14270773	14270974	413.1	AT5G36228	+		O,N	nucleic acid binding;zinc ion binding
Chr3	17289253	17289454	410.7	AT3G46950	+		M,C	Mitochondrial transcription termination factor family protein
Chr3	17289454	17289253	410.7	AT3G46940	-	DUT1	O,Y	DUTP-PYROPHOSPHATASE-LIKE 1
Chr1	25340614	25340815	408	AT1G67623	+		C,N	F-box family protein
Chr1	26699481	26699682	407	AT1G70790	+		O,Y	Calcium-dependent lipid-binding (CaLB domain) family protein
Chr4	445751	445952	406	AT4G01023	+		O,Y	RING/U-box superfamily protein
Chr4	445751	445952	406	AT4G01026	+	RCAR2	O,Y	PYR1-like 7
Chr4	16372651	16372450	408	AT4G34180	-		S,V	Cyclase family protein
Chr1	5617214	5617415	404	AT1G16445	+		C,C	S-adenosyl-L-methionine-dependent methyltransferases superfamily protein
Chr1	6092268	6092067	403.5	AT1G17710	-	PEPC1	O,N	Pyridoxal phosphate phosphatase-related protein
Chr5	1268884	1268683	403.5	AT5G04470	-	SIM	O,N	cyclin-dependent protein kinase inhibitors
Chr5	17882777	17882576	405	AT5G44380	-		S,	FAD-binding Berberine family protein
Chr5	15543387	15543588	400.2	AT5G38820	+		O,P	Transmembrane amino acid transporter family protein
Chr5	14243953	14243752	400.2	AT5G36190	-		S,C
Chr3	6958138	6958339	395.6	AT3G19970	+		M,C	alpha/beta-Hydrolases superfamily protein
Chr5	8418727	8418928	396	AT5G24593	+		M,M
Chr5	25868662	25868863	396.1	AT5G64710	+		C,N	Putative endonuclease or glycosyl hydrolase
Chr2	9611274	9611073	398	AT2G22620	-		S,C	Rhamnogalacturonate lyase family protein
Chr3	20342146	20341945	395.8	AT3G54890	-	LHCA1	C,C	photosystem I light harvesting complex gene 1
Chr3	22123118	22122917	397	AT3G59884	-	MIR827A		MIR827a; miRNA
Chr1	20499715	20499916	394.7	AT1G54960	+	NP2	O,N	NPK1-related protein kinase 2
Chr1	20793397	20793598	393.1	AT1G55640	+	PRA1.G1	O,V	prenylated RAB acceptor 1.G1
Chr1	20793598	20793397	393.1	AT1G55630	-		M,C	Pentatricopeptide repeat (PPR) superfamily protein
Chr3	4721551	4721350	394	AT3G14205	-		O,N	Phosphoinositide phosphatase family protein
Chr5	8136185	8135984	393	AT5G24070	-		S,S	Peroxidase superfamily protein
Chr5	19182952	19183153	391	AT5G47240	+	NUDT8	O,Y	nudix hydrolase homolog 8
Chr2	5337756	5337957	385	AT2G12977	+		S,C
Chr3	12051	12252	385.2	AT3G01050	+	MUB1	O,C	membrane-anchored ubiquitin-fold protein 1 precursor
Chr5	2133173	2133374	384.9	AT5G06870	+	PGIP2	S,C	polygalacturonase inhibiting protein 2
Chr2	15700579	15700378	386	AT2G37410	-	TIM17-2	O,N	translocase inner membrane subunit 17-2
Chr5	5760782	5760581	384.8	AT5G17460	-		M,C
Chr5	15795965	15795764	386	AT5G39471	-		O,	Cysteine/Histidine-rich C1 domain family protein
Chr1	5903860	5904061	382.9	AT1G17260	+	AHA10	O,P	autoinhibited H(+)-ATPase isoform 10
Chr1	5904061	5903860	382.9	AT1G17250	-	RLP3	M,P	receptor like protein 3
Chr1	28144680	28144479	384	AT1G74929	-		O,Y
Chr2	8005370	8005169	381	AT2G18465	-		C,N	Chaperone DnaJ-domain superfamily protein
Chr2	9509489	9509288	382	AT2G22400	-		O,N	S-adenosyl-L-methionine-dependent methyltransferases superfamily protein
Chr4	10647508	10647307	381.5	AT4G19520	-		O,N	disease resistance protein (TIR-NBS-LRR class) family
Chr5	2055269	2055068	381	AT5G06670	-		C,N	P-loop containing nucleoside triphosphate hydrolases superfamily protein
Chr1	25554544	25554745	378.1	AT1G68180	+		M,M	RING/U-box superfamily protein
Chr1	20181031	20180830	380.4	AT1G54050	-		C,N	HSP20-like chaperones superfamily protein
Chr4	16407865	16407664	378.2	AT4G34272	-		O,N
Chr5	3421339	3421138	379.8	AT5G10810	-	ER	M,C	enhancer of rudimentary protein, putative
Chr4	18406524	18406725	375	AT4G39660	+	AGT2	M,M	alanine:glyoxylate aminotransferase 2
Chr3	7356232	7356031	376	AT3G20978	-			other RNA
Chr1	8975890	8976091	371.5	AT1G25550	+		O,N	myb-like transcription factor family protein
Chr1	8976091	8975890	371.5	AT1G25540	-	PFT1	O,N	phytochrome and flowering time regulatory protein (PFT1)
Chr2	9105545	9105344	372.9	AT2G21250	-		O,Y	NAD(P)-linked oxidoreductase superfamily protein
Chr2	7841994	7842195	367.8	AT2G18040	+	PIN1AT	O,M	peptidylprolyl cis/trans isomerase, NIMA-interacting 1
Chr2	18752482	18752683	368	AT2G45510	+	CYP704A2	S,C	cytochrome P450, family 704, subfamily A, polypeptide 2
Chr1	18560481	18560280	368	AT1G50110	-		O,Y	D-aminoacid aminotransferase-like PLP-dependent enzymes superfamily protein
Chr5	7739610	7739409	368.7	AT5G23060	-	CaS	C,C	calcium sensing receptor
Chr1	27382495	27382696	365.6	AT1G72750	+	TIM23-2	O,P	translocase inner membrane subunit 23-2
Chr1	28777828	28778029	365	AT1G76690	+	OPR2	O,K	12-oxophytodienoate reductase 2
Chr2	9826992	9827193	363	AT2G23080	+	CKA3	O,Y	Protein kinase superfamily protein
Chr2	12711425	12711626	365.2	AT2G29760	+	OTP81	C,C	Tetratricopeptide repeat (TPR)-like superfamily protein
Chr3	4444587	4444788	363.4	AT3G13600	+		O,N	calmodulin-binding family protein
Chr3	9788145	9788346	364.9	AT3G26618	+	ERF1-3	O,Y	eukaryotic release factor 1-3
Chr5	14836538	14836739	366.1	AT5G37410	+		O,Y	Family of unknown function (DUF577)
Chr5	15249696	15249897	365.7	AT5G38197	+		S,S	Bifunctional inhibitor/lipid-transfer protein/seed storage 2S albumin superfamily protein
Chr5	21738638	21738839	364.7	AT5G53510	+	OPT9	O,P	oligopeptide transporter 9
Chr5	22651514	22651715	363	AT5G55930	+	OPT1	O,P	oligopeptide transporter 1
Chr2	9827193	9826992	363	AT2G23070	-		C,C	Protein kinase superfamily protein
Chr2	17308330	17308129	365.5	AT2G41500	-	LIS	C,N	WD-40 repeat family protein / small nuclear ribonucleoprotein Prp4p-related
Chr3	9788346	9788145	364.9	AT3G26616	-		O,C
Chr4	15055373	15055172	363.8	AT4G30935	-	WRKY32	O,N	WRKY DNA-binding protein 32
Chr2	6829728	6829929	359.9	AT2G15680	+	CML30	C,C	Calcium-binding EF-hand family protein
Chr4	17306558	17306759	360	AT4G36720	+	HVA22K	C,C	HVA22-like protein K
Chr2	16196363	16196162	361.6	AT2G38740	-		O,Y	Haloacid dehalogenase-like hydrolase (HAD) superfamily protein
Chr2	17740140	17739939	360	AT2G42600	-	PPC2	O,Y	phosphoenolpyruvate carboxylase 2
Chr1	26938596	26938797	357.6	AT1G71530	+		C,C	Protein kinase superfamily protein
Chr5	1568655	1568856	357.9	AT5G05290	+	EXPA2	S,N	expansin A2
Chr5	14282092	14282293	358.8	AT5G36250	+		C,C	Protein phosphatase 2C family protein
Chr1	8002332	8002533	355	AT1G22630	+		S,C
Chr2	8935020	8935221	354.6	AT2G20740	+		S,Y	Tetraspanin family protein
Chr5	17235475	17235676	355	AT5G42965	+		M,C_M	Polynucleotidyl transferase, ribonuclease H-like superfamily protein
Chr2	18045113	18044912	352.9	AT2G43450	-		O,Y
Chr1	22244644	22244845	351	AT1G60370	+		O,N	F-box and associated interaction domains-containing protein
Chr1	25957042	25957243	352	AT1G69040	+	ACR4	O,N	ACT domain repeat 4
Chr2	8414164	8414365	351.9	AT2G19430	+	THO6	O,C	DWD (DDB1-binding WD40 protein) hypersensitive to ABA 1
Chr4	1263945	1264146	351.1	AT4G02840	+		O,Y	Small nuclear ribonucleoprotein family protein
Chr5	7191891	7192092	350	AT5G21150	+	AGO9	O,N	Argonaute family protein
Chr1	22244845	22244644	351	AT1G60360	-		M,N	RING/U-box superfamily protein
Chr1	28685198	28684997	349.9	AT1G76440	-		O,C	HSP20-like chaperones superfamily protein
Chr4	11496224	11496023	350.5	AT4G21630	-		S,E	Subtilase family protein
Chr5	5334516	5334315	349	AT5G16285	-		O,Y	F-box family protein
Chr5	5334516	5334315	349	AT5G16286	-		M,
Chr4	9864931	9865132	346	AT4G17730	+	SYP23	M,Y	syntaxin of plants 23
Chr4	2525455	2525254	345.5	AT4G04955	-	ATALN	S,V	allantoinase
Chr4	9865132	9864931	346	AT4G17720	-		O,C	RNA-binding (RRM/RBD/RNP motifs) family protein
Chr1	5614238	5614439	343	AT1G16430	+		M,C	Surfeit locus protein 5 subunit 22 of Mediator complex
Chr5	845219	845420	343.9	AT5G03420	+		C,C	5'-AMP-activated protein kinase-related
Chr1	5614439	5614238	343	AT1G16420	-	MCP2e	O,Y	metacaspase 8
Chr1	25477990	25477789	345	AT1G67930	-		C,C	Golgi transport complex protein-related
Chr3	19596909	19596708	341.9	AT3G52870	-		O,N	IQ calmodulin-binding motif family protein
Chr3	4253697	4253898	341.3	AT3G13223	+			pre-tRNA
Chr3	4253697	4253898	341.3	AT3G13224	+		O,Y	RNA-binding (RRM/RBD/RNP motifs) family protein
Chr3	4916588	4916789	340.6	AT3G14630	+	CYP72A9	S,C	cytochrome P450, family 72, subfamily A, polypeptide 9
Chr3	5953676	5953877	340.1	AT3G17400	+		O,Y	F-box family protein
Chr5	14270824	14271025	339.6	AT5G36228	+		O,N	nucleic acid binding;zinc ion binding
Chr1	5068909	5068708	340	AT1G14720	-	XTR2	S,Y	xyloglucan endotransglucosylase/hydrolase 28
Chr4	12024593	12024392	341	AT4G22940	-		M,N	Protein kinase superfamily protein
Chr4	12148542	12148341	337.9	AT4G23200	-	CRK12	S,	cysteine-rich RLK (RECEPTOR-like protein kinase) 12
Chr5	5368544	5368343	339	AT5G16410	-		C,C	HXXXD-type acyl-transferase family protein
Chr4	13472161	13472362	335	AT4G26730	+		O,C	S-adenosyl-L-methionine-dependent methyltransferases superfamily protein
Chr2	13930323	13930122	334.5	AT2G32830	-	PHT5	O,P	phosphate transporter 1;5
Chr4	13472362	13472161	335	AT4G26720	-	PPX1	O,Y	protein phosphatase X 1
Chr2	9372114	9372315	333.4	AT2G22030	+		M,C	Galactose oxidase/kelch repeat superfamily protein
Chr3	9181953	9182154	332.9	AT3G25220	+	FKBP15-1	S,S	FK506-binding protein 15 kD-1
Chr3	22133602	22133803	333.9	AT3G59920	+	GDI2	O,Y	RAB GDP dissociation inhibitor 2
Chr4	16130299	16130500	332.5	AT4G33540	+		C,C	metallo-beta-lactamase family protein
Chr1	26195904	26195703	333.2	AT1G69640	-	SBH1	S,E	sphingoid base hydroxylase 1
Chr2	9451158	9450957	333	AT2G22220	-			pre-tRNA
Chr2	12270631	12270430	334	AT2G28620	-		C,N	P-loop containing nucleoside triphosphate hydrolases superfamily protein
Chr3	22133803	22133602	333.9	AT3G59910	-		O,Y	Ankyrin repeat family protein
Chr4	16130500	16130299	332.5	AT4G33530	-	KUP5	O,P	K+ uptake permease 5
Chr5	710058	709857	334	AT5G03030	-		C,C	Chaperone DnaJ-domain superfamily protein
Chr3	2632303	2632504	327.8	AT3G08670	+		M,C
Chr3	5872413	5872614	330	AT3G17205	+	UPL6	O,N	ubiquitin protein ligase 6
Chr3	11881533	11881734	330	AT3G30235	+		M,Y	General transcription factor 2-related zinc finger protein
Chr4	148333	148534	329.9	AT4G00340	+	RLK4	S,C	receptor-like protein kinase 4
Chr4	10037434	10037635	329.9	AT4G18120	+	ML3	C,N	MEI2-like 3
Chr1	1155364	1155163	327.8	AT1G04300	-		O,N	TRAF-like superfamily protein
Chr4	10037635	10037434	329.9	AT4G18100	-		M,Y	Ribosomal protein L32e
Chr5	23997179	23996978	330	AT5G59530	-		O,Y	2-oxoglutarate (2OG) and Fe(II)-dependent oxygenase superfamily protein
Chr5	24084733	24084532	329.7	AT5G59780	-	MYB59	O,N	myb domain protein 59
Chr2	4803794	4803995	327	AT2G11891	+		M,N
Chr3	8413919	8414120	324.7	AT3G23470	+		S,Y	Cyclopropane-fatty-acyl-phospholipid synthase
Chr5	10135063	10135264	325	AT5G28150	+		C,C	Plant protein of unknown function (DUF868)
Chr5	19017632	19017833	324	AT5G46871	+		S,S	Putative membrane lipoprotein
Chr1	12398787	12398586	325.1	AT1G34060	-		S,	Pyridoxal phosphate (PLP)-dependent transferases superfamily protein
Chr1	16867482	16867281	326	AT1G44542	-		S,S	Cyclase family protein
Chr3	1306267	1306066	325	AT3G04760	-		C,C	Pentatricopeptide repeat (PPR-like) superfamily protein
Chr3	4234850	4234649	326	AT3G13170	-	ATSPO11-1	O,Y	Spo11/DNA topoisomerase VI, subunit A protein
Chr3	18188215	18188014	327.2	AT3G49055	-		O,Y
Chr5	16460314	16460113	326	AT5G41120	-		O,C	Esterase/lipase/thioesterase family protein
Chr4	6335959	6336160	321.9	AT4G10160	+		O,Y	RING/U-box superfamily protein
Chr5	15092832	15092631	322	AT5G37890	-		O,N	Protein with RING/U-box and TRAF-like domains
Chr1	22244676	22244877	319	AT1G60370	+		O,N	F-box and associated interaction domains-containing protein
Chr2	13436336	13436537	316.7	AT2G31560	+		O,N	Protein of unknown function (DUF1685)
Chr4	14161450	14161651	320	AT4G28700	+	AMT1;4	S,Y	ammonium transporter 1;4
Chr1	10069486	10069285	317.3	AT1G28640	-		S,C	GDSL-like Lipase/Acylhydrolase superfamily protein
Chr1	22244877	22244676	319	AT1G60360	-		M,N	RING/U-box superfamily protein
Chr2	11031690	11031489	317	AT2G25850	-	PAPS2	O,N	poly(A) polymerase 2
Chr2	13436537	13436336	316.7	AT2G31550	-		O,N	SGNH hydrolase-type esterase superfamily protein
Chr5	15061896	15061695	320	AT5G37830	-	OXP1	O,Y	oxoprolinase 1
Chr1	19152836	19153037	314.9	AT1G51660	+	MKK4	C,C	mitogen-activated protein kinase kinase 4
Chr5	19677907	19678108	313.1	AT5G48550	+		M,C	F-box associated ubiquitination effector family protein
Chr1	19153037	19152836	314.9	AT1G51640	-	EXO70G2	O,Y	exocyst subunit exo70 family protein G2
Chr1	26570188	26570389	311.8	AT1G70505	+		O,P
Chr2	936536	936737	312.8	AT2G03120	+	SPP	S,P	signal peptide peptidase
Chr5	16339134	16339335	313	AT5G40810	+		M,C	Cytochrome C1 family
Chr5	22668859	22669060	310	AT5G55980	+		C,N	serine-rich protein-related
Chr3	8033797	8033596	312.7	AT3G22730	-		O,N	F-box and associated interaction domains-containing protein
Chr4	10647471	10647270	312.5	AT4G19520	-		O,N	disease resistance protein (TIR-NBS-LRR class) family
Chr1	18312794	18312995	308.8	AT1G49475	+		M,M	AP2/B3-like transcriptional factor family protein
Chr2	873447	873648	308.6	AT2G02990	+	RNS1	S,S	ribonuclease 1
Chr5	2452712	2452913	307.8	AT5G07710	+		O,N	Polynucleotidyl transferase, ribonuclease H-like superfamily protein
Chr1	1679513	1679312	308.8	AT1G05615	-		O,Y	Domain of unknown function (DUF313)
Chr2	6961566	6961365	307	AT2G16005	-		S,S	MD-2-related lipid recognition domain-containing protein
Chr5	25494275	25494074	307.8	AT5G63690	-		O,Y	Nucleic acid-binding, OB-fold-like protein
Chr1	25781904	25782105	304.3	AT1G68670	+		O,N	myb-like transcription factor family protein
Chr1	29120173	29120374	305	AT1G77500	+		O,N	Protein of unknown function (DUF630 and DUF632)
Chr2	14577413	14577614	305	AT2G34630	+	GPS1	O,M	geranyl diphosphate synthase 1
Chr3	2037204	2037405	303	AT3G06545	+		S,
Chr4	13822973	13823174	303.4	AT4G27690	+	VPS26B	O,Y	vacuolar protein sorting 26B
Chr2	12161595	12161394	303.2	AT2G28430	-		S,S
Chr5	4200212	4200011	304	AT5G13181	-		O,N
Chr5	25300646	25300445	303	AT5G63070	-		O,Y	Ribosomal protein S19 family protein
Chr2	13544273	13544474	299.9	AT2G31862	+		O,Y
Chr3	3214962	3215163	300.7	AT3G10370	+	SDP6	C,M	FAD-dependent oxidoreductase family protein
Chr1	8363633	8363432	301.7	AT1G23600	-		O,N	Domain of unknown function DUF220
Chr3	21097497	21097296	302	AT3G57010	-		S,S	Calcium-dependent phosphotriesterase superfamily protein
Chr4	17356395	17356194	300.9	AT4G36850	-		O,N	PQ-loop repeat family protein / transmembrane family protein
Chr1	23835640	23835841	298	AT1G64235	+		S,C	Bifunctional inhibitor/lipid-transfer protein/seed storage 2S albumin superfamily protein
Chr2	16165052	16165253	297	AT2G38660	+		M,Y	Amino acid dehydrogenase family protein
Chr1	12380046	12379845	296.1	AT1G34042	-		M,C
Chr2	1586045	1585844	298	AT2G04540	-		M,C	Beta-ketoacyl synthase
Chr5	21347026	21346825	298	AT5G52605	-		S,S	Defensin-like (DEFL) family protein
Chr1	20821032	20821233	294.4	AT1G55700	+		M,N	Cysteine/Histidine-rich C1 domain family protein
Chr2	9248949	9249150	294	AT2G21630	+		O,N	Sec23/Sec24 protein transport family protein
Chr4	14472043	14472244	292.5	AT4G29430	+	rps15ae	M,Y_N	ribosomal protein S15A E
Chr5	6245952	6246153	294.1	AT5G18730	+		O,N
Chr5	15249649	15249850	293.4	AT5G38197	+		S,S	Bifunctional inhibitor/lipid-transfer protein/seed storage 2S albumin superfamily protein
Chr1	26066656	26066455	295	AT1G69330	-		O,Y	RING/U-box superfamily protein
Chr4	14472244	14472043	292.5	AT4G29420	-		C,Y	F-box/RNI-like superfamily protein
Chr4	15896076	15895875	293.2	AT4G32920	-		S,P	glycine-rich protein
Chr1	21093953	21094154	288.5	AT1G56350	+		M,C	Peptide chain release factor 2
Chr2	8503083	8503284	288.9	AT2G19690	+	PLA2-BETA	S,S	phospholipase A2-beta
Chr2	14274915	14275116	289	AT2G33760	+		O,C	Pentatricopeptide repeat (PPR) superfamily protein
Chr2	18660394	18660595	290	AT2G45250	+		C,N	Integral membrane protein hemolysin-III homolog
Chr5	19338138	19338339	290	AT5G47740	+		O,C	Adenine nucleotide alpha hydrolases-like superfamily protein
Chr1	21094154	21093953	288.5	AT1G56340	-	CRT1a	S,V	calreticulin 1a
Chr3	1269672	1269471	291	AT3G04670	-	WRKY39	O,N	WRKY DNA-binding protein 39
Chr5	19338339	19338138	290	AT5G47730	-		O,Y	Sec14p-like phosphatidylinositol transfer family protein
Chr5	22308799	22308598	290.9	AT5G54930	-		O,N	AT hook motif-containing protein
Chr1	10226301	10226502	285.4	AT1G29265	+	MIR399A		MIR399A; miRNA
Chr3	19109556	19109757	286.2	AT3G51520	+		O,Y	diacylglycerol acyltransferase family
Chr4	2753072	2753273	284.9	AT4G05430	+		O,C	Carbohydrate-binding X8 domain superfamily protein
Chr4	12546032	12546233	287	AT4G24175	+		M,C
Chr5	1959357	1959558	284.7	AT5G06420	+		O,N	Zinc finger (CCCH-type/C3HC4-type RING finger) family protein
Chr1	10994852	10994651	286.8	AT1G30880	-		M,N
Chr2	16043185	16042984	284.6	AT2G38290	-	ATAMT2	O,C	ammonium transporter 2
Chr3	12357669	12357468	285	AT3G30730	-		O,N
Chr3	17495670	17495469	288	AT3G47470	-	LHCA4	C,M	light-harvesting chlorophyll-protein complex I subunit A4
Chr3	22823749	22823548	286	AT3G61678	-		O,S
Chr4	8485237	8485036	284.7	AT4G14770	-	TCX2	C,N	TESMIN/TSO1-like CXC 2
Chr5	15421947	15421746	285	AT5G38510	-		C,N	Rhomboid-related intramembrane serine protease family protein
Chr5	22488632	22488431	286	AT5G55510	-		O,N	Mitochondrial import inner membrane translocase subunit Tim17/Tim22/Tim23 family protein
Chr3	5470395	5470596	283.7	AT3G16150	+	ASPGB1	O,Y	N-terminal nucleophile aminohydrolases (Ntn hydrolases) superfamily protein
Chr5	6377732	6377933	284	AT5G19080	+		O,X	RING/U-box superfamily protein
Chr1	2244615	2244414	283.5	AT1G07290	-	GONST2	O,P	golgi nucleotide sugar transporter 2
Chr3	5470596	5470395	283.7	AT3G16140	-	PSAH-1	C,C	photosystem I subunit H-1
Chr1	1056072	1056273	277.5	AT1G04090	+		O,N	Plant protein of unknown function (DUF946)
Chr1	8639937	8640138	279	AT1G24360	+		C,C	NAD(P)-binding Rossmann-fold superfamily protein
Chr5	204993	205194	280.7	AT5G01520	+	AtAIRP2	O,N	RING/U-box superfamily protein
Chr1	3867557	3867356	279	AT1G11480	-		O,N	eukaryotic translation initiation factor-related
Chr3	7287320	7287119	281	AT3G20830	-		C,N	AGC (cAMP-dependent, cGMP-dependent and protein kinase C) kinase family protein
Chr4	14706346	14706145	278	AT4G30080	-	ARF16	O,N	auxin response factor 16
Chr3	4003983	4004184	277.3	AT3G12600	+	NUDT16	M,Y	nudix hydrolase homolog 16
Chr3	19945149	19945350	276.3	AT3G53840	+		S,C	Protein kinase superfamily protein
Chr5	2134855	2135056	276.5	AT5G06890	+		O,Y	Ubiquitin-like superfamily protein
Chr5	2941017	2941218	274.5	AT5G09450	+		M,C	Tetratricopeptide repeat (TPR)-like superfamily protein
Chr5	22880468	22880669	274	AT5G56510	+	PUM12	O,Y	pumilio 12
Chr1	9064973	9064772	276.7	AT1G26200	-		O,Y	TRAM, LAG1 and CLN8 (TLC) lipid-sensing domain containing protein
Chr3	4004184	4003983	277.3	AT3G12590	-		C,C
Chr5	2135056	2134855	276.5	AT5G06865	-			other RNA
Chr5	2941218	2941017	274.5	AT5G09443	-			other RNA
Chr5	5789531	5789330	276	AT5G17550	-	PEX19-2	O,N	peroxin 19-2
Chr3	5023899	5024100	270.6	AT3G14940	+	PPC3	O,Y	phosphoenolpyruvate carboxylase 3
Chr4	1585668	1585869	271.5	AT4G03565	+		O,N	Cystatin/monellin superfamily protein
Chr4	14685339	14685540	273.3	AT4G30040	+		S,E	Eukaryotic aspartyl protease family protein
Chr5	7717426	7717627	272.1	AT5G23020	+	MAM3	C,C	2-isopropylmalate synthase 2
Chr5	21509649	21509850	272.3	AT5G53048	+			other RNA
Chr1	23320921	23320720	271	AT1G62960	-	ACS10	O,C	ACC synthase 10
Chr3	6502607	6502406	270.8	AT3G18850	-	LPAT5	O,Y	lysophosphatidyl acyltransferase 5
Chr3	22188226	22188025	271.4	AT3G60075	-			pre-tRNA
Chr5	5526707	5526506	272	AT5G16800	-		O,N	Acyl-CoA N-acyltransferases (NAT) superfamily protein
Chr5	21509850	21509649	272.3	AT5G53045	-		O,N
Chr1	25781313	25781514	268.8	AT1G68670	+		O,N	myb-like transcription factor family protein
Chr5	806580	806781	270	AT5G03330	+		O,N	Cysteine proteinases superfamily protein
Chr2	5632591	5632390	270	AT2G13510	-		O,Y
Chr4	13494549	13494348	267	AT4G26820	-		O,C
Chr5	17172497	17172296	267	AT5G42820	-	U2AF35B	O,N	Zinc finger C-x8-C-x5-C-x3-H type family protein
Chr1	871487	871688	263.7	AT1G03490	+	NAC006	M,N	NAC domain containing protein 6
Chr1	3287097	3287298	264.9	AT1G10070	+	BCAT-2	M,Y	branched-chain amino acid transaminase 2
Chr1	20254027	20254228	265.3	AT1G54250	+	NRPE8A	O,Y	RNA polymerase Rpb8
Chr3	151184	151385	266	AT3G01400	+		O,	ARM repeat superfamily protein
Chr4	11458582	11458783	263.8	AT4G21540	+	SPHK1	O,C	sphingosine kinase 1
Chr5	22215705	22215906	265	AT5G54680	+	ILR3	O,N	basic helix-loop-helix (bHLH) DNA-binding superfamily protein
Chr1	871688	871487	263.7	AT1G03475	-	LIN2	C,C	Coproporphyrinogen III oxidase
Chr1	20588983	20588782	266	AT1G55180	-	PLDEPSILON	O,K	phospholipase D alpha 4
Chr3	755447	755246	265.6	AT3G03250	-	UGP1	O,Y	UDP-GLUCOSE PYROPHOSPHORYLASE 1
Chr3	15092548	15092347	265.1	AT3G43110	-		S,Y
Chr1	6384258	6384459	262.3	AT1G18560	+		O,N	BED zinc finger ;hAT family dimerisation domain
Chr2	11338703	11338904	261	AT2G26660	+	SPX2	O,N	SPX domain gene 2
Chr3	9223512	9223713	261.9	AT3G25440	+	LOH1	C,C	RNA-binding CRS1 / YhbY (CRM) domain protein
Chr4	11462121	11462322	260	AT4G21550	+	VAL3	C,V	VP1/ABI3-like 3
Chr5	2139305	2139506	262	AT5G06910	+	ATJ6	O,N	J-domain protein 6
Chr1	4578123	4577922	260	AT1G13350	-		C,N	Protein kinase superfamily protein
Chr1	4578123	4577922	260	AT1G13360	-		O,N
Chr1	6384459	6384258	262.3	AT1G18550	-		O,N	ATP binding microtubule motor family protein
Chr2	18707462	18707261	261.6	AT2G45400	-	BEN1	O,C	NAD(P)-binding Rossmann-fold superfamily protein
Chr2	10425804	10426005	257.5	AT2G24540	+	AFR	O,N	Galactose oxidase/kelch repeat superfamily protein
Chr2	16594122	16594323	258.5	AT2G39790	+		C,C	Mitochondrial glycoprotein family protein
Chr5	1741743	1741944	259	AT5G05795	+			pre-tRNA
Chr1	2121678	2121477	258.3	AT1G06900	-		O,Y	Insulinase (Peptidase family M16) family protein
Chr1	2517285	2517084	259	AT1G08070	-	OTP82	C,Y	Tetratricopeptide repeat (TPR)-like superfamily protein
Chr1	9093837	9093636	258.4	AT1G26270	-		O,Y	Phosphatidylinositol 3- and 4-kinase family protein
Chr1	10691795	10691594	257.6	AT1G30330	-	ARF6	O,N	auxin response factor 6
Chr3	10982032	10982233	256	AT3G28958	+		M,N	Cupredoxin superfamily protein
Chr1	6802765	6802564	252.7	AT1G19660	-		C,C	Wound-responsive family protein
Chr2	14437094	14436893	253	AT2G34186	-		O,C
Chr3	2154710	2154509	255.8	AT3G06820	-	BRCC36B	M,N	Mov34/MPN/PAD-1 family protein
Chr4	18476132	18475931	255	AT4G39810	-		O,N	Polynucleotidyl transferase, ribonuclease H-like superfamily protein
Chr1	12377922	12378123	251.5	AT1G34041	+		M,N
Chr1	20821072	20821273	250.6	AT1G55700	+		M,N	Cysteine/Histidine-rich C1 domain family protein
Chr5	14842337	14842538	251.4	AT5G37430	+		O,Y	Family of unknown function (DUF577)
Chr1	19889529	19889328	249.4	AT1G53310	-	PPC1	O,Y	phosphoenolpyruvate carboxylase 1
Chr1	20220071	20219870	251	AT1G54160	-	NFYA5	O,N	nuclear factor Y, subunit A5
Chr1	29514228	29514027	251	AT1G78440	-	GA2OX1	O,C	Arabidopsis thaliana gibberellin 2-oxidase 1
Chr3	1893635	1893434	251.4	AT3G06250	-	FRS7	O,N	FAR1-related sequence 7
Chr3	16940011	16939810	251.2	AT3G46120	-	PAP19	S,C	purple acid phosphatase 19
Chr5	25367395	25367194	252	AT5G63270	-		O,M	RPM1-interacting protein 4 (RIN4) family protein
Chr3	18366900	18367101	247.5	AT3G49550	+		S,N
Chr1	5041140	5041341	242	AT1G14685	+	BPC2	O,N	basic pentacysteine 2
Chr2	15568332	15568533	242.9	AT2G37050	+		S,P	Leucine-rich repeat protein kinase family protein
Chr3	17181980	17182181	244	AT3G46640	+	PCL1	O,N	Homeodomain-like superfamily protein
Chr5	15228801	15229002	244	AT5G38180	+		S,S	Bifunctional inhibitor/lipid-transfer protein/seed storage 2S albumin superfamily protein
Chr1	7642051	7641850	242.5	AT1G21738	-		O,N
Chr1	11666325	11666124	242	AT1G32340	-	NHL8	M,N	NDR1/HIN1-like 8
Chr4	18452344	18452143	243.8	AT4G39770	-	TPPH	O,Y	Haloacid dehalogenase-like hydrolase (HAD) superfamily protein
Chr2	8502556	8502757	240.1	AT2G19690	+	PLA2-BETA	S,S	phospholipase A2-beta
Chr5	4459978	4460179	239.7	AT5G13820	+	TBP1	C,N	telomeric DNA binding protein 1
Chr5	22580792	22580993	239	AT5G55800	+		O,X	Cysteine/Histidine-rich C1 domain family protein
Chr5	24922123	24922324	239	AT5G62040	+	BFT	O,Y	PEBP (phosphatidylethanolamine-binding protein) family protein
Chr2	9377256	9377055	239.4	AT2G22040	-		O,Y	Transducin/WD40 repeat-like superfamily protein
Chr3	17721443	17721242	240.2	AT3G48000	-	ALDH2B4	M,M	aldehyde dehydrogenase 2B4
Chr4	2398083	2397882	241	AT4G04720	-	CPK21	O,Y	calcium-dependent protein kinase 21
Chr5	25620638	25620437	241	AT5G64010	-		O,N
Chr1	8326766	8326967	237	AT1G23460	+		S,N	Pectin lyase-like superfamily protein
Chr1	9641586	9641787	236.2	AT1G27710	+		S,S	Glycine-rich protein family
Chr3	19110561	19110762	235.1	AT3G51520	+		O,Y	diacylglycerol acyltransferase family
Chr1	21365876	21365675	237	AT1G57680	-		S,C
Chr1	30143322	30143121	236	AT1G80130	-		C,N	Tetratricopeptide repeat (TPR)-like superfamily protein
Chr3	8004194	8003993	237	AT3G22580	-		S,C	Bifunctional inhibitor/lipid-transfer protein/seed storage 2S albumin superfamily protein
Chr3	19822976	19822775	235	AT3G53460	-	CP29	C,C	chloroplast RNA-binding protein 29
Chr4	8854950	8854749	237	AT4G15490	-	UGT84A3	O,C	UDP-Glycosyltransferase superfamily protein
Chr5	15101262	15101061	235	AT5G37920	-		O,Y	Family of unknown function (DUF577)
Chr1	28961391	28961592	232.2	AT1G77093	+		S,S	Defensin-like (DEFL) family protein
Chr5	21019683	21019884	233	AT5G51750	+	SBT1.3	S,C	subtilase 1.3
Chr5	24444039	24444240	234	AT5G60770	+	NRT2.4	O,P	nitrate transporter 2.4
Chr1	6148295	6148496	228	AT1G17860	+		S,S	Kunitz family trypsin and protease inhibitor protein
Chr1	26121225	26121426	228.9	AT1G69490	+	NAP	O,N	NAC-like, activated by AP3/PI
Chr2	8068990	8069191	229.6	AT2G18590	+		S,P	Major facilitator superfamily protein
Chr2	10213748	10213949	228.1	AT2G24010	+	scpl23	O,C	serine carboxypeptidase-like 23
Chr2	12646462	12646663	230	AT2G29560	+	ENOC	O,Y	cytosolic enolase
Chr4	12054269	12054470	231	AT4G23000	+		O,P	Calcineurin-like metallo-phosphoesterase superfamily protein
Chr4	15211076	15211277	230.7	AT4G31350	+		M,V	Core-2/I-branching beta-1,6-N-acetylglucosaminyltransferase family protein
Chr2	9357930	9357729	231	AT2G21970	-	2002-09-01	M,C	stress enhanced protein 2
Chr2	12646663	12646462	230	AT2G29550	-	TUB7	O,N	tubulin beta-7 chain
Chr3	6241719	6241518	228.3	AT3G18210	-		O,N	2-oxoglutarate (2OG) and Fe(II)-dependent oxygenase superfamily protein
Chr5	2577003	2576802	228.4	AT5G08030	-	GDPD6	S,C	PLC-like phosphodiesterases superfamily protein
Chr1	26220793	26220994	225	AT1G69710	+		O,N	Regulator of chromosome condensation (RCC1) family with FYVE zinc finger domain
Chr2	13169566	13169767	226.8	AT2G30942	+		M,C	Protein of unknown function (DUF3317)
Chr2	14102530	14102731	224.2	AT2G33270	+	ACHT3	C,N	atypical CYS HIS rich thioredoxin 3
Chr3	350034	350235	225.9	AT3G02050	+	KUP3	M,P	K+ uptake transporter 3
Chr3	16577557	16577758	226	AT3G45245	+		S,S	ECA1 gametogenesis related family protein
Chr4	231766	231967	224.9	AT4G00525	+		O,N
Chr5	19388251	19388452	224.8	AT5G47890	+		C,C	NADH-ubiquinone oxidoreductase B8 subunit, putative
Chr1	7294858	7294657	227	AT1G20930	-	CDKB2;2	O,Y	cyclin-dependent kinase B2;2
Chr2	14102731	14102530	224.2	AT2G33260	-		O,V	Tryptophan/tyrosine permease
Chr3	350235	350034	225.9	AT3G02040	-	SRG3	C,Y	senescence-related gene 3
Chr3	10090541	10090340	227.2	AT3G27310	-	PUX1	O,N	plant UBX domain-containing protein 1
Chr3	18301578	18301377	227.4	AT3G49350	-		C,C	Ypt/Rab-GAP domain of gyp1p superfamily protein
Chr3	19008429	19008228	225.8	AT3G51160	-	MUR_1	O,Y	NAD(P)-binding Rossmann-fold superfamily protein
Chr5	23161811	23161610	227	AT5G57160	-	LIG4	O,N	DNA ligase IV
Chr1	3882448	3882649	223.6	AT1G11570	+	NTL	O,N	NTF2-like
Chr1	10199042	10199243	221.8	AT1G29180	+		O,Y	Cysteine/Histidine-rich C1 domain family protein
Chr1	10810253	10810454	224	AT1G30520	+	AAE14	M,P	acyl-activating enzyme 14
Chr2	7986844	7987045	220.6	AT2G18390	+	TTN5	O,N	ADP-ribosylation factor family protein
Chr3	9240493	9240694	224	AT3G25490	+		S,P	Protein kinase family protein
Chr3	9501992	9502193	223.1	AT3G25980	+	MAD2	S,C	DNA-binding HORMA family protein
Chr4	15229261	15229462	220.8	AT4G31380	+	FLP1	S,C	FPF1-like protein 1
Chr4	17694027	17694228	223.5	AT4G37660	+		M,C	Ribosomal protein L12/ ATP-dependent Clp protease adaptor protein ClpS family protein
Chr5	19931889	19932090	221	AT5G49160	+	METI	O,N	methyltransferase 1
Chr5	22292752	22292953	222.8	AT5G54890	+		M,Y	RNA-binding CRS1 / YhbY (CRM) domain-containing protein
Chr5	25197139	25197340	222	AT5G62730	+		O,P	Major facilitator superfamily protein
Chr1	2194778	2194577	221.9	AT1G07140	-	SIRANBP	O,N	Pleckstrin homology (PH) domain superfamily protein
Chr1	10810454	10810253	224	AT1G30510	-	RFNR2	C,Y	root FNR 2
Chr1	10810454	10810253	224	AT1G30515	-		S,P
Chr5	19647978	19647777	223.8	AT5G48485	-	DIR1	S,S	Bifunctional inhibitor/lipid-transfer protein/seed storage 2S albumin superfamily protein
Chr1	4754789	4754990	218.4	AT1G13910	+		S,C	Leucine-rich repeat (LRR) family protein
Chr1	5903901	5904102	218	AT1G17260	+	AHA10	O,P	autoinhibited H(+)-ATPase isoform 10
Chr1	21950307	21950508	220.2	AT1G59725	+		O,K	DNAJ heat shock family protein
Chr3	4763296	4763497	218	AT3G14290	+	PAE2	O,X	20S proteasome alpha subunit E2
Chr5	7717478	7717679	220.2	AT5G23020	+	MAM3	C,C	2-isopropylmalate synthase 2
Chr5	23966989	23967190	219	AT5G59430	+	TRP1	C,N	telomeric repeat binding protein 1
Chr1	1724802	1724601	220	AT1G05760	-	RTM1	O,N	Mannose-binding lectin superfamily protein
Chr1	5904102	5903901	218	AT1G17250	-	RLP3	M,P	receptor like protein 3
Chr3	4763497	4763296	218	AT3G14280	-		M,C
Chr4	17501218	17501017	218	AT4G37170	-		M,C	Pentatricopeptide repeat (PPR) superfamily protein
Chr4	17501218	17501017	218	AT4G37175	-			pre-tRNA
Chr5	2631423	2631222	218.9	AT5G08170	-	EMB1873	O,K	porphyromonas-type peptidyl-arginine deiminase family protein
Chr5	9865816	9865615	220	AT5G27840	-	TOPP8	O,Y	Calcineurin-like metallo-phosphoesterase superfamily protein
Chr5	15298775	15298574	217.9	AT5G38280	-	PR5K	S,C	PR5-like receptor kinase
Chr1	7324359	7324560	213.6	AT1G20980	+	SPL1R2	O,N	squamosa promoter binding protein-like 14
Chr2	10425674	10425875	214.5	AT2G24540	+	AFR	O,N	Galactose oxidase/kelch repeat superfamily protein
Chr2	19475465	19475666	215.1	AT2G47460	+	PFG1	O,N	myb domain protein 12
Chr3	18364606	18364807	214	AT3G49540	+		O,Y
Chr3	22186968	22187169	216.3	AT3G60080	+		O,N	RING/U-box superfamily protein
Chr4	17517497	17517698	215	AT4G37235	+		S,C	Uncharacterised protein family (UPF0497)
Chr5	1190849	1191050	214.1	AT5G04280	+	RZ-1c	O,C	RNA-binding (RRM/RBD/RNP motifs) family protein with retrovirus zinc finger-like domain
Chr1	3230252	3230051	215.8	AT1G09930	-	OPT2	O,P	oligopeptide transporter 2
Chr2	10315301	10315100	214.4	AT2G24250	-		O,Y	Protein of unknown function (DUF295)
Chr3	22187169	22186968	216.3	AT3G60070	-		O,P	Major facilitator superfamily protein
Chr3	22187169	22186968	216.3	AT3G60075	-			pre-tRNA
Chr3	22823705	22823504	214.2	AT3G61678	-		O,S
Chr4	17517698	17517497	215	AT4G37225	-			other RNA
Chr5	6015736	6015535	216.3	AT5G18190	-		M,N	Protein kinase family protein
Chr1	3402105	3402306	211	AT1G10385	+		O,N	Vps51/Vps67 family (components of vesicular transport) protein
Chr1	19663187	19663388	212.1	AT1G52800	+		O,Y	2-oxoglutarate (2OG) and Fe(II)-dependent oxygenase superfamily protein
Chr1	28274366	28274567	210	AT1G75360	+		O,P
Chr2	7934956	7935157	212	AT2G18240	+		O,V	Rer1 family protein
Chr3	956128	956329	210	AT3G03780	+	MS2	O,Y	methionine synthase 2
Chr5	18859021	18859222	210.9	AT5G46510	+		O,N	Disease resistance protein (TIR-NBS-LRR class) family
Chr1	19663388	19663187	212.1	AT1G52790	-		O,Y	2-oxoglutarate (2OG) and Fe(II)-dependent oxygenase superfamily protein
Chr1	23607567	23607366	212.7	AT1G63660	-		O,Y	GMP synthase (glutamine-hydrolyzing), putative / glutamine amidotransferase, putative
Chr2	7935157	7934956	212	AT2G18230	-	PPa2	O,K	pyrophosphorylase 2
Chr2	9610666	9610465	211	AT2G22620	-		S,C	Rhamnogalacturonate lyase family protein
Chr3	3243903	3243702	212.9	AT3G10430	-		O,Y	F-box and associated interaction domains-containing protein
Chr3	6844339	6844138	213.1	AT3G19690	-		S,S	CAP (Cysteine-rich secretory proteins, Antigen 5, and Pathogenesis-related 1 protein) superfamily protein
Chr4	10431518	10431317	210	AT4G19038	-	LCR15	S,S	low-molecular-weight cysteine-rich 15
Chr2	12972164	12972365	209	AT2G30440	+	TPP	M,Y	thylakoid processing peptide
Chr2	12971884	12972085	208	AT2G30440	+	TPP	M,Y	thylakoid processing peptide
Chr3	7967694	7967895	207	AT3G22480	+	PDF2	O,N	prefoldin 2
Chr4	9393611	9393812	207.4	AT4G16695	+		S,
Chr5	6254036	6254237	207	AT5G18750	+		O,N	DNAJ heat shock N-terminal domain-containing protein
Chr1	8764853	8764652	209	AT1G24764	-	MAP70-2	O,C	microtubule-associated proteins 70-2
Chr1	12398723	12398522	208.6	AT1G34060	-		S,	Pyridoxal phosphate (PLP)-dependent transferases superfamily protein
Chr1	25338149	25337948	208.9	AT1G67600	-		S,V	Acid phosphatase/vanadium-dependent haloperoxidase-related protein
Chr3	21266281	21266080	207	AT3G57460	-		O,Y	catalytics;metal ion binding
Chr4	9393812	9393611	207.4	AT4G16690	-	MES16	O,Y	methyl esterase 16
Chr4	13248659	13248458	207	AT4G26140	-	BGAL12	S,C	beta-galactosidase 12
Chr1	5293531	5293732	205.7	AT1G15390	+	PDF1A	C,Y	peptide deformylase 1A
Chr1	7825114	7825315	205	AT1G22170	+		C,C	Phosphoglycerate mutase family protein
Chr1	9263928	9264129	205.4	AT1G26773	+		O,C
Chr3	8472644	8472845	204.4	AT3G23600	+		O,K	alpha/beta-Hydrolases superfamily protein
Chr3	18030272	18030473	204	AT3G48670	+	RDM12	O,Y	XH/XS domain-containing protein
Chr4	17940643	17940844	205.7	AT4G38280	+		O,N
Chr5	430398	430599	203	AT5G02180	+		O,P	Transmembrane amino acid transporter family protein
Chr5	8034498	8034699	205.2	AT5G23840	+		S,S	MD-2-related lipid recognition domain-containing protein
Chr1	5293732	5293531	205.7	AT1G15385	-		O,N
Chr1	9264129	9263928	205.4	AT1G26771	-		O,Y
Chr2	5073503	5073302	204	AT2G12480	-	SCPL43	S,V	serine carboxypeptidase-like 43
Chr2	12806173	12805972	204	AT2G30000	-		O,Y	PHF5-like protein
Chr3	89880	89679	205.1	AT3G01290	-	HIR2	O,Y	SPFH/Band 7/PHB domain-containing membrane-associated protein family
Chr4	16242103	16241902	203	AT4G33880	-	RSL2	O,N	ROOT HAIR DEFECTIVE 6-LIKE 2
Chr5	19647937	19647736	205.2	AT5G48485	-	DIR1	S,S	Bifunctional inhibitor/lipid-transfer protein/seed storage 2S albumin superfamily protein
Chr1	22743668	22743869	202.5	AT1G61630	+	ENT7	O,P	equilibrative nucleoside transporter 7
Chr2	10566423	10566624	200	AT2G24790	+	COL3	S,C	CONSTANS-like 3
Chr3	856148	856349	199.8	AT3G03570	+		O,N	Protein of unknown function (DUF3550/UPF0682)
Chr3	4112086	4112287	202.7	AT3G12915	+		O,Y	Ribosomal protein S5/Elongation factor G/III/V family protein
Chr3	19623956	19624157	200.3	AT3G52920	+		C,N	Family of unknown function (DUF662)
Chr3	20621448	20621649	201.8	AT3G55605	+		M,C	Mitochondrial glycoprotein family protein
Chr4	17875335	17875536	200	AT4G38070	+		O,N	basic helix-loop-helix (bHLH) DNA-binding superfamily protein
Chr1	17184169	17183968	201.1	AT1G45545	-		O,N	Plant protein of unknown function (DUF827)
Chr2	10566624	10566423	200	AT2G24780	-		M,Y
Chr3	2052183	2051982	200	AT3G06580	-	GALK	O,C	Mevalonate/galactokinase family protein
Chr3	6546678	6546477	199.9	AT3G18970	-	MEF20	M,C	mitochondrial editing factor 20
Chr4	17875536	17875335	200	AT4G38060	-		M,C
Chr1	2096703	2096904	197	AT1G06830	+		S,C	Glutaredoxin family protein
Chr1	8100683	8100884	197	AT1G22885	+		S,C
Chr2	9627008	9627209	195.7	AT2G22660	+		O,C	Protein of unknown function (duplicated DUF1399)
Chr3	1121413	1121614	198	AT3G04250	+		M,M	F-box associated ubiquitination effector family protein
Chr5	5666189	5666390	196.2	AT5G17240	+	SDG40	O,N	SET domain group 40
Chr1	2096904	2096703	197	AT1G06820	-	CRTISO	O,Y	carotenoid isomerase
Chr1	6092879	6092678	197.3	AT1G17710	-	PEPC1	O,N	Pyridoxal phosphate phosphatase-related protein
Chr1	26769341	26769140	198.1	AT1G70990	-		C,P	proline-rich family protein
Chr2	9627209	9627008	195.7	AT2G22650	-		M,C	FAD-dependent oxidoreductase family protein
Chr3	1121614	1121413	198	AT3G04240	-	SEC	C,Y	Tetratricopeptide repeat (TPR)-like superfamily protein
Chr3	16940177	16939976	196.8	AT3G46120	-	PAP19	S,C	purple acid phosphatase 19
Chr3	18450642	18450441	197.6	AT3G49744	-		M,S
Chr5	25932573	25932372	196.3	AT5G64870	-		O,M	SPFH/Band 7/PHB domain-containing membrane-associated protein family
Chr1	4757837	4758038	194.5	AT1G13920	+		O,N	Remorin family protein
Chr2	6243300	6243501	194	AT2G14620	+	XTH10	S,V	xyloglucan endotransglucosylase/hydrolase 10
Chr2	15851795	15851996	193	AT2G37840	+		M,N	Protein kinase superfamily protein
Chr2	17220764	17220965	195.3	AT2G41310	+	RR3	O,	response regulator 3
Chr3	672093	672294	195.5	AT3G02990	+	HSFA1E	O,N	heat shock transcription factor A1E
Chr3	10088573	10088774	194.3	AT3G27320	+		M,C	alpha/beta-Hydrolases superfamily protein
Chr3	10209930	10210131	195.4	AT3G27555	+			pre-tRNA
Chr3	17749370	17749571	195	AT3G48070	+		C,C	RING/U-box superfamily protein
Chr4	9393654	9393855	195.6	AT4G16695	+		S,
Chr4	14348770	14348971	192.8	AT4G29110	+		O,N
Chr5	3807565	3807766	194.9	AT5G11810	+		O,C
Chr5	12784558	12784759	193.7	AT5G33806	+		O,Y
Chr1	2581786	2581585	193	AT1G08210	-		S,P	Eukaryotic aspartyl protease family protein
Chr1	21668013	21667812	192.6	AT1G58350	-	ZW18	M,N	Putative serine esterase family protein
Chr2	6243501	6243300	194	AT2G14610	-	PR1	S,C	pathogenesis-related gene 1
Chr3	672294	672093	195.5	AT3G02980	-	MCC1	O,N	MEIOTIC CONTROL OF CROSSOVERS1
Chr3	7057253	7057052	195	AT3G20230	-		C,C	Ribosomal L18p/L5e family protein
Chr3	10210131	10209930	195.4	AT3G27550	-		C,N	RNA-binding CRS1 / YhbY (CRM) domain protein
Chr3	17749571	17749370	195	AT3G48060	-		M,C_M	BAH domain ;TFIIS helical bundle-like domain
Chr4	9393855	9393654	195.6	AT4G16690	-	MES16	O,Y	methyl esterase 16
Chr5	1967600	1967399	194	AT5G06440	-		O,N
Chr5	2804517	2804316	193.5	AT5G08630	-		O,N	DDT domain-containing protein
Chr5	21439565	21439364	195	AT5G52882	-		S,P	P-loop containing nucleoside triphosphate hydrolases superfamily protein
Chr1	27668413	27668614	190	AT1G73600	+		O,	S-adenosyl-L-methionine-dependent methyltransferases superfamily protein
Chr3	1006453	1006654	190	AT3G03910	+	GDH3	M,Y	glutamate dehydrogenase 3
Chr3	1422852	1423053	191	AT3G05100	+		C,V	S-adenosyl-L-methionine-dependent methyltransferases superfamily protein
Chr3	3228652	3228853	190	AT3G10390	+	FLD	C,C	Flavin containing amine oxidoreductase family protein
Chr3	21910532	21910733	191	AT3G59290	+		O,N	ENTH/VHS family protein
Chr5	1741792	1741993	191	AT5G05795	+			pre-tRNA
Chr5	3671346	3671547	191.7	AT5G11490	+		M,C	adaptin family protein
Chr5	20100352	20100553	188.8	AT5G49530	+		O,N	SIN-like family protein
Chr2	12905827	12905626	189	AT2G30250	-	WRKY25	O,N	WRKY DNA-binding protein 25
Chr2	15454062	15453861	189	AT2G36840	-	ACR10	O,Y	ACT-like superfamily protein
Chr3	7362077	7361876	191.6	AT3G20993	-	LCR56	S,S	low-molecular-weight cysteine-rich 56
Chr3	21910733	21910532	191	AT3G59280	-	TXR1	M,C	Protein Transporter, Pam16
Chr4	9157746	9157545	190	AT4G16155	-		O,Y	dihydrolipoyl dehydrogenases
Chr5	5190720	5190519	189	AT5G15890	-	TBL21	M,C	TRICHOME BIREFRINGENCE-LIKE 21
Chr5	9491381	9491180	189.9	AT5G26980	-	SYP41	M,C	syntaxin of plants 41
Chr1	7993980	7994181	187.9	AT1G22610	+		O,P	C2 calcium/lipid-binding plant phosphoribosyltransferase family protein
Chr1	10768627	10768828	187.4	AT1G30455	+		O,N	transcription regulators;translation initiation factors;zinc ion binding;transcription activators
Chr1	20587164	20587365	187.2	AT1G55190	+	PRA7	O,P	PRA1 (Prenylated rab acceptor) family protein
Chr3	5263538	5263739	186.4	AT3G15540	+	MSG2	O,C	indole-3-acetic acid inducible 19
Chr3	9524200	9524401	187.9	AT3G26060	+	PRXQ	C,C	Thioredoxin superfamily protein
Chr4	12814503	12814704	186.8	AT4G24900	+		C,N
Chr5	22973245	22973446	185.4	AT5G56810	+		O,N	F-box/RNI-like/FBD-like domains-containing protein
Chr1	5653126	5652925	187	AT1G16530	-	LBD3	O,M	ASYMMETRIC LEAVES 2-like 9
Chr1	8083639	8083438	187.5	AT1G22850	-		C,C	SNARE associated Golgi protein family
Chr2	3673017	3672816	187	AT2G09795	-			other RNA
Chr4	12814704	12814503	186.8	AT4G24890	-	PAP24	S,V	purple acid phosphatase 24
Chr5	22973446	22973245	185.4	AT5G56795	-	MT1B	S,C	metallothionein 1B
Chr5	24502348	24502147	185.7	AT5G60900	-	RLK1	S,V	receptor-like protein kinase 1
Chr5	26114869	26114668	187	AT5G65340	-		M,M	Protein of unknown function, DUF617
Chr1	7216325	7216526	182.2	AT1G20780	+	SAUL1	O,K	senescence-associated E3 ubiquitin ligase 1
Chr1	12606934	12607135	182	AT1G34480	+		O,N	Cysteine/Histidine-rich C1 domain family protein
Chr3	9823465	9823666	181.6	AT3G26730	+		C,N	RING/U-box superfamily protein
Chr4	899856	900057	184	AT4G02055	+			pre-tRNA
Chr4	899856	900057	184	AT4G02060	+	PRL	O,Y	Minichromosome maintenance (MCM2/3/5) family protein
Chr5	2635226	2635427	183	AT5G08190	+	NF-YB12	O,C	nuclear factor Y, subunit B12
Chr1	26195959	26195758	181.8	AT1G69640	-	SBH1	S,E	sphingoid base hydroxylase 1
Chr2	7884154	7883953	182.2	AT2G18130	-	PAP11	S,N	purple acid phosphatase 11
Chr2	14011226	14011025	184	AT2G33006	-		S,N
Chr2	18045162	18044961	181.7	AT2G43450	-		O,Y
Chr3	23093160	23092959	183	AT3G62420	-	BZIP53	O,N	basic region/leucine zipper motif 53
Chr3	23093160	23092959	183	AT3G62422	-	CPuORF3	M,	conserved peptide upstream open reading frame 3
Chr5	19241925	19241724	184	AT5G47430	-		O,N	DWNN domain, a CCHC-type zinc finger
Chr1	6384012	6384213	179.7	AT1G18560	+		O,N	BED zinc finger ;hAT family dimerisation domain
Chr1	8349437	8349638	180.2	AT1G23550	+	SRO2	O,K	similar to RCD one 2
Chr1	11474770	11474971	181	AT1G31950	+		M,C	Terpenoid cyclases/Protein prenyltransferases superfamily protein
Chr1	11694411	11694612	179	AT1G32415	+		M,C	pentatricopeptide (PPR) repeat-containing protein
Chr2	14102481	14102682	179.8	AT2G33270	+	ACHT3	C,N	atypical CYS HIS rich thioredoxin 3
Chr2	14157679	14157880	178	AT2G33420	+		O,C	Protein of unknown function (DUF810)
Chr2	15354756	15354957	178.6	AT2G36632	+		S,Y
Chr2	19606855	19607056	178	AT2G47890	+		O,N	B-box type zinc finger protein with CCT domain
Chr3	9176204	9176405	179	AT3G25200	+		O,N
Chr3	16757931	16758132	181.1	AT3G45650	+	NAXT1	O,P	nitrate excretion transporter1
Chr4	9922318	9922519	178.7	AT4G17850	+		O,K
Chr4	11644140	11644341	180	AT4G21950	+		O,C
Chr4	16431445	16431646	178.3	AT4G34360	+		O,Y	S-adenosyl-L-methionine-dependent methyltransferases superfamily protein
Chr5	2920710	2920911	179	AT5G09410	+	EICBP.B	O,N	ethylene induced calmodulin binding protein
Chr1	5085219	5085018	180	AT1G14760	-	KNATM	O,N	KNOX Arabidopsis thaliana meinox
Chr2	679129	678928	180	AT2G02520	-		O,Y	RNA-directed DNA polymerase (reverse transcriptase)-related family protein
Chr2	8726165	8725964	177.9	AT2G20210	-		S,C	RNI-like superfamily protein
Chr2	14102682	14102481	179.8	AT2G33260	-		O,V	Tryptophan/tyrosine permease
Chr2	16313232	16313031	181	AT2G39080	-	EMB2799	C,C	NAD(P)-binding Rossmann-fold superfamily protein
Chr4	16431646	16431445	178.3	AT4G34350	-	ISPH	C,Y	4-hydroxy-3-methylbut-2-enyl diphosphate reductase
Chr5	1779944	1779743	180.9	AT5G05920	-	EDA22	O,Y	deoxyhypusine synthase
Chr5	18225365	18225164	181	AT5G45105	-	ZIP8	S,P	zinc transporter 8 precursor
Chr1	18353778	18353979	177	AT1G49590	+		O,N	C2H2 and C2HC zinc fingers superfamily protein
Chr2	6088076	6088277	177.3	AT2G14365	+	LCR84	S,C	low-molecular-weight cysteine-rich 84
Chr2	8163094	8163295	177.4	AT2G18860	+		S,G	Syntaxin/t-SNARE family protein
Chr3	6958098	6958299	176.5	AT3G19970	+		M,C	alpha/beta-Hydrolases superfamily protein
Chr3	20316981	20317182	175	AT3G54840	+	RABF1	O,C	Ras-related small GTP-binding family protein
Chr4	753277	753478	176	AT4G01740	+		O,Y	Cysteine/Histidine-rich C1 domain family protein
Chr4	10037511	10037712	177.1	AT4G18120	+	ML3	C,N	MEI2-like 3
Chr5	1683611	1683812	177	AT5G05640	+		O,Y	nucleoprotein-related
Chr5	2576861	2577062	176.6	AT5G08050	+		C,C	Protein of unknown function (DUF1118)
Chr5	23374429	23374630	175.2	AT5G57700	+		O,K	BNR/Asp-box repeat family protein
Chr1	19102271	19102070	176.9	AT1G51500	-	WBC12	O,P	ABC-2 type transporter family protein
Chr1	28550681	28550480	176.9	AT1G76080	-	CDSP32	C,C	chloroplastic drought-induced stress protein of 32 kD
Chr2	17349796	17349595	176.9	AT2G41616	-	MIR778A		MIR778a; miRNA
Chr2	17403501	17403300	174.3	AT2G41710	-		O,N	Integrase-type DNA-binding superfamily protein
Chr3	18450576	18450375	174.9	AT3G49744	-		M,S
Chr4	123637	123436	175	AT4G00280	-		O,Y
Chr4	253173	252972	174.6	AT4G00585	-		O,C
Chr4	753478	753277	176	AT4G01735	-		O,Y
Chr4	10037712	10037511	177.1	AT4G18100	-		M,Y	Ribosomal protein L32e
Chr4	17356437	17356236	176.1	AT4G36850	-		O,N	PQ-loop repeat family protein / transmembrane family protein
Chr5	2577062	2576861	176.6	AT5G08030	-	GDPD6	S,C	PLC-like phosphodiesterases superfamily protein
Chr5	20002656	20002455	176	AT5G49330	-	PFG3	O,N	myb domain protein 111
Chr5	23374630	23374429	175.2	AT5G57690	-	DGK4	C,Y	diacylglycerol kinase 4
Chr1	29787693	29787894	173.9	AT1G79190	+		O,P	ARM repeat superfamily protein
Chr2	15241987	15242188	174	AT2G36355	+		O,Y	Family of unknown function (DUF662)
Chr3	1593047	1593248	171	AT3G05500	+		O,Y	Rubber elongation factor protein (REF)
Chr3	4112148	4112349	171.3	AT3G12915	+		O,Y	Ribosomal protein S5/Elongation factor G/III/V family protein
Chr4	7607245	7607446	171	AT4G13030	+		O,Y	P-loop containing nucleoside triphosphate hydrolases superfamily protein
Chr4	16491675	16491876	171.8	AT4G34510	+	KCS17	O,P	3-ketoacyl-CoA synthase 17
Chr1	25600333	25600132	174	AT1G68300	-		O,C	Adenine nucleotide alpha hydrolases-like superfamily protein
Chr1	26059382	26059181	173	AT1G69310	-	WRKY57	O,N	WRKY DNA-binding protein 57
Chr2	13638646	13638445	171	AT2G32050	-		O,N	Family of unknown function (DUF572)
Chr4	16491876	16491675	171.8	AT4G34500	-		O,C	Protein kinase superfamily protein
Chr5	3216728	3216527	172.3	AT5G10240	-	ASN3	O,Y	asparagine synthetase 3
Chr5	14935992	14935791	172	AT5G37600	-	GSR 1	O,Y	glutamine synthase clone R1
Chr1	8208961	8209162	167.8	AT1G23160	+		O,Y	Auxin-responsive GH3 family protein
Chr1	24785157	24785358	170	AT1G66450	+		S,N	Cysteine/Histidine-rich C1 domain family protein
Chr2	14821377	14821578	168.4	AT2G35160	+	SUVH5	O,N	SU(VAR)3-9 homolog 5
Chr2	16257073	16257274	168.7	AT2G38940	+	PHT1;4	O,P	phosphate transporter 1;4
Chr2	18660436	18660637	169	AT2G45250	+		C,N	Integral membrane protein hemolysin-III homolog
Chr3	567065	567266	168	AT3G02650	+		C,	Tetratricopeptide repeat (TPR)-like superfamily protein
Chr4	12248679	12248880	168	AT4G23470	+		O,M	PLAC8 family protein
Chr5	4979726	4979927	169.6	AT5G15330	+	SPX4	O,N	SPX domain gene 4
Chr2	8900761	8900560	168	AT2G20630	-	PIA1	O,Y	PP2C induced by AVRRPM1
Chr2	14211597	14211396	168.5	AT2G33550	-		O,Y	Homeodomain-like superfamily protein
Chr3	6245244	6245043	168	AT3G18217	-	MIR157C		MIR157C; miRNA
Chr3	18543436	18543235	168	AT3G50020	-		M,C	Serine protease inhibitor, potato inhibitor I-type family protein
Chr4	1490448	1490247	168.1	AT4G03380	-		O,Y
Chr5	18512035	18511834	167.8	AT5G45640	-		S,C	Subtilisin-like serine endopeptidase family protein
Chr5	23914144	23913943	169.7	AT5G59270	-		S,P	Concanavalin A-like lectin protein kinase family protein
Chr5	26761299	26761098	169	AT5G67050	-		O,Y	alpha/beta-Hydrolases superfamily protein
Chr1	6397974	6398175	165	AT1G18590	+	SOT17	O,N	sulfotransferase 17
Chr1	6473709	6473910	166.2	AT1G18773	+		S,C
Chr3	2748643	2748844	165	AT3G09010	+		O,C	Protein kinase superfamily protein
Chr3	6002726	6002927	165	AT3G17540	+		O,C	F-box and associated interaction domains-containing protein
Chr3	20251188	20251389	165.8	AT3G54710	+	CDT1B	C,Y	homolog of yeast CDT1 B homolog of yeast CDT1 B
Chr4	6132778	6132979	163.7	AT4G09720	+	RABG3A	M,C	RAB GTPase homolog G3A
Chr4	10374281	10374482	166	AT4G18950	+		O,Y	Integrin-linked protein kinase family
Chr4	16367782	16367983	166.2	AT4G34170	+		O,Y	Galactose oxidase/kelch repeat superfamily protein
Chr1	484902	484701	164	AT1G02391	-		O,N
Chr1	1397047	1396846	167	AT1G04920	-	SPS3F	O,Y	sucrose phosphate synthase 3F
Chr1	3795257	3795056	166.7	AT1G11290	-	CRR22	C,C	Pentatricopeptide repeat (PPR) superfamily protein
Chr1	10907133	10906932	166	AT1G30750	-		S,P
Chr1	26119207	26119006	164	AT1G69480	-		O,P	EXS (ERD1/XPR1/SYG1) family protein
Chr2	10455383	10455182	164.6	AT2G24600	-		O,P	Ankyrin repeat family protein
Chr3	10043642	10043441	166.1	AT3G27190	-	UKL2	C,Y	uridine kinase-like 2
Chr3	20251389	20251188	165.8	AT3G54700	-	PHT1;7	O,P	phosphate transporter 1;7
Chr3	21904720	21904519	165	AT3G59250	-		O,Y	F-box/RNI-like superfamily protein
Chr3	23375646	23375445	167.2	AT3G63260	-	ATMRK1	O,K	Protein kinase superfamily protein
Chr4	16723525	16723324	164.8	AT4G35130	-		C,Y	Tetratricopeptide repeat (TPR)-like superfamily protein
Chr1	1001253	1001454	162	AT1G03920	+		O,N	Protein kinase family protein
Chr1	7216404	7216605	161.8	AT1G20780	+	SAUL1	O,K	senescence-associated E3 ubiquitin ligase 1
Chr2	1874675	1874876	160.2	AT2G05180	+	CYP705A6	S,C	cytochrome P450, family 705, subfamily A, polypeptide 6
Chr2	16488684	16488885	163.5	AT2G39500	+		S,Y
Chr2	19497372	19497573	162	AT2G47510	+	FUM1	M,C	fumarase 1
Chr3	4909357	4909558	161.4	AT3G14600	+		O,N	Ribosomal protein L18ae/LX family protein
Chr3	9192177	9192378	160.4	AT3G25240	+		O,N	Protein of unknown function (DUF506)
Chr4	6314529	6314730	162.7	AT4G10120	+	ATSPS4F	O,K	Sucrose-phosphate synthase family protein
Chr4	14057675	14057876	162.8	AT4G28430	+		C,C	Reticulon family protein
Chr4	14859198	14859399	160.4	AT4G30380	+		S,C	Barwin-related endoglucanase
Chr5	5666596	5666797	162.8	AT5G17240	+	SDG40	O,N	SET domain group 40
Chr5	22301529	22301730	160.2	AT5G54920	+		C,N
Chr5	22930080	22930281	160.8	AT5G56650	+	ILL1	S,C	IAA-leucine resistant (ILR)-like 1
Chr1	754311	754110	160.6	AT1G03130	-	PSAD-2	C,C	photosystem I subunit D-2
Chr2	16488885	16488684	163.5	AT2G39490	-		S,	F-box family protein
Chr3	9192378	9192177	160.4	AT3G25233	-		O,S
Chr3	18686130	18685929	161	AT3G50373	-		O,Y
Chr4	14859399	14859198	160.4	AT4G30360	-	CNGC17	O,P	cyclic nucleotide-gated channel 17
Chr5	5716725	5716524	160.9	AT5G17340	-		S,S	Putative membrane lipoprotein
Chr5	22301730	22301529	160.2	AT5G54910	-		O,Y	DEA(D/H)-box RNA helicase family protein
Chr5	22930281	22930080	160.8	AT5G56640	-	MIOX5	O,N	myo-inositol oxygenase 5
Chr1	535272	535473	159.2	AT1G02550	+		S,C	Plant invertase/pectin methylesterase inhibitor superfamily protein
Chr1	27654686	27654887	159	AT1G73580	+		M,M	Calcium-dependent lipid-binding (CaLB domain) family protein
Chr2	8830793	8830994	159	AT2G20490	+	NOP10	O,M	nucleolar RNA-binding Nop10p family protein
Chr2	16594164	16594365	159.4	AT2G39790	+		C,C	Mitochondrial glycoprotein family protein
Chr3	1566624	1566825	158	AT3G05425	+		O,Y
Chr3	1566624	1566825	158	AT3G05430	+		O,N	Tudor/PWWP/MBT superfamily protein
Chr3	9352923	9353124	159	AT3G25690	+	CHUP1	S,C	Hydroxyproline-rich glycoprotein family protein
Chr4	9726348	9726549	159.5	AT4G17440	+		C,N	Protein of unknown function (DUF1639)
Chr4	12929460	12929661	160	AT4G25240	+	SKS1	S,P	SKU5 similar 1
Chr1	2562475	2562274	157.4	AT1G08165	-		O,Y
Chr1	6628124	6627923	160	AT1G19210	-		O,N	Integrase-type DNA-binding superfamily protein
Chr1	28766736	28766535	159.9	AT1G76640	-		O,C	Calcium-binding EF-hand family protein
Chr2	7642167	7641966	158.7	AT2G17556	-		M,N
Chr2	8830994	8830793	159	AT2G20470	-		M,N	AGC (cAMP-dependent, cGMP-dependent and protein kinase C) kinase family protein
Chr2	12970701	12970500	160	AT2G30432	-	TCL1	M,N	Homeodomain-like superfamily protein
Chr3	10662854	10662653	160	AT3G28430	-		M,N
Chr3	17338305	17338104	156.8	AT3G47070	-		O,Y
Chr4	8279589	8279388	159	AT4G14368	-		O,N	Regulator of chromosome condensation (RCC1) family protein
Chr4	11903627	11903426	159.9	AT4G22610	-		S,S	Bifunctional inhibitor/lipid-transfer protein/seed storage 2S albumin superfamily protein
Chr5	1189641	1189440	158.8	AT5G04275	-	MIR172B		MIR172/MIR172B; miRNA
Chr5	2951504	2951303	159	AT5G09470	-	DIC3	O,Y	dicarboxylate carrier 3
Chr5	4486772	4486571	159.4	AT5G13917	-		M,C
Chr5	21874110	21873909	160	AT5G53880	-		O,S
Chr5	26456791	26456590	159	AT5G66200	-	ARO2	O,C	armadillo repeat only 2
Chr2	620447	620648	156	AT2G02370	+		O,P	SNARE associated Golgi protein family
Chr2	703910	704111	154	AT2G02590	+		C,C
Chr3	1592454	1592655	153	AT3G05500	+		O,Y	Rubber elongation factor protein (REF)
Chr3	21516392	21516593	153	AT3G58110	+		C,N
Chr4	1596842	1597043	154.3	AT4G03580	+		O,N
Chr4	14072189	14072390	153.5	AT4G28480	+		O,K	DNAJ heat shock family protein
Chr4	16800693	16800894	153.1	AT4G35310	+	CPK5	O,Y	calmodulin-domain protein kinase 5
Chr1	20630333	20630132	153.1	AT1G55300	-	TAF7	O,Y	TBP-associated factor 7
Chr2	8869330	8869129	153.5	AT2G20590	-		C,N	Reticulon family protein
Chr2	10104222	10104021	153.4	AT2G23755	-		S,V
Chr3	12451625	12451424	153.4	AT3G30775	-	PRODH	M,M	Methylenetetrahydrofolate reductase family protein
Chr3	20422405	20422204	154	AT3G55100	-	ABCG17	O,P	ABC-2 type transporter family protein
Chr3	21516593	21516392	153	AT3G58100	-	PDCB5	S,C	plasmodesmata callose-binding protein 5
Chr3	22281323	22281122	156.4	AT3G60280	-	UCC3	S,S	uclacyanin 3
Chr4	16800894	16800693	153.1	AT4G35300	-	TMT2	S,P	tonoplast monosaccharide transporter2
Chr4	18142591	18142390	154.3	AT4G38900	-		O,N	Basic-leucine zipper (bZIP) transcription factor family protein
Chr5	25634534	25634333	154.5	AT5G64050	-	OVA3	M,C	glutamate tRNA synthetase
Chr5	25854964	25854763	153	AT5G64670	-		C,C	Ribosomal protein L18e/L15 superfamily protein
Chr1	27148089	27148290	150.5	AT1G72150	+	PATL1	O,Y	PATELLIN 1
Chr3	5850121	5850322	150.9	AT3G17155	+		S,S	Cysteine-rich protein
Chr3	7761652	7761853	151.8	AT3G22040	+		S,C	Domain of unknown function (DUF26)
Chr3	20858733	20858934	152	AT3G56220	+		O,N	transcription regulators
Chr4	9042160	9042361	152	AT4G15953	+		S,P	Maternally expressed gene (MEG) family protein
Chr4	15000026	15000227	152.9	AT4G30800	+		O,Y	Nucleic acid-binding, OB-fold-like protein
Chr5	2637235	2637436	152	AT5G08200	+		O,N	peptidoglycan-binding LysM domain-containing protein
Chr5	18168330	18168531	150.9	AT5G45020	+		O,Y	Glutathione S-transferase family protein
Chr5	20238922	20239123	150	AT5G49810	+	MMT	O,C	methionine S-methyltransferase
Chr5	26710517	26710718	151	AT5G66880	+	SRK2I	O,Y	sucrose nonfermenting 1(SNF1)-related protein kinase 2.3
Chr1	8631999	8631798	150.3	AT1G24320	-		O,N	Six-hairpin glycosidases superfamily protein
Chr1	13034654	13034453	149.4	AT1G35435	-		S,C	Putative membrane lipoprotein
Chr2	8506870	8506669	152.1	AT2G19700	-		S,C
Chr3	1893115	1892914	150.6	AT3G06250	-	FRS7	O,N	FAR1-related sequence 7
Chr3	21672265	21672064	150	AT3G58600	-		O,N	Adaptin ear-binding coat-associated protein 1 NECAP-1
Chr4	18168715	18168514	150	AT4G38980	-		O,N
Chr5	303467	303266	151	AT5G01770	-	RAPTOR2	O,C	HEAT repeat ;WD domain, G-beta repeat protein protein
Chr5	18168531	18168330	150.9	AT5G45010	-	DSS1(V)	O,Y	DSS1 homolog on chromosome V
Chr1	8705875	8706076	146	AT1G24570	+		C,M	Protein of unknown function (DUF707)
Chr1	27147357	27147558	146	AT1G72150	+	PATL1	O,Y	PATELLIN 1
Chr1	28004414	28004615	146	AT1G74510	+		O,Y	Galactose oxidase/kelch repeat superfamily protein
Chr2	1624393	1624594	147.1	AT2G04660	+	APC2	O,N	anaphase-promoting complex/cyclosome 2
Chr2	11580957	11581158	149	AT2G27120	+	TIL2	O,N	DNA polymerase epsilon catalytic subunit
Chr2	13721349	13721550	147.8	AT2G32300	+	UCC1	S,C	uclacyanin 1
Chr2	17747165	17747366	149.2	AT2G42610	+	LSH10	O,N	Protein of unknown function (DUF640)
Chr4	8284288	8284489	148	AT4G14380	+		M,N
Chr4	9475686	9475887	149	AT4G16845	+	VRN2	O,N	VEFS-Box of polycomb protein
Chr4	13306071	13306272	148	AT4G26288	+		O,N
Chr4	15116037	15116238	148.1	AT4G31060	+		C,Y	Integrase-type DNA-binding superfamily protein
Chr5	5267451	5267652	148	AT5G16130	+		O,Y	Ribosomal protein S7e family protein
Chr5	19949591	19949792	148.4	AT5G49210	+		M,M
Chr1	10295025	10294824	145.9	AT1G29400	-	ML5	O,N	MEI2-like protein 5
Chr1	26769402	26769201	145.9	AT1G70990	-		C,P	proline-rich family protein
Chr2	1624594	1624393	147.1	AT2G04650	-		O,N	ADP-glucose pyrophosphorylase family protein
Chr2	11581158	11580957	149	AT2G27110	-	FRS3	O,N	FAR1-related sequence 3
Chr3	16558537	16558336	146	AT3G45210	-		M,N	Protein of unknown function, DUF584
Chr3	19288432	19288231	149	AT3G51980	-		S,P	ARM repeat superfamily protein
Chr4	8284489	8284288	148	AT4G14370	-		O,N	Disease resistance protein (TIR-NBS-LRR class) family
Chr4	11021473	11021272	146	AT4G20430	-		S,E	Subtilase family protein
Chr4	11471452	11471251	146	AT4G21560	-	VPS28-1	O,C	vacuolar protein sorting-associated protein 28 homolog 1
Chr4	13306272	13306071	148	AT4G26280	-		O,Y	P-loop containing nucleoside triphosphate hydrolases superfamily protein
Chr4	17862206	17862005	149	AT4G38010	-		O,N	Pentatricopeptide repeat (PPR-like) superfamily protein
Chr5	19949792	19949591	148.4	AT5G49200	-		M,N	WD-40 repeat family protein / zfwd4 protein (ZFWD4)
Chr5	22952913	22952712	147.5	AT5G56730	-		O,N	Insulinase (Peptidase family M16) protein
Chr5	23712638	23712437	148.5	AT5G58690	-	PLC5	O,Y	phosphatidylinositol-speciwc phospholipase C5
Chr1	9184200	9184401	143	AT1G26580	+		O,N
Chr2	1094643	1094844	143	AT2G03590	+	UPS1	S,S	ureide permease 1
Chr3	8472701	8472902	145.6	AT3G23600	+		O,K	alpha/beta-Hydrolases superfamily protein
Chr3	21874892	21875093	145.6	AT3G59160	+		O,Y	F-box/RNI-like superfamily protein
Chr4	148280	148481	143.1	AT4G00340	+	RLK4	S,C	receptor-like protein kinase 4
Chr4	10210592	10210793	145	AT4G18510	+	CLE2	S,C	CLAVATA3/ESR-related 2
Chr4	10369836	10370037	145	AT4G18930	+		O,Y	RNA ligase/cyclic nucleotide phosphodiesterase family protein
Chr4	14859090	14859291	145.4	AT4G30380	+		S,C	Barwin-related endoglucanase
Chr5	20024539	20024740	145	AT5G49380	+		O,Y
Chr5	26281332	26281533	144	AT5G65700	+	BAM1	S,P	Leucine-rich receptor-like protein kinase family protein
Chr1	27947339	27947138	144	AT1G74330	-		O,N	Protein kinase superfamily protein
Chr2	14283113	14282912	144	AT2G33770	-	UBC24	O,N	phosphate 2
Chr3	16374585	16374384	144.6	AT3G44840	-		O,N	S-adenosyl-L-methionine-dependent methyltransferases superfamily protein
Chr3	16927421	16927220	143.9	AT3G46090	-	ZAT7	O,N	C2H2 and C2HC zinc fingers superfamily protein
Chr4	10210793	10210592	145	AT4G18500	-		O,N
Chr4	14859291	14859090	145.4	AT4G30360	-	CNGC17	O,P	cyclic nucleotide-gated channel 17
Chr1	4250690	4250891	138.8	AT1G12470	+		O,Y	zinc ion binding
Chr2	19282857	19283058	141	AT2G46930	+		S,V	Pectinacetylesterase family protein
Chr3	3883227	3883428	139	AT3G12180	+		S,P	Cornichon family protein
Chr3	8476956	8477157	140.3	AT3G23610	+	DSPTP1	C,C	dual specificity protein phosphatase 1
Chr4	227274	227475	139	AT4G00520	+		O,Y	Acyl-CoA thioesterase family protein
Chr4	6314565	6314766	141.3	AT4G10120	+	ATSPS4F	O,K	Sucrose-phosphate synthase family protein
Chr5	1318854	1319055	142	AT5G04590	+	SIR	C,C	sulfite reductase
Chr5	22482140	22482341	140	AT5G55500	+	XYLT	S,C	beta-1,2-xylosyltransferase
Chr1	3338095	3337894	139.8	AT1G10170	-	NFXL1	C,N	NF-X-like 1
Chr1	24215253	24215052	140	AT1G65180	-		O,N	Cysteine/Histidine-rich C1 domain family protein
Chr2	19283058	19282857	141	AT2G46920	-	POL	O,N	Protein phosphatase 2C family protein
Chr3	4229677	4229476	140	AT3G13150	-		C,C	Tetratricopeptide repeat (TPR)-like superfamily protein
Chr3	16657477	16657276	141.4	AT3G45410	-		S,P	Concanavalin A-like lectin protein kinase family protein
Chr4	227475	227274	139	AT4G00500	-		S,Y	alpha/beta-Hydrolases superfamily protein
Chr4	6448242	6448041	142.2	AT4G10400	-		O,Y	F-box/RNI-like/FBD-like domains-containing protein
Chr4	13883996	13883795	141.5	AT4G27875	-			pre-tRNA
Chr4	13883958	13883757	138.8	AT4G27875	-			pre-tRNA
Chr5	5301990	5301789	141	AT5G16220	-		C,N	Octicosapeptide/Phox/Bem1p family protein
Chr5	13911350	13911149	142	AT5G35740	-		S,S	Carbohydrate-binding X8 domain superfamily protein
Chr5	22482341	22482140	140	AT5G55490	-	GEX1	S,P	gamete expressed protein 1
Chr5	24195879	24195678	141.5	AT5G60080	-		O,Y	Protein kinase superfamily protein
Chr5	26846143	26845942	140	AT5G67280	-	RLK	S,P	receptor-like kinase
Chr1	389183	389384	138	AT1G02100	+	SBI1	O,C	Leucine carboxyl methyltransferase
Chr2	11201280	11201481	137.5	AT2G26310	+		O,N	Chalcone-flavanone isomerase family protein
Chr2	15996139	15996340	137	AT2G38180	+		M,C	SGNH hydrolase-type esterase superfamily protein
Chr2	16160360	16160561	137.1	AT2G38646	+		M,M
Chr3	4253762	4253963	137.7	AT3G13223	+			pre-tRNA
Chr3	4253762	4253963	137.7	AT3G13224	+		O,Y	RNA-binding (RRM/RBD/RNP motifs) family protein
Chr4	455580	455781	136.4	AT4G01050	+	TROL	C,C	thylakoid rhodanese-like
Chr4	15766774	15766975	136.4	AT4G32700	+	TEB	O,N	helicases;ATP-dependent helicases;nucleic acid binding;ATP binding;DNA-directed DNA polymerases;DNA binding
Chr5	5953216	5953417	136	AT5G17980	+		O,P	C2 calcium/lipid-binding plant phosphoribosyltransferase family protein
Chr5	20739391	20739592	135.6	AT5G50990	+		M,C	Tetratricopeptide repeat (TPR)-like superfamily protein
Chr1	4230568	4230367	138	AT1G12420	-	ACR8	O,Y	ACT domain repeat 8
Chr1	4247523	4247322	137	AT1G12451	-		M,C
Chr1	8379299	8379098	137.9	AT1G23690	-		M,C	Domain of unknown function DUF220
Chr1	13106895	13106694	137	AT1G35537	-		S,S	Defensin-like (DEFL) family protein
Chr1	27414520	27414319	135.9	AT1G72840	-		M,C	Disease resistance protein (TIR-NBS-LRR class)
Chr1	27466660	27466459	138.6	AT1G73010	-	PS2	O,S	phosphate starvation-induced gene 2
Chr2	19277862	19277661	135.5	AT2G46915	-		C,C	Protein of unknown function (DUF3754)
Chr3	104780	104579	138	AT3G01311	-		O,M	Protein of unknown function (DUF569)
Chr3	104780	104579	138	AT3G01313	-			snoRNA
Chr3	4172357	4172156	135.7	AT3G13030	-		O,Y	hAT transposon superfamily protein
Chr3	6526896	6526695	138	AT3G18930	-		O,C	RING/U-box superfamily protein
Chr4	11990304	11990103	136	AT4G22820	-		O,C	A20/AN1-like zinc finger family protein
Chr4	15475249	15475048	136	AT4G31990	-	ATAAT1	C,C	aspartate aminotransferase 5
Chr5	8160319	8160118	137.8	AT5G24120	-	SIGE	C,Y	sigma factor E
Chr5	10295535	10295334	136	AT5G28300	-		C,N	Duplicated homeodomain-like superfamily protein
Chr5	17934258	17934057	138.6	AT5G44510	-	TAO1	C,C	target of AVRB operation1
Chr5	26889795	26889594	135.9	AT5G67390	-		O,N
Chr1	212897	213098	133.4	AT1G01590	+	FRO1	O,P	ferric reduction oxidase 1
Chr1	24441492	24441693	133.1	AT1G65730	+	YSL7	O,P	YELLOW STRIPE like 7
Chr2	10806351	10806552	133	AT2G25370	+		M,Y	RING/U-box superfamily protein
Chr2	13734190	13734391	132	AT2G32350	+		O,N	Ubiquitin-like superfamily protein
Chr3	10847350	10847551	133	AT3G28850	+		M,N	Glutaredoxin family protein
Chr3	19294924	19295125	134	AT3G52010	+	scpl37	S,C	serine carboxypeptidase-like 37
Chr4	2714382	2714583	134	AT4G05310	+		O,N	Ubiquitin-like superfamily protein
Chr5	205035	205236	132.3	AT5G01520	+	AtAIRP2	O,N	RING/U-box superfamily protein
Chr5	6566073	6566274	134	AT5G19470	+	NUDT24	C,C	nudix hydrolase homolog 24
Chr5	7533778	7533979	132.9	AT5G22650	+	HDT2	O,N	histone deacetylase 2B
Chr5	24744062	24744263	133	AT5G61540	+		S,C	N-terminal nucleophile aminohydrolases (Ntn hydrolases) superfamily protein
Chr1	24441693	24441492	133.1	AT1G65720	-		S,C
Chr3	5980077	5979876	134.6	AT3G17465	-	RPL3P	M,C	ribosomal protein L3 plastid
Chr3	17790419	17790218	132	AT3G48170	-	ALDH10A9	M,C	aldehyde dehydrogenase 10A9
Chr3	21593246	21593045	134.3	AT3G58350	-	RTM3	O,Y	RESTRICTED TEV MOVEMENT 3
Chr3	21593210	21593009	132.7	AT3G58350	-	RTM3	O,Y	RESTRICTED TEV MOVEMENT 3
Chr4	18140341	18140140	132.1	AT4G38890	-		O,N	FMN-linked oxidoreductases superfamily protein
Chr1	2125488	2125689	129	AT1G06923	+		C,M
Chr2	17233941	17234142	128.6	AT2G41360	+		C,C	Galactose oxidase/kelch repeat superfamily protein
Chr4	10258239	10258440	130.9	AT4G18640	+	MRH1	S,C	Leucine-rich repeat protein kinase family protein
Chr4	11661868	11662069	131	AT4G22010	+	sks4	S,V	SKU5 similar 4
Chr4	14454575	14454776	130.6	AT4G29370	+		O,N	Galactose oxidase/kelch repeat superfamily protein
Chr4	16431376	16431577	130.7	AT4G34360	+		O,Y	S-adenosyl-L-methionine-dependent methyltransferases superfamily protein
Chr4	17122591	17122792	129	AT4G36190	+		S,C	Serine carboxypeptidase S28 family protein
Chr5	13590806	13591007	129	AT5G35375	+		M,C
Chr5	23459447	23459648	129	AT5G57950	+		O,Y	26S proteasome regulatory subunit, putative
Chr1	1037352	1037151	130	AT1G04010	-	PSAT1	S,V	phospholipid sterol acyl transferase 1
Chr1	2244574	2244373	131.5	AT1G07290	-	GONST2	O,P	golgi nucleotide sugar transporter 2
Chr1	19889614	19889413	130.6	AT1G53310	-	PPC1	O,Y	phosphoenolpyruvate carboxylase 1
Chr1	23861527	23861326	131	AT1G64295	-		O,Y	F-box associated ubiquitination effector family protein
Chr1	27510323	27510122	130	AT1G73165	-	CLE1	S,	CLAVATA3/ESR-RELATED 1
Chr2	18310936	18310735	128.9	AT2G44320	-			pre-tRNA
Chr2	19277819	19277618	130.5	AT2G46915	-		C,C	Protein of unknown function (DUF3754)
Chr3	9798496	9798295	129.7	AT3G26660	-	LBD24	M,C	LOB domain-containing protein 24
Chr4	1594254	1594053	129.7	AT4G03570	-		O,N	Cystatin/monellin superfamily protein
Chr4	8334421	8334220	129.7	AT4G14490	-		O,C	SMAD/FHA domain-containing protein
Chr4	11662069	11661868	131	AT4G22000	-		O,N
Chr4	14454776	14454575	130.6	AT4G29360	-		S,V	O-Glycosyl hydrolases family 17 protein
Chr4	15342095	15341894	130	AT4G31680	-		O,N	Transcriptional factor B3 family protein
Chr4	16431577	16431376	130.7	AT4G34350	-	ISPH	C,Y	4-hydroxy-3-methylbut-2-enyl diphosphate reductase
Chr5	18704499	18704298	130	AT5G46130	-		M,C	Protein of unknown function (DUF295)
Chr5	19924610	19924409	131	AT5G49140	-		O,N	Disease resistance protein (TIR-NBS-LRR class) family
Chr5	22862474	22862273	130	AT5G56452	-		O,N	FBD-like domain family protein
Chr5	24737138	24736937	128.5	AT5G61500	-	ATG3	O,N	autophagy 3 (APG3)
Chr1	729659	729860	125.6	AT1G03070	+		O,P	Bax inhibitor-1 family protein
Chr1	4307479	4307680	126.9	AT1G12660	+		S,P
Chr1	11641296	11641497	124.8	AT1G32270	+	SYP24	O,N	syntaxin, putative
Chr1	22658566	22658767	126	AT1G61415	+		O,C
Chr1	23683599	23683800	125.3	AT1G63830	+		O,C	PLAC8 family protein
Chr1	28974605	28974806	128	AT1G77120	+	ATADH1	O,Y	alcohol dehydrogenase 1
Chr2	9393074	9393275	127.5	AT2G22110	+			pre-tRNA
Chr2	9393074	9393275	127.5	AT2G22120	+		O,P	RING/FYVE/PHD zinc finger superfamily protein
Chr2	10855627	10855828	126	AT2G25510	+		M,C
Chr2	14355788	14355989	126	AT2G33960	+			pre-tRNA
Chr2	14355788	14355989	126	AT2G33970	+			pre-tRNA
Chr3	2753820	2754021	125	AT3G09030	+		O,N	BTB/POZ domain-containing protein
Chr3	16761570	16761771	126	AT3G45660	+		O,P	Major facilitator superfamily protein
Chr4	8834769	8834970	125	AT4G15440	+	HPL1	O,Y	hydroperoxide lyase 1
Chr4	11993675	11993876	125.4	AT4G22850	+		O,P	SNARE associated Golgi protein family
Chr5	4459888	4460089	125.3	AT5G13820	+	TBP1	C,N	telomeric DNA binding protein 1
Chr5	14028479	14028680	127	AT5G35900	+	LBD35	S,Y	LOB domain-containing protein 35
Chr5	14836568	14836769	124.6	AT5G37410	+		O,Y	Family of unknown function (DUF577)
Chr1	6626335	6626134	126	AT1G19200	-		O,N	Protein of unknown function (DUF581)
Chr1	8373281	8373080	127	AT1G23660	-		O,K	Domain of unknown function DUF220
Chr1	8406370	8406169	126.7	AT1G23770	-		O,N	F-box family protein
Chr1	9647560	9647359	125	AT1G27720	-	TAF4B	O,N	TBP-associated factor 4B
Chr1	10806981	10806780	127.1	AT1G30500	-	NF-YA7	O,N	nuclear factor Y, subunit A7
Chr1	22658767	22658566	126	AT1G61400	-		M,P	S-locus lectin protein kinase family protein
Chr2	8263197	8262996	128	AT2G19070	-	SHT	O,M	spermidine hydroxycinnamoyl transferase
Chr2	10855828	10855627	126	AT2G25500	-		O,C	Inosine triphosphate pyrophosphatase family protein
Chr2	16701383	16701182	125.3	AT2G39990	-	eIF3F	C,C	eukaryotic translation initiation factor 2
Chr3	9192911	9192710	125.6	AT3G25233	-		O,S
Chr3	15360229	15360028	126	AT3G43432	-		M,N
Chr4	11993876	11993675	125.4	AT4G22840	-		C,C	Sodium Bile acid symporter family
Chr4	13430131	13429930	127	AT4G26620	-		O,N	Sucrase/ferredoxin-like family protein
Chr5	19632889	19632688	124.7	AT5G48440	-		C,C	FAD-dependent oxidoreductase family protein
Chr1	3500816	3501017	121.9	AT1G10588	+		S,S	Gibberellin-regulated family protein
Chr1	7491141	7491342	122	AT1G21395	+		S,S
Chr1	8198097	8198298	123	AT1G23120	+		O,S	Polyketide cyclase/dehydrase and lipid transport superfamily protein
Chr1	11834024	11834225	122	AT1G32720	+		O,Y	Cytochrome C oxidase polypeptide VIB family protein
Chr1	23992576	23992777	124	AT1G64590	+		O,C	NAD(P)-binding Rossmann-fold superfamily protein
Chr1	28625463	28625664	123	AT1G76300	+	SmD3	O,Y	snRNP core protein SMD3
Chr2	18061662	18061863	124.4	AT2G43500	+		O,N	Plant regulator RWP-RK family protein
Chr3	1846410	1846611	123	AT3G06120	+	MUTE	M,N	basic helix-loop-helix (bHLH) DNA-binding superfamily protein
Chr3	2211887	2212088	122.7	AT3G07005	+	LCR43	S,S	low-molecular-weight cysteine-rich 43
Chr3	3157113	3157314	122.3	AT3G10200	+		M,V	S-adenosyl-L-methionine-dependent methyltransferases superfamily protein
Chr3	9501926	9502127	123.9	AT3G25980	+	MAD2	S,C	DNA-binding HORMA family protein
Chr3	21772725	21772926	121.9	AT3G58900	+		S,N	F-box/RNI-like superfamily protein
Chr3	22629611	22629812	123	AT3G61150	+	HDG1	O,N	homeodomain GLABROUS 1
Chr3	23088183	23088384	124	AT3G62400	+		O,C
Chr4	9385195	9385396	123	AT4G16670	+		O,Y	Plant protein of unknown function (DUF828) with plant pleckstrin homology-like region
Chr5	1092930	1093131	124	AT5G04045	+		S,V	Putative membrane lipoprotein
Chr5	15748499	15748700	124.3	AT5G39340	+	ATHP2	O,C	histidine-containing phosphotransmitter 3
Chr5	16534406	16534607	124.1	AT5G41320	+		O,N
Chr5	19427980	19428181	121	AT5G47980	+		O,Y	HXXXD-type acyl-transferase family protein
Chr1	6972370	6972169	121.5	AT1G20100	-		M,N
Chr1	7491342	7491141	122	AT1G21390	-	emb2170	C,N	embryo defective 2170
Chr1	7686449	7686248	124	AT1G21890	-		O,C	nodulin MtN21 /EamA-like transporter family protein
Chr1	7989656	7989455	122.1	AT1G22600	-		S,P	Late embryogenesis abundant protein (LEA) family protein
Chr1	10807117	10806916	122.3	AT1G30500	-	NF-YA7	O,N	nuclear factor Y, subunit A7
Chr1	11834225	11834024	122	AT1G32713	-	MIR829A		MIR829a; miRNA
Chr1	28625664	28625463	123	AT1G76290	-		O,C	AMP-dependent synthetase and ligase family protein
Chr3	3157314	3157113	122.3	AT3G10195	-		S,S	Putative membrane lipoprotein
Chr3	3412895	3412694	121	AT3G10900	-		S,S	Glycosyl hydrolase superfamily protein
Chr3	7286801	7286600	123	AT3G20830	-		C,N	AGC (cAMP-dependent, cGMP-dependent and protein kinase C) kinase family protein
Chr3	23262771	23262570	122.6	AT3G62930	-		O,C	Thioredoxin superfamily protein
Chr4	12205969	12205768	123.7	AT4G23360	-		S,V
Chr5	2623047	2622846	122.9	AT5G08150	-	SOB5	O,N	suppressor of phytochrome b 5
Chr5	22858216	22858015	124	AT5G56440	-		O,Y	F-box/RNI-like/FBD-like domains-containing protein
Chr5	24114698	24114497	121.3	AT5G59850	-		O,Y	Ribosomal protein S8 family protein
Chr1	18094799	18095000	118	AT1G48912	+		O,N
Chr1	26126235	26126436	118.6	AT1G69510	+		O,N	cAMP-regulated phosphoprotein 19-related protein
Chr2	15619492	15619693	119	AT2G37195	+		S,S
Chr2	15641367	15641568	117.9	AT2G37250	+	ATPADK1	M,M	adenosine kinase
Chr3	5698263	5698464	120.8	AT3G16740	+		O,Y	F-box and associated interaction domains-containing protein
Chr4	10625637	10625838	118.3	AT4G19500	+		M,Y	nucleoside-triphosphatases;transmembrane receptors;nucleotide binding;ATP binding
Chr4	17443102	17443303	119	AT4G37010	+	CEN2	M,M	centrin 2
Chr5	4008377	4008578	119	AT5G12380	+	ANNAT8	O,K	annexin 8
Chr5	19388312	19388513	119.2	AT5G47890	+		C,C	NADH-ubiquinone oxidoreductase B8 subunit, putative
Chr1	6092484	6092283	119.2	AT1G17710	-	PEPC1	O,N	Pyridoxal phosphate phosphatase-related protein
Chr1	26749848	26749647	120	AT1G70944	-		M,Y
Chr2	9377151	9376950	117.6	AT2G22040	-		O,Y	Transducin/WD40 repeat-like superfamily protein
Chr2	12796081	12795880	117.7	AT2G29990	-	NDA2	M,C	alternative NAD(P)H dehydrogenase 2
Chr3	608386	608185	119.5	AT3G02800	-	PFA-DSP3	O,Y	Tyrosine phosphatase family protein
Chr3	5920302	5920101	117.4	AT3G17330	-	ECT6	O,N	evolutionarily conserved C-terminal region 6
Chr3	19988727	19988526	120	AT3G53980	-		S,S	Bifunctional inhibitor/lipid-transfer protein/seed storage 2S albumin superfamily protein
Chr3	21266805	21266604	119	AT3G57460	-		O,Y	catalytics;metal ion binding
Chr4	6615400	6615199	120.3	AT4G10730	-		M,Y	Protein kinase superfamily protein
Chr4	14663944	14663743	118.5	AT4G29970	-		O,Y	F-box and associated interaction domains-containing protein
Chr4	15986266	15986065	120	AT4G33145	-		C,C
Chr5	5376257	5376056	117.6	AT5G16453	-		S,S	Defensin-like (DEFL) family protein
Chr1	2771227	2771428	116.9	AT1G08710	+		O,Y	F-box family protein
Chr1	3002280	3002481	117.3	AT1G09300	+		M,N	Metallopeptidase M24 family protein
Chr1	7845471	7845672	116.3	AT1G22220	+	AUF2	O,Y	F-box family protein
Chr1	10213694	10213895	115	AT1G29230	+	WL1	C,C	CBL-interacting protein kinase 18
Chr1	22452502	22452703	114	AT1G60980	+	GA20OX4	O,M	gibberellin 20-oxidase 4
Chr1	25781356	25781557	114.2	AT1G68670	+		O,N	myb-like transcription factor family protein
Chr2	8425245	8425446	114	AT2G19450	+	TAG1	O,P	membrane bound O-acyl transferase (MBOAT) family protein
Chr2	12603241	12603442	114.2	AT2G29360	+		O,Y	NAD(P)-binding Rossmann-fold superfamily protein
Chr2	14910302	14910503	115.8	AT2G35480	+		M,M
Chr2	14980552	14980753	115	AT2G35635	+	UBQ7	O,Y	ubiquitin 7
Chr3	231007	231208	115	AT3G01610	+	emb1354	M,N	cell division cycle 48C
Chr3	5692275	5692476	116	AT3G16720	+	TL2	O,C	TOXICOS EN LEVADURA 2
Chr4	7452537	7452738	116.3	AT4G12600	+		O,Y	Ribosomal protein L7Ae/L30e/S12e/Gadd45 family protein
Chr4	9970825	9971026	115	AT4G17960	+		O,C
Chr4	14379689	14379890	114.7	AT4G29160	+	SNF7.1	O,N	SNF7 family protein
Chr5	2474138	2474339	114	AT5G07770	+		C,N	Actin-binding FH2 protein
Chr5	6014107	6014308	116.9	AT5G18200	+		O,N	UTP:galactose-1-phosphate uridylyltransferases;ribose-5-phosphate adenylyltransferases
Chr5	12784582	12784783	116.3	AT5G33806	+		O,Y
Chr1	3002481	3002280	117.3	AT1G09280	-		O,N
Chr1	5068980	5068779	114.9	AT1G14720	-	XTR2	S,Y	xyloglucan endotransglucosylase/hydrolase 28
Chr1	5787399	5787198	114.9	AT1G16916	-		O,M
Chr1	8263869	8263668	114.4	AT1G23280	-		O,Y	MAK16 protein-related
Chr1	10213895	10213694	115	AT1G29220	-		O,N	transcriptional regulator family protein
Chr1	17091140	17090939	117	AT1G45160	-		O,N	Protein kinase superfamily protein
Chr1	18390834	18390633	115.5	AT1G49700	-		O,N	Plant protein 1589 of unknown function
Chr1	27027191	27026990	116.5	AT1G71850	-		M,M	Ubiquitin carboxyl-terminal hydrolase family protein
Chr2	13412274	13412073	114	AT2G31480	-		C,N
Chr2	14910503	14910302	115.8	AT2G35470	-		O,N
Chr2	18134113	18133912	115	AT2G43750	-	OASB	C,C	O-acetylserine (thiol) lyase B
Chr3	3468262	3468061	114	AT3G11060	-		S,P
Chr3	5692476	5692275	116	AT3G16712	-		O,N
Chr4	13490578	13490377	115.3	AT4G26795	-			other RNA
Chr4	16111079	16110878	116.9	AT4G33490	-		S,	Eukaryotic aspartyl protease family protein
Chr5	4047680	4047479	116.9	AT5G12470	-		C,C	Protein of unknown function (DUF3411)
Chr5	5158178	5157977	114	AT5G15802	-		S,C
Chr5	16408777	16408576	117.1	AT5G40940	-	FLA20	O,C	putative fasciclin-like arabinogalactan protein 20
Chr1	208999	209200	111	AT1G01580	+	FRO2	O,N	ferric reduction oxidase 2
Chr1	5243442	5243643	113	AT1G15240	+		O,	Phox-associated domain;Phox-like;Sorting nexin, C-terminal
Chr1	20793333	20793534	111.4	AT1G55640	+	PRA1.G1	O,V	prenylated RAB acceptor 1.G1
Chr1	27312324	27312525	111	AT1G72530	+		M,M	plastid developmental protein DAG, putative
Chr2	13169629	13169830	112.2	AT2G30942	+		M,C	Protein of unknown function (DUF3317)
Chr2	15693271	15693472	113.3	AT2G37390	+	NAKR2	O,C	Chloroplast-targeted copper chaperone protein
Chr2	16067351	16067552	112.7	AT2G38350	+		M,M
Chr3	717058	717259	111	AT3G03120	+	ATARFB1C	O,Y	ADP-ribosylation factor B1C
Chr3	9192316	9192517	111	AT3G25240	+		O,N	Protein of unknown function (DUF506)
Chr3	11252211	11252412	113.4	AT3G29320	+	PHS1	C,C	Glycosyl transferase, family 35
Chr4	16267765	16267966	113.4	AT4G33945	+		O,	ARM repeat superfamily protein
Chr5	858208	858409	112.3	AT5G03445	+			pre-tRNA
Chr5	5431391	5431592	112	AT5G16590	+	LRR1	S,	Leucine-rich repeat protein kinase family protein
Chr5	6908945	6909146	111	AT5G20447	+		O,N
Chr5	22593696	22593897	110.3	AT5G55830	+		S,C	Concanavalin A-like lectin protein kinase family protein
Chr1	5243643	5243442	113	AT1G15230	-		O,Y
Chr1	10069538	10069337	112.7	AT1G28640	-		S,C	GDSL-like Lipase/Acylhydrolase superfamily protein
Chr2	17403435	17403234	113.7	AT2G41710	-		O,N	Integrase-type DNA-binding superfamily protein
Chr2	18045380	18045179	113.3	AT2G43450	-		O,Y
Chr2	19091156	19090955	111.9	AT2G46505	-	SDH4	M,C	succinate dehydrogenase subunit 4
Chr3	9192517	9192316	111	AT3G25233	-		O,S
Chr3	21403909	21403708	111	AT3G57780	-		C,C
Chr4	11577977	11577776	112.2	AT4G21810	-	DER2.1	O,P	DERLIN-2.1
Chr4	17424579	17424378	113.8	AT4G36950	-	MAPKKK21	C,S	mitogen-activated protein kinase kinase kinase 21
Chr5	23314481	23314280	113	AT5G57570	-		O,C	GCK domain-containing protein
Chr1	12314157	12314358	107	AT1G33910	+		O,Y	P-loop containing nucleoside triphosphate hydrolases superfamily protein
Chr1	19716063	19716264	109.4	AT1G52940	+	PAP5	O,N	purple acid phosphatase 5
Chr1	22813816	22814017	108.7	AT1G61790	+		S,P	Oligosaccharyltransferase complex/magnesium transporter family protein
Chr1	27429906	27430107	107.6	AT1G72890	+		C,N	Disease resistance protein (TIR-NBS class)
Chr1	28714744	28714945	110	AT1G76520	+		S,P	Auxin efflux carrier family protein
Chr2	14913520	14913721	109	AT2G35500	+	SKL2	C,C	shikimate kinase like 2
Chr3	5024026	5024227	107.4	AT3G14940	+	PPC3	O,Y	phosphoenolpyruvate carboxylase 3
Chr3	5458911	5459112	109	AT3G16100	+	RABG3c	M,C	RAB GTPase homolog G3C
Chr3	7886032	7886233	110	AT3G22310	+	PMH1	M,M	putative mitochondrial RNA helicase 1
Chr3	8672771	8672972	109	AT3G24000	+		M,M	Tetratricopeptide repeat (TPR)-like superfamily protein
Chr4	7209427	7209628	109	AT4G12030	+	BAT5	O,C	bile acid transporter 5
Chr4	8069000	8069201	108	AT4G13968	+		S,S	Protein of unknown function (PD694200)
Chr4	9820477	9820678	108.4	AT4G17620	+		C,N	glycine-rich protein
Chr5	16534359	16534560	109.3	AT5G41320	+		O,N
Chr5	18612533	18612734	110	AT5G45890	+	SAG12	S,C	senescence-associated gene 12
Chr5	19677956	19678157	109.5	AT5G48550	+		M,C	F-box associated ubiquitination effector family protein
Chr5	22811231	22811432	106.8	AT5G56325	+		O,Y	FBD-like domain family protein
Chr5	26179637	26179838	107.1	AT5G65495	+		M,N
Chr1	10517514	10517313	109	AT1G30020	-		O,Y	Protein of unknown function, DUF538
Chr1	12314358	12314157	107	AT1G33900	-		O,C	P-loop containing nucleoside triphosphate hydrolases superfamily protein
Chr1	30405433	30405232	109	AT1G80920	-	Toc12	C,C	Chaperone DnaJ-domain superfamily protein
Chr1	30416150	30415949	107.2	AT1G80950	-		O,Y	Phospholipid/glycerol acyltransferase family protein
Chr4	679991	679790	106.9	AT4G01560	-	MEE49	O,N	Ribosomal RNA processing Brix domain protein
Chr5	151176	150975	108	AT5G01365	-			pre-tRNA
Chr5	3735879	3735678	107	AT5G11600	-		C,N
Chr5	4634866	4634665	107	AT5G14370	-		C,N	CCT motif family protein
Chr5	24580770	24580569	107	AT5G61100	-		O,C
Chr1	19043912	19044113	105	AT1G51360	+	DABB1	O,Y	dimeric A/B barrel domainS-protein 1
Chr1	19043912	19044113	105	AT1G51370	+		O,Y	F-box/RNI-like/FBD-like domains-containing protein
Chr1	26048186	26048387	106	AT1G69300	+			pre-tRNA
Chr2	5497212	5497413	104.2	AT2G13273	+		O,Y
Chr2	8092849	8093050	106	AT2G18670	+		O,C	RING/U-box superfamily protein
Chr2	8118170	8118371	105.1	AT2G18730	+	DGK3	O,Y	diacylglycerol kinase 3
Chr2	14097057	14097258	105.9	AT2G33250	+		C,C
Chr2	14657691	14657892	106	AT2G34740	+		O,Y	Protein phosphatase 2C family protein
Chr2	16781745	16781946	105.6	AT2G40180	+	PP2C5	O,N	phosphatase 2C5
Chr3	855977	856178	103.2	AT3G03570	+		O,N	Protein of unknown function (DUF3550/UPF0682)
Chr3	8476793	8476994	105.7	AT3G23610	+	DSPTP1	C,C	dual specificity protein phosphatase 1
Chr3	18972143	18972344	104.2	AT3G51080	+	GATA6	O,N	GATA transcription factor 6
Chr3	19108268	19108469	106.7	AT3G51510	+		C,N
Chr4	17515642	17515843	104.8	AT4G37230	+		O,N	Photosystem II manganese-stabilising protein (PsbO) family
Chr5	5485220	5485421	106	AT5G16715	+	EMB2247	C,C	ATP binding;valine-tRNA ligases;aminoacyl-tRNA ligases;nucleotide binding;ATP binding;aminoacyl-tRNA ligases
Chr5	25518624	25518825	105	AT5G63770	+	DGK2	S,Y	diacylglycerol kinase 2
Chr1	17957722	17957521	105.8	AT1G48570	-		C,C	zinc finger (Ran-binding) family protein
Chr1	17996198	17995997	103.4	AT1G48650	-		C,P	DEA(D/H)-box RNA helicase family protein
Chr1	26048387	26048186	106	AT1G69280	-		O,N
Chr1	26622283	26622082	106	AT1G70600	-		O,N	Ribosomal protein L18e/L15 superfamily protein
Chr2	8093050	8092849	106	AT2G18660	-	PNP-A	S,S	plant natriuretic peptide A
Chr2	12727271	12727070	104.6	AT2G29810	-		O,N	Galactose oxidase/kelch repeat superfamily protein
Chr2	14097258	14097057	105.9	AT2G33240	-	XID	S,C	myosin XI D
Chr3	1109468	1109267	106.5	AT3G04210	-		S,C	Disease resistance protein (TIR-NBS class)
Chr3	8210519	8210318	105	AT3G23080	-		O,C	Polyketide cyclase/dehydrase and lipid transport superfamily protein
Chr3	18972344	18972143	104.2	AT3G51075	-			other RNA
Chr3	19108469	19108268	106.7	AT3G51490	-	TMT3	S,P	tonoplast monosaccharide transporter3
Chr3	19320394	19320193	105.6	AT3G52090	-	NRPE11	O,Y	DNA-directed RNA polymerase, RBP11-like
Chr3	19769350	19769149	105.9	AT3G53310	-		S,Y	AP2/B3-like transcriptional factor family protein
Chr5	1303517	1303316	105	AT5G04540	-		M,N	Myotubularin-like phosphatases II superfamily
Chr5	15193899	15193698	106.7	AT5G38080	-		O,P
Chr5	25518825	25518624	105	AT5G63760	-	ATARI15	O,N	RING/U-box superfamily protein
Chr1	21121380	21121581	100.3	AT1G56418	+		S,C
Chr1	21377494	21377695	102	AT1G57720	+		O,Y	Translation elongation factor EF1B, gamma chain
Chr1	22010270	22010471	100.7	AT1G59820	+	ALA3	M,P	aminophospholipid ATPase 3
Chr1	29414385	29414586	102.5	AT1G78172	+		O,Y
Chr2	671907	672108	101	AT2G02510	+		O,N	NADH dehydrogenase (ubiquinone)s
Chr2	6087917	6088118	102.7	AT2G14365	+	LCR84	S,C	low-molecular-weight cysteine-rich 84
Chr2	10280630	10280831	100	AT2G24180	+	CYP71B6	S,C	cytochrome p450 71b6
Chr2	13890309	13890510	99.9	AT2G32760	+		O,C
Chr2	14864117	14864318	100.1	AT2G35310	+		O,N	Transcriptional factor B3 family protein
Chr2	16781702	16781903	102.4	AT2G40180	+	PP2C5	O,N	phosphatase 2C5
Chr3	459809	460010	102.1	AT3G02300	+		O,N	Regulator of chromosome condensation (RCC1) family protein
Chr3	575903	576104	102.6	AT3G02680	+	NBS1	O,Y_N	nijmegen breakage syndrome 1
Chr3	2221609	2221810	102.7	AT3G07025	+			pre-tRNA
Chr3	3698285	3698486	103	AT3G11700	+	FLA18	S,Y	FASCICLIN-like arabinogalactan protein 18 precursor
Chr3	10512140	10512341	99.7	AT3G28190	+		S,C
Chr3	18972205	18972406	100.8	AT3G51080	+	GATA6	O,N	GATA transcription factor 6
Chr3	19092444	19092645	101.6	AT3G51460	+	RHD4	O,P	Phosphoinositide phosphatase family protein
Chr3	21072068	21072269	102	AT3G56930	+		M,C	DHHC-type zinc finger family protein
Chr4	1153903	1154104	101	AT4G02640	+	BZO2H1	O,N	bZIP transcription factor family protein
Chr4	1886153	1886354	103	AT4G03960	+	PFA-DSP4	O,N	Phosphotyrosine protein phosphatases superfamily protein
Chr4	11430970	11431171	100.7	AT4G21470	+	FMN/FHY	S,Y	riboflavin kinase/FMN hydrolase
Chr4	16116052	16116253	100	AT4G33510	+	DHS2	C,C	3-deoxy-d-arabino-heptulosonate 7-phosphate synthase
Chr5	3092844	3093045	102.6	AT5G09910	+		O,N	Ras-related small GTP-binding family protein
Chr5	17512394	17512595	101.1	AT5G43600	+	UAH	S,V	ureidoglycolate amidohydrolase
Chr5	17734700	17734901	99.8	AT5G44070	+	PCS1	O,C	phytochelatin synthase 1 (PCS1)
Chr5	26598403	26598604	99.7	AT5G66640	+	DAR3	O,N	DA1-related protein 3
Chr1	12119255	12119054	101.5	AT1G33410	-	SAR1	O,Y	SUPPRESSOR OF AUXIN RESISTANCE1
Chr1	17999184	17998983	102	AT1G48660	-		O,N	Auxin-responsive GH3 family protein
Chr1	21622668	21622467	100.9	AT1G58280	-		C,Y	Phosphoglycerate mutase family protein
Chr1	28224115	28223914	102.7	AT1G75200	-		M,C	flavodoxin family protein / radical SAM domain-containing protein
Chr2	7488922	7488721	101.7	AT2G17210	-		C,Y	Tetratricopeptide repeat (TPR)-like superfamily protein
Chr2	7824673	7824472	101.6	AT2G17975	-		O,N	zinc finger (Ran-binding) family protein
Chr2	12355702	12355501	100.4	AT2G28790	-		S,C	Pathogenesis-related thaumatin superfamily protein
Chr2	14864318	14864117	100.1	AT2G35300	-	LEA4-2	O,M	Late embryogenesis abundant protein, group 1 protein
Chr2	17652674	17652473	102	AT2G42390	-		S,P	protein kinase C substrate, heavy chain-related
Chr2	17936372	17936171	99.7	AT2G43140	-		O,N	basic helix-loop-helix (bHLH) DNA-binding superfamily protein
Chr3	576104	575903	102.6	AT3G02670	-		S,S	Glycine-rich protein family
Chr3	2221810	2221609	102.7	AT3G07020	-	UGT80A2	C,K	UDP-Glycosyltransferase superfamily protein
Chr3	7615192	7614991	102	AT3G21620	-		S,P	ERD (early-responsive to dehydration stress) family protein
Chr3	18972406	18972205	100.8	AT3G51075	-			other RNA
Chr4	8407884	8407683	102	AT4G14660	-	NRPE7	O,Y	RNA polymerase Rpb7-like, N-terminal domain
Chr4	11543354	11543153	103	AT4G21710	-	RPB2	O,N	DNA-directed RNA polymerase family protein
Chr4	12175282	12175081	103	AT4G23271	-		S,S
Chr5	3093045	3092844	102.6	AT5G09900	-	RPN5A	O,N	26S proteasome regulatory subunit, putative (RPN5)
Chr5	17512595	17512394	101.1	AT5G43590	-		O,C	Acyl transferase/acyl hydrolase/lysophospholipase superfamily protein
Chr5	24655944	24655743	100	AT5G61310	-		S,Y	Cytochrome c oxidase subunit Vc family protein
Chr1	9931005	9931206	99	AT1G28327	+		M,C
Chr1	10178541	10178742	96.2	AT1G29140	+		S,S	Pollen Ole e 1 allergen and extensin family protein
Chr1	21533223	21533424	98	AT1G58160	+		O,Y	Mannose-binding lectin superfamily protein
Chr1	21882923	21883124	98	AT1G59580	+	MPK2	O,Y	mitogen-activated protein kinase homolog 2
Chr1	24341388	24341589	99	AT1G65483	+		O,C
Chr1	24550761	24550962	99.4	AT1G65960	+	GAD2	M,Y	glutamate decarboxylase 2
Chr1	29787256	29787457	99.1	AT1G79190	+		O,P	ARM repeat superfamily protein
Chr3	19501079	19501280	97.8	AT3G52570	+		M,N	alpha/beta-Hydrolases superfamily protein
Chr4	1116379	1116580	97	AT4G02540	+		O,N	Cysteine/Histidine-rich C1 domain family protein
Chr4	6905558	6905759	96.7	AT4G11360	+	RHA1B	O,Y	RING-H2 finger A1B
Chr5	3065487	3065688	98.2	AT5G09860	+	THO1	O,Y	nuclear matrix protein-related
Chr5	16365246	16365447	98	AT5G40850	+	UPM1	C,M	urophorphyrin methylase 1
Chr5	17855989	17856190	99	AT5G44330	+		M,C	Tetratricopeptide repeat (TPR)-like superfamily protein
Chr5	22076197	22076398	97.5	AT5G54375	+			pre-tRNA
Chr5	25765288	25765489	97	AT5G64440	+	FAAH	O,N	fatty acid amide hydrolase
Chr1	1071520	1071319	98	AT1G04120	-	MRP5	S,P	multidrug resistance-associated protein 5
Chr1	2194808	2194607	98.1	AT1G07140	-	SIRANBP	O,N	Pleckstrin homology (PH) domain superfamily protein
Chr1	4718393	4718192	98.4	AT1G13750	-		S,V	Purple acid phosphatases superfamily protein
Chr1	8379251	8379050	97	AT1G23690	-		M,C	Domain of unknown function DUF220
Chr1	16777305	16777104	99.3	AT1G44110	-	CYCA1;1	C,C	Cyclin A1;1
Chr1	17953223	17953022	99	AT1G48550	-		C,M	Vacuolar protein sorting-associated protein 26
Chr2	76242	76041	99.3	AT2G01060	-		O,N	myb-like HTH transcriptional regulator family protein
Chr2	18753473	18753272	99.4	AT2G45500	-		C,C	AAA-type ATPase family protein
Chr3	8803146	8802945	97.7	AT3G24290	-	AMT1;5	S,P	ammonium transporter 1;5
Chr3	23373395	23373194	99	AT3G63250	-	HMT2	O,N	homocysteine methyltransferase 2
Chr4	2330578	2330377	96.8	AT4G04620	-	ATG8B	O,Y	Ubiquitin-like superfamily protein
Chr4	6905759	6905558	96.7	AT4G11355	-			pre-tRNA
Chr4	7100812	7100611	97.9	AT4G11800	-		O,P	Calcineurin-like metallo-phosphoesterase superfamily protein
Chr4	10210466	10210265	99	AT4G18500	-		O,N
Chr4	13601857	13601656	98	AT4G27110	-	COBL11	S,S	COBRA-like protein 11 precursor
Chr4	15523071	15522870	99	AT4G32130	-		S,V	Protein of unknown function (DUF2012)
Chr5	6850379	6850178	97	AT5G20280	-	SPSA1	O,N	sucrose phosphate synthase 1F
Chr5	20512003	20511802	96.9	AT5G50370	-		O,Y	Adenylate kinase family protein
Chr5	25575471	25575270	96.4	AT5G63910	-	FCLY	S,V	farnesylcysteine lyase
Chr5	25765489	25765288	97	AT5G64430	-		O,N	Octicosapeptide/Phox/Bem1p family protein
Chr1	3882347	3882548	95.4	AT1G11570	+	NTL	O,N	NTF2-like
Chr1	8202690	8202891	94.9	AT1G23145	+	RALFL2	S,S	RALF-like 2
Chr1	10226369	10226570	94.6	AT1G29265	+	MIR399A		MIR399A; miRNA
Chr1	10755846	10756047	95.8	AT1G30430	+			pre-tRNA
Chr1	17090066	17090267	93	AT1G45165	+		O,C	Expressed protein
Chr1	29271856	29272057	94	AT1G77850	+	ARF17	O,N	auxin response factor 17
Chr2	1058218	1058419	94.4	AT2G03500	+		O,N	Homeodomain-like superfamily protein
Chr2	2022054	2022255	95	AT2G05518	+
Chr2	7471824	7472025	96	AT2G17160	+		O,N	Interleukin-1 receptor-associated kinase 4 protein
Chr2	18977236	18977437	95	AT2G46210	+	SLD2	O,P	Fatty acid/sphingolipid desaturase
Chr2	19064967	19065168	94	AT2G46450	+	CNGC12	O,P	cyclic nucleotide-gated channel 12
Chr3	980259	980460	96	AT3G03840	+		M,C	SAUR-like auxin-responsive protein family
Chr3	5979792	5979993	95.4	AT3G17470	+	CRSH	C,C	Ca2+-activated RelA/spot homolog
Chr3	15345284	15345485	96	AT3G43420	+		O,N
Chr3	19270648	19270849	93	AT3G51930	+		C,C_M	Transducin/WD40 repeat-like superfamily protein
Chr3	22186519	22186720	95.7	AT3G60080	+		O,N	RING/U-box superfamily protein
Chr4	1755627	1755828	93.8	AT4G03811	+			other RNA
Chr4	5940157	5940358	93	AT4G09360	+		O,N	NB-ARC domain-containing disease resistance protein
Chr4	6234442	6234643	95.9	AT4G09950	+		O,Y	P-loop containing nucleoside triphosphate hydrolases superfamily protein
Chr5	599124	599325	92.9	AT5G02660	+		O,C	Protein with domains of unknown function (DUF627 and DUF629)
Chr5	3579339	3579540	93	AT5G11230	+		S,V	Nucleotide-sugar transporter family protein
Chr5	5372944	5373145	96	AT5G16450	+		O,Y	Ribonuclease E inhibitor RraA/Dimethylmenaquinone methyltransferase
Chr5	6256852	6257053	96	AT5G18755	+			pre-tRNA
Chr5	18584239	18584440	93.8	AT5G45810	+	SnRK3.5	O,C	CBL-interacting protein kinase 19
Chr5	21010463	21010664	96	AT5G51730	+		O,N	RNA-binding (RRM/RBD/RNP motifs) family protein
Chr5	22301472	22301673	94.7	AT5G54920	+		C,N
Chr5	26029027	26029228	92.6	AT5G65158	+		O,N	Lipase/lipooxygenase, PLAT/LH2 family protein
Chr1	7642278	7642077	93.5	AT1G21738	-		O,N
Chr1	22564834	22564633	93	AT1G61200	-		C,N	homeobox-leucine zipper protein-related
Chr2	7472025	7471824	96	AT2G17150	-		O,N	Plant regulator RWP-RK family protein
Chr2	14036779	14036578	93.1	AT2G33090	-		O,N	Transcription elongation factor (TFIIS) family protein
Chr2	17981443	17981242	92.9	AT2G43255	-		O,Y
Chr2	18977437	18977236	95	AT2G46200	-		O,C
Chr3	3723520	3723319	93.2	AT3G11770	-		O,N	Polynucleotidyl transferase, ribonuclease H-like superfamily protein
Chr3	5979993	5979792	95.4	AT3G17465	-	RPL3P	M,C	ribosomal protein L3 plastid
Chr3	17868013	17867812	96	AT3G48237	-		M,Y
Chr3	19270849	19270648	93	AT3G51920	-	CML9	O,Y	calmodulin 9
Chr3	20809422	20809221	95	AT3G56070	-	ROC2	O,Y	rotamase cyclophilin 2
Chr3	20989450	20989249	93.1	AT3G56660	-	BZIP49	O,N	basic region/leucine zipper motif protein 49
Chr3	22186720	22186519	95.7	AT3G60070	-		O,P	Major facilitator superfamily protein
Chr4	15055294	15055093	95.1	AT4G30935	-	WRKY32	O,N	WRKY DNA-binding protein 32
Chr5	520559	520358	96	AT5G02410	-	ALG10	S,P	DIE2/ALG10 family
Chr5	2517983	2517782	95	AT5G07880	-	SNAP29	O,N	synaptosomal-associated protein SNAP25-like 29
Chr5	2521477	2521276	92.7	AT5G07890	-		C,N	myosin heavy chain-related
Chr5	3406574	3406373	94	AT5G10770	-		S,V	Eukaryotic aspartyl protease family protein
Chr5	3579540	3579339	93	AT5G11225	-			pre-tRNA
Chr5	5019161	5018960	93.8	AT5G15450	-	CLPB3	C,C	casein lytic proteinase B3
Chr5	8870175	8869974	95.7	AT5G25475	-		C,Y	AP2/B3-like transcriptional factor family protein
Chr5	14243896	14243695	93.8	AT5G36190	-		S,C
Chr5	17161366	17161165	94	AT5G42790	-	PAF1	O,Y	proteasome alpha subunit F1
Chr5	20106874	20106673	95	AT5G49540	-		O,V	Rab5-interacting family protein
Chr5	24377508	24377307	95	AT5G60660	-	PIP2F	O,P	plasma membrane intrinsic protein 2;4
Chr1	5590422	5590623	91	AT1G16350	+		O,Y	Aldolase-type TIM barrel family protein
Chr1	8866136	8866337	90	AT1G25290	+	RBL10	C,C	RHOMBOID-like protein 10
Chr1	11678205	11678406	90	AT1G32375	+		S,Y	F-box/RNI-like/FBD-like domains-containing protein
Chr1	18307427	18307628	89	AT1G49460	+			pre-tRNA
Chr1	20100371	20100572	92.1	AT1G53840	+	PME1	O,N	pectin methylesterase 1
Chr1	25542949	25543150	91.1	AT1G68150	+	WRKY9	O,N	WRKY DNA-binding protein 9
Chr2	488817	489018	91.7	AT2G02050	+		O,M	NADH-ubiquinone oxidoreductase B18 subunit, putative
Chr2	488885	489086	89.3	AT2G02050	+		O,M	NADH-ubiquinone oxidoreductase B18 subunit, putative
Chr2	10404301	10404502	89	AT2G24510	+		O,N	F-box associated ubiquitination effector family protein
Chr2	11263618	11263819	91	AT2G26480	+	UGT76D1	M,M	UDP-glucosyl transferase 76D1
Chr3	1220593	1220794	91.9	AT3G04530	+	PPCK2	O,Y	phosphoenolpyruvate carboxylase kinase 2
Chr3	6964457	6964658	91.1	AT3G19990	+		O,Y
Chr3	21156649	21156850	92.3	AT3G57157	+			other RNA
Chr4	6231633	6231834	92	AT4G09940	+		O,C	P-loop containing nucleoside triphosphate hydrolases superfamily protein
Chr4	9938888	9939089	89	AT4G17895	+	UBP20	C,N	ubiquitin-specific protease 20
Chr4	15766816	15767017	91.6	AT4G32700	+	TEB	O,N	helicases;ATP-dependent helicases;nucleic acid binding;ATP binding;DNA-directed DNA polymerases;DNA binding
Chr4	16367719	16367920	89.4	AT4G34170	+		O,Y	Galactose oxidase/kelch repeat superfamily protein
Chr4	16433357	16433558	91	AT4G34370	+	ATARI1	O,N	RING/U-box superfamily protein
Chr5	6814057	6814258	89	AT5G20190	+		C,C	Tetratricopeptide repeat (TPR)-like superfamily protein
Chr5	18153786	18153987	89	AT5G44960	+		O,N	F-box/RNI-like/FBD-like domains-containing protein
Chr5	18584131	18584332	90.2	AT5G45810	+	SnRK3.5	O,C	CBL-interacting protein kinase 19
Chr5	19134718	19134919	92	AT5G47120	+	BI1	O,P	BAX inhibitor 1
Chr5	20254075	20254276	91	AT5G49840	+		C,C	ATP-dependent Clp protease
Chr5	23374488	23374689	91.8	AT5G57700	+		O,K	BNR/Asp-box repeat family protein
Chr5	24437552	24437753	91	AT5G60760	+		O,N	P-loop containing nucleoside triphosphate hydrolases superfamily protein
Chr5	24843244	24843445	92	AT5G61850	+	LFY3	M,N	floral meristem identity control protein LEAFY (LFY)
Chr1	1679434	1679233	89.2	AT1G05615	-		O,Y	Domain of unknown function (DUF313)
Chr1	2962389	2962188	91	AT1G09170	-		O,N	P-loop nucleoside triphosphate hydrolases superfamily protein with CH (Calponin Homology) domain
Chr1	5449517	5449316	91	AT1G15825	-		O,S	hydroxyproline-rich glycoprotein family protein
Chr1	9134893	9134692	91	AT1G26400	-		S,C	FAD-binding Berberine family protein
Chr1	9564056	9563855	89	AT1G27530	-		O,Y
Chr1	10500637	10500436	89	AT1G29965	-		O,Y	Ribosomal protein L18ae/LX family protein
Chr1	19119419	19119218	91.1	AT1G51550	-		C,C	Kelch repeat-containing F-box family protein
Chr1	24599178	24598977	90.9	AT1G66070	-		O,N	Translation initiation factor eIF3 subunit
Chr1	25543150	25542949	91.1	AT1G68140	-		M,C	Protein of unknown function (DUF1644)
Chr1	29813521	29813320	90.1	AT1G79250	-	AGC1.7	O,N	AGC kinase 1.7
Chr2	7984372	7984171	92.1	AT2G18380	-	HANL1	O,N	GATA transcription factor 20
Chr2	10373814	10373613	90.7	AT2G24370	-		O,N	Protein kinase protein with adenine nucleotide alpha hydrolases-like domain
Chr2	11263819	11263618	91	AT2G26470	-		M,N
Chr2	14532610	14532409	92	AT2G34470	-	UREG	O,K	urease accessory protein G
Chr2	16569917	16569716	89.4	AT2G39720	-	RHC2A	O,N	RING-H2 finger C2A
Chr2	16825550	16825349	89	AT2G40270	-		S,P	Protein kinase family protein
Chr3	749210	749009	90.8	AT3G03240	-		S,Y	alpha/beta-Hydrolases superfamily protein
Chr3	1220794	1220593	91.9	AT3G04520	-	THA2	O,Y	threonine aldolase 2
Chr3	3427045	3426844	91	AT3G10960	-	AZG1	C,E	AZA-guanine resistant1
Chr3	4706392	4706191	92	AT3G14172	-		O,N
Chr3	16360582	16360381	89.4	AT3G44810	-		C,Y	F-box family protein
Chr3	21156850	21156649	92.3	AT3G57150	-	NAP57	O,Y	homologue of NAP57
Chr3	22614528	22614327	90	AT3G61111	-		O,C	Zinc-binding ribosomal protein family protein
Chr4	469133	468932	89.5	AT4G01080	-	TBL26	O,Y	TRICHOME BIREFRINGENCE-LIKE 26
Chr4	814257	814056	89.1	AT4G01880	-		C,C	methyltransferases
Chr4	7083954	7083753	89	AT4G11770	-		O,C	Galactose oxidase/kelch repeat superfamily protein
Chr4	7353810	7353609	89	AT4G12420	-	SKU5	S,P	Cupredoxin superfamily protein
Chr4	10766152	10765951	91.3	AT4G19810	-	ChiC	S,S	Glycosyl hydrolase family protein with chitinase insertion domain
Chr4	16072460	16072259	92.4	AT4G33370	-		O,Y	DEA(D/H)-box RNA helicase family protein
Chr4	17530726	17530525	90	AT4G37250	-		S,P	Leucine-rich repeat protein kinase family protein
Chr5	856094	855893	90	AT5G03435	-		O,Y	Ca2+dependent plant phosphoribosyltransferase family protein
Chr5	5312147	5311946	91	AT5G16250	-		O,V
Chr5	8808067	8807866	91	AT5G25370	-	PLDALPHA3	O,Y	phospholipase D alpha 3
Chr5	9794341	9794140	92	AT5G27670	-	HTA7	O,N	histone H2A 7
Chr5	17422662	17422461	90.9	AT5G43380	-	TOPP6	O,C	type one serine/threonine protein phosphatase 6
Chr5	19566772	19566571	91	AT5G48270	-		C,C	Plant protein of unknown function (DUF868)
Chr5	22030756	22030555	91.4	AT5G54250	-	HLM1	O,P	cyclic nucleotide-gated cation channel 4
Chr5	23374689	23374488	91.8	AT5G57690	-	DGK4	C,Y	diacylglycerol kinase 4
Chr5	24723382	24723181	91.2	AT5G61460	-	SMC6B	C,C	P-loop containing nucleoside triphosphate hydrolases superfamily protein
Chr1	2881684	2881885	86	AT1G08970	+	NF-YC9	O,N	nuclear factor Y, subunit C9
Chr1	5789821	5790022	86	AT1G16930	+		O,Y	F-box/RNI-like/FBD-like domains-containing protein
Chr1	7428800	7429001	87	AT1G21230	+	WAK5	S,S	wall associated kinase 5
Chr1	10015849	10016050	86	AT1G28490	+	SYP61	O,	syntaxin of plants 61
Chr1	10637535	10637736	87	AT1G30230	+		O,K	Glutathione S-transferase, C-terminal-like;Translation elongation factor EF1B/ribosomal protein S6
Chr1	11796815	11797016	87.6	AT1G32630	+		O,N
Chr2	1071437	1071638	88.4	AT2G03530	+	UPS2	S,S	ureide permease 2
Chr2	12477853	12478054	86.7	AT2G29050	+	RBL1	O,P	RHOMBOID-like 1
Chr3	504890	505091	87.4	AT3G02460	+		O,N	Ypt/Rab-GAP domain of gyp1p superfamily protein
Chr3	731159	731360	86.9	AT3G03170	+		O,N
Chr3	19809807	19810008	87.6	AT3G53440	+		M,C	Homeodomain-like superfamily protein
Chr3	20621375	20621576	86.2	AT3G55605	+		M,C	Mitochondrial glycoprotein family protein
Chr3	22406375	22406576	87.9	AT3G60620	+	CDS5	C,C	cytidinediphosphate diacylglycerol synthase 5
Chr4	7452956	7453157	86.7	AT4G12600	+		O,Y	Ribosomal protein L7Ae/L30e/S12e/Gadd45 family protein
Chr4	8059114	8059315	85.5	AT4G13955	+		S,S
Chr4	9821431	9821632	86	AT4G17620	+		C,N	glycine-rich protein
Chr4	10382096	10382297	88	AT4G18960	+	AG	O,N	K-box region and MADS-box transcription factor family protein
Chr5	309013	309214	86	AT5G01810	+	SNRK3.1	M,C	CBL-interacting protein kinase 15
Chr5	2777608	2777809	86	AT5G08570	+		O,Y	Pyruvate kinase family protein
Chr5	2970430	2970631	87	AT5G09570	+		C,C	Cox19-like CHCH family protein
Chr5	5202199	5202400	86	AT5G15940	+		S,Y	NAD(P)-binding Rossmann-fold superfamily protein
Chr5	17151097	17151298	87	AT5G42770	+		O,Y	Maf-like protein
Chr5	21453466	21453667	85.9	AT5G52901	+		O,Y
Chr5	25748579	25748780	87	AT5G64400	+		M,M
Chr5	26894359	26894560	85.6	AT5G67400	+	RHS19	S,Y	root hair specific 19
Chr1	754392	754191	88.3	AT1G03130	-	PSAD-2	C,C	photosystem I subunit D-2
Chr1	1022572	1022371	86.7	AT1G03980	-	PCS2	O,N	phytochelatin synthase 2
Chr1	2263497	2263296	88.4	AT1G07360	-	MAC5A	O,N	CCCH-type zinc fingerfamily protein with RNA-binding domain
Chr1	3399292	3399091	87.6	AT1G10370	-	GSTU17	S,C	Glutathione S-transferase family protein
Chr1	4783354	4783153	87	AT1G13970	-		C,N	Protein of unknown function (DUF1336)
Chr1	5790022	5789821	86	AT1G16920	-	RABA1b	O,Y	RAB GTPase homolog A1B
Chr1	20455064	20454863	86	AT1G54840	-		O,Y	HSP20-like chaperones superfamily protein
Chr1	21413134	21412933	87	AT1G57800	-	VIM5	O,N	zinc finger (C3HC4-type RING finger) family protein
Chr1	27120027	27119826	86.9	AT1G72070	-		M,X	Chaperone DnaJ-domain superfamily protein
Chr1	27842622	27842421	87.8	AT1G74030	-	ENO1	C,C	enolase 1
Chr2	9815242	9815041	85.5	AT2G23060	-		O,Y	Acyl-CoA N-acyltransferases (NAT) superfamily protein
Chr2	14677629	14677428	87	AT2G34790	-	MEE23	S,C	FAD-binding Berberine family protein
Chr3	1515743	1515542	87.8	AT3G05320	-		M,	O-fucosyltransferase family protein
Chr3	17659260	17659059	87	AT3G47860	-	CHL	C,C	chloroplastic lipocalin
Chr3	19700422	19700221	86	AT3G53150	-	UGT73D1	S,C	UDP-glucosyl transferase 73D1
Chr3	22052938	22052737	86	AT3G59695	-			other RNA
Chr4	7453157	7452956	86.7	AT4G12590	-		S,	Protein of unknown function DUF106, transmembrane
Chr4	8059315	8059114	85.5	AT4G13950	-	RALFL31	S,S	ralf-like 31
Chr4	13715983	13715782	87	AT4G27420	-	ABCG9	O,P	ABC-2 type transporter family protein
Chr4	15903964	15903763	88	AT4G32940	-	GAMMAVPE	S,V	gamma vacuolar processing enzyme
Chr5	148668	148467	88	AT5G01350	-		S,C
Chr5	2985926	2985725	88	AT5G09620	-		O,N	Octicosapeptide/Phox/Bem1p family protein
Chr5	4423884	4423683	88.8	AT5G13700	-	PAO1	S,S	polyamine oxidase 1
Chr5	18499923	18499722	85.5	AT5G45610	-	SUV2	O,N	protein dimerizations
Chr5	20511938	20511737	88.1	AT5G50370	-		O,Y	Adenylate kinase family protein
Chr5	21396350	21396149	87	AT5G52797	-	MIR870A		MIR870a; miRNA
Chr5	22055818	22055617	85.9	AT5G54300	-		S,P	Protein of unknown function (DUF761)
Chr5	23913466	23913265	87.6	AT5G59270	-		S,P	Concanavalin A-like lectin protein kinase family protein
Chr5	25575113	25574912	85.6	AT5G63910	-	FCLY	S,V	farnesylcysteine lyase
Chr5	25748780	25748579	87	AT5G64395	-		O,Y
Chr1	4449612	4449813	84.8	AT1G13050	+		O,V
Chr1	10321812	10322013	84.8	AT1G29510	+	SAUR68	M,M	SAUR-like auxin-responsive protein family
Chr1	12549021	12549222	84	AT1G34370	+	STOP1	O,N	C2H2 and C2HC zinc fingers superfamily protein
Chr1	26814217	26814418	83	AT1G71100	+	RSW10	O,Y	Ribose 5-phosphate isomerase, type A protein
Chr1	28078463	28078664	83.5	AT1G74730	+		C,C	Protein of unknown function (DUF1118)
Chr1	29899407	29899608	85	AT1G79490	+	EMB2217	C,C	Pentatricopeptide repeat (PPR) superfamily protein
Chr2	144527	144728	83	AT2G01280	+	MEE65	O,C	Cyclin/Brf1-like TBP-binding protein
Chr2	14913364	14913565	82	AT2G35500	+	SKL2	C,C	shikimate kinase like 2
Chr2	16650885	16651086	84	AT2G39885	+	MIR393A		MIR393A; miRNA
Chr3	376096	376297	83	AT3G02120	+		O,N	hydroxyproline-rich glycoprotein family protein
Chr3	2388110	2388311	84.1	AT3G07480	+		C,M	2Fe-2S ferredoxin-like superfamily protein
Chr3	4094568	4094769	84.5	AT3G12880	+		S,M	Plant invertase/pectin methylesterase inhibitor superfamily protein
Chr3	5479148	5479349	83	AT3G16175	+		O,Y	Thioesterase superfamily protein
Chr3	5704558	5704759	82	AT3G16770	+	RAP2.3	O,N	ethylene-responsive element binding protein
Chr3	8987496	8987697	84.5	AT3G24630	+		O,N
Chr3	19092509	19092710	82.4	AT3G51460	+	RHD4	O,P	Phosphoinositide phosphatase family protein
Chr3	19877761	19877962	83	AT3G53611	+		O,Y
Chr3	22330419	22330620	85	AT3G60410	+		C,C	Protein of unknown function (DUF1639)
Chr4	6234515	6234716	84.1	AT4G09950	+		O,Y	P-loop containing nucleoside triphosphate hydrolases superfamily protein
Chr4	6645644	6645845	84	AT4G10815	+			pre-tRNA
Chr4	15145207	15145408	83	AT4G31160	+	DCAF1	O,N	DDB1-CUL4 associated factor 1
Chr4	16413892	16414093	85	AT4G34310	+		M,P	alpha/beta-Hydrolases superfamily protein
Chr5	8354541	8354742	82.6	AT5G24460	+		O,C
Chr5	8530573	8530774	83	AT5G24830	+		C,C	Tetratricopeptide repeat (TPR)-like superfamily protein
Chr5	19391835	19392036	84	AT5G47900	+		O,P	Protein of unknown function (DUF1624)
Chr5	19868734	19868935	84.7	AT5G49015	+		M,C	Expressed protein
Chr5	21250800	21251001	84	AT5G52340	+	EXO70A2	O,Y	exocyst subunit exo70 family protein A2
Chr5	24835742	24835943	82	AT5G61830	+		O,Y	NAD(P)-binding Rossmann-fold superfamily protein
Chr5	24893032	24893233	84.8	AT5G61980	+	AGD1	O,N	ARF-GAP domain 1
Chr5	25109477	25109678	83	AT5G62560	+		M,C	RING/U-box superfamily protein with ARM repeat domain
Chr1	21581567	21581366	85	AT1G58235	-		M,C
Chr1	26895598	26895397	83.7	AT1G71360	-		M,P	Galactose-binding protein
Chr1	29899608	29899407	85	AT1G79480	-		S,S	Carbohydrate-binding X8 domain superfamily protein
Chr2	144728	144527	83	AT2G01275	-		O,Y	RING/FYVE/PHD zinc finger superfamily protein
Chr2	13683321	13683120	83	AT2G32230	-	PRORP1	M,C	proteinaceous RNase P 1
Chr3	1045164	1044963	83.6	AT3G04030	-		M,N	Homeodomain-like superfamily protein
Chr3	1814245	1814044	85	AT3G06019	-		O,C
Chr3	3858079	3857878	82	AT3G12100	-		O,Y	Cation efflux family protein
Chr3	4172509	4172308	82.3	AT3G13030	-		O,Y	hAT transposon superfamily protein
Chr3	6926538	6926337	83.6	AT3G19900	-		C,C
Chr3	18354170	18353969	84.5	AT3G49500	-	SGS2	O,Y	RNA-dependent RNA polymerase 6
Chr4	2134031	2133830	84	AT4G04360	-		S,C	Protein of unknown function (DUF1068)
Chr4	2353361	2353160	85	AT4G04640	-	ATPC1	C,C	ATPase, F1 complex, gamma subunit protein
Chr4	8178813	8178612	81.8	AT4G14170	-		C,C	Pentatricopeptide repeat (PPR) superfamily protein
Chr4	11177703	11177502	82.8	AT4G20870	-	FAH2	O,Y	fatty acid hydroxylase 2
Chr4	16942646	16942445	85	AT4G35750	-		O,Y	SEC14 cytosolic factor family protein / phosphoglyceride transfer family protein
Chr5	6358234	6358033	84	AT5G19025	-		C,	Ribosomal protein L34e superfamily protein
Chr5	17322012	17321811	83	AT5G43130	-	TAF4B	O,N	TBP-associated factor 4
Chr5	21251001	21250800	84	AT5G52330	-		O,Y	TRAF-like superfamily protein
Chr5	23049722	23049521	83.9	AT5G56970	-	CKX3	M,V	cytokinin oxidase 3
Chr1	4556530	4556731	80.6	AT1G13300	+	HRS1	O,N	myb-like transcription factor family protein
Chr1	16938457	16938658	79	AT1G44835	+		O,Y	YbaK/aminoacyl-tRNA synthetase-associated domain
Chr1	18933164	18933365	81	AT1G51100	+		C,C
Chr1	20142402	20142603	80	AT1G53940	+	GLIP2	S,	GDSL-motif lipase 2
Chr1	20386780	20386981	80.3	AT1G54575	+		O,Y
Chr1	22786429	22786630	81.3	AT1G61700	+		O,N	RNA polymerases N / 8 kDa subunit
Chr1	22786368	22786569	78.7	AT1G61700	+		O,N	RNA polymerases N / 8 kDa subunit
Chr1	24441560	24441761	79.9	AT1G65730	+	YSL7	O,P	YELLOW STRIPE like 7
Chr1	25785197	25785398	80.5	AT1G68680	+		C,Y
Chr1	28078405	28078606	79.5	AT1G74730	+		C,C	Protein of unknown function (DUF1118)
Chr2	9259342	9259543	79	AT2G21650	+	RSM1	O,N	Homeodomain-like superfamily protein
Chr2	10339320	10339521	81	AT2G24300	+		C,N	Calmodulin-binding protein
Chr2	18971224	18971425	79	AT2G46190	+		M,C	Mitochondrial glycoprotein family protein
Chr3	4909255	4909456	80.7	AT3G14600	+		O,N	Ribosomal protein L18ae/LX family protein
Chr3	8779206	8779407	80.2	AT3G24240	+		S,P	Leucine-rich repeat receptor-like protein kinase family protein
Chr3	8929471	8929672	81	AT3G24508	+		S,S	Defensin-like (DEFL) family protein
Chr3	17165728	17165929	79.1	AT3G46613	+	RTFL4	C,N	ROTUNDIFOLIA like 4
Chr3	17218626	17218827	79.9	AT3G46750	+		C,N
Chr3	19733733	19733934	80	AT3G53240	+	RLP45	O,N	receptor like protein 45
Chr3	19945039	19945240	79.7	AT3G53840	+		S,C	Protein kinase superfamily protein
Chr4	8996268	8996469	79	AT4G15840	+		M,N	BTB/POZ domain-containing protein
Chr4	13754506	13754707	79.9	AT4G27550	+	TPS4	M,C	trehalose-6-phosphatase synthase S4
Chr4	15499883	15500084	78.5	AT4G32060	+		C,C	calcium-binding EF hand family protein
Chr4	16154124	16154325	80.2	AT4G33630	+	EX1	C,C	Protein of unknown function (DUF3506)
Chr4	16168057	16168258	81	AT4G33666	+		C,C
Chr5	2698677	2698878	81	AT5G08391	+		S,Y	Protein of unknown function (DUF 3339)
Chr5	3378240	3378441	80	AT5G10710	+		O,N
Chr5	4221410	4221611	81	AT5G13230	+		M,C	Tetratricopeptide repeat (TPR)-like superfamily protein
Chr5	5543309	5543510	80	AT5G16860	+		O,C	Tetratricopeptide repeat (TPR)-like superfamily protein
Chr5	10721457	10721658	81	AT5G28690	+		C,N	Protein of unknown function (DUF1685)
Chr5	18155785	18155986	79.2	AT5G44970	+		O,N	Protein with RNI-like/FBD-like domains
Chr5	19125980	19126181	79	AT5G47090	+		O,N
Chr5	21603574	21603775	80.4	AT5G53250	+	ATAGP22	S,V	arabinogalactan protein 22
Chr5	22720995	22721196	81.5	AT5G56120	+		O,
Chr5	23642475	23642676	80	AT5G58490	+		O,Y	NAD(P)-binding Rossmann-fold superfamily protein
Chr5	25180498	25180699	79.4	AT5G62690	+	TUB2	O,N	tubulin beta chain 2
Chr5	25522837	25523038	79	AT5G63780	+	SHA1	O,K	RING/FYVE/PHD zinc finger superfamily protein
Chr5	26415098	26415299	79	AT5G66052	+		O,S
Chr1	17233860	17233659	81	AT1G46408	-	AGL97	O,N	AGAMOUS-like 97
Chr1	22228460	22228259	79	AT1G60280	-	NAC023	O,Y	NAC domain containing protein 23
Chr1	22713020	22712819	80.9	AT1G61560	-	MLO6	O,P	Seven transmembrane MLO family protein
Chr1	24441761	24441560	79.9	AT1G65720	-		S,C
Chr1	26753843	26753642	81	AT1G70949	-		S,C
Chr1	29474065	29473864	80.9	AT1G78340	-	GSTU22	O,Y	glutathione S-transferase TAU 22
Chr2	550339	550138	81	AT2G02148	-		O,
Chr2	18971425	18971224	79	AT2G46180	-	GC4	O,Y_N	golgin candidate 4
Chr3	4909456	4909255	80.7	AT3G14590	-	NTMC2TYPE6.2	M,C	Calcium-dependent lipid-binding (CaLB domain) family protein
Chr3	8929672	8929471	81	AT3G24506	-		C,C
Chr3	10054221	10054020	79.9	AT3G27220	-		M,C	Galactose oxidase/kelch repeat superfamily protein
Chr4	382454	382253	80.7	AT4G00893	-		C,C
Chr4	7786330	7786129	80	AT4G13395	-	RTFL12	M,N	ROTUNDIFOLIA like 12
Chr4	13578313	13578112	78.5	AT4G27050	-		O,Y	F-box/RNI-like superfamily protein
Chr4	15370009	15369808	80.8	AT4G31760	-		S,C	Peroxidase superfamily protein
Chr4	16168258	16168057	81	AT4G33660	-		C,S
Chr5	2698878	2698677	81	AT5G08380	-	AtAGAL1	S,	alpha-galactosidase 1
Chr5	3378441	3378240	80	AT5G10690	-		C,C	pentatricopeptide (PPR) repeat-containing protein / CBS domain-containing protein
Chr5	7243417	7243216	78.4	AT5G21920	-	YLMG2	C,N	YGGT family protein
Chr5	16065769	16065568	79.1	AT5G40160	-	EMB506	C,C	Ankyrin repeat family protein
Chr5	21953440	21953239	80.7	AT5G54090	-		C,M	DNA mismatch repair protein MutS, type 2
Chr5	26415299	26415098	79	AT5G66050	-		C,C	Wound-responsive family protein
Chr1	2987929	2988130	74.9	AT1G09250	+		C,C	basic helix-loop-helix (bHLH) DNA-binding superfamily protein
Chr1	3265716	3265917	77	AT1G10010	+	ATAAP8	O,P	amino acid permease 8
Chr1	6129167	6129368	77	AT1G17810	+	BETA-TIP	O,	beta-tonoplast intrinsic protein
Chr1	11231520	11231721	76	AT1G31360	+	RECQL2	O,C	RECQ helicase L2
Chr1	11641207	11641408	78.2	AT1G32270	+	SYP24	O,N	syntaxin, putative
Chr1	12293427	12293628	75.2	AT1G33860	+		M,M
Chr1	20366495	20366696	76.7	AT1G54530	+		O,Y	Calcium-binding EF hand family protein
Chr1	24550686	24550887	75.6	AT1G65960	+	GAD2	M,Y	glutamate decarboxylase 2
Chr1	26407573	26407774	75.2	AT1G70120	+		O,S	Protein of unknown function (DUF1163)
Chr1	26545238	26545439	76	AT1G70430	+		O,Y	Protein kinase superfamily protein
Chr1	27790787	27790988	76.1	AT1G73920	+		O,N	alpha/beta-Hydrolases superfamily protein
Chr2	971698	971899	77	AT2G03230	+		O,C	GCK domain-containing protein
Chr2	8262217	8262418	77.5	AT2G19080	+		O,	metaxin-related
Chr2	12054874	12055075	76	AT2G28290	+	SYD	O,N	P-loop containing nucleoside triphosphate hydrolases superfamily protein
Chr2	13395884	13396085	77	AT2G31430	+		S,S	Plant invertase/pectin methylesterase inhibitor superfamily protein
Chr2	18977319	18977520	77.8	AT2G46210	+	SLD2	O,P	Fatty acid/sphingolipid desaturase
Chr2	19335839	19336040	76.9	AT2G47070	+	SPL1	O,N	squamosa promoter binding protein-like 1
Chr3	3025806	3026007	77.5	AT3G09860	+		O,N
Chr3	3025806	3026007	77.5	AT3G09863	+		O,C
Chr3	4941072	4941273	77.9	AT3G14710	+		O,Y	RNI-like superfamily protein
Chr3	7181401	7181602	75.9	AT3G20560	+	PDIL5-3	O,P	PDI-like 5-3
Chr3	7794367	7794568	76.9	AT3G22121	+			other RNA
Chr3	7967772	7967973	76	AT3G22480	+	PDF2	O,N	prefoldin 2
Chr3	18673836	18674037	76	AT3G50360	+	CEN2	M,N	centrin2
Chr4	459276	459477	78	AT4G01060	+	ETC3	O,Y	CAPRICE-like MYB3
Chr4	2693932	2694133	76.2	AT4G05270	+		O,N	Ubiquitin-like superfamily protein
Chr4	9397966	9398167	75	AT4G16710	+		O,Y	glycosyltransferase family protein 28
Chr4	12318917	12319118	75.6	AT4G23635	+			pre-tRNA
Chr4	14311119	14311320	77	AT4G29040	+	RPT2a	O,Y	regulatory particle AAA-ATPase 2A
Chr4	15617452	15617653	77.1	AT4G32350	+		O,N	Regulator of Vps4 activity in the MVB pathway protein
Chr4	16613245	16613446	77	AT4G34870	+	ROC5	O,Y	rotamase cyclophilin 5
Chr4	17514705	17514906	76.7	AT4G37220	+		O,P	Cold acclimation protein WCOR413 family
Chr4	18399049	18399250	77.2	AT4G39640	+	GGT1	S,C	gamma-glutamyl transpeptidase 1
Chr4	18399715	18399916	75	AT4G39640	+	GGT1	S,C	gamma-glutamyl transpeptidase 1
Chr5	773101	773302	78	AT5G03250	+		O,Y	Phototropic-responsive NPH3 family protein
Chr5	2541813	2542014	76	AT5G07960	+		O,C
Chr5	3550219	3550420	76.8	AT5G11160	+	APT5	O,Y	adenine phosphoribosyltransferase 5
Chr5	3909899	3910100	78	AT5G12100	+		M,C	pentatricopeptide (PPR) repeat-containing protein
Chr5	4500962	4501163	75	AT5G13960	+	SUVH4	O,N	SU(VAR)3-9 homolog 4
Chr5	6820662	6820863	75	AT5G20220	+		M,N	zinc knuckle (CCHC-type) family protein
Chr5	8035522	8035723	77.5	AT5G23840	+		S,S	MD-2-related lipid recognition domain-containing protein
Chr5	17732468	17732669	77.8	AT5G44065	+		O,Y
Chr5	18785813	18786014	78	AT5G46315	+	U6-29		U6-29; snRNA
Chr5	20191307	20191508	76	AT5G49700	+		M,N	Predicted AT-hook DNA-binding family protein
Chr5	21647177	21647378	77.9	AT5G53360	+		S,Y	TRAF-like superfamily protein
Chr1	1993503	1993302	77.4	AT1G06515	-		M,M	Protein of unknown function (DUF3317)
Chr1	2988130	2987929	74.9	AT1G09245	-		S,V	Plant self-incompatibility protein S1 family
Chr1	3265917	3265716	77	AT1G10000	-		M,C	Ribonuclease H-like superfamily protein
Chr1	3385336	3385135	76.4	AT1G10310	-		C,C	NAD(P)-binding Rossmann-fold superfamily protein
Chr1	5790631	5790430	76	AT1G16920	-	RABA1b	O,Y	RAB GTPase homolog A1B
Chr1	7177795	7177594	77	AT1G20691	-
Chr1	10548629	10548428	76	AT1G30070	-		O,N	SGS domain-containing protein
Chr1	11231721	11231520	76	AT1G31358	-	MIR404		MIR404; miRNA
Chr1	25577566	25577365	77	AT1G68240	-		O,N	basic helix-loop-helix (bHLH) DNA-binding superfamily protein
Chr1	27697939	27697738	76.9	AT1G73660	-		O,E	protein tyrosine kinase family protein
Chr1	29716351	29716150	76	AT1G78990	-		O,Y	HXXXD-type acyl-transferase family protein
Chr1	29716351	29716150	76	AT1G78995	-		C,C
Chr2	6557553	6557352	77.6	AT2G15110	-		O,C	Protein of unknown function, DUF601
Chr2	8262418	8262217	77.5	AT2G19070	-	SHT	O,M	spermidine hydroxycinnamoyl transferase
Chr2	12716891	12716690	75.3	AT2G29770	-		O,C	Galactose oxidase/kelch repeat superfamily protein
Chr2	17470072	17469871	75	AT2G41860	-	CPK14	O,C	calcium-dependent protein kinase 14
Chr2	18977520	18977319	77.8	AT2G46200	-		O,C
Chr2	19266658	19266457	77	AT2G46880	-	PAP14	S,E	purple acid phosphatase 14
Chr2	19336040	19335839	76.9	AT2G47060	-	PTI1-4	O,Y	Protein kinase superfamily protein
Chr3	1583770	1583569	78	AT3G05470	-		S,P	Actin-binding FH2 (formin homology 2) family protein
Chr3	3026007	3025806	77.5	AT3G09850	-		C,N	D111/G-patch domain-containing protein
Chr3	3347106	3346905	77.3	AT3G10690	-	GYRA	C,C	DNA GYRASE A
Chr3	3872731	3872530	76.6	AT3G12140	-	EML1	O,G	Emsy N Terminus (ENT)/ plant Tudor-like domains-containing protein
Chr3	4739184	4738983	75.6	AT3G14230	-	RAP2.2	O,N	related to AP2 2
Chr3	7794568	7794367	76.9	AT3G22110	-	PAC1	M,M	20S proteasome alpha subunit C1
Chr3	9632518	9632317	75.5	AT3G26280	-	CYP71B4	S,C	cytochrome P450, family 71, subfamily B, polypeptide 4
Chr3	17759201	17759000	77.4	AT3G48090	-	EDS1	O,C	alpha/beta-Hydrolases superfamily protein
Chr3	18283937	18283736	78	AT3G49307	-		S,S	Expressed protein
Chr3	21344627	21344426	75	AT3G57630	-		S,V	exostosin family protein
Chr3	22166736	22166535	76	AT3G60020	-	SK5	O,Y	SKP1-like 5
Chr3	22706898	22706697	76.5	AT3G61360	-		C,C_M	Tetratricopeptide repeat (TPR)-like superfamily protein
Chr4	6543494	6543293	75.1	AT4G10590	-	UBP10	O,N	ubiquitin-specific protease 10
Chr4	7737064	7736863	75	AT4G13280	-	TPS12	O,	terpenoid synthase 12
Chr4	10217711	10217510	75	AT4G18520	-		C,	Pentatricopeptide repeat (PPR) superfamily protein
Chr4	11730534	11730333	76	AT4G22140	-	EBS	O,Y	PHD finger family protein / bromo-adjacent homology (BAH) domain-containing protein
Chr4	14724598	14724397	75	AT4G30110	-	HMA2	S,P	heavy metal atpase 2
Chr4	15617653	15617452	77.1	AT4G32342	-		O,N
Chr4	16613446	16613245	77	AT4G34860	-	A/N-InvB	O,C	Plant neutral invertase family protein
Chr4	18399916	18399715	75	AT4G39630	-		O,N
Chr5	4172627	4172426	77.5	AT5G13140	-		M,C	Pollen Ole e 1 allergen and extensin family protein
Chr5	4501163	4500962	75	AT5G13950	-		M,N
Chr5	20191508	20191307	76	AT5G49690	-		O,Y	UDP-Glycosyltransferase superfamily protein
Chr5	21921745	21921544	77.1	AT5G54010	-		S,	UDP-Glycosyltransferase superfamily protein
Chr5	22956474	22956273	78.1	AT5G56740	-	HAG2	O,Y	histone acetyltransferase of the GNAT family 2
Chr1	4817616	4817817	73.8	AT1G14070	+	FUT7	S,N	fucosyltransferase 7
Chr1	5806611	5806812	74	AT1G16980	+	TPS2	O,Y	trehalose-phosphatase/synthase 2
Chr1	8349362	8349563	73.8	AT1G23550	+	SRO2	O,K	similar to RCD one 2
Chr1	20976074	20976275	72.9	AT1G56085	+		O,Y	Cyclophilin
Chr1	22458145	22458346	74	AT1G60986	+	SCRL4	S,S	SCR-like 4
Chr1	25126612	25126813	71.9	AT1G67170	+		O,N
Chr2	1102415	1102616	74.1	AT2G03630	+		O,N
Chr2	2332184	2332385	73	AT2G06005	+	FIP1	O,P	FRIGIDA interacting protein 1
Chr2	16805555	16805756	73.8	AT2G40233	+		O,Y
Chr3	3018675	3018876	72	AT3G09840	+	CDC48A	O,Y	cell division cycle 48
Chr3	10445771	10445972	74.5	AT3G28060	+		O,Y	Nodulin MtN21 /EamA-like transporter family protein
Chr3	19232448	19232649	74.4	AT3G51850	+	CPK13	O,Y	calcium-dependent protein kinase 13
Chr4	6146378	6146579	72	AT4G09750	+		M,C	NAD(P)-binding Rossmann-fold superfamily protein
Chr4	8945063	8945264	73	AT4G15715	+		O,Y	Proteinase inhibitor I25, cystatin, conserved region
Chr4	9820580	9820781	73.6	AT4G17620	+		C,N	glycine-rich protein
Chr4	11016127	11016328	72.2	AT4G20420	+		S,C	Tapetum specific protein TAP35/TAP44
Chr4	16506301	16506502	72.6	AT4G34560	+		O,P
Chr5	2149964	2150165	71.4	AT5G06950	+	TGA2	O,N	bZIP transcription factor family protein
Chr5	3395811	3396012	71.7	AT5G10745	+		S,
Chr5	6909726	6909927	72	AT5G20447	+		O,N
Chr5	7806044	7806245	74.2	AT5G23200	+		M,C
Chr5	23070156	23070357	72	AT5G57015	+	ckl12	O,N	casein kinase I-like 12
Chr1	5806812	5806611	74	AT1G16970	-	KU70	O,N	KU70 homolog
Chr1	10448253	10448052	73	AT1G29840	-		O,K	alpha/beta-Hydrolases superfamily protein
Chr1	26111229	26111028	71.6	AT1G69450	-		S,C	Early-responsive to dehydration stress protein (ERD4)
Chr1	26717634	26717433	72	AT1G70850	-	MLP34	O,K	MLP-like protein 34
Chr1	26895522	26895321	72.3	AT1G71360	-		M,P	Galactose-binding protein
Chr1	30397519	30397318	72	AT1G80880	-		C,C	Tetratricopeptide repeat (TPR)-like superfamily protein
Chr2	6671876	6671675	74	AT2G15325	-		S,S	Bifunctional inhibitor/lipid-transfer protein/seed storage 2S albumin superfamily protein
Chr2	8195337	8195136	71.3	AT2G18910	-		C,C	hydroxyproline-rich glycoprotein family protein
Chr2	10220343	10220142	71.6	AT2G24020	-		C,C	Uncharacterised BCR, YbaB family COG0718
Chr2	15024298	15024097	71.5	AT2G35733	-		S,Y
Chr2	15024298	15024097	71.5	AT2G35736	-		S,C
Chr2	16805756	16805555	73.8	AT2G40230	-		O,N	HXXXD-type acyl-transferase family protein
Chr2	17552165	17551964	74	AT2G42070	-	NUDX23	C,C	nudix hydrolase homolog 23
Chr3	35858	35657	72.3	AT3G01090	-	SNRK1.1	O,Y	SNF1 kinase homolog 10
Chr3	831164	830963	74	AT3G03480	-	CHAT	O,C	acetyl CoA:(Z)-3-hexen-1-ol acetyltransferase
Chr3	1981202	1981001	73.6	AT3G06450	-		O,P	HCO3- transporter family
Chr3	5600162	5599961	73	AT3G16470	-	JR1	O,Y	Mannose-binding lectin superfamily protein
Chr4	2388432	2388231	74	AT4G04700	-	CPK27	O,Y	calcium-dependent protein kinase 27
Chr4	13070466	13070265	73.6	AT4G25620	-		C,C	hydroxyproline-rich glycoprotein family protein
Chr4	16506502	16506301	72.6	AT4G34555	-		O,N	Ribosomal protein S25 family protein
Chr5	7806245	7806044	74.2	AT5G23190	-	CYP86B1	O,C	cytochrome P450, family 86, subfamily B, polypeptide 1
Chr5	13748661	13748460	72	AT5G35560	-		C,N	DENN (AEX-3) domain-containing protein
Chr5	15011170	15010969	74.3	AT5G37790	-		C,N	Protein kinase superfamily protein
Chr5	15713132	15712931	72	AT5G39240	-		M,C
Chr5	16758601	16758400	74.1	AT5G41850	-		O,Y	alpha/beta-Hydrolases superfamily protein
Chr5	20324765	20324564	74	AT5G49950	-		S,P	alpha/beta-Hydrolases superfamily protein
Chr5	23712784	23712583	74.4	AT5G58690	-	PLC5	O,Y	phosphatidylinositol-speciwc phospholipase C5
Chr5	24581603	24581402	74.3	AT5G61100	-		O,C
Chr5	25411697	25411496	71.4	AT5G63450	-	CYP94B1	S,C	cytochrome P450, family 94, subfamily B, polypeptide 1
Chr1	677701	677902	69.2	AT1G02980	+	CUL2	O,Y	cullin 2
Chr1	751209	751410	67.8	AT1G03120	+	RAB28	O,Y	responsive to abscisic acid 28
Chr1	7994030	7994231	68.1	AT1G22610	+		O,P	C2 calcium/lipid-binding plant phosphoribosyltransferase family protein
Chr1	11881505	11881706	68	AT1G32810	+		O,N	RING/FYVE/PHD zinc finger superfamily protein
Chr1	22159870	22160071	70.2	AT1G60095	+		O,K	Mannose-binding lectin superfamily protein
Chr1	22374718	22374919	68	AT1G60783	+		O,N
Chr1	22580506	22580707	67.7	AT1G61240	+		O,	Protein of unknown function (DUF707)
Chr1	29770248	29770449	69.7	AT1G79130	+		C,M	SAUR-like auxin-responsive protein family
Chr2	628126	628327	68	AT2G02390	+	GSTZ1	M,Y	glutathione S-transferase zeta 1
Chr2	672531	672732	70.8	AT2G02510	+		O,N	NADH dehydrogenase (ubiquinone)s
Chr2	5497332	5497533	70.5	AT2G13273	+		O,Y
Chr2	13786794	13786995	70.5	AT2G32470	+		C,C	F-box associated ubiquitination effector family protein
Chr2	13827322	13827523	70	AT2G32580	+		S,S	Protein of unknown function (DUF1068)
Chr2	18122354	18122555	70	AT2G43720	+		O,C	Eukaryotic protein of unknown function (DUF842)
Chr3	1220461	1220662	70.2	AT3G04530	+	PPCK2	O,Y	phosphoenolpyruvate carboxylase kinase 2
Chr3	1429989	1430190	69	AT3G05120	+	GID1A	O,Y	alpha/beta-Hydrolases superfamily protein
Chr3	4180450	4180651	71	AT3G13060	+	ECT5	O,N	evolutionarily conserved C-terminal region 5
Chr3	5075609	5075810	71	AT3G15090	+		M,C	GroES-like zinc-binding alcohol dehydrogenase family protein
Chr3	5561468	5561669	70.9	AT3G16390	+	NSP3	O,Y	nitrile specifier protein 3
Chr3	8312046	8312247	69.2	AT3G23260	+		O,Y	F-box and associated interaction domains-containing protein
Chr3	15795143	15795344	69.8	AT3G44006	+		M,M
Chr3	16536823	16537024	70	AT3G45170	+	GATA14	O,N	GATA transcription factor 14
Chr3	18633665	18633866	70	AT3G50260	+	DEAR1	O,Y	cooperatively regulated by ethylene and jasmonate 1
Chr3	19721959	19722160	68.8	AT3G53220	+		O,N	Thioredoxin superfamily protein
Chr3	19721959	19722160	68.8	AT3G53230	+		O,Y	ATPase, AAA-type, CDC48 protein
Chr3	21393461	21393662	70	AT3G57750	+		O,C	Protein kinase superfamily protein
Chr3	21888950	21889151	68	AT3G59210	+		O,N	F-box/RNI-like superfamily protein
Chr4	12318991	12319192	69.2	AT4G23635	+			pre-tRNA
Chr4	12944518	12944719	71	AT4G25300	+		O,N	2-oxoglutarate (2OG) and Fe(II)-dependent oxygenase superfamily protein
Chr4	12985037	12985238	67.6	AT4G25410	+		O,N	basic helix-loop-helix (bHLH) DNA-binding superfamily protein
Chr4	13849507	13849708	68.9	AT4G27790	+		S,E	Calcium-binding EF hand family protein
Chr4	13869555	13869756	71	AT4G27850	+		O,P	Glycine-rich protein family
Chr4	15576407	15576608	68	AT4G32265	+			pre-tRNA
Chr4	16537898	16538099	70.5	AT4G34640	+	SQS1	O,C	squalene synthase 1
Chr5	559468	559669	70	AT5G02510	+		O,N
Chr5	2371450	2371651	68.8	AT5G07500	+	PEI1	O,Y	Zinc finger C-x8-C-x5-C-x3-H type family protein
Chr5	3911253	3911454	69	AT5G12100	+		M,C	pentatricopeptide (PPR) repeat-containing protein
Chr5	4706261	4706462	70.7	AT5G14600	+		O,Y	S-adenosyl-L-methionine-dependent methyltransferases superfamily protein
Chr5	10721284	10721485	68	AT5G28690	+		C,N	Protein of unknown function (DUF1685)
Chr5	17721019	17721220	71	AT5G44050	+		O,P	MATE efflux family protein
Chr5	20436144	20436345	70.7	AT5G50200	+	WR3	S,P	nitrate transmembrane transporters
Chr5	21647232	21647433	70.3	AT5G53360	+		S,Y	TRAF-like superfamily protein
Chr5	23453683	23453884	71	AT5G57930	+	emb1629	C,C	Arabidopsis thaliana protein of unknown function (DUF794)
Chr5	23750966	23751167	69	AT5G58820	+		S,V	Subtilisin-like serine endopeptidase family protein
Chr5	25248391	25248592	69	AT5G62900	+		O,N
Chr5	26835643	26835844	68	AT5G67260	+	CYCD3;2	O,N	CYCLIN D3;2
Chr1	3120093	3119892	69	AT1G09630	-	RAB11c	O,C	RAB GTPase 11C
Chr1	13493096	13492895	69.6	AT1G36095	-		O,Y	DNA binding
Chr1	22150625	22150424	68.8	AT1G60070	-		M,C	Adaptor protein complex AP-1, gamma subunit
Chr1	25002610	25002409	69.9	AT1G66980	-	SNC4	M,P	suppressor of npr1-1 constitutive 4
Chr2	15698021	15697820	67.9	AT2G37400	-		C,C	Tetratricopeptide repeat (TPR)-like superfamily protein
Chr2	16185253	16185052	71	AT2G38700	-	MVD1	O,Y	mevalonate diphosphate decarboxylase 1
Chr3	1220662	1220461	70.2	AT3G04520	-	THA2	O,Y	threonine aldolase 2
Chr3	3367346	3367145	68.1	AT3G10745	-	MIR158A		MIR158A; miRNA
Chr3	5561669	5561468	70.9	AT3G16380	-	PAB6	O,N	poly(A) binding protein 6
Chr3	6616107	6615906	68.3	AT3G19140	-	DNF	S,Y	RING/U-box superfamily protein
Chr3	18005590	18005389	69	AT3G48570	-		O,Y	secE/sec61-gamma protein transport protein
Chr3	19357279	19357078	69.2	AT3G52190	-	PHF1	C,N	phosphate transporter traffic facilitator1
Chr3	21087624	21087423	67.9	AT3G56980	-	ORG3	O,N	basic helix-loop-helix (bHLH) DNA-binding superfamily protein
Chr3	23165530	23165329	70	AT3G62630	-		O,N	Protein of unknown function (DUF1645)
Chr4	626556	626355	68.9	AT4G01470	-	TIP1;3	O,Y	tonoplast intrinsic protein 1;3
Chr4	8118405	8118204	68	AT4G14070	-	AAE15	C,C	acyl-activating enzyme 15
Chr4	10437441	10437240	69	AT4G19040	-	EDR2	M,C	ENHANCED DISEASE RESISTANCE 2
Chr4	10440582	10440381	67.8	AT4G19045	-		M,N	Mob1/phocein family protein
Chr4	15576608	15576407	68	AT4G32270	-		M,N	Ubiquitin-like superfamily protein
Chr4	16538099	16537898	70.5	AT4G34630	-		O,Y
Chr4	17340015	17339814	67.7	AT4G36791	-		O,N
Chr5	559669	559468	70	AT5G02502	-		S,Y	Oligosaccaryltransferase
Chr5	559669	559468	70	AT5G02505	-			pre-tRNA
Chr5	5019231	5019030	68.8	AT5G15450	-	CLPB3	C,C	casein lytic proteinase B3
Chr5	5260990	5260789	69.6	AT5G16100	-		O,Y
Chr5	5962304	5962103	68.2	AT5G18000	-	VDD	O,N	VERDANDI
Chr5	8187243	8187042	71	AT5G24160	-	SQE6	S,P	squalene monoxygenase 6
Chr5	18169398	18169197	69.1	AT5G45010	-	DSS1(V)	O,Y	DSS1 homolog on chromosome V
Chr5	22398422	22398221	71	AT5G55210	-		C,M
Chr5	23453884	23453683	71	AT5G57910	-		O,N
Chr5	24431760	24431559	67.8	AT5G60740	-	ABCG28	S,P	ABC transporter family protein
Chr5	24502271	24502070	70.6	AT5G60900	-	RLK1	S,V	receptor-like protein kinase 1
Chr5	25946560	25946359	68	AT5G64920	-	CIP8	O,N	COP1-interacting protein 8
Chr1	535189	535390	64.8	AT1G02550	+		S,C	Plant invertase/pectin methylesterase inhibitor superfamily protein
Chr1	5090612	5090813	67.1	AT1G14780	+		O,Y	MAC/Perforin domain-containing protein
Chr1	6831992	6832193	66	AT1G19770	+	PUP14	C,P	purine permease 14
Chr1	19716110	19716311	65.6	AT1G52940	+	PAP5	O,N	purple acid phosphatase 5
Chr1	20630024	20630225	64.9	AT1G55310	+	SR33	C,N	SC35-like splicing factor 33
Chr1	25543250	25543451	64.9	AT1G68150	+	WRKY9	O,N	WRKY DNA-binding protein 9
Chr1	27347621	27347822	65	AT1G72645	+		S,P
Chr2	101232	101433	64.3	AT2G01160	+			pre-tRNA
Chr2	2373019	2373220	67	AT2G06095	+		O,C
Chr2	10991805	10992006	64.7	AT2G25770	+		O,C	Polyketide cyclase/dehydrase and lipid transport superfamily protein
Chr2	11443450	11443651	66.9	AT2G26830	+	emb1187	O,K	Protein kinase superfamily protein
Chr2	14863875	14864076	66.9	AT2G35310	+		O,N	Transcriptional factor B3 family protein
Chr2	15111730	15111931	65.4	AT2G35990	+	LOG2	M,Y	Putative lysine decarboxylase family protein
Chr3	3375936	3376137	67.1	AT3G10790	+		O,Y	F-box associated ubiquitination effector family protein
Chr3	5263137	5263338	64.6	AT3G15540	+	MSG2	O,C	indole-3-acetic acid inducible 19
Chr3	9064215	9064416	66.8	AT3G24830	+		O,Y	Ribosomal protein L13 family protein
Chr3	19472068	19472269	65	AT3G52520	+		O,C
Chr3	20219909	20220110	65	AT3G54625	+			other RNA
Chr3	22702672	22702873	65.8	AT3G61350	+	SKIP4	O,Y	SKP1 interacting partner 4
Chr4	6191589	6191790	65.8	AT4G09850	+		S,N
Chr4	7986572	7986773	65.3	AT4G13760	+		S,C	Pectin lyase-like superfamily protein
Chr4	10961568	10961769	66	AT4G20310	+		O,P	Peptidase M50 family protein
Chr4	14582283	14582484	67.1	AT4G29790	+		C,N
Chr4	14607913	14608114	64.3	AT4G29890	+		C,C	choline monooxygenase, putative (CMO-like)
Chr4	17257267	17257468	67.2	AT4G36580	+		C,C	AAA-type ATPase family protein
Chr4	17515797	17515998	65.2	AT4G37230	+		O,N	Photosystem II manganese-stabilising protein (PsbO) family
Chr5	272269	272470	64.8	AT5G01732	+			other RNA
Chr5	1568311	1568512	65.1	AT5G05290	+	EXPA2	S,N	expansin A2
Chr5	8035582	8035783	64.5	AT5G23840	+		S,S	MD-2-related lipid recognition domain-containing protein
Chr5	8779443	8779644	66.1	AT5G25300	+		O,N
Chr5	8849950	8850151	67	AT5G25430	+		O,P	HCO3- transporter family
Chr5	9545363	9545564	65.8	AT5G27130	+	AGL39	O,N	AGAMOUS-like 39
Chr5	16489606	16489807	65	AT5G41200	+	AGL75	C,C	AGAMOUS-like 75
Chr5	16962470	16962671	66.8	AT5G42405	+		S,S
Chr5	19869962	19870163	66.7	AT5G49020	+	PRMT4A	C,N	protein arginine methyltransferase 4A
Chr5	21633924	21634125	66	AT5G53310	+		O,N	myosin heavy chain-related
Chr1	1338010	1337809	64.7	AT1G04770	-		M,Y	Tetratricopeptide repeat (TPR)-like superfamily protein
Chr1	2200981	2200780	66	AT1G07160	-		C,C	Protein phosphatase 2C family protein
Chr1	4382790	4382589	66.5	AT1G12850	-		O,N	Phosphoglycerate mutase family protein
Chr1	6103341	6103140	64.4	AT1G17744	-		C,C
Chr1	7958868	7958667	65.4	AT1G22530	-	PATL2	O,N	PATELLIN 2
Chr1	20630225	20630024	64.9	AT1G55300	-	TAF7	O,Y	TBP-associated factor 7
Chr1	29715453	29715252	67	AT1G78990	-		O,Y	HXXXD-type acyl-transferase family protein
Chr2	2373220	2373019	67	AT2G06090	-		S,C	Plant self-incompatibility protein S1 family
Chr2	6359246	6359045	66	AT2G14810	-		M,M
Chr2	12796168	12795967	67.3	AT2G29990	-	NDA2	M,C	alternative NAD(P)H dehydrogenase 2
Chr2	14864076	14863875	66.9	AT2G35300	-	LEA4-2	O,M	Late embryogenesis abundant protein, group 1 protein
Chr2	16196259	16196058	67.4	AT2G38740	-		O,Y	Haloacid dehalogenase-like hydrolase (HAD) superfamily protein
Chr2	16569999	16569798	65.6	AT2G39720	-	RHC2A	O,N	RING-H2 finger C2A
Chr3	823719	823518	67	AT3G03456	-		S,Y
Chr3	7362171	7361970	67.1	AT3G20993	-	LCR56	S,S	low-molecular-weight cysteine-rich 56
Chr3	9064416	9064215	66.8	AT3G24820	-		O,Y	BSD domain-containing protein
Chr3	22702873	22702672	65.8	AT3G61340	-		O,M	F-box and associated interaction domains-containing protein
Chr4	6191790	6191589	65.8	AT4G09840	-		O,Y
Chr4	15282839	15282638	65	AT4G31520	-		M,C	SDA1 family protein
Chr4	17868041	17867840	65.7	AT4G38030	-		S,V	Rhamnogalacturonate lyase family protein
Chr5	1471212	1471011	67	AT5G04980	-		O,N	DNAse I-like superfamily protein
Chr5	3864862	3864661	65.3	AT5G11970	-		O,N	Protein of unknown function (DUF3511)
Chr5	19940881	19940680	67.1	AT5G49170	-		O,N
Chr5	21953544	21953343	66.3	AT5G54090	-		C,M	DNA mismatch repair protein MutS, type 2
Chr5	21953544	21953343	66.3	AT5G54095	-		O,Y
Chr5	25396360	25396159	66.3	AT5G63400	-	ADK1	O,Y	adenylate kinase 1
Chr1	3948265	3948466	61	AT1G11710	+		M,C	Pentatricopeptide repeat (PPR) superfamily protein
Chr1	11653710	11653911	64	AT1G32320	+	MKK10	M,Y	MAP kinase kinase 10
Chr1	13760817	13761018	62	AT1G36510	+		O,S	Nucleic acid-binding proteins superfamily
Chr1	17722050	17722251	63	AT1G48050	+	KU80	O,C	Ku80 family protein
Chr1	20182309	20182510	64	AT1G54070	+		O,N	Dormancy/auxin associated family protein
Chr1	22154175	22154376	63.7	AT1G60090	+	BGLU4	S,N	beta glucosidase 4
Chr1	23791196	23791397	62.2	AT1G64100	+		C,M	pentatricopeptide (PPR) repeat-containing protein
Chr1	27815088	27815289	64	AT1G73965	+	CLE13	S,C	CLAVATA3/ESR-RELATED 13
Chr1	27875569	27875770	61	AT1G74140	+		C,C	Rhomboid-related intramembrane serine protease family protein
Chr1	28208025	28208226	63.5	AT1G75160	+		O,Y	Protein of unknown function (DUF620)
Chr2	171897	172098	62	AT2G01390	+	EMB3111	C,C	Tetratricopeptide repeat (TPR)-like superfamily protein
Chr2	8935097	8935298	63.3	AT2G20740	+		S,Y	Tetraspanin family protein
Chr2	10373984	10374185	62.3	AT2G24395	+		C,C	chaperone protein dnaJ-related
Chr2	16159118	16159319	64	AT2G38646	+		M,M
Chr2	16996026	16996227	63.8	AT2G40740	+	WRKY55	O,N	WRKY DNA-binding protein 55
Chr3	287490	287691	63	AT3G01810	+		M,Y
Chr3	2916052	2916253	62.9	AT3G09500	+		O,N	Ribosomal L29 family protein
Chr3	3575948	3576149	62	AT3G11397	+	PRA1.A3	O,P	prenylated RAB acceptor 1.A3
Chr3	3922388	3922589	61.2	AT3G12320	+		O,N
Chr3	7950933	7951134	62.7	AT3G22425	+	IGPD	C,C	imidazoleglycerol-phosphate dehydratase
Chr3	16914649	16914850	62	AT3G46050	+		C,C	Galactose oxidase/kelch repeat superfamily protein
Chr3	18731691	18731892	61.2	AT3G50480	+	HR4	S,Y	homolog of RPW8 4
Chr3	20730488	20730689	62.7	AT3G55870	+		S,C	ADC synthase superfamily protein
Chr4	885327	885528	62.5	AT4G02020	+	SWN	O,N	SET domain-containing protein
Chr4	9111404	9111605	61	AT4G16110	+	RR2	O,N	response regulator 2
Chr4	12657085	12657286	63	AT4G24500	+		O,N	hydroxyproline-rich glycoprotein family protein
Chr4	14165729	14165930	63.2	AT4G28703	+		O,C	RmlC-like cupins superfamily protein
Chr4	15583065	15583266	61	AT4G32280	+	IAA29	O,Y	indole-3-acetic acid inducible 29
Chr4	16593128	16593329	64	AT4G34790	+		C,N	SAUR-like auxin-responsive protein family
Chr5	653531	653732	63	AT5G02860	+		C,C	Pentatricopeptide repeat (PPR) superfamily protein
Chr5	1152797	1152998	62	AT5G04200	+	MCP2f	O,N	metacaspase 9
Chr5	1588984	1589185	61.2	AT5G05365	+		O,C	Heavy metal transport/detoxification superfamily protein
Chr5	2395733	2395934	63	AT5G07572	+		M,M
Chr5	2559980	2560181	62.4	AT5G07990	+	TT7	M,C	Cytochrome P450 superfamily protein
Chr5	6032825	6033026	62.2	AT5G18250	+		O,
Chr5	8323873	8324074	62	AT5G24380	+	YSL2	O,P	YELLOW STRIPE like 2
Chr5	9716493	9716694	64	AT5G27530	+		O,N	Pectin lyase-like superfamily protein
Chr5	17013426	17013627	64	AT5G42560	+		O,N	Abscisic acid-responsive (TB2/DP1, HVA22) family protein
Chr5	19802717	19802918	64	AT5G48835	+			pre-tRNA
Chr5	25779795	25779996	61	AT5G64500	+		O,P	Major facilitator superfamily protein
Chr5	25862516	25862717	62.6	AT5G64690	+		O,Y	neurofilament triplet H protein-related
Chr1	2973633	2973432	63.4	AT1G09200	-		C,N	Histone superfamily protein
Chr1	7472352	7472151	61.8	AT1G21327	-		M,
Chr1	8256014	8255813	63	AT1G23240	-		O,N	Caleosin-related family protein
Chr1	9925582	9925381	61	AT1G28320	-	DEG15	O,C	protease-related
Chr1	17286876	17286675	61	AT1G47128	-	RD21A	S,S	Granulin repeat cysteine protease family protein
Chr1	17722251	17722050	63	AT1G48040	-		O,N	Protein phosphatase 2C family protein
Chr1	22936394	22936193	62.4	AT1G62045	-		O,N
Chr1	23104683	23104482	61	AT1G62420	-		O,Y	Protein of unknown function (DUF506)
[truncated: 1,442 more rows]

## Sheet: AtHHO3_DAP-targets
Chr	Position	Position.end	signalValue	Gene	Strand	Alias	Localization	Full name
Chr3	21565542	21565341	2330.5	AT3G58210	-		C,C	TRAF-like family protein
Chr1	17311426	17311225	1932.7	AT1G47240	-	NRAMP2	O,P	NRAMP metal ion transporter 2
Chr5	3735842	3735641	1873.6	AT5G11600	-		C,N
Chr1	27483310	27483511	1856.9	AT1G73080	+	PEPR1	S,P	PEP1 receptor 1
Chr5	14968974	14969175	1824.2	AT5G37670	+		M,Y	HSP20-like chaperones superfamily protein
Chr5	14969175	14968974	1824.2	AT5G37667	-		S,Y
Chr2	13035638	13035839	1779	AT2G30600	+		O,N	BTB/POZ domain-containing protein
Chr3	18364607	18364808	1757.2	AT3G49540	+		O,Y
Chr1	2485272	2485473	1743	AT1G08005	+		O,C
Chr1	2485473	2485272	1743	AT1G08000	-	GATA10	O,N	GATA transcription factor 10
Chr2	18060438	18060639	1684.9	AT2G43500	+		O,N	Plant regulator RWP-RK family protein
Chr3	19109521	19109722	1669	AT3G51520	+		O,Y	diacylglycerol acyltransferase family
Chr3	19944118	19944319	1641	AT3G53840	+		S,C	Protein kinase superfamily protein
Chr5	17062187	17062388	1594.6	AT5G42610	+		M,C	Protein of unknown function (DUF607)
Chr3	22123108	22122907	1581.6	AT3G59884	-	MIR827A		MIR827a; miRNA
Chr2	15860400	15860601	1552.3	AT2G37880	+		C,M	Protein of unknown function, DUF617
Chr3	1221360	1221561	1530.4	AT3G04530	+	PPCK2	O,Y	phosphoenolpyruvate carboxylase kinase 2
Chr2	12661538	12661337	1525.4	AT2G29605	-		O,N	Plant protein 1589 of unknown function
Chr5	24529685	24529886	1503	AT5G60963	+			pre-tRNA
Chr5	24529685	24529886	1503	AT5G60964	+		S,S	ECA1 gametogenesis related family protein
Chr5	6896400	6896601	1457.7	AT5G20410	+	MGD2	O,Y	monogalactosyldiacylglycerol synthase 2
Chr5	21600310	21600511	1453	AT5G53240	+		M,C	Protein of unknown function (DUF295)
Chr5	16408570	16408369	1452.2	AT5G40940	-	FLA20	O,C	putative fasciclin-like arabinogalactan protein 20
Chr1	5202599	5202800	1387	AT1G15120	+		O,C	Ubiquinol-cytochrome C reductase hinge protein
Chr4	1887458	1887659	1385	AT4G03960	+	PFA-DSP4	O,N	Phosphotyrosine protein phosphatases superfamily protein
Chr5	25197113	25197314	1378	AT5G62730	+		O,P	Major facilitator superfamily protein
Chr1	30406004	30405803	1374	AT1G80920	-	Toc12	C,C	Chaperone DnaJ-domain superfamily protein
Chr4	220861	220660	1315	AT4G00480	-	myc1	M,N	basic helix-loop-helix (bHLH) DNA-binding superfamily protein
Chr5	22652441	22652642	1289	AT5G55930	+	OPT1	O,P	oligopeptide transporter 1
Chr1	4443706	4443505	1283	AT1G13020	-	EIF4B2	O,N	eukaryotic initiation factor 4B2
Chr3	1005736	1005937	1260.2	AT3G03910	+	GDH3	M,Y	glutamate dehydrogenase 3
Chr2	17956676	17956475	1255	AT2G43180	-		C,C	Phosphoenolpyruvate carboxylase family protein
Chr4	9138302	9138101	1258	AT4G16143	-	IMPA-2	O,N	importin alpha isoform 2
Chr4	17485955	17486156	1254	AT4G37120	+	SMP2	O,N	Pre-mRNA splicing Prp18-interacting factor
Chr2	17125770	17125971	1250	AT2G41060	+		O,N	RNA-binding (RRM/RBD/RNP motifs) family protein
Chr3	3678461	3678260	1242	AT3G11650	-	NHL2	O,G	NDR1/HIN1-like 2
Chr1	22096030	22095829	1237.3	AT1G60000	-		C,C	RNA-binding (RRM/RBD/RNP motifs) family protein
Chr5	14840060	14840261	1228.9	AT5G37420	+		O,Y	Family of unknown function (DUF577)
Chr1	28171466	28171265	1222.6	AT1G75010	-	ARC3	C,C	GTP binding
Chr1	21206128	21206329	1215	AT1G56600	+	GolS2	O,Y	galactinol synthase 2
Chr2	17176975	17177176	1217	AT2G41220	+	GLU2	C,C	glutamate synthase 2
Chr5	26934442	26934643	1215	AT5G67500	+	VDAC2	O,Y	voltage dependent anion channel 2
Chr5	6802209	6802410	1213.9	AT5G20150	+	SPX1	O,Y	SPX domain gene 1
Chr5	6802410	6802209	1213.9	AT5G20140	-		C,C	SOUL heme-binding family protein
Chr4	10955828	10955627	1211	AT4G20290	-		O,Y
Chr5	15499773	15499974	1192	AT5G38710	+		M,C	Methylenetetrahydrofolate reductase family protein
Chr5	25875741	25875540	1171.2	AT5G64735	-			pre-tRNA
Chr4	311595	311394	1153	AT4G00740	-	QUA3	M,C	S-adenosyl-L-methionine-dependent methyltransferases superfamily protein
Chr2	17234002	17234203	1101	AT2G41360	+		C,C	Galactose oxidase/kelch repeat superfamily protein
Chr1	22794236	22794437	1096.6	AT1G61732	+	MIR776A		MIR776a; miRNA
Chr1	8976250	8976451	1094.6	AT1G25550	+		O,N	myb-like transcription factor family protein
Chr3	3244875	3245076	1093.5	AT3G10440	+		O,N	Shugoshin C terminus
Chr3	3245076	3244875	1093.5	AT3G10430	-		O,Y	F-box and associated interaction domains-containing protein
Chr2	19079352	19079553	1091.7	AT2G46490	+		O,C
Chr2	10308	10107	1091.9	AT2G01023	-		M,Y
Chr2	19079553	19079352	1091.7	AT2G46480	-	LGT2	O,Y	galacturonosyltransferase 2
Chr5	5424840	5424639	1079.4	AT5G16570	-	GLN1;4	O,Y	glutamine synthetase 1;4
Chr4	1585646	1585847	1069.6	AT4G03565	+		O,N	Cystatin/monellin superfamily protein
Chr4	1424528	1424729	1048.6	AT4G03250	+		O,N	Homeodomain-like superfamily protein
Chr4	1424729	1424528	1048.6	AT4G03230	-		S,C	S-locus lectin protein kinase family protein
Chr5	18391111	18391312	1044	AT5G45380	+	DUR3	O,P	solute:sodium symporters;urea transmembrane transporters
Chr1	10994818	10994617	1041.4	AT1G30880	-		M,N
Chr4	18543071	18542870	1041.8	AT4G39986	-		O,Y
Chr1	5903874	5904075	1032	AT1G17260	+	AHA10	O,P	autoinhibited H(+)-ATPase isoform 10
Chr1	29926337	29926538	1029	AT1G79560	+	FTSH12	C,C	FTSH protease 12
Chr1	5904075	5903874	1032	AT1G17250	-	RLP3	M,P	receptor like protein 3
Chr5	7969135	7969336	1028	AT5G23650	+		O,N	Homeodomain-like transcriptional regulator
Chr5	7969336	7969135	1028	AT5G23630	-	PDR2	O,C	phosphate deficiency response 2
Chr5	7969336	7969135	1028	AT5G23640	-		O,N
Chr1	3018771	3018972	1025	AT1G09350	+	GolS3	O,Y	galactinol synthase 3
Chr1	29566129	29566330	1024	AT1G78600	+	STH3	S,N	light-regulated zinc finger protein 1
Chr3	1607889	1608090	1013	AT3G05545	+		O,N	RING/U-box superfamily protein
Chr3	1608090	1607889	1013	AT3G05540	-		O,Y	Methionine sulfoxide reductase (MSS4-like) family protein
Chr3	1634499	1634700	1007	AT3G05630	+	PLDZETA2	O,Y	phospholipase D P2
Chr5	1589362	1589563	1005.5	AT5G05365	+		O,C	Heavy metal transport/detoxification superfamily protein
Chr5	2135297	2135498	1005.5	AT5G06890	+		O,Y	Ubiquitin-like superfamily protein
Chr5	25322865	25323066	999.7	AT5G63130	+		O,N	Octicosapeptide/Phox/Bem1p family protein
Chr5	25323066	25322865	999.7	AT5G63120	-		M,Y	P-loop containing nucleoside triphosphate hydrolases superfamily protein
Chr1	19188467	19188668	998	AT1G51740	+	UFE1	O,	syntaxin of plants 81
Chr4	13645492	13645291	997	AT4G27250	-		O,Y	NAD(P)-binding Rossmann-fold superfamily protein
Chr5	8503159	8502958	996	AT5G24770	-	VSP2	S,S	vegetative storage protein 2
Chr3	16111453	16111252	989	AT3G44510	-		M,C	alpha/beta-Hydrolases superfamily protein
Chr1	25554519	25554720	973.3	AT1G68180	+		M,M	RING/U-box superfamily protein
Chr4	1263919	1264120	974	AT4G02840	+		O,Y	Small nuclear ribonucleoprotein family protein
Chr3	19420598	19420799	965	AT3G52380	+	PDE322	C,C	chloroplast RNA-binding protein 33
Chr4	8333339	8333540	964	AT4G14500	+		O,C	Polyketide cyclase/dehydrase and lipid transport superfamily protein
Chr2	15700578	15700377	961.8	AT2G37410	-	TIM17-2	O,N	translocase inner membrane subunit 17-2
Chr4	17954655	17954856	952	AT4G38340	+		O,N	Plant regulator RWP-RK family protein
Chr2	12161488	12161287	951.1	AT2G28430	-		S,S
Chr5	14836553	14836754	943	AT5G37410	+		O,Y	Family of unknown function (DUF577)
Chr2	7197933	7198134	938	AT2G16595	+		S,C	Translocon-associated protein (TRAP), alpha subunit
Chr3	22188227	22188026	938	AT3G60075	-			pre-tRNA
Chr1	10672954	10673155	933	AT1G30300	+		C,N	Metallo-hydrolase/oxidoreductase superfamily protein
Chr1	10673155	10672954	933	AT1G30290	-		M,M	Tetratricopeptide repeat (TPR)-like superfamily protein
Chr5	6145374	6145173	935.1	AT5G18510	-		O,N	Aminotransferase-like, plant mobile domain family protein
Chr3	7678837	7678636	921	AT3G21790	-		O,C	UDP-Glycosyltransferase superfamily protein
Chr3	22877525	22877324	906.8	AT3G61800	-		O,N
Chr5	1292423	1292222	906	AT5G04520	-		O,K	Protein of unknown function DUF455
Chr1	2194785	2194584	887	AT1G07140	-	SIRANBP	O,N	Pleckstrin homology (PH) domain superfamily protein
Chr2	13169604	13169805	884	AT2G30942	+		M,C	Protein of unknown function (DUF3317)
Chr1	10386219	10386420	880.4	AT1G29710	+		M,M	Tetratricopeptide repeat (TPR)-like superfamily protein
Chr5	24431430	24431229	881.7	AT5G60740	-	ABCG28	S,P	ABC transporter family protein
Chr2	9509490	9509289	873.7	AT2G22400	-		O,N	S-adenosyl-L-methionine-dependent methyltransferases superfamily protein
Chr5	14243929	14243728	874	AT5G36190	-		S,C
Chr1	17571121	17571322	872	AT1G47760	+	AGL102	O,N	AGAMOUS-like 102
Chr1	17571322	17571121	872	AT1G47750	-	PEX11A	O,Y	peroxin 11A
Chr1	25957041	25957242	868	AT1G69040	+	ACR4	O,N	ACT domain repeat 4
Chr3	19864755	19864956	867	AT3G53580	+		C,Y	diaminopimelate epimerase family protein
Chr3	19864956	19864755	867	AT3G53570	-	FC1	O,Y	FUS3-complementing gene 1
Chr3	350005	350206	865.8	AT3G02050	+	KUP3	M,P	K+ uptake transporter 3
Chr3	350206	350005	865.8	AT3G02040	-	SRG3	C,Y	senescence-related gene 3
Chr1	10974154	10974355	862	AT1G30840	+	PUP4	O,Y	purine permease 4
Chr1	6092267	6092066	840.6	AT1G17710	-	PEPC1	O,N	Pyridoxal phosphate phosphatase-related protein
Chr1	7789084	7789285	837.8	AT1G22070	+	TGA3	O,N	TGA1A-related gene 3
Chr3	17443887	17444088	839	AT3G47342	+			snoRNA
Chr5	24322259	24322460	830	AT5G60480	+	ZHD12	O,N	homeobox protein 26
Chr1	10807051	10806850	832	AT1G30500	-	NF-YA7	O,N	nuclear factor Y, subunit A7
Chr5	7739611	7739410	831	AT5G23060	-	CaS	C,C	calcium sensing receptor
Chr5	21509648	21509849	828.4	AT5G53048	+			other RNA
Chr5	3216674	3216473	827.5	AT5G10240	-	ASN3	O,Y	asparagine synthetase 3
Chr5	21509849	21509648	828.4	AT5G53045	-		O,N
Chr1	2499716	2499515	824.6	AT1G08040	-		M,C	Protein of unknown function (DUF707)
Chr5	16644794	16644593	824.9	AT5G41614	-		O,M
Chr2	18045114	18044913	815.1	AT2G43450	-		O,Y
Chr3	89925	89724	815.7	AT3G01290	-	HIR2	O,Y	SPFH/Band 7/PHB domain-containing membrane-associated protein family
Chr2	13035610	13035811	813	AT2G30600	+		O,N	BTB/POZ domain-containing protein
Chr4	17694026	17694227	811.1	AT4G37660	+		M,C	Ribosomal protein L12/ ATP-dependent Clp protease adaptor protein ClpS family protein
Chr4	17306562	17306763	806.8	AT4G36720	+	HVA22K	C,C	HVA22-like protein K
Chr1	9641533	9641734	800	AT1G27710	+		S,S	Glycine-rich protein family
Chr4	8873148	8873349	797	AT4G15540	+		O,N	EamA-like transporter family
Chr3	4091014	4091215	787	AT3G12860	+		O,Y	NOP56-like pre RNA processing ribonucleoprotein
Chr3	4091215	4091014	787	AT3G12850	-		O,Y	COP9 signalosome complex-related / CSN complex-related
Chr5	26728725	26728524	790	AT5G66940	-		O,N	Dof-type zinc finger DNA-binding family protein
Chr2	13580984	13581185	781	AT2G31945	+		S,C
Chr3	9379443	9379644	777	AT3G25720	+		O,C	RNA-directed DNA polymerase (reverse transcriptase)-related family protein
Chr4	10763596	10763395	776	AT4G19800	-		O,K	Glycosyl hydrolase family protein with chitinase insertion domain
Chr3	1221436	1221637	769.4	AT3G04530	+	PPCK2	O,Y	phosphoenolpyruvate carboxylase kinase 2
Chr1	27289429	27289228	767	AT1G72480	-		S,P	Lung seven transmembrane receptor family protein
Chr1	21639678	21639879	765	AT1G58330	+	ZW2	S,Y	transcription factor-related
Chr5	14282093	14282294	758.2	AT5G36250	+		C,C	Protein phosphatase 2C family protein
Chr1	22244675	22244876	753.7	AT1G60370	+		O,N	F-box and associated interaction domains-containing protein
Chr1	9065026	9064825	754	AT1G26200	-		O,Y	TRAM, LAG1 and CLN8 (TLC) lipid-sensing domain containing protein
Chr1	22244876	22244675	753.7	AT1G60360	-		M,N	RING/U-box superfamily protein
Chr3	7356233	7356032	753.8	AT3G20978	-			other RNA
Chr1	20269543	20269744	751	AT1G54300	+		O,N
Chr1	20846233	20846032	750.7	AT1G55750	-		O,Y	BSD domain (BTF2-like transcription factors, Synapse-associated proteins and DOS2-like proteins)
Chr4	14161449	14161650	750	AT4G28700	+	AMT1;4	S,Y	ammonium transporter 1;4
Chr5	132370	132169	750	AT5G01320	-		O,K	Thiamine pyrophosphate dependent pyruvate decarboxylase family protein
Chr5	21347027	21346826	749	AT5G52605	-		S,S	Defensin-like (DEFL) family protein
Chr2	9372115	9372316	745.9	AT2G22030	+		M,C	Galactose oxidase/kelch repeat superfamily protein
Chr4	12024592	12024391	746	AT4G22940	-		M,N	Protein kinase superfamily protein
Chr5	15543386	15543587	741.2	AT5G38820	+		O,P	Transmembrane amino acid transporter family protein
Chr1	12398786	12398585	737.2	AT1G34060	-		S,	Pyridoxal phosphate (PLP)-dependent transferases superfamily protein
Chr4	8502740	8502941	735.8	AT4G14810	+		O,Y
Chr1	3867556	3867355	734	AT1G11480	-		O,N	eukaryotic translation initiation factor-related
Chr5	1268885	1268684	735	AT5G04470	-	SIM	O,N	cyclin-dependent protein kinase inhibitors
Chr2	9013560	9013761	730	AT2G20990	+	SYTA	S,Y	synaptotagmin A
Chr2	14172241	14172442	729	AT2G33450	+		C,C	Ribosomal L28 family
Chr4	6954618	6954819	729	AT4G11440	+		C,N	Mitochondrial substrate carrier family protein
Chr1	26195930	26195729	728	AT1G69640	-	SBH1	S,E	sphingoid base hydroxylase 1
Chr4	148329	148530	723.8	AT4G00340	+	RLK4	S,C	receptor-like protein kinase 4
Chr5	14270796	14270997	724	AT5G36228	+		O,N	nucleic acid binding;zinc ion binding
Chr1	12401980	12402181	719	AT1G34070	+		O,K
Chr1	26378229	26378430	719	AT1G70030	+		O,Y	Paired amphipathic helix (PAH2) superfamily protein
Chr3	4444588	4444789	719.7	AT3G13600	+		O,N	calmodulin-binding family protein
Chr1	12402181	12401980	719	AT1G34065	-	SAMC2	C,C	S-adenosylmethionine carrier 2
Chr2	12635113	12634912	718	AT2G29500	-		C,Y	HSP20-like chaperones superfamily protein
Chr4	10305161	10304960	717.9	AT4G18740	-		M,N	Rho termination factor
Chr5	2452711	2452912	714.1	AT5G07710	+		O,N	Polynucleotidyl transferase, ribonuclease H-like superfamily protein
Chr3	13163535	13163334	706	AT3G32180	-		O,Y
Chr3	20342147	20341946	707	AT3G54890	-	LHCA1	C,C	photosystem I light harvesting complex gene 1
Chr3	12052	12253	703.7	AT3G01050	+	MUB1	O,C	membrane-anchored ubiquitin-fold protein 1 precursor
Chr1	12379832	12379631	703	AT1G34042	-		M,C
Chr1	25048108	25047907	703	AT1G67080	-	ABA4	C,P	abscisic acid (aba)-deficient 4
Chr4	18406505	18406706	698	AT4G39660	+	AGT2	M,M	alanine:glyoxylate aminotransferase 2
Chr3	845747	845546	698	AT3G03530	-	NPC4	O,N	non-specific phospholipase C4
Chr2	13008618	13008819	696.3	AT2G30530	+		O,N
Chr4	17356394	17356193	694	AT4G36850	-		O,N	PQ-loop repeat family protein / transmembrane family protein
Chr5	22308798	22308597	694.8	AT5G54930	-		O,N	AT hook motif-containing protein
Chr3	597839	597638	690.9	AT3G02750	-		C,C	Protein phosphatase 2C family protein
Chr3	672460	672661	685.8	AT3G02990	+	HSFA1E	O,N	heat shock transcription factor A1E
Chr5	19677908	19678109	686.7	AT5G48550	+		M,C	F-box associated ubiquitination effector family protein
Chr5	20753160	20753361	685.7	AT5G51050	+	APC2	C,Y	Mitochondrial substrate carrier family protein
Chr3	672661	672460	685.8	AT3G02980	-	MCC1	O,N	MEIOTIC CONTROL OF CROSSOVERS1
Chr3	18301609	18301408	682	AT3G49350	-		C,C	Ypt/Rab-GAP domain of gyp1p superfamily protein
Chr4	15055339	15055138	680.5	AT4G30935	-	WRKY32	O,N	WRKY DNA-binding protein 32
Chr5	19182953	19183154	678.5	AT5G47240	+	NUDT8	O,Y	nudix hydrolase homolog 8
Chr1	2121677	2121476	674.2	AT1G06900	-		O,Y	Insulinase (Peptidase family M16) family protein
Chr3	12452145	12451944	677	AT3G30775	-	PRODH	M,M	Methylenetetrahydrofolate reductase family protein
Chr3	21049141	21048940	673.9	AT3G56850	-	DPBF3	O,N	ABA-responsive element binding protein 3
Chr5	5334517	5334316	673.8	AT5G16285	-		O,Y	F-box family protein
Chr5	5334517	5334316	673.8	AT5G16286	-		M,
Chr4	9367588	9367387	672.7	AT4G16630	-		O,N	DEA(D/H)-box RNA helicase family protein
Chr4	8288919	8289120	668	AT4G14390	+		O,P	Ankyrin repeat family protein
Chr1	30143321	30143120	669	AT1G80130	-		C,N	Tetratricopeptide repeat (TPR)-like superfamily protein
Chr4	8289120	8288919	668	AT4G14385	-		O,S
Chr1	8560089	8559888	666	AT1G24170	-	LGT9	S,V	Nucleotide-diphospho-sugar transferases superfamily protein
Chr2	5013051	5012850	665.9	AT2G12405	-		S,C
Chr2	19079370	19079571	662.3	AT2G46490	+		O,C
Chr4	975180	975381	661.9	AT4G02220	+		O,N	zinc finger (MYND type) family protein / programmed cell death 2 C-terminal domain-containing protein
Chr1	22646386	22646185	663.3	AT1G61370	-		S,P	S-locus lectin protein kinase family protein
Chr2	19079571	19079370	662.3	AT2G46480	-	LGT2	O,Y	galacturonosyltransferase 2
Chr1	9406875	9406674	658.1	AT1G27090	-		O,N	glycine-rich protein
Chr2	14261752	14261551	659	AT2G33710	-		O,N	Integrase-type DNA-binding superfamily protein
Chr3	17289816	17289615	655.8	AT3G46940	-	DUT1	O,Y	DUTP-PYROPHOSPHATASE-LIKE 1
Chr5	26203313	26203514	653.7	AT5G65570	+		M,C	Tetratricopeptide repeat (TPR)-like superfamily protein
Chr1	9064974	9064773	651	AT1G26200	-		O,Y	TRAM, LAG1 and CLN8 (TLC) lipid-sensing domain containing protein
Chr3	7625538	7625337	650	AT3G21650	-		C,N	Protein phosphatase 2A regulatory B subunit family protein
Chr3	1005654	1005855	641.8	AT3G03910	+	GDH3	M,Y	glutamate dehydrogenase 3
Chr5	6801447	6801648	643	AT5G20150	+	SPX1	O,Y	SPX domain gene 1
Chr5	21738648	21738849	643	AT5G53510	+	OPT9	O,P	oligopeptide transporter 9
Chr5	6801648	6801447	643	AT5G20140	-		C,C	SOUL heme-binding family protein
Chr1	3230212	3230011	639.6	AT1G09930	-	OPT2	O,P	oligopeptide transporter 2
Chr2	12161632	12161431	638.9	AT2G28430	-		S,S
Chr5	20534044	20533843	638	AT5G50420	-		O,Y	O-fucosyltransferase family protein
Chr5	20534044	20533843	638	AT5G50423	-		S,S	Putative membrane lipoprotein
Chr4	1888775	1888976	634.4	AT4G03965	+		O,N	RING/U-box superfamily protein
Chr5	25800577	25800778	636.3	AT5G64541	+		M,Y
Chr1	7642052	7641851	628.5	AT1G21738	-		O,N
Chr5	710059	709858	625	AT5G03030	-		C,C	Chaperone DnaJ-domain superfamily protein
Chr2	19277841	19277640	623	AT2G46915	-		C,C	Protein of unknown function (DUF3754)
Chr2	9566057	9565856	619.7	AT2G22500	-	UCP5	O,Y	uncoupling protein 5
Chr1	19761673	19761472	617	AT1G53030	-		O,N	Cytochrome C oxidase copper chaperone (COX17)
Chr2	6829729	6829930	611	AT2G15680	+	CML30	C,C	Calcium-binding EF-hand family protein
Chr5	2133174	2133375	613	AT5G06870	+	PGIP2	S,C	polygalacturonase inhibiting protein 2
Chr2	5632592	5632391	611	AT2G13510	-		O,Y
Chr1	25340615	25340816	609	AT1G67623	+		C,N	F-box family protein
Chr3	19629423	19629222	608	AT3G52930	-		O,Y	Aldolase superfamily protein
Chr2	4742947	4743148	604.3	AT2G11810	+	MGDC	M,M	monogalactosyldiacylglycerol synthase type C
Chr3	567064	567265	601.9	AT3G02650	+		C,	Tetratricopeptide repeat (TPR)-like superfamily protein
Chr4	17940644	17940845	599.8	AT4G38280	+		O,N
Chr5	6224878	6225079	597.3	AT5G18670	+	BMY3	O,N	beta-amylase 3
Chr2	15138825	15139026	594	AT2G36053	+		M,M
Chr3	961981	962182	593	AT3G03790	+		C,N	ankyrin repeat family protein / regulator of chromosome condensation (RCC1) family protein
Chr5	20080245	20080446	591.5	AT5G49510	+	PFD3	O,C	prefoldin 3
Chr5	20080446	20080245	591.5	AT5G49500	-		O,Y	Signal recognition particle, SRP54 subunit protein
Chr5	23997167	23996966	591.4	AT5G59530	-		O,Y	2-oxoglutarate (2OG) and Fe(II)-dependent oxygenase superfamily protein
Chr1	25781314	25781515	585	AT1G68670	+		O,N	myb-like transcription factor family protein
Chr5	10135064	10135265	585	AT5G28150	+		C,C	Plant protein of unknown function (DUF868)
Chr4	14706345	14706144	574	AT4G30080	-	ARF16	O,N	auxin response factor 16
Chr2	936493	936694	569.3	AT2G03120	+	SPP	S,P	signal peptide peptidase
Chr5	204992	205193	569.7	AT5G01520	+	AtAIRP2	O,N	RING/U-box superfamily protein
Chr1	2517302	2517101	569	AT1G08070	-	OTP82	C,Y	Tetratricopeptide repeat (TPR)-like superfamily protein
Chr3	3780182	3779981	570.9	AT3G11940	-	RPS5A	O,K	ribosomal protein 5A
Chr3	17495669	17495468	568	AT3G47470	-	LHCA4	C,M	light-harvesting chlorophyll-protein complex I subunit A4
Chr5	15421948	15421747	569	AT5G38510	-		C,N	Rhomboid-related intramembrane serine protease family protein
Chr5	7191872	7192073	567.3	AT5G21150	+	AGO9	O,N	Argonaute family protein
Chr2	11031691	11031490	565	AT2G25850	-	PAPS2	O,N	poly(A) polymerase 2
Chr2	17740141	17739940	565	AT2G42600	-	PPC2	O,Y	phosphoenolpyruvate carboxylase 2
Chr5	7085264	7085063	567	AT5G20885	-		S,C	RING/U-box superfamily protein
Chr3	223313	223112	564	AT3G01570	-		O,P	Oleosin family protein
Chr3	223313	223112	564	AT3G01572	-		O,Y
Chr5	8535418	8535217	564	AT5G24840	-		O,N	tRNA (guanine-N-7) methyltransferase
Chr3	22133603	22133804	560	AT3G59920	+	GDI2	O,Y	RAB GDP dissociation inhibitor 2
Chr1	1679467	1679266	557.7	AT1G05615	-		O,Y	Domain of unknown function (DUF313)
Chr3	22133804	22133603	560	AT3G59910	-		O,Y	Ankyrin repeat family protein
Chr1	25781903	25782104	556.2	AT1G68670	+		O,N	myb-like transcription factor family protein
Chr2	13193519	13193720	557	AT2G31010	+		O,N	Protein kinase superfamily protein
Chr2	15860390	15860591	556.7	AT2G37880	+		C,M	Protein of unknown function, DUF617
Chr4	17693998	17694199	555.6	AT4G37660	+		M,C	Ribosomal protein L12/ ATP-dependent Clp protease adaptor protein ClpS family protein
Chr5	17172498	17172297	557	AT5G42820	-	U2AF35B	O,N	Zinc finger C-x8-C-x5-C-x3-H type family protein
Chr2	8375618	8375819	553.1	AT2G19350	+		O,P	Eukaryotic protein of unknown function (DUF872)
Chr2	12270622	12270421	553	AT2G28620	-		C,N	P-loop containing nucleoside triphosphate hydrolases superfamily protein
Chr1	19657613	19657814	549	AT1G52780	+		S,P	Protein of unknown function (DUF2921)
Chr5	7717427	7717628	549.8	AT5G23020	+	MAM3	C,C	2-isopropylmalate synthase 2
Chr2	12711424	12711625	547	AT2G29760	+	OTP81	C,C	Tetratricopeptide repeat (TPR)-like superfamily protein
Chr5	16757643	16757844	546	AT5G41860	+		O,Y
Chr3	23391609	23391408	546.1	AT3G63320	-		C,C	Protein phosphatase 2C family protein
Chr3	6844235	6844034	541.2	AT3G19690	-		S,S	CAP (Cysteine-rich secretory proteins, Antigen 5, and Pathogenesis-related 1 protein) superfamily protein
Chr5	5716505	5716304	543.9	AT5G17340	-		S,S	Putative membrane lipoprotein
Chr3	5872412	5872613	539.9	AT3G17205	+	UPL6	O,N	ubiquitin protein ligase 6
Chr5	22651513	22651714	541	AT5G55930	+	OPT1	O,P	oligopeptide transporter 1
Chr1	2096702	2096903	534.6	AT1G06830	+		S,C	Glutaredoxin family protein
Chr2	19606849	19607050	536	AT2G47890	+		O,N	B-box type zinc finger protein with CCT domain
Chr3	9223511	9223712	536	AT3G25440	+	LOH1	C,C	RNA-binding CRS1 / YhbY (CRM) domain protein
Chr1	2096903	2096702	534.6	AT1G06820	-	CRTISO	O,Y	carotenoid isomerase
Chr3	6502606	6502405	533.5	AT3G18850	-	LPAT5	O,Y	lysophosphatidyl acyltransferase 5
Chr3	15092558	15092357	533.7	AT3G43110	-		S,Y
Chr4	8594341	8594140	532	AT4G15053	-		S,	Protein of Unknown Function (DUF239)
Chr2	14987296	14987497	528.2	AT2G35660	+	CTF2A	M,Y	FAD/NAD(P)-binding oxidoreductase family protein
Chr4	10305175	10304974	528.5	AT4G18740	-		M,N	Rho termination factor
Chr2	13544272	13544473	526	AT2G31862	+		O,Y
Chr3	17721472	17721271	525.9	AT3G48000	-	ALDH2B4	M,M	aldehyde dehydrogenase 2B4
Chr5	13790072	13789871	526	AT5G35604	-		O,N
Chr1	8349436	8349637	521.4	AT1G23550	+	SRO2	O,K	similar to RCD one 2
Chr2	18428009	18428210	522.7	AT2G44690	+	ROP8	O,C	Arabidopsis RAC-like 9
Chr3	8004195	8003994	523.9	AT3G22580	-		S,C	Bifunctional inhibitor/lipid-transfer protein/seed storage 2S albumin superfamily protein
Chr2	7841993	7842194	517	AT2G18040	+	PIN1AT	O,M	peptidylprolyl cis/trans isomerase, NIMA-interacting 1
Chr5	7135968	7136169	515.7	AT5G21010	+	BPM5	O,Y	BTB-POZ and MATH domain 5
Chr1	5068948	5068747	515.4	AT1G14720	-	XTR2	S,Y	xyloglucan endotransglucosylase/hydrolase 28
Chr3	2657854	2657653	516.2	AT3G08750	-		S,S	F-box and associated interaction domains-containing protein
Chr5	7136169	7135968	515.7	AT5G21005	-		S,C
Chr5	19241932	19241731	511.2	AT5G47430	-		O,N	DWNN domain, a CCHC-type zinc finger
Chr1	11118930	11119131	509	AT1G31150	+		O,N	Domain of unknown function (DUF1985)
Chr1	28777827	28778028	508	AT1G76690	+	OPR2	O,K	12-oxophytodienoate reductase 2
Chr1	8363629	8363428	510	AT1G23600	-		O,N	Domain of unknown function DUF220
Chr1	26570166	26570367	505	AT1G70505	+		O,P
Chr2	7545621	7545822	503	AT2G17360	+		M,C	Ribosomal protein S4 (RPS4A) family protein
Chr4	17096078	17096279	498	AT4G36130	+		M,Y	Ribosomal protein L2 family
Chr4	11496225	11496024	499	AT4G21630	-		S,E	Subtilase family protein
Chr3	4916589	4916790	497.5	AT3G14630	+	CYP72A9	S,C	cytochrome P450, family 72, subfamily A, polypeptide 9
Chr3	22123119	22122918	494.6	AT3G59884	-	MIR827A		MIR827a; miRNA
Chr4	1338520	1338319	495	AT4G03030	-		C,C	Galactose oxidase/kelch repeat superfamily protein
Chr5	5368543	5368342	495	AT5G16410	-		C,C	HXXXD-type acyl-transferase family protein
Chr1	8975894	8976095	492.4	AT1G25550	+		O,N	myb-like transcription factor family protein
Chr1	8976095	8975894	492.4	AT1G25540	-	PFT1	O,N	phytochrome and flowering time regulatory protein (PFT1)
Chr5	20980136	20980337	488	AT5G51660	+	CPSF160	O,N	cleavage and polyadenylation specificity factor 160
Chr1	3230231	3230030	490.4	AT1G09930	-	OPT2	O,P	oligopeptide transporter 2
Chr5	20980337	20980136	488	AT5G51650	-		O,Y
Chr5	18168329	18168530	486	AT5G45020	+		O,Y	Glutathione S-transferase family protein
Chr1	28766735	28766534	484.9	AT1G76640	-		O,C	Calcium-binding EF-hand family protein
Chr5	18168530	18168329	486	AT5G45010	-	DSS1(V)	O,Y	DSS1 homolog on chromosome V
Chr4	17517496	17517697	484	AT4G37235	+		S,C	Uncharacterised protein family (UPF0497)
Chr2	9611275	9611074	482	AT2G22620	-		S,C	Rhamnogalacturonate lyase family protein
Chr4	17517697	17517496	484	AT4G37225	-			other RNA
Chr5	4200175	4199974	482	AT5G13181	-		O,N
Chr4	12054270	12054471	479	AT4G23000	+		O,P	Calcineurin-like metallo-phosphoesterase superfamily protein
Chr4	8017079	8016878	481	AT4G13840	-		M,C	HXXXD-type acyl-transferase family protein
Chr5	14860455	14860254	478	AT5G37460	-		O,Y	Family of unknown function (DUF577)
Chr3	5023900	5024101	475.7	AT3G14940	+	PPC3	O,Y	phosphoenolpyruvate carboxylase 3
Chr3	2632304	2632505	473.7	AT3G08670	+		M,C
Chr1	20821037	20821238	469.2	AT1G55700	+		M,N	Cysteine/Histidine-rich C1 domain family protein
Chr1	25412789	25412990	471	AT1G67780	+		O,Y	Zinc-finger domain of monoamine-oxidase A repressor R1 protein
Chr2	8375656	8375857	469.9	AT2G19350	+		O,P	Eukaryotic protein of unknown function (DUF872)
Chr4	15000025	15000226	469	AT4G30800	+		O,Y	Nucleic acid-binding, OB-fold-like protein
Chr5	19017633	19017834	470	AT5G46871	+		S,S	Putative membrane lipoprotein
Chr1	25412990	25412789	471	AT1G67775	-	CLE8	S,M	CLAVATA3/ESR-RELATED 8
Chr5	21439564	21439363	469	AT5G52882	-		S,P	P-loop containing nucleoside triphosphate hydrolases superfamily protein
Chr5	2940983	2941184	466	AT5G09450	+		M,C	Tetratricopeptide repeat (TPR)-like superfamily protein
Chr1	754336	754135	467	AT1G03130	-	PSAD-2	C,C	photosystem I subunit D-2
Chr4	18543816	18543615	467.8	AT4G39986	-		O,Y
Chr5	2941184	2940983	466	AT5G09443	-			other RNA
Chr5	15795964	15795763	466.2	AT5G39471	-		O,	Cysteine/Histidine-rich C1 domain family protein
Chr4	2525456	2525255	463.6	AT4G04955	-	ATALN	S,V	allantoinase
Chr1	22244643	22244844	460.2	AT1G60370	+		O,N	F-box and associated interaction domains-containing protein
Chr3	5953675	5953876	461.1	AT3G17400	+		O,Y	F-box family protein
Chr3	16757930	16758131	459	AT3G45650	+	NAXT1	O,P	nitrate excretion transporter1
Chr4	10369835	10370036	461	AT4G18930	+		O,Y	RNA ligase/cyclic nucleotide phosphodiesterase family protein
Chr1	6972371	6972170	460.1	AT1G20100	-		M,N
Chr1	22244844	22244643	460.2	AT1G60360	-		M,N	RING/U-box superfamily protein
Chr1	4250689	4250890	456	AT1G12470	+		O,Y	zinc ion binding
Chr4	7078545	7078746	456.9	AT4G11760	+	LCR17	S,S	low-molecular-weight cysteine-rich 17
Chr2	7216066	7215865	457	AT2G16640	-	TOC132	O,N	multimeric translocon complex in the outer envelope membrane 132
Chr4	7078746	7078545	456.9	AT4G11750	-		O,Y	Galactose oxidase/kelch repeat superfamily protein
Chr1	5617215	5617416	453	AT1G16445	+		C,C	S-adenosyl-L-methionine-dependent methyltransferases superfamily protein
Chr5	5666595	5666796	453.3	AT5G17240	+	SDG40	O,N	SET domain group 40
Chr3	6089390	6089591	448	AT3G17790	+	PAP17	S,V	purple acid phosphatase 17
Chr5	2940272	2940473	446	AT5G09445	+		O,N
Chr5	17722080	17722281	448	AT5G44050	+		O,P	MATE efflux family protein
Chr5	17722281	17722080	448	AT5G44040	-		M,N
Chr1	27382494	27382695	442.5	AT1G72750	+	TIM23-2	O,P	translocase inner membrane subunit 23-2
Chr3	4253698	4253899	442.6	AT3G13223	+			pre-tRNA
Chr3	4253698	4253899	442.6	AT3G13224	+		O,Y	RNA-binding (RRM/RBD/RNP motifs) family protein
Chr5	4979747	4979948	442	AT5G15330	+	SPX4	O,N	SPX domain gene 4
Chr5	2804516	2804315	441.7	AT5G08630	-		O,N	DDT domain-containing protein
Chr5	4486729	4486528	444.7	AT5G13917	-		M,C
Chr2	14102529	14102730	439.4	AT2G33270	+	ACHT3	C,N	atypical CYS HIS rich thioredoxin 3
Chr4	18503431	18503632	440.6	AT4G39880	+		M,C	Ribosomal protein L23/L15e family protein
Chr1	18380209	18380008	439	AT1G49660	-	CXE5	O,Y	carboxyesterase 5
Chr2	14102730	14102529	439.4	AT2G33260	-		O,V	Tryptophan/tyrosine permease
Chr5	25300645	25300444	439.1	AT5G63070	-		O,Y	Ribosomal protein S19 family protein
Chr3	20779900	20780101	437	AT3G55990	+	TBL29	M,Y	Plant protein of unknown function (DUF828)
Chr1	6628143	6627942	435	AT1G19210	-		O,N	Integrase-type DNA-binding superfamily protein
Chr4	16372652	16372451	436	AT4G34180	-		S,V	Cyclase family protein
Chr4	18476131	18475930	438	AT4G39810	-		O,N	Polynucleotidyl transferase, ribonuclease H-like superfamily protein
Chr5	6015737	6015536	437.5	AT5G18190	-		M,N	Protein kinase family protein
Chr5	22292751	22292952	433.8	AT5G54890	+		M,Y	RNA-binding CRS1 / YhbY (CRM) domain-containing protein
Chr5	22668860	22669061	434.3	AT5G55980	+		C,N	serine-rich protein-related
Chr1	6092878	6092677	432.2	AT1G17710	-	PEPC1	O,N	Pyridoxal phosphate phosphatase-related protein
Chr1	21668102	21667901	434	AT1G58350	-	ZW18	M,N	Putative serine esterase family protein
Chr1	6148260	6148461	429	AT1G17860	+		S,S	Kunitz family trypsin and protease inhibitor protein
Chr1	11694412	11694613	429	AT1G32415	+		M,C	pentatricopeptide (PPR) repeat-containing protein
Chr3	1422835	1423036	430.2	AT3G05100	+		C,V	S-adenosyl-L-methionine-dependent methyltransferases superfamily protein
Chr4	2757225	2757426	430	AT4G05450	+	MFDX1	M,C	mitochondrial ferredoxin 1
Chr3	18450611	18450410	431	AT3G49744	-		M,S
Chr2	16781718	16781919	426	AT2G40180	+	PP2C5	O,N	phosphatase 2C5
Chr2	18752483	18752684	428	AT2G45510	+	CYP704A2	S,C	cytochrome P450, family 704, subfamily A, polypeptide 2
Chr2	19475466	19475667	425.2	AT2G47460	+	PFG1	O,N	myb domain protein 12
Chr3	17289252	17289453	425.2	AT3G46950	+		M,C	Mitochondrial transcription termination factor family protein
Chr1	26769384	26769183	427	AT1G70990	-		C,P	proline-rich family protein
Chr3	2765098	2764897	426.8	AT3G09040	-		M,C	Pentatricopeptide repeat (PPR) superfamily protein
Chr3	17289453	17289252	425.2	AT3G46940	-	DUT1	O,Y	DUTP-PYROPHOSPHATASE-LIKE 1
Chr1	20254028	20254229	424	AT1G54250	+	NRPE8A	O,Y	RNA polymerase Rpb8
Chr2	5337757	5337958	422	AT2G12977	+		S,C
Chr5	19338139	19338340	423	AT5G47740	+		O,C	Adenine nucleotide alpha hydrolases-like superfamily protein
Chr3	1269671	1269470	422.5	AT3G04670	-	WRKY39	O,N	WRKY DNA-binding protein 39
Chr5	3421340	3421139	424.7	AT5G10810	-	ER	M,C	enhancer of rudimentary protein, putative
Chr5	19338340	19338139	423	AT5G47730	-		O,Y	Sec14p-like phosphatidylinositol transfer family protein
Chr1	4757838	4758039	420	AT1G13920	+		O,N	Remorin family protein
Chr2	7462798	7462999	419	AT2G17140	+		M,C	Pentatricopeptide repeat (PPR) superfamily protein
Chr5	6245953	6246154	420	AT5G18730	+		O,N
Chr5	20030984	20031185	418.3	AT5G49410	+		O,X
Chr1	2311843	2311642	419	AT1G07520	-		O,N	GRAS family transcription factor
Chr2	7462999	7462798	419	AT2G17130	-	IDH2	M,C	isocitrate dehydrogenase subunit 2
Chr2	8726166	8725965	420	AT2G20210	-		S,C	RNI-like superfamily protein
Chr3	19822977	19822776	420	AT3G53460	-	CP29	C,C	chloroplast RNA-binding protein 29
Chr3	9412819	9413020	416.7	AT3G25790	+		O,N	myb-like transcription factor family protein
Chr5	2134856	2135057	415.5	AT5G06890	+		O,Y	Ubiquitin-like superfamily protein
Chr5	14842336	14842537	417	AT5G37430	+		O,Y	Family of unknown function (DUF577)
Chr2	9105544	9105343	416	AT2G21250	-		O,Y	NAD(P)-linked oxidoreductase superfamily protein
Chr4	14671111	14670910	417	AT4G29990	-		S,P	Leucine-rich repeat transmembrane protein kinase protein
Chr5	2135057	2134856	415.5	AT5G06865	-			other RNA
Chr1	28974604	28974805	413.8	AT1G77120	+	ATADH1	O,Y	alcohol dehydrogenase 1
Chr2	14577412	14577613	411.8	AT2G34630	+	GPS1	O,M	geranyl diphosphate synthase 1
Chr3	1566608	1566809	413	AT3G05425	+		O,Y
Chr3	1566608	1566809	413	AT3G05430	+		O,N	Tudor/PWWP/MBT superfamily protein
Chr5	2631428	2631227	412.9	AT5G08170	-	EMB1873	O,K	porphyromonas-type peptidyl-arginine deiminase family protein
Chr1	11474732	11474933	410.2	AT1G31950	+		M,C	Terpenoid cyclases/Protein prenyltransferases superfamily protein
Chr5	13590805	13591006	410	AT5G35375	+		M,C
Chr5	15092833	15092632	411	AT5G37890	-		O,N	Protein with RING/U-box and TRAF-like domains
Chr1	12606933	12607134	405.5	AT1G34480	+		O,N	Cysteine/Histidine-rich C1 domain family protein
Chr4	16367749	16367950	405	AT4G34170	+		O,Y	Galactose oxidase/kelch repeat superfamily protein
Chr1	10069487	10069286	407	AT1G28640	-		S,C	GDSL-like Lipase/Acylhydrolase superfamily protein
Chr1	20499714	20499915	402	AT1G54960	+	NP2	O,N	NPK1-related protein kinase 2
Chr3	672092	672293	403.2	AT3G02990	+	HSFA1E	O,N	heat shock transcription factor A1E
Chr5	21011401	21011602	401.9	AT5G51730	+		O,N	RNA-binding (RRM/RBD/RNP motifs) family protein
Chr2	9357927	9357726	403	AT2G21970	-	2002-09-01	M,C	stress enhanced protein 2
Chr3	672293	672092	403.2	AT3G02980	-	MCC1	O,N	MEIOTIC CONTROL OF CROSSOVERS1
Chr4	8854949	8854748	402	AT4G15490	-	UGT84A3	O,C	UDP-Glycosyltransferase superfamily protein
Chr5	19647977	19647776	403.7	AT5G48485	-	DIR1	S,S	Bifunctional inhibitor/lipid-transfer protein/seed storage 2S albumin superfamily protein
Chr2	16594163	16594364	398.9	AT2G39790	+		C,C	Mitochondrial glycoprotein family protein
Chr3	8184603	8184804	399	AT3G23040	+		O,C
Chr5	23966993	23967194	400	AT5G59430	+	TRP1	C,N	telomeric repeat binding protein 1
Chr1	23320898	23320697	399	AT1G62960	-	ACS10	O,C	ACC synthase 10
Chr2	3673016	3672815	399	AT2G09795	-			other RNA
Chr3	6844340	6844139	401	AT3G19690	-		S,S	CAP (Cysteine-rich secretory proteins, Antigen 5, and Pathogenesis-related 1 protein) superfamily protein
Chr2	936535	936736	397.7	AT2G03120	+	SPP	S,P	signal peptide peptidase
Chr2	17285193	17285394	398	AT2G41460	+	ARP	M,C	apurinic endonuclease-redox protein
Chr4	17875334	17875535	397	AT4G38070	+		O,N	basic helix-loop-helix (bHLH) DNA-binding superfamily protein
Chr3	18188224	18188023	395.5	AT3G49055	-		O,Y
Chr4	17875535	17875334	397	AT4G38060	-		M,C
Chr1	535132	535333	392	AT1G02550	+		S,C	Plant invertase/pectin methylesterase inhibitor superfamily protein
Chr4	6314566	6314767	394.7	AT4G10120	+	ATSPS4F	O,K	Sucrose-phosphate synthase family protein
Chr5	15372877	15373078	392	AT5G38396	+		O,Y	F-box/RNI-like superfamily protein
Chr3	18188182	18187981	393.5	AT3G49055	-		O,Y
Chr5	1568654	1568855	391.2	AT5G05290	+	EXPA2	S,N	expansin A2
Chr2	15454063	15453862	391	AT2G36840	-	ACR10	O,Y	ACT-like superfamily protein
Chr3	6546677	6546476	389.2	AT3G18970	-	MEF20	M,C	mitochondrial editing factor 20
Chr5	1779943	1779742	389.5	AT5G05920	-	EDA22	O,Y	deoxyhypusine synthase
Chr3	9412847	9413048	386.3	AT3G25790	+		O,N	myb-like transcription factor family protein
Chr5	4459926	4460127	386.6	AT5G13820	+	TBP1	C,N	telomeric DNA binding protein 1
Chr1	10994853	10994652	387.8	AT1G30880	-		M,N
Chr2	9405008	9405209	383	AT2G22125	+	POM2	O,C	binding
Chr3	3228651	3228852	383	AT3G10390	+	FLD	C,C	Flavin containing amine oxidoreductase family protein
Chr5	24744043	24744244	382	AT5G61540	+		S,C	N-terminal nucleophile aminohydrolases (Ntn hydrolases) superfamily protein
Chr2	12796106	12795905	384.8	AT2G29990	-	NDA2	M,C	alternative NAD(P)H dehydrogenase 2
Chr5	2577004	2576803	382.2	AT5G08030	-	GDPD6	S,C	PLC-like phosphodiesterases superfamily protein
Chr5	19604158	19603957	384	AT5G48375	-	TGG3	S,Y	thioglucoside glucosidase 3
Chr1	2881685	2881886	381	AT1G08970	+	NF-YC9	O,N	nuclear factor Y, subunit C9
Chr2	7934957	7935158	381	AT2G18240	+		O,V	Rer1 family protein
Chr3	9352928	9353129	380	AT3G25690	+	CHUP1	S,C	Hydroxyproline-rich glycoprotein family protein
Chr5	806581	806782	380	AT5G03330	+		O,N	Cysteine proteinases superfamily protein
Chr5	20031012	20031213	381.7	AT5G49410	+		O,X
Chr2	7935158	7934957	381	AT2G18230	-	PPa2	O,K	pyrophosphorylase 2
Chr2	18707461	18707260	381.2	AT2G45400	-	BEN1	O,C	NAD(P)-binding Rossmann-fold superfamily protein
Chr4	12205968	12205767	379	AT4G23360	-		S,V
Chr4	13494546	13494345	381	AT4G26820	-		O,C
Chr5	845218	845419	376.1	AT5G03420	+		C,C	5'-AMP-activated protein kinase-related
Chr5	2986965	2987166	377.8	AT5G09640	+	SNG2	S,C	serine carboxypeptidase-like 19
Chr1	26273621	26273822	372	AT1G69797	+	MIR395F		MIR395F; miRNA
Chr2	7197168	7197369	375	AT2G16594	+		S,S	Bifunctional inhibitor/lipid-transfer protein/seed storage 2S albumin superfamily protein
Chr2	7197168	7197369	375	AT2G16595	+		S,C	Translocon-associated protein (TRAP), alpha subunit
Chr3	17181981	17182182	371.8	AT3G46640	+	PCL1	O,N	Homeodomain-like superfamily protein
Chr3	19294925	19295126	373.5	AT3G52010	+	scpl37	S,C	serine carboxypeptidase-like 37
Chr1	8631998	8631797	372.2	AT1G24320	-		O,N	Six-hairpin glycosidases superfamily protein
Chr1	26273822	26273621	372	AT1G69795	-	MIR395E		MIR395E; miRNA
Chr2	6961568	6961367	372	AT2G16005	-		S,S	MD-2-related lipid recognition domain-containing protein
Chr2	9377213	9377012	374.5	AT2G22040	-		O,Y	Transducin/WD40 repeat-like superfamily protein
Chr1	8349384	8349585	369.6	AT1G23550	+	SRO2	O,K	similar to RCD one 2
Chr2	8414163	8414364	370	AT2G19430	+	THO6	O,C	DWD (DDB1-binding WD40 protein) hypersensitive to ABA 1
Chr3	5263537	5263738	369.8	AT3G15540	+	MSG2	O,C	indole-3-acetic acid inducible 19
Chr3	9192910	9192709	371	AT3G25233	-		O,S
Chr1	9263929	9264130	366	AT1G26773	+		O,C
Chr1	20793391	20793592	367.3	AT1G55640	+	PRA1.G1	O,V	prenylated RAB acceptor 1.G1
Chr3	21075170	21075371	367.3	AT3G56940	+	CRD1	C,C	dicarboxylate diiron protein, putative (Crd1)
Chr4	1424492	1424693	367.4	AT4G03250	+		O,N	Homeodomain-like superfamily protein
Chr1	9264130	9263929	366	AT1G26771	-		O,Y
Chr1	20793592	20793391	367.3	AT1G55630	-		M,C	Pentatricopeptide repeat (PPR) superfamily protein
Chr1	28578466	28578265	368	AT1G76150	-	ECH2	O,Y	enoyl-CoA hydratase 2
Chr4	1424693	1424492	367.4	AT4G03230	-		S,C	S-locus lectin protein kinase family protein
Chr4	10647472	10647271	367.8	AT4G19520	-		O,N	disease resistance protein (TIR-NBS-LRR class) family
Chr5	18169399	18169198	368	AT5G45010	-	DSS1(V)	O,Y	DSS1 homolog on chromosome V
Chr1	8002331	8002532	365	AT1G22630	+		S,C
Chr1	27654649	27654850	364.4	AT1G73580	+		M,M	Calcium-dependent lipid-binding (CaLB domain) family protein
Chr3	8672770	8672971	364	AT3G24000	+		M,M	Tetratricopeptide repeat (TPR)-like superfamily protein
Chr1	18560500	18560299	363	AT1G50110	-		O,Y	D-aminoacid aminotransferase-like PLP-dependent enzymes superfamily protein
Chr1	26066655	26066454	365	AT1G69330	-		O,Y	RING/U-box superfamily protein
Chr5	25367413	25367212	364	AT5G63270	-		O,M	RPM1-interacting protein 4 (RIN4) family protein
Chr2	873448	873649	360.9	AT2G02990	+	RNS1	S,S	ribonuclease 1
Chr3	9181954	9182155	360.1	AT3G25220	+	FKBP15-1	S,S	FK506-binding protein 15 kD-1
Chr3	10982047	10982248	360	AT3G28958	+		M,N	Cupredoxin superfamily protein
Chr5	2920709	2920910	361.8	AT5G09410	+	EICBP.B	O,N	ethylene induced calmodulin binding protein
Chr1	2499744	2499543	359.4	AT1G08040	-		M,C	Protein of unknown function (DUF707)
Chr3	10982248	10982047	360	AT3G28956	-		O,Y	RNA polymerase II, Rpb4, core protein
Chr3	18686131	18685930	361.3	AT3G50373	-		O,Y
Chr4	9367557	9367356	359.3	AT4G16630	-		O,N	DEA(D/H)-box RNA helicase family protein
Chr5	5789498	5789297	361.6	AT5G17550	-	PEX19-2	O,N	peroxin 19-2
Chr3	856149	856350	357.7	AT3G03570	+		O,N	Protein of unknown function (DUF3550/UPF0682)
Chr3	8472645	8472846	356	AT3G23600	+		O,K	alpha/beta-Hydrolases superfamily protein
Chr4	9393610	9393811	357.9	AT4G16695	+		S,
Chr4	12318972	12319173	356.9	AT4G23635	+			pre-tRNA
Chr4	9393811	9393610	357.9	AT4G16690	-	MES16	O,Y	methyl esterase 16
Chr4	12148541	12148340	357	AT4G23200	-	CRK12	S,	cysteine-rich RLK (RECEPTOR-like protein kinase) 12
Chr1	23888594	23888795	353	AT1G64370	+		O,N
Chr1	28078443	28078644	352	AT1G74730	+		C,C	Protein of unknown function (DUF1118)
Chr2	14102482	14102683	354.6	AT2G33270	+	ACHT3	C,N	atypical CYS HIS rich thioredoxin 3
Chr2	14102683	14102482	354.6	AT2G33260	-		O,V	Tryptophan/tyrosine permease
Chr5	3216729	3216528	353.5	AT5G10240	-	ASN3	O,Y	asparagine synthetase 3
Chr5	15061895	15061694	353	AT5G37830	-	OXP1	O,Y	oxoprolinase 1
Chr1	6473710	6473911	349	AT1G18773	+		S,C
Chr2	8502557	8502758	349	AT2G19690	+	PLA2-BETA	S,S	phospholipase A2-beta
Chr3	1006449	1006650	349	AT3G03910	+	GDH3	M,Y	glutamate dehydrogenase 3
Chr4	975240	975441	350.1	AT4G02220	+		O,N	zinc finger (MYND type) family protein / programmed cell death 2 C-terminal domain-containing protein
Chr5	9225183	9225384	349.6	AT5G26290	+		S,C	TRAF-like family protein
Chr1	21365877	21365676	349	AT1G57680	-		S,C
Chr2	16196362	16196161	351.1	AT2G38740	-		O,Y	Haloacid dehalogenase-like hydrolase (HAD) superfamily protein
Chr1	25234229	25234430	348	AT1G67350	+		O,C
Chr1	26220792	26220993	347.4	AT1G69710	+		O,N	Regulator of chromosome condensation (RCC1) family with FYVE zinc finger domain
Chr1	12398722	12398521	345.3	AT1G34060	-		S,	Pyridoxal phosphate (PLP)-dependent transferases superfamily protein
Chr1	1056071	1056272	345.2	AT1G04090	+		O,N	Plant protein of unknown function (DUF946)
Chr4	9815945	9816146	345	AT4G17615	+	SCABP5	O,Y	calcineurin B-like protein 1
Chr3	10090540	10090339	344.4	AT3G27310	-	PUX1	O,N	plant UBX domain-containing protein 1
Chr3	22823706	22823505	343.2	AT3G61678	-		O,S
Chr4	9816146	9815945	345	AT4G17610	-		S,C	tRNA/rRNA methyltransferase (SpoU) family protein
Chr4	9816146	9815945	345	AT4G17612	-			pre-tRNA
Chr4	15896075	15895874	345	AT4G32920	-		S,P	glycine-rich protein
Chr2	873403	873604	339.1	AT2G02990	+	RNS1	S,S	ribonuclease 1
Chr5	1741791	1741992	341	AT5G05795	+			pre-tRNA
Chr1	17184170	17183969	339.8	AT1G45545	-		O,N	Plant protein of unknown function (DUF827)
Chr3	855978	856179	335.3	AT3G03570	+		O,N	Protein of unknown function (DUF3550/UPF0682)
Chr3	3214982	3215183	336.3	AT3G10370	+	SDP6	C,M	FAD-dependent oxidoreductase family protein
Chr3	6958139	6958340	338.5	AT3G19970	+		M,C	alpha/beta-Hydrolases superfamily protein
Chr3	23088184	23088385	336	AT3G62400	+		O,C
Chr2	15693272	15693473	332	AT2G37390	+	NAKR2	O,C	Chloroplast-targeted copper chaperone protein
Chr5	23021785	23021986	332.5	AT5G56910	+		O,Y	Proteinase inhibitor I25, cystatin, conserved region
Chr1	2244605	2244404	332.8	AT1G07290	-	GONST2	O,P	golgi nucleotide sugar transporter 2
Chr2	13638662	13638461	333	AT2G32050	-		O,N	Family of unknown function (DUF572)
Chr3	5743858	5743657	332	AT3G16840	-		O,N	P-loop containing nucleoside triphosphate hydrolases superfamily protein
Chr3	5980036	5979835	334	AT3G17465	-	RPL3P	M,C	ribosomal protein L3 plastid
Chr5	22488631	22488430	333	AT5G55510	-		O,N	Mitochondrial import inner membrane translocase subunit Tim17/Tim22/Tim23 family protein
Chr2	18060452	18060653	329	AT2G43500	+		O,N	Plant regulator RWP-RK family protein
Chr2	18660437	18660638	331.7	AT2G45250	+		C,N	Integral membrane protein hemolysin-III homolog
Chr2	12494330	12494129	329	AT2G29080	-	ftsh3	M,C	FTSH protease 3
Chr3	4721552	4721351	331	AT3G14205	-		O,N	Phosphoinositide phosphatase family protein
Chr3	23375647	23375446	331	AT3G63260	-	ATMRK1	O,K	Protein kinase superfamily protein
Chr1	6397975	6398176	326	AT1G18590	+	SOT17	O,N	sulfotransferase 17
Chr1	20587203	20587404	327.1	AT1G55190	+	PRA7	O,P	PRA1 (Prenylated rab acceptor) family protein
Chr2	19271324	19271525	328	AT2G46910	+		C,C	Plastid-lipid associated protein PAP / fibrillin family protein
Chr5	205034	205235	328.3	AT5G01520	+	AtAIRP2	O,N	RING/U-box superfamily protein
Chr3	16940178	16939977	328	AT3G46120	-	PAP19	S,C	purple acid phosphatase 19
Chr4	15211075	15211276	322	AT4G31350	+		M,V	Core-2/I-branching beta-1,6-N-acetylglucosaminyltransferase family protein
Chr5	1282194	1282395	324.3	AT5G04500	+		O,P	glycosyltransferase family protein 47
Chr1	10500659	10500458	324	AT1G29965	-		O,Y	Ribosomal protein L18ae/LX family protein
Chr2	12716892	12716691	323	AT2G29770	-		O,C	Galactose oxidase/kelch repeat superfamily protein
Chr1	7216403	7216604	321.9	AT1G20780	+	SAUL1	O,K	senescence-associated E3 ubiquitin ligase 1
Chr4	15144999	15145200	319.1	AT4G31160	+	DCAF1	O,N	DDB1-CUL4 associated factor 1
Chr5	6014108	6014309	320	AT5G18200	+		O,N	UTP:galactose-1-phosphate uridylyltransferases;ribose-5-phosphate adenylyltransferases
Chr5	16534407	16534608	320.1	AT5G41320	+		O,N
Chr1	9093838	9093637	321.3	AT1G26270	-		O,Y	Phosphatidylinositol 3- and 4-kinase family protein
Chr4	14932222	14932021	319	AT4G30570	-		O,Y	Glucose-1-phosphate adenylyltransferase family protein
Chr5	8160318	8160117	320.8	AT5G24120	-	SIGE	C,Y	sigma factor E
Chr1	1910683	1910884	316	AT1G06240	+		C,C	Protein of unknown function DUF455
Chr1	21093952	21094153	317.5	AT1G56350	+		M,C	Peptide chain release factor 2
Chr1	28144700	28144901	316	AT1G74940	+		M,C	Protein of unknown function (DUF581)
Chr3	956067	956268	317.5	AT3G03780	+	MS2	O,Y	methionine synthase 2
Chr5	19802703	19802904	316	AT5G48835	+			pre-tRNA
Chr1	21094153	21093952	317.5	AT1G56340	-	CRT1a	S,V	calreticulin 1a
Chr1	28144901	28144700	316	AT1G74929	-		O,Y
Chr1	12377923	12378124	313	AT1G34041	+		M,N
Chr1	18671269	18671470	314	AT1G50410	+		O,N	SNF2 domain-containing protein / helicase domain-containing protein / zinc finger protein-related
Chr1	22658565	22658766	314	AT1G61415	+		O,C
Chr2	10213747	10213948	315	AT2G24010	+	scpl23	O,C	serine carboxypeptidase-like 23
Chr2	15619491	15619692	314.2	AT2G37195	+		S,S
Chr5	1318886	1319087	315	AT5G04590	+	SIR	C,C	sulfite reductase
Chr5	2395734	2395935	315	AT5G07572	+		M,M
Chr5	25800567	25800768	314.6	AT5G64541	+		M,Y
Chr1	22658766	22658565	314	AT1G61400	-		M,P	S-locus lectin protein kinase family protein
Chr3	19596871	19596670	315.3	AT3G52870	-		O,N	IQ calmodulin-binding motif family protein
Chr5	2055270	2055069	314.1	AT5G06670	-		C,N	P-loop containing nucleoside triphosphate hydrolases superfamily protein
Chr5	9491337	9491136	313.4	AT5G26980	-	SYP41	M,C	syntaxin of plants 41
Chr1	7993981	7994182	311.8	AT1G22610	+		O,P	C2 calcium/lipid-binding plant phosphoribosyltransferase family protein
Chr2	1874676	1874877	309.4	AT2G05180	+	CYP705A6	S,C	cytochrome P450, family 705, subfamily A, polypeptide 6
Chr5	15249650	15249851	309.2	AT5G38197	+		S,S	Bifunctional inhibitor/lipid-transfer protein/seed storage 2S albumin superfamily protein
Chr1	25477991	25477790	311	AT1G67930	-		C,C	Golgi transport complex protein-related
Chr1	28144679	28144478	309.7	AT1G74929	-		O,Y
Chr1	22743696	22743897	305.5	AT1G61630	+	ENT7	O,P	equilibrative nucleoside transporter 7
Chr2	8068991	8069192	306	AT2G18590	+		S,P	Major facilitator superfamily protein
Chr1	5790632	5790431	308	AT1G16920	-	RABA1b	O,Y	RAB GTPase homolog A1B
Chr3	8033796	8033595	305.9	AT3G22730	-		O,N	F-box and associated interaction domains-containing protein
Chr4	2398082	2397881	308	AT4G04720	-	CPK21	O,Y	calcium-dependent protein kinase 21
Chr5	16408746	16408545	305.8	AT5G40940	-	FLA20	O,C	putative fasciclin-like arabinogalactan protein 20
Chr2	8163093	8163294	303.9	AT2G18860	+		S,G	Syntaxin/t-SNARE family protein
Chr5	6377731	6377932	305	AT5G19080	+		O,X	RING/U-box superfamily protein
Chr1	2263496	2263295	304	AT1G07360	-	MAC5A	O,N	CCCH-type zinc fingerfamily protein with RNA-binding domain
Chr4	15055372	15055171	304.1	AT4G30935	-	WRKY32	O,N	WRKY DNA-binding protein 32
Chr2	15568331	15568532	301	AT2G37050	+		S,P	Leucine-rich repeat protein kinase family protein
Chr4	445752	445953	299.8	AT4G01023	+		O,Y	RING/U-box superfamily protein
Chr4	445752	445953	299.8	AT4G01026	+	RCAR2	O,Y	PYR1-like 7
Chr5	3671345	3671546	301.7	AT5G11490	+		M,C	adaptin family protein
Chr2	17308342	17308141	301.6	AT2G41500	-	LIS	C,N	WD-40 repeat family protein / small nuclear ribonucleoprotein Prp4p-related
Chr5	15176494	15176293	301.8	AT5G38030	-		O,V	MATE efflux family protein
Chr5	25575470	25575269	299	AT5G63910	-	FCLY	S,V	farnesylcysteine lyase
Chr1	24341387	24341588	297.9	AT1G65483	+		O,C
Chr2	16165053	16165254	297	AT2G38660	+		M,Y	Amino acid dehydrogenase family protein
Chr5	8116379	8116580	298	AT5G24020	+	MIND	C,C	septum site-determining protein (MIND)
Chr5	8418729	8418930	298	AT5G24593	+		M,M
Chr2	18045292	18045091	295.9	AT2G43450	-		O,Y
Chr2	19687129	19686928	296	AT2G48130	-		M,C	Bifunctional inhibitor/lipid-transfer protein/seed storage 2S albumin superfamily protein
Chr5	5190721	5190520	298.6	AT5G15890	-	TBL21	M,C	TRICHOME BIREFRINGENCE-LIKE 21
Chr5	22956475	22956274	298.6	AT5G56740	-	HAG2	O,Y	histone acetyltransferase of the GNAT family 2
Chr1	18312795	18312996	294	AT1G49475	+		M,M	AP2/B3-like transcriptional factor family protein
Chr1	26699482	26699683	294	AT1G70790	+		O,Y	Calcium-dependent lipid-binding (CaLB domain) family protein
Chr1	27668412	27668613	292.2	AT1G73600	+		O,	S-adenosyl-L-methionine-dependent methyltransferases superfamily protein
Chr4	7454729	7454930	294	AT4G12610	+	RAP74	O,C	transcription activators;DNA binding;RNA polymerase II transcription factors;catalytics;transcription initiation factors
Chr4	14685324	14685525	294.2	AT4G30040	+		S,E	Eukaryotic aspartyl protease family protein
Chr5	2139287	2139488	293.4	AT5G06910	+	ATJ6	O,N	J-domain protein 6
Chr5	26281333	26281534	293	AT5G65700	+	BAM1	S,P	Leucine-rich receptor-like protein kinase family protein
Chr2	14283112	14282911	293	AT2G33770	-	UBC24	O,N	phosphate 2
Chr2	16043186	16042985	293.9	AT2G38290	-	ATAMT2	O,C	ammonium transporter 2
Chr3	6245243	6245042	294	AT3G18217	-	MIR157C		MIR157C; miRNA
Chr3	17790420	17790219	293.6	AT3G48170	-	ALDH10A9	M,C	aldehyde dehydrogenase 10A9
Chr5	21874111	21873910	293	AT5G53880	-		O,S
Chr1	11118960	11119161	292	AT1G31150	+		O,N	Domain of unknown function (DUF1985)
Chr2	4803779	4803980	290	AT2G11891	+		M,N
Chr2	12972163	12972364	289.3	AT2G30440	+	TPP	M,Y	thylakoid processing peptide
Chr4	10374280	10374481	291	AT4G18950	+		O,Y	Integrin-linked protein kinase family
Chr4	13472160	13472361	291	AT4G26730	+		O,C	S-adenosyl-L-methionine-dependent methyltransferases superfamily protein
Chr4	15766775	15766976	290.1	AT4G32700	+	TEB	O,N	helicases;ATP-dependent helicases;nucleic acid binding;ATP binding;DNA-directed DNA polymerases;DNA binding
Chr5	2635225	2635426	289	AT5G08190	+	NF-YB12	O,C	nuclear factor Y, subunit B12
Chr2	18753509	18753308	291.5	AT2G45500	-		C,C	AAA-type ATPase family protein
Chr4	13472361	13472160	291	AT4G26720	-	PPX1	O,Y	protein phosphatase X 1
Chr2	15354778	15354979	288	AT2G36632	+		S,Y
Chr3	4003982	4004183	288.7	AT3G12600	+	NUDT16	M,Y	nudix hydrolase homolog 16
Chr1	4375964	4375763	288	AT1G12830	-		O,N
Chr3	4004183	4003982	288.7	AT3G12590	-		C,C
Chr5	24655943	24655742	286	AT5G61310	-		S,Y	Cytochrome c oxidase subunit Vc family protein
Chr3	7886033	7886234	285	AT3G22310	+	PMH1	M,M	putative mitochondrial RNA helicase 1
Chr3	20621447	20621648	285	AT3G55605	+		M,C	Mitochondrial glycoprotein family protein
Chr3	21874891	21875092	284	AT3G59160	+		O,Y	F-box/RNI-like superfamily protein
Chr4	13822974	13823175	284	AT4G27690	+	VPS26B	O,Y	vacuolar protein sorting 26B
Chr5	5267452	5267653	283.5	AT5G16130	+		O,Y	Ribosomal protein S7e family protein
Chr1	5278044	5277843	284	AT1G15340	-	MBD10	O,N	methyl-CPG-binding domain 10
Chr2	17403500	17403299	285	AT2G41710	-		O,N	Integrase-type DNA-binding superfamily protein
Chr3	5850122	5850323	282	AT3G17155	+		S,S	Cysteine-rich protein
Chr4	231765	231966	282	AT4G00525	+		O,N
Chr1	1724803	1724602	279.1	AT1G05760	-	RTM1	O,N	Mannose-binding lectin superfamily protein
Chr1	8379300	8379099	279.1	AT1G23690	-		M,C	Domain of unknown function DUF220
Chr2	8263198	8262997	280	AT2G19070	-	SHT	O,M	spermidine hydroxycinnamoyl transferase
Chr3	12357668	12357467	279	AT3G30730	-		O,N
Chr5	25494289	25494088	279	AT5G63690	-		O,Y	Nucleic acid-binding, OB-fold-like protein
Chr2	11338704	11338905	277	AT2G26660	+	SPX2	O,N	SPX domain gene 2
Chr2	14157680	14157881	277	AT2G33420	+		O,C	Protein of unknown function (DUF810)
Chr3	8413920	8414121	276.6	AT3G23470	+		S,Y	Cyclopropane-fatty-acyl-phospholipid synthase
Chr4	14072188	14072389	276.1	AT4G28480	+		O,K	DNAJ heat shock family protein
Chr5	22902595	22902796	278.7	AT5G56570	+		M,M	Leucine-rich repeat (LRR) family protein
Chr5	24444035	24444236	276.7	AT5G60770	+	NRT2.4	O,P	nitrate transporter 2.4
Chr1	9647561	9647360	276	AT1G27720	-	TAF4B	O,N	TBP-associated factor 4B
Chr1	21413135	21412934	278	AT1G57800	-	VIM5	O,N	zinc finger (C3HC4-type RING finger) family protein
Chr2	7488923	7488722	278.7	AT2G17210	-		C,Y	Tetratricopeptide repeat (TPR)-like superfamily protein
Chr3	755448	755247	277.5	AT3G03250	-	UGP1	O,Y	UDP-GLUCOSE PYROPHOSPHORYLASE 1
Chr3	4234849	4234648	278.6	AT3G13170	-	ATSPO11-1	O,Y	Spo11/DNA topoisomerase VI, subunit A protein
Chr3	8033826	8033625	276.1	AT3G22730	-		O,N	F-box and associated interaction domains-containing protein
Chr3	22375897	22375696	275.7	AT3G60540	-		M,C	Preprotein translocase Sec, Sec61-beta subunit protein
Chr4	11990303	11990102	278	AT4G22820	-		O,C	A20/AN1-like zinc finger family protein
Chr5	9794304	9794103	278.5	AT5G27670	-	HTA7	O,N	histone H2A 7
Chr5	17934259	17934058	277.3	AT5G44510	-	TAO1	C,C	target of AVRB operation1
Chr2	8935019	8935220	274	AT2G20740	+		S,Y	Tetraspanin family protein
Chr4	13822936	13823137	275	AT4G27690	+	VPS26B	O,Y	vacuolar protein sorting 26B
Chr5	24012099	24012300	273	AT5G59610	+		C,C	Chaperone DnaJ-domain superfamily protein
Chr1	6802764	6802563	273	AT1G19660	-		C,C	Wound-responsive family protein
Chr2	17552166	17551965	273	AT2G42070	-	NUDX23	C,C	nudix hydrolase homolog 23
Chr5	5760781	5760580	273	AT5G17460	-		M,C
Chr3	349971	350172	269.2	AT3G02050	+	KUP3	M,P	K+ uptake transporter 3
Chr5	22215706	22215907	271	AT5G54680	+	ILR3	O,N	basic helix-loop-helix (bHLH) DNA-binding superfamily protein
Chr5	25248371	25248572	269	AT5G62900	+		O,N
Chr3	350172	349971	269.2	AT3G02040	-	SRG3	C,Y	senescence-related gene 3
Chr3	16940012	16939811	270	AT3G46120	-	PAP19	S,C	purple acid phosphatase 19
Chr3	21593211	21593010	271.1	AT3G58350	-	RTM3	O,Y	RESTRICTED TEV MOVEMENT 3
Chr5	17882778	17882577	271	AT5G44380	-		S,	FAD-binding Berberine family protein
Chr1	29787692	29787893	266.5	AT1G79190	+		O,P	ARM repeat superfamily protein
Chr2	14657692	14657893	266	AT2G34740	+		O,Y	Protein phosphatase 2C family protein
Chr3	21516391	21516592	266	AT3G58110	+		C,N
Chr5	25765287	25765488	268	AT5G64440	+	FAAH	O,N	fatty acid amide hydrolase
Chr1	8406333	8406132	268	AT1G23770	-		O,N	F-box family protein
Chr2	14211596	14211395	266	AT2G33550	-		O,Y	Homeodomain-like superfamily protein
Chr3	21516592	21516391	266	AT3G58100	-	PDCB5	S,C	plasmodesmata callose-binding protein 5
Chr4	18543843	18543642	266.1	AT4G39986	-		O,Y
Chr5	9491382	9491181	267.5	AT5G26980	-	SYP41	M,C	syntaxin of plants 41
Chr5	15101301	15101100	265.6	AT5G37920	-		O,Y	Family of unknown function (DUF577)
Chr5	25765488	25765287	268	AT5G64430	-		O,N	Octicosapeptide/Phox/Bem1p family protein
Chr3	18366901	18367102	264.1	AT3G49550	+		S,N
Chr5	18612579	18612780	264	AT5G45890	+	SAG12	S,C	senescence-associated gene 12
Chr5	19427943	19428144	263	AT5G47980	+		O,Y	HXXXD-type acyl-transferase family protein
Chr1	9406922	9406721	263.9	AT1G27090	-		O,N	glycine-rich protein
Chr1	10907132	10906931	264	AT1G30750	-		S,P
Chr2	8900762	8900561	263	AT2G20630	-	PIA1	O,Y	PP2C induced by AVRRPM1
Chr2	9451159	9450958	265	AT2G22220	-			pre-tRNA
Chr4	6448228	6448027	263	AT4G10400	-		O,Y	F-box/RNI-like/FBD-like domains-containing protein
Chr1	8639936	8640137	260	AT1G24360	+		C,C	NAD(P)-binding Rossmann-fold superfamily protein
Chr1	21950308	21950509	261	AT1G59725	+		O,K	DNAJ heat shock family protein
Chr1	29414397	29414598	261	AT1G78172	+		O,Y
Chr3	5470394	5470595	261.2	AT3G16150	+	ASPGB1	O,Y	N-terminal nucleophile aminohydrolases (Ntn hydrolases) superfamily protein
Chr3	5479147	5479348	259	AT3G16175	+		O,Y	Thioesterase superfamily protein
Chr3	6958099	6958300	261.5	AT3G19970	+		M,C	alpha/beta-Hydrolases superfamily protein
Chr4	148281	148482	261.2	AT4G00340	+	RLK4	S,C	receptor-like protein kinase 4
Chr5	18859022	18859223	261	AT5G46510	+		O,N	Disease resistance protein (TIR-NBS-LRR class) family
Chr1	10562848	10562647	260	AT1G30090	-		M,C	Galactose oxidase/kelch repeat superfamily protein
Chr3	5470595	5470394	261.2	AT3G16140	-	PSAH-1	C,C	photosystem I subunit H-1
Chr5	7244065	7243864	262	AT5G21920	-	YLMG2	C,N	YGGT family protein
Chr1	535273	535474	257	AT1G02550	+		S,C	Plant invertase/pectin methylesterase inhibitor superfamily protein
Chr2	8503161	8503362	257	AT2G19690	+	PLA2-BETA	S,S	phospholipase A2-beta
Chr3	2037203	2037404	258.6	AT3G06545	+		S,
Chr3	9192167	9192368	256	AT3G25240	+		O,N	Protein of unknown function (DUF506)
Chr4	227239	227440	257.9	AT4G00520	+		O,Y	Acyl-CoA thioesterase family protein
Chr4	11430969	11431170	256	AT4G21470	+	FMN/FHY	S,Y	riboflavin kinase/FMN hydrolase
Chr4	16431432	16431633	256	AT4G34360	+		O,Y	S-adenosyl-L-methionine-dependent methyltransferases superfamily protein
Chr5	24922083	24922284	257.9	AT5G62040	+	BFT	O,Y	PEBP (phosphatidylethanolamine-binding protein) family protein
Chr1	22814613	22814412	256.1	AT1G61780	-		O,C	postsynaptic protein-related
Chr1	23861534	23861333	258	AT1G64295	-		O,Y	F-box associated ubiquitination effector family protein
Chr1	29514214	29514013	256.5	AT1G78440	-	GA2OX1	O,C	Arabidopsis thaliana gibberellin 2-oxidase 1
Chr2	18310935	18310734	255.7	AT2G44320	-			pre-tRNA
Chr3	9192368	9192167	256	AT3G25233	-		O,S
Chr4	227440	227239	257.9	AT4G00500	-		S,Y	alpha/beta-Hydrolases superfamily protein
Chr4	16384395	16384194	256	AT4G34220	-		S,V	Leucine-rich repeat protein kinase family protein
Chr4	16431633	16431432	256	AT4G34350	-	ISPH	C,Y	4-hydroxy-3-methylbut-2-enyl diphosphate reductase
Chr1	5243441	5243642	253.2	AT1G15240	+		O,	Phox-associated domain;Phox-like;Sorting nexin, C-terminal
Chr1	7428801	7429002	253	AT1G21230	+	WAK5	S,S	wall associated kinase 5
Chr1	11773725	11773926	254	AT1G32560	+	LEA4-1	O,M	Late embryogenesis abundant protein, group 1 protein
Chr1	29120174	29120375	254	AT1G77500	+		O,N	Protein of unknown function (DUF630 and DUF632)
Chr3	4253763	4253964	254.4	AT3G13223	+			pre-tRNA
Chr3	4253763	4253964	254.4	AT3G13224	+		O,Y	RNA-binding (RRM/RBD/RNP motifs) family protein
Chr3	11881532	11881733	254	AT3G30235	+		M,Y	General transcription factor 2-related zinc finger protein
Chr4	14859158	14859359	255.1	AT4G30380	+		S,C	Barwin-related endoglucanase
Chr5	4459977	4460178	253.4	AT5G13820	+	TBP1	C,N	telomeric DNA binding protein 1
Chr5	15748500	15748701	253.8	AT5G39340	+	ATHP2	O,C	histidine-containing phosphotransmitter 3
Chr1	5243642	5243441	253.2	AT1G15230	-		O,Y
Chr2	7642168	7641967	254	AT2G17556	-		M,N
Chr2	8195336	8195135	254	AT2G18910	-		C,C	hydroxyproline-rich glycoprotein family protein
Chr2	9815241	9815040	253.9	AT2G23060	-		O,Y	Acyl-CoA N-acyltransferases (NAT) superfamily protein
Chr2	13412273	13412072	253	AT2G31480	-		C,N
Chr4	14663943	14663742	253.7	AT4G29970	-		O,Y	F-box and associated interaction domains-containing protein
Chr4	14859359	14859158	255.1	AT4G30360	-	CNGC17	O,P	cyclic nucleotide-gated channel 17
Chr5	14936011	14935810	253	AT5G37600	-	GSR 1	O,Y	glutamine synthase clone R1
Chr1	12549020	12549221	250	AT1G34370	+	STOP1	O,N	C2H2 and C2HC zinc fingers superfamily protein
Chr1	25554545	25554746	251.3	AT1G68180	+		M,M	RING/U-box superfamily protein
Chr3	22186520	22186721	251.7	AT3G60080	+		O,N	RING/U-box superfamily protein
Chr5	20254076	20254277	250	AT5G49840	+		C,C	ATP-dependent Clp protease
Chr3	698160	697959	252	AT3G03070	-		M,M	NADH-ubiquinone oxidoreductase-related
Chr3	10662853	10662652	251.6	AT3G28430	-		M,N
Chr3	16657410	16657209	250.5	AT3G45410	-		S,P	Concanavalin A-like lectin protein kinase family protein
Chr3	22186721	22186520	251.7	AT3G60070	-		O,P	Major facilitator superfamily protein
Chr4	18140373	18140172	249.3	AT4G38890	-		O,N	FMN-linked oxidoreductases superfamily protein
Chr5	16460313	16460112	249	AT5G41120	-		O,C	Esterase/lipase/thioesterase family protein
Chr3	459804	460005	246	AT3G02300	+		O,N	Regulator of chromosome condensation (RCC1) family protein
Chr3	8476955	8477156	247.9	AT3G23610	+	DSPTP1	C,C	dual specificity protein phosphatase 1
Chr3	8476792	8476993	246.1	AT3G23610	+	DSPTP1	C,C	dual specificity protein phosphatase 1
Chr4	16800638	16800839	246.8	AT4G35310	+	CPK5	O,Y	calmodulin-domain protein kinase 5
Chr5	845253	845454	246.9	AT5G03420	+		C,C	5'-AMP-activated protein kinase-related
Chr1	2581785	2581584	247	AT1G08210	-		S,P	Eukaryotic aspartyl protease family protein
Chr1	4230569	4230368	248	AT1G12420	-	ACR8	O,Y	ACT domain repeat 8
Chr1	10295026	10294825	247	AT1G29400	-	ML5	O,N	MEI2-like protein 5
Chr3	8210518	8210317	247	AT3G23080	-		O,C	Polyketide cyclase/dehydrase and lipid transport superfamily protein
Chr3	19596913	19596712	247.7	AT3G52870	-		O,N	IQ calmodulin-binding motif family protein
Chr3	21593245	21593044	247.9	AT3G58350	-	RTM3	O,Y	RESTRICTED TEV MOVEMENT 3
Chr4	16407864	16407663	247.3	AT4G34272	-		O,N
Chr4	16800839	16800638	246.8	AT4G35300	-	TMT2	S,P	tonoplast monosaccharide transporter2
Chr5	8136186	8135985	248	AT5G24070	-		S,S	Peroxidase superfamily protein
Chr1	3287098	3287299	243.9	AT1G10070	+	BCAT-2	M,Y	branched-chain amino acid transaminase 2
Chr1	6148296	6148497	245	AT1G17860	+		S,S	Kunitz family trypsin and protease inhibitor protein
Chr1	8198133	8198334	244.8	AT1G23120	+		O,S	Polyketide cyclase/dehydrase and lipid transport superfamily protein
Chr1	28004413	28004614	244	AT1G74510	+		O,Y	Galactose oxidase/kelch repeat superfamily protein
Chr3	2753838	2754039	243.7	AT3G09030	+		O,N	BTB/POZ domain-containing protein
Chr3	5698262	5698463	245.4	AT3G16740	+		O,Y	F-box and associated interaction domains-containing protein
Chr4	8834768	8834969	245	AT4G15440	+	HPL1	O,Y	hydroperoxide lyase 1
Chr4	14472049	14472250	244.1	AT4G29430	+	rps15ae	M,Y_N	ribosomal protein S15A E
Chr4	16130300	16130501	244.2	AT4G33540	+		C,C	metallo-beta-lactamase family protein
Chr5	6254035	6254236	244.9	AT5G18750	+		O,N	DNAJ heat shock N-terminal domain-containing protein
Chr5	7533777	7533978	242.4	AT5G22650	+	HDT2	O,N	histone deacetylase 2B
Chr5	12784581	12784782	244	AT5G33806	+		O,Y
Chr1	8198334	8198133	244.8	AT1G23110	-		C,C
Chr1	28550682	28550481	242.7	AT1G76080	-	CDSP32	C,C	chloroplastic drought-induced stress protein of 32 kD
Chr2	8506869	8506668	244.1	AT2G19700	-		S,C
Chr2	14011222	14011021	244.7	AT2G33006	-		S,N
Chr3	17721442	17721241	244.1	AT3G48000	-	ALDH2B4	M,M	aldehyde dehydrogenase 2B4
Chr3	19288431	19288230	243	AT3G51980	-		S,P	ARM repeat superfamily protein
Chr4	14472250	14472049	244.1	AT4G29420	-		C,Y	F-box/RNI-like superfamily protein
Chr4	16130501	16130300	244.2	AT4G33530	-	KUP5	O,P	K+ uptake permease 5
Chr1	3265717	3265918	240	AT1G10010	+	ATAAP8	O,P	amino acid permease 8
Chr1	4754809	4755010	241.7	AT1G13910	+		S,C	Leucine-rich repeat (LRR) family protein
Chr3	17165711	17165912	241.3	AT3G46613	+	RTFL4	C,N	ROTUNDIFOLIA like 4
Chr5	7717479	7717680	240.2	AT5G23020	+	MAM3	C,C	2-isopropylmalate synthase 2
Chr1	3265918	3265717	240	AT1G10000	-		M,C	Ribonuclease H-like superfamily protein
Chr1	5068908	5068707	240.6	AT1G14720	-	XTR2	S,Y	xyloglucan endotransglucosylase/hydrolase 28
Chr1	11513092	11512891	241.8	AT1G32010	-		C,N	myosin heavy chain-related
Chr1	11513092	11512891	241.8	AT1G32020	-		O,N	F-box family protein
Chr1	20220072	20219871	241	AT1G54160	-	NFYA5	O,N	nuclear factor Y, subunit A5
Chr2	7884155	7883954	240.6	AT2G18130	-	PAP11	S,N	purple acid phosphatase 11
Chr5	5019230	5019029	239.9	AT5G15450	-	CLPB3	C,C	casein lytic proteinase B3
Chr5	18512097	18511896	239	AT5G45640	-		S,C	Subtilisin-like serine endopeptidase family protein
Chr3	3379232	3379433	236.4	AT3G10800	+	BZIP28	O,N	Basic-leucine zipper (bZIP) transcription factor family protein
Chr4	8284289	8284490	236	AT4G14380	+		M,N
Chr1	30416149	30415948	237.7	AT1G80950	-		O,Y	Phospholipid/glycerol acyltransferase family protein
Chr3	139395	139194	238	AT3G01360	-		C,P	Family of unknown function (DUF716)
Chr3	18354171	18353970	236.7	AT3G49500	-	SGS2	O,Y	RNA-dependent RNA polymerase 6
Chr4	469132	468931	237	AT4G01080	-	TBL26	O,Y	TRICHOME BIREFRINGENCE-LIKE 26
Chr4	8284490	8284289	236	AT4G14370	-		O,N	Disease resistance protein (TIR-NBS-LRR class) family
Chr4	18452560	18452359	235.7	AT4G39770	-	TPPH	O,Y	Haloacid dehalogenase-like hydrolase (HAD) superfamily protein
Chr5	13911349	13911148	238.9	AT5G35740	-		S,S	Carbohydrate-binding X8 domain superfamily protein
Chr5	19647936	19647735	236.3	AT5G48485	-	DIR1	S,S	Bifunctional inhibitor/lipid-transfer protein/seed storage 2S albumin superfamily protein
Chr1	26121226	26121427	235.6	AT1G69490	+	NAP	O,N	NAC-like, activated by AP3/PI
Chr2	11201281	11201482	232.9	AT2G26310	+		O,N	Chalcone-flavanone isomerase family protein
Chr3	9501991	9502192	233	AT3G25980	+	MAD2	S,C	DNA-binding HORMA family protein
Chr3	21772726	21772927	235	AT3G58900	+		S,N	F-box/RNI-like superfamily protein
Chr4	11644139	11644340	232.9	AT4G21950	+		O,C
Chr4	16800694	16800895	235.2	AT4G35310	+	CPK5	O,Y	calmodulin-domain protein kinase 5
Chr5	16339098	16339299	235.2	AT5G40810	+		M,C	Cytochrome C1 family
Chr5	19182915	19183116	233.4	AT5G47240	+	NUDT8	O,Y	nudix hydrolase homolog 8
Chr1	8764854	8764653	233.6	AT1G24764	-	MAP70-2	O,C	microtubule-associated proteins 70-2
Chr1	11935024	11934823	233.1	AT1G32930	-		M,	Galactosyltransferase family protein
Chr1	27947283	27947082	233.8	AT1G74330	-		O,N	Protein kinase superfamily protein
Chr3	6926539	6926338	233	AT3G19900	-		C,C
Chr3	17338304	17338103	233.8	AT3G47070	-		O,Y
Chr4	2134032	2133831	232.4	AT4G04360	-		S,C	Protein of unknown function (DUF1068)
Chr4	16800895	16800694	235.2	AT4G35300	-	TMT2	S,P	tonoplast monosaccharide transporter2
Chr4	18168716	18168515	235	AT4G38980	-		O,N
Chr5	2960345	2960144	235.4	AT5G09520	-	PELPK2	S,C	hydroxyproline-rich glycoprotein family protein
Chr5	5716726	5716525	235.1	AT5G17340	-		S,S	Putative membrane lipoprotein
Chr1	7216324	7216525	229.1	AT1G20780	+	SAUL1	O,K	senescence-associated E3 ubiquitin ligase 1
Chr1	10199043	10199244	231.2	AT1G29180	+		O,Y	Cysteine/Histidine-rich C1 domain family protein
Chr2	8830792	8830993	232.3	AT2G20490	+	NOP10	O,M	nucleolar RNA-binding Nop10p family protein
Chr2	10620964	10621165	232	AT2G24980	+	EXT6	S,C	Proline-rich extensin-like family protein
Chr2	14913509	14913710	232.1	AT2G35500	+	SKL2	C,C	shikimate kinase like 2
Chr4	6314528	6314729	231.3	AT4G10120	+	ATSPS4F	O,K	Sucrose-phosphate synthase family protein
Chr4	9042159	9042360	230	AT4G15953	+		S,P	Maternally expressed gene (MEG) family protein
Chr5	26710518	26710719	229.3	AT5G66880	+	SRK2I	O,Y	sucrose nonfermenting 1(SNF1)-related protein kinase 2.3
Chr1	19889530	19889329	231	AT1G53310	-	PPC1	O,Y	phosphoenolpyruvate carboxylase 1
Chr2	8830993	8830792	232.3	AT2G20470	-		M,N	AGC (cAMP-dependent, cGMP-dependent and protein kinase C) kinase family protein
Chr5	3735880	3735679	229.4	AT5G11600	-		C,N
Chr5	24502310	24502109	231.2	AT5G60900	-	RLK1	S,V	receptor-like protein kinase 1
Chr1	5614237	5614438	228.3	AT1G16430	+		M,C	Surfeit locus protein 5 subunit 22 of Mediator complex
Chr1	9184201	9184402	228	AT1G26580	+		O,N
Chr2	15851796	15851997	227	AT2G37840	+		M,N	Protein kinase superfamily protein
Chr3	151183	151384	228.7	AT3G01400	+		O,	ARM repeat superfamily protein
Chr4	9970826	9971027	229	AT4G17960	+		O,C
Chr5	26710551	26710752	227.7	AT5G66880	+	SRK2I	O,Y	sucrose nonfermenting 1(SNF1)-related protein kinase 2.3
Chr1	5614438	5614237	228.3	AT1G16420	-	MCP2e	O,Y	metacaspase 8
Chr1	9134894	9134693	227	AT1G26400	-		S,C	FAD-binding Berberine family protein
Chr1	17999185	17998984	226	AT1G48660	-		O,N	Auxin-responsive GH3 family protein
Chr5	2055239	2055038	227.9	AT5G06670	-		C,N	P-loop containing nucleoside triphosphate hydrolases superfamily protein
Chr1	6384257	6384458	224.6	AT1G18560	+		O,N	BED zinc finger ;hAT family dimerisation domain
Chr1	19152837	19153038	225	AT1G51660	+	MKK4	C,C	mitogen-activated protein kinase kinase 4
Chr3	4909358	4909559	224.1	AT3G14600	+		O,N	Ribosomal protein L18ae/LX family protein
Chr3	6869780	6869981	222.9	AT3G19780	+		S,V
Chr3	9788146	9788347	223	AT3G26618	+	ERF1-3	O,Y	eukaryotic release factor 1-3
Chr1	6384458	6384257	224.6	AT1G18550	-		O,N	ATP binding microtubule motor family protein
Chr1	19153038	19152837	225	AT1G51640	-	EXO70G2	O,Y	exocyst subunit exo70 family protein G2
Chr1	25338148	25337947	223.9	AT1G67600	-		S,V	Acid phosphatase/vanadium-dependent haloperoxidase-related protein
Chr3	9788347	9788146	223	AT3G26616	-		O,C
Chr5	5526708	5526507	225	AT5G16800	-		O,N	Acyl-CoA N-acyltransferases (NAT) superfamily protein
Chr1	6383966	6384167	221.4	AT1G18560	+		O,N	BED zinc finger ;hAT family dimerisation domain
Chr1	20100332	20100533	222	AT1G53840	+	PME1	O,N	pectin methylesterase 1
Chr3	19501078	19501279	221	AT3G52570	+		M,N	alpha/beta-Hydrolases superfamily protein
Chr3	20316966	20317167	220	AT3G54840	+	RABF1	O,C	Ras-related small GTP-binding family protein
Chr5	1804124	1804325	221	AT5G05985	+			pre-tRNA
Chr5	1804124	1804325	221	AT5G05987	+	PRA1.A2	O,V	prenylated RAB acceptor 1.A2
Chr5	3807567	3807768	220	AT5G11810	+		O,C
Chr5	21010462	21010663	222	AT5G51730	+		O,N	RNA-binding (RRM/RBD/RNP motifs) family protein
Chr5	24922122	24922323	221.1	AT5G62040	+	BFT	O,Y	PEBP (phosphatidylethanolamine-binding protein) family protein
Chr1	20588984	20588783	221.7	AT1G55180	-	PLDEPSILON	O,K	phospholipase D alpha 4
Chr2	8005369	8005168	221	AT2G18465	-		C,N	Chaperone DnaJ-domain superfamily protein
Chr3	104779	104578	221	AT3G01311	-		O,M	Protein of unknown function (DUF569)
Chr3	104779	104578	221	AT3G01313	-			snoRNA
Chr4	12175281	12175080	220	AT4G23271	-		S,S
Chr1	3594920	3595121	217	AT1G10790	+		O,Y
Chr3	20219904	20220105	216.7	AT3G54625	+			other RNA
Chr5	1959356	1959557	218.5	AT5G06420	+		O,N	Zinc finger (CCCH-type/C3HC4-type RING finger) family protein
Chr5	6566072	6566273	219	AT5G19470	+	NUDT24	C,C	nudix hydrolase homolog 24
Chr5	19134717	19134918	217.1	AT5G47120	+	BI1	O,P	BAX inhibitor 1
Chr5	19949592	19949793	216.7	AT5G49210	+		M,M
Chr1	3595121	3594920	217	AT1G10780	-		O,Y	F-box/RNI-like superfamily protein
Chr2	8869329	8869128	218.4	AT2G20590	-		C,N	Reticulon family protein
Chr3	17759200	17758999	216	AT3G48090	-	EDS1	O,C	alpha/beta-Hydrolases superfamily protein
Chr3	22823748	22823547	218.9	AT3G61678	-		O,S
Chr5	19949793	19949592	216.7	AT5G49200	-		M,N	WD-40 repeat family protein / zfwd4 protein (ZFWD4)
Chr2	671935	672136	213	AT2G02510	+		O,N	NADH dehydrogenase (ubiquinone)s
Chr5	309012	309213	213.8	AT5G01810	+	SNRK3.1	M,C	CBL-interacting protein kinase 15
Chr5	16489607	16489808	213	AT5G41200	+	AGL75	C,C	AGAMOUS-like 75
Chr5	20739392	20739593	215.1	AT5G50990	+		M,C	Tetratricopeptide repeat (TPR)-like superfamily protein
Chr1	9093865	9093664	214.5	AT1G26270	-		O,Y	Phosphatidylinositol 3- and 4-kinase family protein
Chr1	13034653	13034452	213	AT1G35435	-		S,C	Putative membrane lipoprotein
Chr4	10766151	10765950	214	AT4G19810	-	ChiC	S,S	Glycosyl hydrolase family protein with chitinase insertion domain
Chr4	13430132	13429931	213	AT4G26620	-		O,N	Sucrase/ferredoxin-like family protein
Chr5	24737137	24736936	213.8	AT5G61500	-	ATG3	O,N	autophagy 3 (APG3)
Chr5	25854963	25854762	215	AT5G64670	-		C,C	Ribosomal protein L18e/L15 superfamily protein
Chr1	871488	871689	210.4	AT1G03490	+	NAC006	M,N	NAC domain containing protein 6
Chr1	8198096	8198297	211.2	AT1G23120	+		O,S	Polyketide cyclase/dehydrase and lipid transport superfamily protein
Chr2	13436335	13436536	211	AT2G31560	+		O,N	Protein of unknown function (DUF1685)
Chr3	4763295	4763496	211	AT3G14290	+	PAE2	O,X	20S proteasome alpha subunit E2
Chr3	19110560	19110761	209.2	AT3G51520	+		O,Y	diacylglycerol acyltransferase family
Chr5	26415097	26415298	212	AT5G66052	+		O,S
Chr1	871689	871488	210.4	AT1G03475	-	LIN2	C,C	Coproporphyrinogen III oxidase
Chr1	23607568	23607367	211.3	AT1G63660	-		O,Y	GMP synthase (glutamine-hydrolyzing), putative / glutamine amidotransferase, putative
Chr2	13436536	13436335	211	AT2G31550	-		O,N	SGNH hydrolase-type esterase superfamily protein
Chr3	1893634	1893433	210.2	AT3G06250	-	FRS7	O,N	FAR1-related sequence 7
Chr3	4763496	4763295	211	AT3G14280	-		M,C
Chr3	16558533	16558332	209.4	AT3G45210	-		M,N	Protein of unknown function, DUF584
Chr4	15475202	15475001	212.3	AT4G31990	-	ATAAT1	C,C	aspartate aminotransferase 5
Chr5	19566771	19566570	212.1	AT5G48270	-		C,C	Plant protein of unknown function (DUF868)
Chr5	24723381	24723180	212.1	AT5G61460	-	SMC6B	C,C	P-loop containing nucleoside triphosphate hydrolases superfamily protein
Chr5	26415298	26415097	212	AT5G66050	-		C,C	Wound-responsive family protein
Chr1	26938597	26938798	206	AT1G71530	+		C,C	Protein kinase superfamily protein
Chr1	28961390	28961591	207.9	AT1G77093	+		S,S	Defensin-like (DEFL) family protein
Chr3	9524201	9524402	209	AT3G26060	+	PRXQ	C,C	Thioredoxin superfamily protein
Chr3	19945148	19945349	206.3	AT3G53840	+		S,C	Protein kinase superfamily protein
Chr4	12814502	12814703	208	AT4G24900	+		C,N
Chr4	13306072	13306273	207.4	AT4G26288	+		O,N
Chr4	15229262	15229463	208	AT4G31380	+	FLP1	S,C	FPF1-like protein 1
Chr5	6814058	6814259	208	AT5G20190	+		C,C	Tetratricopeptide repeat (TPR)-like superfamily protein
Chr5	18155786	18155987	207.7	AT5G44970	+		O,N	Protein with RNI-like/FBD-like domains
Chr5	18785814	18786015	206	AT5G46315	+	U6-29		U6-29; snRNA
Chr5	26179638	26179839	209	AT5G65495	+		M,N
Chr2	5073504	5073303	207	AT2G12480	-	SCPL43	S,V	serine carboxypeptidase-like 43
Chr2	14437095	14436894	207.1	AT2G34186	-		O,C
Chr3	1306203	1306002	206.2	AT3G04760	-		C,C	Pentatricopeptide repeat (PPR-like) superfamily protein
Chr3	21344605	21344404	208	AT3G57630	-		S,V	exostosin family protein
Chr4	11903628	11903427	207.9	AT4G22610	-		S,S	Bifunctional inhibitor/lipid-transfer protein/seed storage 2S albumin superfamily protein
Chr4	12814703	12814502	208	AT4G24890	-	PAP24	S,V	purple acid phosphatase 24
Chr4	13306273	13306072	207.4	AT4G26280	-		O,Y	P-loop containing nucleoside triphosphate hydrolases superfamily protein
Chr5	1303516	1303315	208	AT5G04540	-		M,N	Myotubularin-like phosphatases II superfamily
Chr5	22858215	22858014	207.4	AT5G56440	-		O,Y	F-box/RNI-like/FBD-like domains-containing protein
Chr5	25518882	25518681	206.7	AT5G63760	-	ATARI15	O,N	RING/U-box superfamily protein
Chr1	3882449	3882650	204.4	AT1G11570	+	NTL	O,N	NTF2-like
Chr1	20366496	20366697	203	AT1G54530	+		O,Y	Calcium-binding EF hand family protein
Chr2	2022053	2022254	205	AT2G05518	+
Chr4	7607216	7607417	203.6	AT4G13030	+		O,Y	P-loop containing nucleoside triphosphate hydrolases superfamily protein
Chr5	21019682	21019883	204.7	AT5G51750	+	SBT1.3	S,C	subtilase 1.3
Chr5	21603575	21603776	205.2	AT5G53250	+	ATAGP22	S,V	arabinogalactan protein 22
Chr5	22580774	22580975	203.6	AT5G55800	+		O,X	Cysteine/Histidine-rich C1 domain family protein
Chr1	9925583	9925382	204	AT1G28320	-	DEG15	O,C	protease-related
Chr1	25600332	25600131	204.4	AT1G68300	-		O,C	Adenine nucleotide alpha hydrolases-like superfamily protein
Chr2	13683322	13683121	202.8	AT2G32230	-	PRORP1	M,C	proteinaceous RNase P 1
Chr3	6241689	6241488	203.8	AT3G18210	-		O,N	2-oxoglutarate (2OG) and Fe(II)-dependent oxygenase superfamily protein
Chr4	7100811	7100610	203	AT4G11800	-		O,P	Calcineurin-like metallo-phosphoesterase superfamily protein
Chr3	2748642	2748843	200	AT3G09010	+		O,C	Protein kinase superfamily protein
Chr4	10037435	10037636	200.9	AT4G18120	+	ML3	C,N	MEI2-like 3
Chr5	1589014	1589215	200.5	AT5G05365	+		O,C	Heavy metal transport/detoxification superfamily protein
Chr5	3092843	3093044	200.9	AT5G09910	+		O,N	Ras-related small GTP-binding family protein
Chr5	8779442	8779643	199.9	AT5G25300	+		O,N
Chr1	7642313	7642112	199.5	AT1G21738	-		O,N
Chr2	10220344	10220143	200.2	AT2G24020	-		C,C	Uncharacterised BCR, YbaB family COG0718
Chr3	18543435	18543234	202	AT3G50020	-		M,C	Serine protease inhibitor, potato inhibitor I-type family protein
Chr4	10037636	10037435	200.9	AT4G18100	-		M,Y	Ribosomal protein L32e
Chr4	13883997	13883796	202.3	AT4G27875	-			pre-tRNA
Chr5	3093044	3092843	200.9	AT5G09900	-	RPN5A	O,N	26S proteasome regulatory subunit, putative (RPN5)
Chr1	8208929	8209130	198	AT1G23160	+		O,Y	Auxin-responsive GH3 family protein
Chr1	23835641	23835842	197.7	AT1G64235	+		S,C	Bifunctional inhibitor/lipid-transfer protein/seed storage 2S albumin superfamily protein
Chr3	7950952	7951153	196	AT3G22425	+	IGPD	C,C	imidazoleglycerol-phosphate dehydratase
Chr3	10512139	10512340	196.8	AT3G28190	+		S,C
Chr4	11993674	11993875	199	AT4G22850	+		O,P	SNARE associated Golgi protein family
Chr4	12546033	12546234	196	AT4G24175	+		M,C
Chr4	14105835	14106036	196.2	AT4G28540	+	PAPK1	O,N	casein kinase I-like 6
Chr5	5543248	5543449	199	AT5G16860	+		O,C	Tetratricopeptide repeat (TPR)-like superfamily protein
Chr5	17235476	17235677	199	AT5G42965	+		M,C_M	Polynucleotidyl transferase, ribonuclease H-like superfamily protein
Chr1	1022627	1022426	197.4	AT1G03980	-	PCS2	O,N	phytochelatin synthase 2
Chr2	550340	550139	199	AT2G02148	-		O,
Chr3	7057226	7057025	196	AT3G20230	-		C,C	Ribosomal L18p/L5e family protein
Chr3	7951153	7950952	196	AT3G22421	-		O,N	F-box and associated interaction domains-containing protein
Chr4	11993875	11993674	199	AT4G22840	-		C,C	Sodium Bile acid symporter family
Chr5	3406573	3406372	196	AT5G10770	-		S,V	Eukaryotic aspartyl protease family protein
Chr1	20821071	20821272	192.7	AT1G55700	+		M,N	Cysteine/Histidine-rich C1 domain family protein
Chr1	21377498	21377699	193	AT1G57720	+		O,Y	Translation elongation factor EF1B, gamma chain
Chr2	16805556	16805757	193	AT2G40233	+		O,Y
Chr3	18030273	18030474	195	AT3G48670	+	RDM12	O,Y	XH/XS domain-containing protein
Chr4	17122592	17122793	195.7	AT4G36190	+		S,C	Serine carboxypeptidase S28 family protein
Chr5	3065488	3065689	194.2	AT5G09860	+	THO1	O,Y	nuclear matrix protein-related
Chr5	15249697	15249898	192.8	AT5G38197	+		S,S	Bifunctional inhibitor/lipid-transfer protein/seed storage 2S albumin superfamily protein
Chr1	6092483	6092282	194.2	AT1G17710	-	PEPC1	O,N	Pyridoxal phosphate phosphatase-related protein
Chr1	24215254	24215053	195	AT1G65180	-		O,N	Cysteine/Histidine-rich C1 domain family protein
Chr1	26753842	26753641	194	AT1G70949	-		S,C
Chr1	28685197	28684996	195.1	AT1G76440	-		O,C	HSP20-like chaperones superfamily protein
Chr2	16805757	16805556	193	AT2G40230	-		O,N	HXXXD-type acyl-transferase family protein
Chr4	18452343	18452142	193.3	AT4G39770	-	TPPH	O,Y	Haloacid dehalogenase-like hydrolase (HAD) superfamily protein
Chr5	25634535	25634334	192.5	AT5G64050	-	OVA3	M,C	glutamate tRNA synthetase
Chr1	28625462	28625663	190	AT1G76300	+	SmD3	O,Y	snRNP core protein SMD3
Chr3	7761615	7761816	191	AT3G22040	+		S,C	Domain of unknown function (DUF26)
Chr3	21888949	21889150	191	AT3G59210	+		O,N	F-box/RNI-like superfamily protein
Chr4	2753073	2753274	190.5	AT4G05430	+		O,C	Carbohydrate-binding X8 domain superfamily protein
Chr4	9864932	9865133	191.5	AT4G17730	+	SYP23	M,Y	syntaxin of plants 23
Chr4	11458581	11458782	190.6	AT4G21540	+	SPHK1	O,C	sphingosine kinase 1
Chr5	5666190	5666391	190.7	AT5G17240	+	SDG40	O,N	SET domain group 40
Chr5	22076198	22076399	192.2	AT5G54375	+			pre-tRNA
Chr5	22301510	22301711	191	AT5G54920	+		C,N
Chr5	23453639	23453840	189.8	AT5G57930	+	emb1629	C,C	Arabidopsis thaliana protein of unknown function (DUF794)
Chr5	23459446	23459647	191	AT5G57950	+		O,Y	26S proteasome regulatory subunit, putative
Chr5	25868661	25868862	192	AT5G64710	+		C,N	Putative endonuclease or glycosyl hydrolase
Chr1	28625663	28625462	190	AT1G76290	-		O,C	AMP-dependent synthetase and ligase family protein
Chr3	1109397	1109196	190.5	AT3G04210	-		S,C	Disease resistance protein (TIR-NBS class)
Chr3	2052192	2051991	192	AT3G06580	-	GALK	O,C	Mevalonate/galactokinase family protein
Chr3	16927422	16927221	189.7	AT3G46090	-	ZAT7	O,N	C2H2 and C2HC zinc fingers superfamily protein
Chr3	17868012	17867811	192	AT3G48237	-		M,Y
Chr4	253174	252973	191.4	AT4G00585	-		O,C
Chr4	9865133	9864932	191.5	AT4G17720	-		O,C	RNA-binding (RRM/RBD/RNP motifs) family protein
Chr4	13248658	13248457	191	AT4G26140	-	BGAL12	S,C	beta-galactosidase 12
Chr5	23453840	23453639	189.8	AT5G57910	-		O,N
Chr5	24114710	24114509	189.9	AT5G59850	-		O,Y	Ribosomal protein S8 family protein
Chr1	1628853	1629054	188	AT1G05510	+		O,Y	Protein of unknown function (DUF1264)
Chr2	9248958	9249159	187	AT2G21630	+		O,N	Sec23/Sec24 protein transport family protein
Chr2	10806352	10806553	189	AT2G25370	+		M,Y	RING/U-box superfamily protein
Chr2	14980551	14980752	186	AT2G35635	+	UBQ7	O,Y	ubiquitin 7
Chr4	9393655	9393856	188.8	AT4G16695	+		S,
Chr5	16534360	16534561	185.9	AT5G41320	+		O,N
Chr1	4578122	4577921	187	AT1G13350	-		C,N	Protein kinase superfamily protein
Chr1	4578122	4577921	187	AT1G13360	-		O,N
Chr1	7294859	7294658	188	AT1G20930	-	CDKB2;2	O,Y	cyclin-dependent kinase B2;2
Chr2	10315300	10315099	187.8	AT2G24250	-		O,Y	Protein of unknown function (DUF295)
Chr4	7786331	7786130	187	AT4G13395	-	RTFL12	M,N	ROTUNDIFOLIA like 12
Chr4	9393856	9393655	188.8	AT4G16690	-	MES16	O,Y	methyl esterase 16
Chr5	23712637	23712436	188.6	AT5G58690	-	PLC5	O,Y	phosphatidylinositol-speciwc phospholipase C5
Chr1	8326767	8326968	182.9	AT1G23460	+		S,N	Pectin lyase-like superfamily protein
Chr1	24550762	24550963	185.5	AT1G65960	+	GAD2	M,Y	glutamate decarboxylase 2
Chr2	971697	971898	184	AT2G03230	+		O,C	GCK domain-containing protein
Chr2	10280629	10280830	185.6	AT2G24180	+	CYP71B6	S,C	cytochrome p450 71b6
Chr3	18972165	18972366	183.8	AT3G51080	+	GATA6	O,N	GATA transcription factor 6
Chr4	1263946	1264147	184	AT4G02840	+		O,Y	Small nuclear ribonucleoprotein family protein
Chr5	19931888	19932089	185	AT5G49160	+	METI	O,N	methyltransferase 1
Chr5	22930081	22930282	184.3	AT5G56650	+	ILL1	S,C	IAA-leucine resistant (ILR)-like 1
Chr1	17233815	17233614	185	AT1G46408	-	AGL97	O,N	AGAMOUS-like 97
Chr3	18972366	18972165	183.8	AT3G51075	-			other RNA
Chr5	22930282	22930081	184.3	AT5G56640	-	MIOX5	O,N	myo-inositol oxygenase 5
Chr3	9823494	9823695	179.4	AT3G26730	+		C,N	RING/U-box superfamily protein
Chr3	16761569	16761770	182.6	AT3G45660	+		O,P	Major facilitator superfamily protein
Chr4	6335971	6336172	181	AT4G10160	+		O,Y	RING/U-box superfamily protein
Chr4	10258238	10258439	181.5	AT4G18640	+	MRH1	S,C	Leucine-rich repeat protein kinase family protein
Chr5	14028480	14028681	179.4	AT5G35900	+	LBD35	S,Y	LOB domain-containing protein 35
Chr5	25522836	25523037	182	AT5G63780	+	SHA1	O,K	RING/FYVE/PHD zinc finger superfamily protein
Chr1	1071519	1071318	180.4	AT1G04120	-	MRP5	S,P	multidrug resistance-associated protein 5
Chr3	4172508	4172307	182.3	AT3G13030	-		O,Y	hAT transposon superfamily protein
Chr4	17008630	17008429	180.1	AT4G35905	-		O,N
Chr4	17424580	17424379	180.9	AT4G36950	-	MAPKKK21	C,S	mitogen-activated protein kinase kinase kinase 21
Chr1	151744	151945	177.9	AT1G01410	+	PUM22	O,Y	pumilio 22
Chr1	3500817	3501018	176	AT1G10588	+		S,S	Gibberellin-regulated family protein
Chr1	10226300	10226501	177.2	AT1G29265	+	MIR399A		MIR399A; miRNA
Chr1	11678206	11678407	176.4	AT1G32375	+		S,Y	F-box/RNI-like/FBD-like domains-containing protein
Chr1	23791161	23791362	178.7	AT1G64100	+		C,M	pentatricopeptide (PPR) repeat-containing protein
Chr1	30072180	30072381	178	AT1G79950	+		M,N	RAD3-like DNA-binding helicase protein
Chr4	9385196	9385397	178	AT4G16670	+		O,Y	Plant protein of unknown function (DUF828) with plant pleckstrin homology-like region
Chr5	20689075	20689276	179.2	AT5G50850	+	MAB1	M,M	Transketolase family protein
Chr1	1155360	1155159	177.2	AT1G04300	-		O,N	TRAF-like superfamily protein
Chr1	3623850	3623649	178.8	AT1G10870	-	AGD4	O,N	ARF-GAP domain 4
Chr1	30405434	30405233	178	AT1G80920	-	Toc12	C,C	Chaperone DnaJ-domain superfamily protein
Chr3	1893568	1893367	176.2	AT3G06250	-	FRS7	O,N	FAR1-related sequence 7
Chr3	3872732	3872531	179	AT3G12140	-	EML1	O,G	Emsy N Terminus (ENT)/ plant Tudor-like domains-containing protein
Chr3	21266280	21266079	178	AT3G57460	-		O,Y	catalytics;metal ion binding
Chr4	17501217	17501016	177.3	AT4G37170	-		M,C	Pentatricopeptide repeat (PPR) superfamily protein
Chr4	17501217	17501016	177.3	AT4G37175	-			pre-tRNA
Chr5	19632974	19632773	179	AT5G48440	-		C,C	FAD-dependent oxidoreductase family protein
Chr1	3882313	3882514	175.6	AT1G11570	+	NTL	O,N	NTF2-like
Chr1	8100684	8100885	174	AT1G22885	+		S,C
Chr1	22010271	22010472	174.1	AT1G59820	+	ALA3	M,P	aminophospholipid ATPase 3
Chr1	27654687	27654888	175.6	AT1G73580	+		M,M	Calcium-dependent lipid-binding (CaLB domain) family protein
Chr2	14274914	14275115	173	AT2G33760	+		O,C	Pentatricopeptide repeat (PPR) superfamily protein
Chr5	10721285	10721486	174.2	AT5G28690	+		C,N	Protein of unknown function (DUF1685)
Chr5	19870053	19870254	174.6	AT5G49020	+	PRMT4A	C,N	protein arginine methyltransferase 4A
Chr5	25573606	25573807	174	AT5G63920	+	TOP3A	M,C	topoisomerase 3alpha
Chr1	3338094	3337893	174	AT1G10170	-	NFXL1	C,N	NF-X-like 1
Chr2	9610665	9610464	173	AT2G22620	-		S,C	Rhamnogalacturonate lyase family protein
Chr2	13930322	13930121	174.7	AT2G32830	-	PHT5	O,P	phosphate transporter 1;5
Chr3	1814244	1814043	175	AT3G06019	-		O,C
Chr3	6526897	6526696	174.6	AT3G18930	-		O,C	RING/U-box superfamily protein
Chr4	6615334	6615133	175.8	AT4G10730	-		M,Y	Protein kinase superfamily protein
Chr5	2985925	2985724	175	AT5G09620	-		O,N	Octicosapeptide/Phox/Bem1p family protein
Chr5	15101263	15101062	173.4	AT5G37920	-		O,Y	Family of unknown function (DUF577)
Chr1	28172952	28173153	171.2	AT1G75030	+	TLP-3	S,C	thaumatin-like protein 3
Chr3	20587849	20588050	171	AT3G55512	+	MIR172D		MIR172D; miRNA
Chr5	26894360	26894561	170.6	AT5G67400	+	RHS19	S,Y	root hair specific 19
Chr1	16867481	16867280	172	AT1G44542	-		S,S	Cyclase family protein
Chr1	17996544	17996343	172.1	AT1G48650	-		C,P	DEA(D/H)-box RNA helicase family protein
Chr2	1586005	1585804	172.4	AT2G04540	-		M,C	Beta-ketoacyl synthase
Chr3	5920303	5920102	172.4	AT3G17330	-	ECT6	O,N	evolutionarily conserved C-terminal region 6
Chr3	8799408	8799207	169.4	AT3G24280	-	SMAP2	O,Y_N	small acidic protein 2
Chr4	16111065	16110864	171.3	AT4G33490	-		S,	Eukaryotic aspartyl protease family protein
Chr5	22952912	22952711	171	AT5G56730	-		O,N	Insulinase (Peptidase family M16) protein
Chr1	5542609	5542810	166	AT1G16190	+	RAD23A	O,C	Rad23 UV excision repair protein family
Chr1	7825115	7825316	166.8	AT1G22170	+		C,C	Phosphoglycerate mutase family protein
Chr1	27347622	27347823	169	AT1G72645	+		S,P
Chr1	28274367	28274568	169	AT1G75360	+		O,P
Chr3	8249107	8249308	166.1	AT3G23140	+	URO	O,N	C2H2 and C2HC zinc fingers superfamily protein
Chr3	10209929	10210130	169.2	AT3G27555	+			pre-tRNA
Chr3	19623957	19624158	166	AT3G52920	+		C,N	Family of unknown function (DUF662)
Chr5	22811232	22811433	169	AT5G56325	+		O,Y	FBD-like domain family protein
Chr1	27414519	27414318	167	AT1G72840	-		M,C	Disease resistance protein (TIR-NBS-LRR class)
Chr2	10373813	10373612	167.2	AT2G24370	-		O,N	Protein kinase protein with adenine nucleotide alpha hydrolases-like domain
Chr3	1109541	1109340	167.5	AT3G04210	-		S,C	Disease resistance protein (TIR-NBS class)
Chr3	10210130	10209929	169.2	AT3G27550	-		C,N	RNA-binding CRS1 / YhbY (CRM) domain protein
Chr3	18847919	18847718	168	AT3G50710	-		O,Y	F-box/RNI-like/FBD-like domains-containing protein
Chr3	21904721	21904520	168.5	AT3G59250	-		O,Y	F-box/RNI-like superfamily protein
Chr4	8485236	8485035	169	AT4G14770	-	TCX2	C,N	TESMIN/TSO1-like CXC 2
Chr5	14840592	14840391	167.1	AT5G37415	-	AGL105	O,Y	AGAMOUS-like 105
Chr5	26761298	26761097	168	AT5G67050	-		O,Y	alpha/beta-Hydrolases superfamily protein
Chr1	10178542	10178743	165.9	AT1G29140	+		S,S	Pollen Ole e 1 allergen and extensin family protein
Chr2	5497213	5497414	164.1	AT2G13273	+		O,Y
Chr2	10566416	10566617	165	AT2G24790	+	COL3	S,C	CONSTANS-like 3
Chr2	16488688	16488889	162.9	AT2G39500	+		S,Y
Chr3	7901364	7901565	163	AT3G22350	+		C,C	F-box and associated interaction domains-containing protein
Chr3	9240494	9240695	164	AT3G25490	+		S,P	Protein kinase family protein
Chr3	15795162	15795363	164	AT3G44006	+		M,M
Chr3	19108302	19108503	165.8	AT3G51510	+		C,N
Chr3	20730519	20730720	164	AT3G55870	+		S,C	ADC synthase superfamily protein
Chr4	14059504	14059705	164.2	AT4G28440	+		C,C	Nucleic acid-binding, OB-fold-like protein
Chr4	17443101	17443302	164	AT4G37010	+	CEN2	M,M	centrin 2
Chr5	2970431	2970632	165	AT5G09570	+		C,C	Cox19-like CHCH family protein
Chr5	22936357	22936558	163.6	AT5G56680	+	SYNC1 ARATH	O,C	Class II aminoacyl-tRNA and biotin synthetases superfamily protein
Chr5	22973249	22973450	165.7	AT5G56810	+		O,N	F-box/RNI-like/FBD-like domains-containing protein
Chr1	484947	484746	164	AT1G02391	-		O,N
Chr1	18390835	18390634	163.3	AT1G49700	-		O,N	Plant protein 1589 of unknown function
Chr1	29716350	29716149	163	AT1G78990	-		O,Y	HXXXD-type acyl-transferase family protein
Chr1	29716350	29716149	163	AT1G78995	-		C,C
Chr2	679130	678929	164	AT2G02520	-		O,Y	RNA-directed DNA polymerase (reverse transcriptase)-related family protein
Chr2	10566617	10566416	165	AT2G24780	-		M,Y
Chr2	16488889	16488688	162.9	AT2G39490	-		S,	F-box family protein
Chr2	17936373	17936172	165.7	AT2G43140	-		O,N	basic helix-loop-helix (bHLH) DNA-binding superfamily protein
Chr3	3468261	3468060	163.8	AT3G11060	-		S,P
Chr3	19108503	19108302	165.8	AT3G51490	-	TMT3	S,P	tonoplast monosaccharide transporter3
Chr3	20730720	20730519	164	AT3G55860	-		O,Y_N
Chr4	626557	626356	163	AT4G01470	-	TIP1;3	O,Y	tonoplast intrinsic protein 1;3
Chr4	8178843	8178642	165.2	AT4G14170	-		C,C	Pentatricopeptide repeat (PPR) superfamily protein
Chr4	8279588	8279387	165	AT4G14368	-		O,N	Regulator of chromosome condensation (RCC1) family protein
Chr5	21947028	21946827	165.4	AT5G54075	-	U3D		U3D; snoRNA
Chr5	22936558	22936357	163.6	AT5G56670	-		M,N	Ribosomal protein S30 family protein
Chr5	22973450	22973249	165.7	AT5G56795	-	MT1B	S,C	metallothionein 1B
Chr1	10015848	10016049	161	AT1G28490	+	SYP61	O,	syntaxin of plants 61
Chr1	10226370	10226571	159.8	AT1G29265	+	MIR399A		MIR399A; miRNA
Chr1	13089867	13090068	160	AT1G35530	+		O,Y	DEAD/DEAH box RNA helicase family protein
Chr2	1624410	1624611	161.9	AT2G04660	+	APC2	O,N	anaphase-promoting complex/cyclosome 2
Chr2	9826993	9827194	162	AT2G23080	+	CKA3	O,Y	Protein kinase superfamily protein
Chr2	12054849	12055050	159.5	AT2G28290	+	SYD	O,N	P-loop containing nucleoside triphosphate hydrolases superfamily protein
Chr4	8069001	8069202	160	AT4G13968	+		S,S	Protein of unknown function (PD694200)
Chr4	8996269	8996470	161.6	AT4G15840	+		M,N	BTB/POZ domain-containing protein
Chr5	19125981	19126182	161.3	AT5G47090	+		O,N
Chr5	19388250	19388451	161.9	AT5G47890	+		C,C	NADH-ubiquinone oxidoreductase B8 subunit, putative
Chr5	21633873	21634074	161	AT5G53310	+		O,N	myosin heavy chain-related
Chr5	22902498	22902699	162.3	AT5G56570	+		M,M	Leucine-rich repeat (LRR) family protein
Chr1	1037353	1037152	161.2	AT1G04010	-	PSAT1	S,V	phospholipid sterol acyl transferase 1
Chr1	6825121	6824920	160.1	AT1G19730	-	ATTRX4	O,Y	Thioredoxin superfamily protein
Chr1	7177794	7177593	162	AT1G20691	-
Chr1	27510322	27510121	160	AT1G73165	-	CLE1	S,	CLAVATA3/ESR-RELATED 1
Chr1	28224114	28223913	162	AT1G75200	-		M,C	flavodoxin family protein / radical SAM domain-containing protein
Chr2	1624611	1624410	161.9	AT2G04650	-		O,N	ADP-glucose pyrophosphorylase family protein
Chr2	9827194	9826993	162	AT2G23070	-		C,C	Protein kinase superfamily protein
Chr3	7362078	7361877	160.5	AT3G20993	-	LCR56	S,S	low-molecular-weight cysteine-rich 56
Chr3	21097503	21097302	160	AT3G57010	-		S,S	Calcium-dependent phosphotriesterase superfamily protein
Chr5	5376237	5376036	160	AT5G16453	-		S,S	Defensin-like (DEFL) family protein
Chr5	23161812	23161611	161	AT5G57160	-	LIG4	O,N	DNA ligase IV
Chr3	3161507	3161708	158	AT3G10220	+	EMB2804	O,Y	tubulin folding cofactor B
Chr3	18364710	18364911	157.8	AT3G49540	+		O,Y
Chr3	19108269	19108470	158.2	AT3G51510	+		C,N
Chr4	17257266	17257467	159.2	AT4G36580	+		C,C	AAA-type ATPase family protein
Chr5	1282231	1282432	157.7	AT5G04500	+		O,P	glycosyltransferase family protein 47
Chr5	3378241	3378442	158	AT5G10710	+		O,N
Chr5	23374428	23374629	159.3	AT5G57700	+		O,K	BNR/Asp-box repeat family protein
Chr1	2562476	2562275	158	AT1G08165	-		O,Y
Chr3	35859	35658	158.7	AT3G01090	-	SNRK1.1	O,Y	SNF1 kinase homolog 10
Chr3	3161708	3161507	158	AT3G10210	-		O,N	SEC14 cytosolic factor family protein / phosphoglyceride transfer family protein
Chr3	19108470	19108269	158.2	AT3G51490	-	TMT3	S,P	tonoplast monosaccharide transporter3
Chr4	123636	123435	158	AT4G00280	-		O,Y
Chr5	2517984	2517783	157	AT5G07880	-	SNAP29	O,N	synaptosomal-associated protein SNAP25-like 29
Chr5	3378442	3378241	158	AT5G10690	-		C,C	pentatricopeptide (PPR) repeat-containing protein / CBS domain-containing protein
Chr5	5301991	5301790	158	AT5G16220	-		C,N	Octicosapeptide/Phox/Bem1p family protein
Chr5	23374629	23374428	159.3	AT5G57690	-	DGK4	C,Y	diacylglycerol kinase 4
Chr1	4307478	4307679	156	AT1G12660	+		S,P
Chr1	8866137	8866338	154.3	AT1G25290	+	RBL10	C,C	RHOMBOID-like protein 10
Chr1	11456796	11456997	156	AT1G31910	+		O,E	GHMP kinase family protein
Chr1	24441559	24441760	153.8	AT1G65730	+	YSL7	O,P	YELLOW STRIPE like 7
Chr1	25126611	25126812	154	AT1G67170	+		O,N
Chr2	488816	489017	155.1	AT2G02050	+		O,M	NADH-ubiquinone oxidoreductase B18 subunit, putative
Chr2	8092848	8093049	156	AT2G18670	+		O,C	RING/U-box superfamily protein
Chr2	10425803	10426004	154.4	AT2G24540	+	AFR	O,N	Galactose oxidase/kelch repeat superfamily protein
Chr3	3698286	3698487	156	AT3G11700	+	FLA18	S,Y	FASCICLIN-like arabinogalactan protein 18 precursor
Chr3	19809827	19810028	153	AT3G53440	+		M,C	Homeodomain-like superfamily protein
Chr4	1886154	1886355	156	AT4G03960	+	PFA-DSP4	O,N	Phosphotyrosine protein phosphatases superfamily protein
Chr4	10987080	10987281	152.8	AT4G20350	+		S,C	oxidoreductases
Chr4	11462130	11462331	154	AT4G21550	+	VAL3	C,V	VP1/ABI3-like 3
Chr4	14859091	14859292	154.2	AT4G30380	+		S,C	Barwin-related endoglucanase
Chr5	430399	430600	154	AT5G02180	+		O,P	Transmembrane amino acid transporter family protein
Chr5	2576862	2577063	153.8	AT5G08050	+		C,C	Protein of unknown function (DUF1118)
Chr5	3550220	3550421	156	AT5G11160	+	APT5	O,Y	adenine phosphoribosyltransferase 5
Chr5	3598928	3599129	154	AT5G11290	+		M,Y	Plant protein of unknown function (DUF247)
Chr5	8034497	8034698	156	AT5G23840	+		S,S	MD-2-related lipid recognition domain-containing protein
Chr5	9225152	9225353	155.4	AT5G26290	+		S,C	TRAF-like family protein
Chr5	17151127	17151328	153.6	AT5G42770	+		O,Y	Maf-like protein
Chr1	3385337	3385136	155.7	AT1G10310	-		C,C	NAD(P)-binding Rossmann-fold superfamily protein
Chr1	7222333	7222132	153.3	AT1G20790	-		O,Y	F-box family protein
Chr1	10807116	10806915	154.3	AT1G30500	-	NF-YA7	O,N	nuclear factor Y, subunit A7
Chr1	17091141	17090940	154	AT1G45160	-		O,N	Protein kinase superfamily protein
Chr1	17996197	17995996	152.9	AT1G48650	-		C,P	DEA(D/H)-box RNA helicase family protein
Chr1	24441760	24441559	153.8	AT1G65720	-		S,C
Chr2	1586044	1585843	153.6	AT2G04540	-		M,C	Beta-ketoacyl synthase
Chr2	8093049	8092848	156	AT2G18660	-	PNP-A	S,S	plant natriuretic peptide A
Chr2	17403436	17403235	154	AT2G41710	-		O,N	Integrase-type DNA-binding superfamily protein
Chr3	749259	749058	153.2	AT3G03240	-		S,Y	alpha/beta-Hydrolases superfamily protein
Chr4	8334420	8334219	153	AT4G14490	-		O,C	SMAD/FHA domain-containing protein
Chr4	14859292	14859091	154.2	AT4G30360	-	CNGC17	O,P	cyclic nucleotide-gated channel 17
Chr4	18371863	18371662	154	AT4G39510	-	CYP96A12	S,C	cytochrome P450, family 96, subfamily A, polypeptide 12
Chr5	2577063	2576862	153.8	AT5G08030	-	GDPD6	S,C	PLC-like phosphodiesterases superfamily protein
Chr5	23427124	23426923	154	AT5G57810	-	TET15	O,Y	tetraspanin15
Chr5	26846144	26845943	154	AT5G67280	-	RLK	S,P	receptor-like kinase
Chr2	1094681	1094882	152	AT2G03590	+	UPS1	S,S	ureide permease 1
Chr3	1592455	1592656	150	AT3G05500	+		O,Y	Rubber elongation factor protein (REF)
Chr3	5024886	5025087	150	AT3G14940	+	PPC3	O,Y	phosphoenolpyruvate carboxylase 3
Chr3	6546186	6546387	149.5	AT3G18980	+	ETP1	O,Y	EIN2 targeting protein1
Chr1	86351	86150	149.7	AT1G01190	-	CYP78A8	S,C	cytochrome P450, family 78, subfamily A, polypeptide 8
Chr2	14036775	14036574	150.3	AT2G33090	-		O,N	Transcription elongation factor (TFIIS) family protein
Chr2	16701384	16701183	150.8	AT2G39990	-	eIF3F	C,C	eukaryotic translation initiation factor 2
Chr3	6546387	6546186	149.5	AT3G18970	-	MEF20	M,C	mitochondrial editing factor 20
Chr4	1490449	1490248	152	AT4G03380	-		O,Y
Chr4	2696158	2695957	150	AT4G05265	-		M,C
Chr5	22862423	22862222	151	AT5G56452	-		O,N	FBD-like domain family protein
Chr5	24084734	24084533	151.8	AT5G59780	-	MYB59	O,N	myb domain protein 59
Chr1	10768660	10768861	148	AT1G30455	+		O,N	transcription regulators;translation initiation factors;zinc ion binding;transcription activators
Chr1	26407533	26407734	148	AT1G70120	+		O,S	Protein of unknown function (DUF1163)
Chr1	26814216	26814417	147	AT1G71100	+	RSW10	O,Y	Ribose 5-phosphate isomerase, type A protein
Chr1	27920288	27920489	146.2	AT1G74250	+		O,N	DNAJ heat shock N-terminal domain-containing protein
Chr1	29770247	29770448	146.1	AT1G79130	+		C,M	SAUR-like auxin-responsive protein family
Chr3	7757	7958	148	AT3G01040	+	GAUT13	O,C	galacturonosyltransferase 13
Chr3	19733732	19733933	149	AT3G53240	+	RLP45	O,N	receptor like protein 45
Chr4	14057700	14057901	149	AT4G28430	+		C,C	Reticulon family protein
Chr4	15116038	15116239	147	AT4G31060	+		C,Y	Integrase-type DNA-binding superfamily protein
Chr5	858306	858507	148.8	AT5G03445	+			pre-tRNA
Chr5	1190844	1191045	149.3	AT5G04280	+	RZ-1c	O,C	RNA-binding (RRM/RBD/RNP motifs) family protein with retrovirus zinc finger-like domain
Chr1	10691818	10691617	147.7	AT1G30330	-	ARF6	O,N	auxin response factor 6
Chr1	24599186	24598985	146.8	AT1G66070	-		O,N	Translation initiation factor eIF3 subunit
Chr1	27947338	27947137	146.2	AT1G74330	-		O,N	Protein kinase superfamily protein
Chr2	9461898	9461697	148	AT2G22250	-	MEE17	C,C	aspartate aminotransferase
Chr4	16072459	16072258	147.2	AT4G33370	-		O,Y	DEA(D/H)-box RNA helicase family protein
Chr5	858507	858306	148.8	AT5G03440	-		O,N
Chr5	15298774	15298573	149	AT5G38280	-	PR5K	S,C	PR5-like receptor kinase
Chr5	22222244	22222043	148	AT5G54690	-	LGT6	O,C	galacturonosyltransferase 12
Chr5	26889761	26889560	147	AT5G67390	-		O,N
Chr1	3402106	3402307	146	AT1G10385	+		O,N	Vps51/Vps67 family (components of vesicular transport) protein
Chr1	11474769	11474970	145.8	AT1G31950	+		M,C	Terpenoid cyclases/Protein prenyltransferases superfamily protein
Chr1	22310540	22310741	146	AT1G60570	+		O,Y	Galactose oxidase/kelch repeat superfamily protein
Chr1	22786430	22786631	144.9	AT1G61700	+		O,N	RNA polymerases N / 8 kDa subunit
Chr1	27147356	27147557	144	AT1G72150	+	PATL1	O,Y	PATELLIN 1
Chr2	10991801	10992002	144.9	AT2G25770	+		O,C	Polyketide cyclase/dehydrase and lipid transport superfamily protein
Chr2	18977307	18977508	145	AT2G46210	+	SLD2	O,P	Fatty acid/sphingolipid desaturase
Chr3	956129	956330	143.5	AT3G03780	+	MS2	O,Y	methionine synthase 2
Chr3	980258	980459	143	AT3G03840	+		M,C	SAUR-like auxin-responsive protein family
Chr3	5024022	5024223	144.3	AT3G14940	+	PPC3	O,Y	phosphoenolpyruvate carboxylase 3
Chr3	21344863	21345064	143	AT3G57645	+	U2.2		U2.2; snRNA
Chr4	6234443	6234644	144.9	AT4G09950	+		O,Y	P-loop containing nucleoside triphosphate hydrolases superfamily protein
Chr4	14607914	14608115	146	AT4G29890	+		C,C	choline monooxygenase, putative (CMO-like)
Chr5	409721	409922	146	AT5G02080	+		O,Y	DNA / pantothenate metabolism flavoprotein
Chr5	1683610	1683811	144	AT5G05640	+		O,Y	nucleoprotein-related
Chr5	5202200	5202401	143.2	AT5G15940	+		S,Y	NAD(P)-binding Rossmann-fold superfamily protein
Chr5	22880467	22880668	144	AT5G56510	+	PUM12	O,Y	pumilio 12
Chr1	5145179	5144978	145.8	AT1G14910	-		M,C	ENTH/ANTH/VHS superfamily protein
Chr1	7296538	7296337	142.9	AT1G20940	-		O,C	F-box family protein
Chr1	7989655	7989454	143	AT1G22600	-		S,P	Late embryogenesis abundant protein (LEA) family protein
Chr1	8379255	8379054	143.9	AT1G23690	-		M,C	Domain of unknown function DUF220
Chr2	17981442	17981241	144	AT2G43255	-		O,Y
Chr2	18977508	18977307	145	AT2G46200	-		O,C
Chr3	1981201	1981000	145.3	AT3G06450	-		O,P	HCO3- transporter family
Chr3	21345064	21344863	143	AT3G57630	-		S,V	exostosin family protein
Chr3	22281311	22281110	146	AT3G60280	-	UCC3	S,S	uclacyanin 3
Chr4	9157747	9157546	146	AT4G16155	-		O,Y	dihydrolipoyl dehydrogenases
Chr4	13601858	13601657	146	AT4G27110	-	COBL11	S,S	COBRA-like protein 11 precursor
Chr4	15342096	15341895	143	AT4G31680	-		O,N	Transcriptional factor B3 family protein
Chr4	18140342	18140141	143.7	AT4G38890	-		O,N	FMN-linked oxidoreductases superfamily protein
Chr1	7845472	7845673	142	AT1G22220	+	AUF2	O,Y	F-box family protein
Chr2	144528	144729	140.9	AT2G01280	+	MEE65	O,C	Cyclin/Brf1-like TBP-binding protein
Chr2	488886	489087	140.9	AT2G02050	+		O,M	NADH-ubiquinone oxidoreductase B18 subunit, putative
Chr3	4112095	4112296	139.9	AT3G12915	+		O,Y	Ribosomal protein S5/Elongation factor G/III/V family protein
Chr3	8163401	8163602	142.1	AT3G22990	+	LFR	C,C	ARM repeat superfamily protein
Chr3	16536822	16537023	140.7	AT3G45170	+	GATA14	O,N	GATA transcription factor 14
Chr3	17310604	17310805	142	AT3G46990	+		C,M	Protein of unknown function (DUF740)
Chr4	5940156	5940357	141	AT4G09360	+		O,N	NB-ARC domain-containing disease resistance protein
Chr4	6132735	6132936	140.4	AT4G09720	+	RABG3A	M,C	RAB GTPase homolog G3A
Chr4	7078581	7078782	139.6	AT4G11760	+	LCR17	S,S	low-molecular-weight cysteine-rich 17
Chr4	8502676	8502877	142.2	AT4G14810	+		O,Y
Chr4	12929461	12929662	140.3	AT4G25240	+	SKS1	S,P	SKU5 similar 1
Chr5	18153787	18153988	140	AT5G44960	+		O,N	F-box/RNI-like/FBD-like domains-containing protein
Chr1	10691760	10691559	141.3	AT1G30330	-	ARF6	O,N	auxin response factor 6
Chr2	144729	144528	140.9	AT2G01275	-		O,Y	RING/FYVE/PHD zinc finger superfamily protein
Chr2	18310994	18310793	141.3	AT2G44320	-			pre-tRNA
Chr3	608385	608184	140.3	AT3G02800	-	PFA-DSP3	O,Y	Tyrosine phosphatase family protein
Chr3	869066	868865	139.4	AT3G03600	-	RPS2	M,C	ribosomal protein S2
Chr3	8163602	8163401	142.1	AT3G22980	-		O,Y	Ribosomal protein S5/Elongation factor G/III/V family protein
Chr3	17310805	17310604	142	AT3G46980	-	PHT4;3	O,P	phosphate transporter 4;3
Chr3	19700421	19700220	142	AT3G53150	-	UGT73D1	S,C	UDP-glucosyl transferase 73D1
Chr4	7078782	7078581	139.6	AT4G11750	-		O,Y	Galactose oxidase/kelch repeat superfamily protein
Chr5	5158177	5157976	140	AT5G15802	-		S,C
Chr5	24431701	24431500	140.3	AT5G60740	-	ABCG28	S,P	ABC transporter family protein
Chr1	7770212	7770413	138.9	AT1G22050	+	MUB6	O,Y	membrane-anchored ubiquitin-fold protein 6 precursor
Chr1	10936886	10937087	137	AT1G30800	+		S,C	Fasciclin-like arabinogalactan family protein
Chr1	17090065	17090266	139.2	AT1G45165	+		O,C	Expressed protein
Chr2	1094642	1094843	138	AT2G03590	+	UPS1	S,S	ureide permease 1
Chr2	10425675	10425876	138.6	AT2G24540	+	AFR	O,N	Galactose oxidase/kelch repeat superfamily protein
Chr2	16257072	16257273	139	AT2G38940	+	PHT1;4	O,P	phosphate transporter 1;4
Chr3	14308549	14308750	138	AT3G42150	+		S,C
Chr3	16577535	16577736	138	AT3G45245	+		S,S	ECA1 gametogenesis related family protein
Chr4	10037510	10037711	138.1	AT4G18120	+	ML3	C,N	MEI2-like 3
Chr4	14348769	14348970	139	AT4G29110	+		O,N
Chr5	6256830	6257031	137	AT5G18755	+			pre-tRNA
Chr5	9716492	9716693	137	AT5G27530	+		O,N	Pectin lyase-like superfamily protein
Chr5	17512395	17512596	136.1	AT5G43600	+	UAH	S,V	ureidoglycolate amidohydrolase
Chr5	20024527	20024728	137	AT5G49380	+		O,Y
Chr5	21647178	21647379	137.8	AT5G53360	+		S,Y	TRAF-like superfamily protein
Chr5	22593697	22593898	136.6	AT5G55830	+		S,C	Concanavalin A-like lectin protein kinase family protein
Chr1	1679512	1679311	138.3	AT1G05615	-		O,Y	Domain of unknown function (DUF313)
Chr1	4509949	4509748	139	AT1G13200	-		C,Y	F-box and associated interaction domains-containing protein
Chr2	10446253	10446052	138	AT2G24580	-		O,Y	FAD-dependent oxidoreductase family protein
Chr3	4229678	4229477	138.9	AT3G13150	-		C,C	Tetratricopeptide repeat (TPR)-like superfamily protein
Chr3	12451624	12451423	139	AT3G30775	-	PRODH	M,M	Methylenetetrahydrofolate reductase family protein
Chr3	14308750	14308549	138	AT3G42148	-		O,C
Chr4	1594208	1594007	139	AT4G03570	-		O,N	Cystatin/monellin superfamily protein
Chr4	10037711	10037510	138.1	AT4G18100	-		M,Y	Ribosomal protein L32e
Chr5	4634836	4634635	139	AT5G14370	-		C,N	CCT motif family protein
Chr5	9716693	9716492	137	AT5G27520	-	PNC2	O,V	peroxisomal adenine nucleotide carrier 2
Chr5	17512596	17512395	136.1	AT5G43590	-		O,C	Acyl transferase/acyl hydrolase/lysophospholipase superfamily protein
Chr5	18225366	18225165	138.7	AT5G45105	-	ZIP8	S,P	zinc transporter 8 precursor
Chr5	24195880	24195679	137.9	AT5G60080	-		O,Y	Protein kinase superfamily protein
Chr5	25620625	25620424	139	AT5G64010	-		O,N
Chr1	7491140	7491341	135	AT1G21395	+		S,S
Chr1	8705843	8706044	136	AT1G24570	+		C,M	Protein of unknown function (DUF707)
Chr1	10321811	10322012	133	AT1G29510	+	SAUR68	M,M	SAUR-like auxin-responsive protein family
Chr2	7986794	7986995	136	AT2G18390	+	TTN5	O,N	ADP-ribosylation factor family protein
Chr2	10855628	10855829	135.2	AT2G25510	+		M,C
Chr2	16160361	16160562	134.1	AT2G38646	+		M,M
Chr3	6002725	6002926	133	AT3G17540	+		O,C	F-box and associated interaction domains-containing protein
Chr3	21156670	21156871	135	AT3G57157	+			other RNA
Chr4	1153902	1154103	133	AT4G02640	+	BZO2H1	O,N	bZIP transcription factor family protein
Chr4	2714420	2714621	134	AT4G05310	+		O,N	Ubiquitin-like superfamily protein
Chr4	8945007	8945208	135	AT4G15715	+		O,Y	Proteinase inhibitor I25, cystatin, conserved region
Chr4	11661869	11662070	135	AT4G22010	+	sks4	S,V	SKU5 similar 4
Chr4	16168058	16168259	135	AT4G33666	+		C,C
Chr4	16491636	16491837	134.4	AT4G34510	+	KCS17	O,P	3-ketoacyl-CoA synthase 17
Chr5	20739360	20739561	135.9	AT5G50990	+		M,C	Tetratricopeptide repeat (TPR)-like superfamily protein
Chr5	25779785	25779986	134	AT5G64500	+		O,P	Major facilitator superfamily protein
Chr1	7491341	7491140	135	AT1G21390	-	emb2170	C,N	embryo defective 2170
Chr1	8083640	8083439	135.2	AT1G22850	-		C,C	SNARE associated Golgi protein family
Chr2	7578502	7578301	132.8	AT2G17450	-	RHA3A	O,C	RING-H2 finger A3A
Chr2	10855829	10855628	135.2	AT2G25500	-		O,C	Inosine triphosphate pyrophosphatase family protein
Chr2	14532576	14532375	135	AT2G34470	-	UREG	O,K	urease accessory protein G
Chr3	2154711	2154510	133.9	AT3G06820	-	BRCC36B	M,N	Mov34/MPN/PAD-1 family protein
Chr3	8949071	8948870	136	AT3G24530	-		M,Y	AAA-type ATPase family protein / ankyrin repeat family protein
Chr3	18005574	18005373	136	AT3G48570	-		O,Y	secE/sec61-gamma protein transport protein
Chr3	18655648	18655447	133.2	AT3G50320	-		O,N
Chr3	20422406	20422205	136	AT3G55100	-	ABCG17	O,P	ABC-2 type transporter family protein
Chr3	21156871	21156670	135	AT3G57150	-	NAP57	O,Y	homologue of NAP57
Chr4	11662070	11661869	135	AT4G22000	-		O,N
Chr4	16168259	16168058	135	AT4G33660	-		C,S
Chr4	16491837	16491636	134.4	AT4G34500	-		O,C	Protein kinase superfamily protein
Chr5	315382	315181	134	AT5G01820	-	SR1	O,Y	serine/threonine protein kinase 1
Chr5	2960321	2960120	134.3	AT5G09520	-	PELPK2	S,C	hydroxyproline-rich glycoprotein family protein
Chr5	19632888	19632687	135.5	AT5G48440	-		C,C	FAD-dependent oxidoreductase family protein
Chr5	19940880	19940679	136.1	AT5G49170	-		O,N
Chr1	27148088	27148289	131.9	AT1G72150	+	PATL1	O,Y	PATELLIN 1
Chr2	12804923	12805124	130.7	AT2G30010	+	TBL45	C,C	TRICHOME BIREFRINGENCE-LIKE 45
Chr2	14097058	14097259	132	AT2G33250	+		C,C
Chr3	3883226	3883427	130	AT3G12180	+		S,P	Cornichon family protein
Chr3	5470470	5470671	130.5	AT3G16150	+	ASPGB1	O,Y	N-terminal nucleophile aminohydrolases (Ntn hydrolases) superfamily protein
Chr3	9176203	9176404	132	AT3G25200	+		O,N
Chr3	17749371	17749572	130	AT3G48070	+		C,C	RING/U-box superfamily protein
Chr4	6132803	6133004	130.7	AT4G09720	+	RABG3A	M,C	RAB GTPase homolog G3A
Chr4	7452536	7452737	131.2	AT4G12600	+		O,Y	Ribosomal protein L7Ae/L30e/S12e/Gadd45 family protein
Chr4	8938900	8939101	132	AT4G15710	+		O,N
Chr4	9726347	9726548	132	AT4G17440	+		C,N	Protein of unknown function (DUF1639)
Chr4	9820581	9820782	132.4	AT4G17620	+		C,N	glycine-rich protein
Chr5	3911254	3911455	132.5	AT5G12100	+		M,C	pentatricopeptide (PPR) repeat-containing protein
Chr5	20191306	20191507	132	AT5G49700	+		M,N	Predicted AT-hook DNA-binding family protein
Chr1	25848577	25848376	132	AT1G68800	-	TCP12	O,N	TCP domain protein 12
Chr2	591718	591517	131.6	AT2G02230	-	PP2-B1	O,N	phloem protein 2-B1
Chr2	12805124	12804923	130.7	AT2G30000	-		O,Y	PHF5-like protein
Chr2	14097259	14097058	132	AT2G33240	-	XID	S,C	myosin XI D
Chr3	5470671	5470470	130.5	AT3G16140	-	PSAH-1	C,C	photosystem I subunit H-1
Chr3	10054220	10054019	130	AT3G27220	-		M,C	Galactose oxidase/kelch repeat superfamily protein
Chr3	16657476	16657275	130.5	AT3G45410	-		S,P	Concanavalin A-like lectin protein kinase family protein
Chr3	17749572	17749371	130	AT3G48060	-		M,C_M	BAH domain ;TFIIS helical bundle-like domain
Chr3	23262845	23262644	131.8	AT3G62930	-		O,C	Thioredoxin superfamily protein
Chr4	13286779	13286578	131.4	AT4G26225	-			pre-tRNA
Chr4	18142592	18142391	132	AT4G38900	-		O,N	Basic-leucine zipper (bZIP) transcription factor family protein
Chr5	5789564	5789363	131.4	AT5G17550	-	PEX19-2	O,N	peroxin 19-2
Chr5	6963932	6963731	132	AT5G20580	-		O,P
Chr5	16758602	16758401	132	AT5G41850	-		O,Y	alpha/beta-Hydrolases superfamily protein
Chr5	18704498	18704297	131	AT5G46130	-		M,C	Protein of unknown function (DUF295)
Chr5	20191507	20191306	132	AT5G49690	-		O,Y	UDP-Glycosyltransferase superfamily protein
Chr5	25932615	25932414	130.1	AT5G64870	-		O,M	SPFH/Band 7/PHB domain-containing membrane-associated protein family
Chr3	717057	717258	128.5	AT3G03120	+	ATARFB1C	O,Y	ADP-ribosylation factor B1C
Chr3	8987495	8987696	127.5	AT3G24630	+		O,N
Chr3	21393460	21393661	127	AT3G57750	+		O,C	Protein kinase superfamily protein
Chr4	899857	900058	129	AT4G02055	+			pre-tRNA
Chr4	899857	900058	129	AT4G02060	+	PRL	O,Y	Minichromosome maintenance (MCM2/3/5) family protein
Chr5	207923	208124	126.8	AT5G01530	+	LHCB4.1	C,C	light harvesting complex photosystem II
Chr5	2637234	2637435	129	AT5G08200	+		O,N	peptidoglycan-binding LysM domain-containing protein
Chr5	5267394	5267595	128.5	AT5G16130	+		O,Y	Ribosomal protein S7e family protein
Chr5	26835644	26835845	128	AT5G67260	+	CYCD3;2	O,N	CYCLIN D3;2
Chr1	3795262	3795061	126.8	AT1G11290	-	CRR22	C,C	Pentatricopeptide repeat (PPR) superfamily protein
Chr1	4247514	4247313	127	AT1G12451	-		M,C
Chr1	20181005	20180804	128	AT1G54050	-		C,N	HSP20-like chaperones superfamily protein
Chr1	27960362	27960161	126.7	AT1G74370	-		O,P	RING/U-box superfamily protein
Chr2	10455349	10455148	129	AT2G24600	-		O,P	Ankyrin repeat family protein
Chr2	12100760	12100559	126.3	AT2G28330	-		O,S
Chr2	14307026	14306825	128	AT2G33815	-			other RNA
Chr2	18779933	18779732	129	AT2G45560	-	CYP76C1	S,C	cytochrome P450, family 76, subfamily C, polypeptide 1
Chr2	19266659	19266458	127	AT2G46880	-	PAP14	S,E	purple acid phosphatase 14
Chr3	15360228	15360027	128	AT3G43432	-		M,N
Chr3	17659259	17659058	127	AT3G47860	-	CHL	C,C	chloroplastic lipocalin
Chr4	4606502	4606301	126.4	AT4G07786	-		O,C
Chr4	10431474	10431273	128	AT4G19038	-	LCR15	S,S	low-molecular-weight cysteine-rich 15
Chr4	13173985	13173784	126.6	AT4G25940	-		O,M	ENTH/ANTH/VHS superfamily protein
Chr4	14724599	14724398	127.1	AT4G30110	-	HMA2	S,P	heavy metal atpase 2
Chr4	16854388	16854187	128	AT4G35480	-	RHA3B	O,C	RING-H2 finger A3B
Chr5	2623048	2622847	129	AT5G08150	-	SOB5	O,N	suppressor of phytochrome b 5
Chr5	6850380	6850179	127	AT5G20280	-	SPSA1	O,N	sucrose phosphate synthase 1F
Chr5	24140904	24140703	129	AT5G59945	-			pre-tRNA
Chr1	389182	389383	125	AT1G02100	+	SBI1	O,C	Leucine carboxyl methyltransferase
Chr1	2987930	2988131	124.9	AT1G09250	+		C,C	basic helix-loop-helix (bHLH) DNA-binding superfamily protein
Chr1	19663186	19663387	123.3	AT1G52800	+		O,Y	2-oxoglutarate (2OG) and Fe(II)-dependent oxygenase superfamily protein
Chr1	19999778	19999979	125.2	AT1G53600	+		M,C	Tetratricopeptide repeat (TPR)-like superfamily protein
Chr2	628127	628328	123	AT2G02390	+	GSTZ1	M,Y	glutathione S-transferase zeta 1
Chr2	1058219	1058420	124.5	AT2G03500	+		O,N	Homeodomain-like superfamily protein
Chr2	15641366	15641567	124	AT2G37250	+	ATPADK1	M,M	adenosine kinase
Chr3	1846454	1846655	124.9	AT3G06120	+	MUTE	M,N	basic helix-loop-helix (bHLH) DNA-binding superfamily protein
Chr3	5200096	5200297	123.4	AT3G15395	+		S,C
Chr3	23264883	23265084	125	AT3G62950	+		S,Y	Thioredoxin superfamily protein
Chr4	10210502	10210703	124.1	AT4G18510	+	CLE2	S,C	CLAVATA3/ESR-related 2
Chr1	2988131	2987930	124.9	AT1G09245	-		S,V	Plant self-incompatibility protein S1 family
Chr1	5085218	5085017	124	AT1G14760	-	KNATM	O,N	KNOX Arabidopsis thaliana meinox
Chr1	11513153	11512952	123.8	AT1G32010	-		C,N	myosin heavy chain-related
Chr1	11513153	11512952	123.8	AT1G32020	-		O,N	F-box family protein
Chr1	19663387	19663186	123.3	AT1G52790	-		O,Y	2-oxoglutarate (2OG) and Fe(II)-dependent oxygenase superfamily protein
Chr1	29174322	29174121	126	AT1G77620	-		O,N	P-loop containing nucleoside triphosphate hydrolases superfamily protein
Chr2	12806172	12805971	124.1	AT2G30000	-		O,Y	PHF5-like protein
Chr2	18134102	18133901	123	AT2G43750	-	OASB	C,C	O-acetylserine (thiol) lyase B
Chr3	1306266	1306065	123.8	AT3G04760	-		C,C	Pentatricopeptide repeat (PPR-like) superfamily protein
Chr3	7287319	7287118	123	AT3G20830	-		C,N	AGC (cAMP-dependent, cGMP-dependent and protein kinase C) kinase family protein
Chr3	19736098	19735897	124	AT3G53235	-		O,Y
Chr3	23265084	23264883	125	AT3G62940	-		O,N	Cysteine proteinases superfamily protein
Chr4	6376675	6376474	124	AT4G10280	-		S,S	RmlC-like cupins superfamily protein
Chr4	10210703	10210502	124.1	AT4G18500	-		O,N
Chr5	7900752	7900551	124	AT5G23430	-		M,C	Transducin/WD40 repeat-like superfamily protein
Chr5	13364347	13364146	123.1	AT5G35110	-		O,N
Chr5	15713133	15712932	123.5	AT5G39240	-		M,C
Chr1	26048187	26048388	122	AT1G69300	+			pre-tRNA
Chr2	7473848	7474049	120.5	AT2G17170	+		O,Y	Protein kinase superfamily protein
Chr2	12646463	12646664	120.2	AT2G29560	+	ENOC	O,Y	cytosolic enolase
Chr2	13786798	13786999	121.8	AT2G32470	+		C,C	F-box associated ubiquitination effector family protein
Chr2	18918134	18918335	122	AT2G45990	+		O,Y
Chr3	1220510	1220711	119.6	AT3G04530	+	PPCK2	O,Y	phosphoenolpyruvate carboxylase kinase 2
Chr3	2916053	2916254	120.9	AT3G09500	+		O,N	Ribosomal L29 family protein
Chr3	3062376	3062577	122.7	AT3G09970	+		O,N	Calcineurin-like metallo-phosphoesterase superfamily protein
Chr3	4909256	4909457	121.9	AT3G14600	+		O,N	Ribosomal protein L18ae/LX family protein
Chr3	5470289	5470490	122.3	AT3G16150	+	ASPGB1	O,Y	N-terminal nucleophile aminohydrolases (Ntn hydrolases) superfamily protein
Chr3	22186969	22187170	120.3	AT3G60080	+		O,N	RING/U-box superfamily protein
Chr4	2693933	2694134	122.2	AT4G05270	+		O,N	Ubiquitin-like superfamily protein
Chr4	7209436	7209637	122	AT4G12030	+	BAT5	O,C	bile acid transporter 5
Chr4	9821430	9821631	121.3	AT4G17620	+		C,N	glycine-rich protein
Chr4	10625636	10625837	121.8	AT4G19500	+		M,Y	nucleoside-triphosphatases;transmembrane receptors;nucleotide binding;ATP binding
Chr4	14582284	14582485	122	AT4G29790	+		C,N
Chr4	17515643	17515844	121.5	AT4G37230	+		O,N	Photosystem II manganese-stabilising protein (PsbO) family
Chr5	4008376	4008577	121.7	AT5G12380	+	ANNAT8	O,K	annexin 8
Chr5	15366307	15366508	120	AT5G38390	+		S,Y	F-box/RNI-like superfamily protein
Chr5	16441597	16441798	122	AT5G41080	+	GDPD2	O,N	PLC-like phosphodiesterases superfamily protein
Chr5	18584235	18584436	120.5	AT5G45810	+	SnRK3.5	O,C	CBL-interacting protein kinase 19
Chr5	20100351	20100552	122.1	AT5G49530	+		O,N	SIN-like family protein
Chr5	21554698	21554899	121	AT5G53150	+		O,N	DNAJ heat shock N-terminal domain-containing protein
Chr1	4509545	4509344	122	AT1G13200	-		C,Y	F-box and associated interaction domains-containing protein
Chr1	20455063	20454862	120.8	AT1G54840	-		O,Y	HSP20-like chaperones superfamily protein
Chr1	21667949	21667748	122	AT1G58350	-	ZW18	M,N	Putative serine esterase family protein
Chr1	26048388	26048187	122	AT1G69280	-		O,N
Chr1	26440381	26440180	121.1	AT1G70209	-		M,C
Chr1	27027190	27026989	120	AT1G71850	-		M,M	Ubiquitin carboxyl-terminal hydrolase family protein
Chr1	27842621	27842420	120.3	AT1G74030	-	ENO1	C,C	enolase 1
Chr2	12646664	12646463	120.2	AT2G29550	-	TUB7	O,N	tubulin beta-7 chain
Chr2	17127540	17127339	122	AT2G41050	-		S,P	PQ-loop repeat family protein / transmembrane family protein
Chr3	89879	89678	121.9	AT3G01290	-	HIR2	O,Y	SPFH/Band 7/PHB domain-containing membrane-associated protein family
Chr3	1220711	1220510	119.6	AT3G04520	-	THA2	O,Y	threonine aldolase 2
Chr3	2916254	2916053	120.9	AT3G09480	-		O,N	Histone superfamily protein
Chr3	4909457	4909256	121.9	AT3G14590	-	NTMC2TYPE6.2	M,C	Calcium-dependent lipid-binding (CaLB domain) family protein
Chr3	5470490	5470289	122.3	AT3G16140	-	PSAH-1	C,C	photosystem I subunit H-1
Chr3	19407340	19407139	121	AT3G52330	-		O,C	F-box associated ubiquitination effector family protein
Chr3	21672264	21672063	122	AT3G58600	-		O,N	Adaptin ear-binding coat-associated protein 1 NECAP-1
Chr3	22187170	22186969	120.3	AT3G60070	-		O,P	Major facilitator superfamily protein
Chr3	22187170	22186969	120.3	AT3G60075	-			pre-tRNA
Chr4	16072499	16072298	120.8	AT4G33370	-		O,Y	DEA(D/H)-box RNA helicase family protein
Chr4	16242102	16241901	122	AT4G33880	-	RSL2	O,N	ROOT HAIR DEFECTIVE 6-LIKE 2
Chr5	4423883	4423682	122	AT5G13700	-	PAO1	S,S	polyamine oxidase 1
Chr5	6358233	6358032	121	AT5G19025	-		C,	Ribosomal protein L34e superfamily protein
Chr5	24580769	24580568	122	AT5G61100	-		O,C
Chr1	212858	213059	118.9	AT1G01590	+	FRO1	O,P	ferric reduction oxidase 1
Chr1	1012880	1013081	117.5	AT1G03960	+		O,Y	Calcium-binding EF hand family protein
Chr1	5293532	5293733	117.8	AT1G15390	+	PDF1A	C,Y	peptide deformylase 1A
Chr1	10810265	10810466	118	AT1G30520	+	AAE14	M,P	acyl-activating enzyme 14
Chr1	19488107	19488308	118	AT1G52330	+		C,C	Late embryogenesis abundant (LEA) hydroxyproline-rich glycoprotein family
Chr1	26126234	26126435	119.2	AT1G69510	+		O,N	cAMP-regulated phosphoprotein 19-related protein
Chr1	27875568	27875769	117	AT1G74140	+		C,C	Rhomboid-related intramembrane serine protease family protein
Chr3	2221610	2221811	117.8	AT3G07025	+			pre-tRNA
Chr3	2388061	2388262	116.8	AT3G07480	+		C,M	2Fe-2S ferredoxin-like superfamily protein
Chr3	7103263	7103464	119	AT3G20362	+		S,N
Chr3	7103263	7103464	119	AT3G20365	+			pre-tRNA
Chr3	20251168	20251369	117.4	AT3G54710	+	CDT1B	C,Y	homolog of yeast CDT1 B homolog of yeast CDT1 B
Chr4	7899292	7899493	119.2	AT4G13580	+		S,S	Disease resistance-responsive (dirigent-like protein) family protein
Chr4	12223948	12224149	119	AT4G23410	+	TET5	S,C	tetraspanin5
Chr5	3579343	3579544	118	AT5G11230	+		S,V	Nucleotide-sugar transporter family protein
Chr5	6820658	6820859	117	AT5G20220	+		M,N	zinc knuckle (CCHC-type) family protein
Chr5	17171349	17171550	118	AT5G42825	+		M,M
Chr5	19391834	19392035	119	AT5G47900	+		O,P	Protein of unknown function (DUF1624)
Chr5	25109530	25109731	118	AT5G62560	+		M,C	RING/U-box superfamily protein with ARM repeat domain
Chr1	5293733	5293532	117.8	AT1G15385	-		O,N
Chr1	10810466	10810265	118	AT1G30510	-	RFNR2	C,Y	root FNR 2
Chr1	10810466	10810265	118	AT1G30515	-		S,P
Chr1	22864817	22864616	118	AT1G61860	-		O,Y	Protein kinase superfamily protein
Chr1	30416251	30416050	116.7	AT1G80950	-		O,Y	Phospholipid/glycerol acyltransferase family protein
Chr2	400703	400502	119	AT2G01890	-	PAP8	S,V	purple acid phosphatase 8
Chr3	591032	590831	117	AT3G02730	-	TRXF1	C,C	thioredoxin F-type 1
Chr3	2221811	2221610	117.8	AT3G07020	-	UGT80A2	C,K	UDP-Glycosyltransferase superfamily protein
Chr3	3243904	3243703	116.7	AT3G10430	-		O,Y	F-box and associated interaction domains-containing protein
Chr3	8803145	8802944	118.9	AT3G24290	-	AMT1;5	S,P	ammonium transporter 1;5
Chr3	20251369	20251168	117.4	AT3G54700	-	PHT1;7	O,P	phosphate transporter 1;7
Chr4	15903907	15903706	117	AT4G32940	-	GAMMAVPE	S,V	gamma vacuolar processing enzyme
Chr5	3579544	3579343	118	AT5G11225	-			pre-tRNA
Chr5	15193900	15193699	119	AT5G38080	-		O,P
Chr5	25932574	25932373	116.9	AT5G64870	-		O,M	SPFH/Band 7/PHB domain-containing membrane-associated protein family
Chr1	10213693	10213894	115	AT1G29230	+	WL1	C,C	CBL-interacting protein kinase 18
Chr1	11773669	11773870	114	AT1G32560	+	LEA4-1	O,M	Late embryogenesis abundant protein, group 1 protein
Chr1	21093980	21094181	114.5	AT1G56350	+		M,C	Peptide chain release factor 2
Chr1	29787247	29787448	113.5	AT1G79190	+		O,P	ARM repeat superfamily protein
Chr2	9393075	9393276	114.8	AT2G22110	+			pre-tRNA
Chr2	9393075	9393276	114.8	AT2G22120	+		O,P	RING/FYVE/PHD zinc finger superfamily protein
Chr2	13827323	13827524	115.4	AT2G32580	+		S,S	Protein of unknown function (DUF1068)
Chr3	731160	731361	115.2	AT3G03170	+		O,N
Chr3	1121421	1121622	114	AT3G04250	+		M,M	F-box associated ubiquitination effector family protein
Chr3	2870332	2870533	115	AT3G09350	+	Fes1A	O,Y	Fes1A
Chr3	2954690	2954891	114.6	AT3G09640	+	APX2	O,Y	ascorbate peroxidase 2
Chr3	5691747	5691948	116	AT3G16720	+	TL2	O,C	TOXICOS EN LEVADURA 2
Chr3	10088572	10088773	115.2	AT3G27320	+		M,C	alpha/beta-Hydrolases superfamily protein
Chr3	21910531	21910732	116	AT3G59290	+		O,N	ENTH/VHS family protein
Chr3	22406317	22406518	116	AT3G60620	+	CDS5	C,C	cytidinediphosphate diacylglycerol synthase 5
Chr4	6231632	6231833	115.1	AT4G09940	+		O,C	P-loop containing nucleoside triphosphate hydrolases superfamily protein
Chr4	8222064	8222265	113	AT4G14280	+		O,P	ARM repeat superfamily protein
Chr4	14454608	14454809	116	AT4G29370	+		O,N	Galactose oxidase/kelch repeat superfamily protein
Chr4	16491676	16491877	113.6	AT4G34510	+	KCS17	O,P	3-ketoacyl-CoA synthase 17
Chr5	2149963	2150164	113	AT5G06950	+	TGA2	O,N	bZIP transcription factor family protein
Chr5	6909725	6909926	115	AT5G20447	+		O,N
Chr5	7515139	7515340	114.5	AT5G22610	+		O,Y	F-box/RNI-like/FBD-like domains-containing protein
Chr5	24835783	24835984	115	AT5G61830	+		O,Y	NAD(P)-binding Rossmann-fold superfamily protein
Chr5	25180497	25180698	114	AT5G62690	+	TUB2	O,N	tubulin beta chain 2
Chr1	7686413	7686212	114	AT1G21890	-		O,C	nodulin MtN21 /EamA-like transporter family protein
Chr1	8370484	8370283	116	AT1G23640	-		C,Y
Chr1	10213894	10213693	115	AT1G29220	-		O,N	transcriptional regulator family protein
Chr1	11666324	11666123	113.2	AT1G32340	-	NHL8	M,N	NDR1/HIN1-like 8
Chr1	28397480	28397279	114	AT1G75620	-		S,	glyoxal oxidase-related protein
Chr2	17652675	17652474	114	AT2G42390	-		S,P	protein kinase C substrate, heavy chain-related
Chr3	1121622	1121421	114	AT3G04240	-	SEC	C,Y	Tetratricopeptide repeat (TPR)-like superfamily protein
Chr3	2870533	2870332	115	AT3G09340	-		O,P	Transmembrane amino acid transporter family protein
Chr3	6616106	6615905	116	AT3G19140	-	DNF	S,Y	RING/U-box superfamily protein
Chr3	21910732	21910531	116	AT3G59280	-	TXR1	M,C	Protein Transporter, Pam16
Chr4	11602709	11602508	115	AT4G21860	-	MSRB2	C,C	methionine sulfoxide reductase B 2
Chr4	14454809	14454608	116	AT4G29360	-		S,V	O-Glycosyl hydrolases family 17 protein
Chr4	16491877	16491676	113.6	AT4G34500	-		O,C	Protein kinase superfamily protein
Chr4	16723526	16723325	115	AT4G35130	-		C,Y	Tetratricopeptide repeat (TPR)-like superfamily protein
Chr5	16065768	16065567	113.4	AT5G40160	-	EMB506	C,C	Ankyrin repeat family protein
Chr5	20512002	20511801	113	AT5G50370	-		O,Y	Adenylate kinase family protein
Chr5	26961053	26960852	115	AT5G67600	-	WIH1	O,M
Chr1	3002279	3002480	112.4	AT1G09300	+		M,N	Metallopeptidase M24 family protein
Chr1	4556529	4556730	111.7	AT1G13300	+	HRS1	O,N	myb-like transcription factor family protein
Chr1	6831993	6832194	111.2	AT1G19770	+	PUP14	C,P	purine permease 14
Chr1	25785196	25785397	109.8	AT1G68680	+		C,Y
Chr2	1102416	1102617	111.4	AT2G03630	+		O,N
Chr2	7471823	7472024	112	AT2G17160	+		O,N	Interleukin-1 receptor-associated kinase 4 protein
Chr2	9627009	9627210	111	AT2G22660	+		O,C	Protein of unknown function (duplicated DUF1399)
Chr2	12603242	12603443	111.2	AT2G29360	+		O,Y	NAD(P)-binding Rossmann-fold superfamily protein
Chr2	13395869	13396070	112	AT2G31430	+		S,S	Plant invertase/pectin methylesterase inhibitor superfamily protein
Chr3	7794326	7794527	110.3	AT3G22121	+			other RNA
Chr3	21075416	21075617	112.7	AT3G56940	+	CRD1	C,C	dicarboxylate diiron protein, putative (Crd1)
Chr3	22702673	22702874	111	AT3G61350	+	SKIP4	O,Y	SKP1 interacting partner 4
Chr4	459275	459476	111	AT4G01060	+	ETC3	O,Y	CAPRICE-like MYB3
Chr4	14685383	14685584	112.6	AT4G30040	+		S,E	Eukaryotic aspartyl protease family protein
Chr4	16537897	16538098	110.8	AT4G34640	+	SQS1	O,C	squalene synthase 1
Chr5	9424757	9424958	110	AT5G26800	+		M,M
Chr5	17734699	17734900	111	AT5G44070	+	PCS1	O,C	phytochelatin synthase 1 (PCS1)
Chr5	20753081	20753282	112.3	AT5G51050	+	APC2	C,Y	Mitochondrial substrate carrier family protein
Chr5	20948388	20948589	111	AT5G51570	+		O,Y	SPFH/Band 7/PHB domain-containing membrane-associated protein family
Chr1	3002480	3002279	112.4	AT1G09280	-		O,N
Chr1	6432166	6431965	111	AT1G18670	-	IBS1	O,N	Protein kinase superfamily protein
Chr1	19102272	19102071	112.5	AT1G51500	-	WBC12	O,P	ABC-2 type transporter family protein
Chr1	20359238	20359037	109.6	AT1G54500	-		C,C	Rubredoxin-like superfamily protein
Chr1	22564823	22564622	111	AT1G61200	-		C,N	homeobox-leucine zipper protein-related
Chr1	26807185	26806984	110	AT1G71060	-		M,C_M	Tetratricopeptide repeat (TPR)-like superfamily protein
Chr1	29813491	29813290	112	AT1G79250	-	AGC1.7	O,N	AGC kinase 1.7
Chr2	7472024	7471823	112	AT2G17150	-		O,N	Plant regulator RWP-RK family protein
Chr2	9627210	9627009	111	AT2G22650	-		M,C	FAD-dependent oxidoreductase family protein
Chr2	17418741	17418540	110	AT2G41740	-	VLN2	O,N	villin 2
Chr3	4163207	4163006	111	AT3G13000	-		O,N	Protein of unknown function, DUF547
Chr3	7794527	7794326	110.3	AT3G22110	-	PAC1	M,M	20S proteasome alpha subunit C1
Chr3	21904628	21904427	110.5	AT3G59250	-		O,Y	F-box/RNI-like superfamily protein
Chr3	22702874	22702673	111	AT3G61340	-		O,M	F-box and associated interaction domains-containing protein
Chr3	23373379	23373178	109.7	AT3G63250	-	HMT2	O,N	homocysteine methyltransferase 2
Chr4	9769256	9769055	110	AT4G17510	-	UCH3	O,Y	ubiquitin C-terminal hydrolase 3
Chr4	15523070	15522869	112.4	AT4G32130	-		S,V	Protein of unknown function (DUF2012)
Chr4	16538098	16537897	110.8	AT4G34630	-		O,Y
Chr2	1071438	1071639	109	AT2G03530	+	UPS2	S,S	ureide permease 2
Chr2	13008800	13009001	108.8	AT2G30530	+		O,N
Chr3	2211899	2212100	108	AT3G07005	+	LCR43	S,S	low-molecular-weight cysteine-rich 43
Chr3	7967650	7967851	106.7	AT3G22480	+	PDF2	O,N	prefoldin 2
Chr3	8779203	8779404	108	AT3G24240	+		S,P	Leucine-rich repeat receptor-like protein kinase family protein
Chr3	19092502	19092703	107.7	AT3G51460	+	RHD4	O,P	Phosphoinositide phosphatase family protein
Chr3	19295263	19295464	106.5	AT3G52010	+	scpl37	S,C	serine carboxypeptidase-like 37
Chr3	21072069	21072270	107	AT3G56930	+		M,C	DHHC-type zinc finger family protein
Chr4	251894	252095	107.9	AT4G00590	+		M,Y	N-terminal nucleophile aminohydrolases (Ntn hydrolases) superfamily protein
Chr4	14165734	14165935	107	AT4G28703	+		O,C	RmlC-like cupins superfamily protein
Chr4	17646268	17646469	108.1	AT4G37560	+		O,C	Acetamidase/Formamidase family protein
Chr5	1092931	1093132	109	AT5G04045	+		S,V	Putative membrane lipoprotein
Chr5	6225309	6225510	106.7	AT5G18670	+	BMY3	O,N	beta-amylase 3
Chr5	18584132	18584333	106.5	AT5G45810	+	SnRK3.5	O,C	CBL-interacting protein kinase 19
Chr5	19868733	19868934	109	AT5G49015	+		M,C	Expressed protein
Chr5	22602442	22602643	108	AT5G55850	+	NOI	O,N	RPM1-interacting protein 4 (RIN4) family protein
Chr5	26029026	26029227	108.1	AT5G65158	+		O,N	Lipase/lipooxygenase, PLAT/LH2 family protein
Chr1	6626336	6626135	108.3	AT1G19200	-		O,N	Protein of unknown function (DUF581)
Chr1	10548630	10548429	108.3	AT1G30070	-		O,N	SGS domain-containing protein
Chr1	11005520	11005319	107.3	AT1G30920	-		O,Y	F-box family protein
Chr2	7984368	7984167	109	AT2G18380	-	HANL1	O,N	GATA transcription factor 20
Chr2	8869438	8869237	106.4	AT2G20590	-		C,N	Reticulon family protein
Chr2	12908559	12908358	106.4	AT2G30260	-	U2B''	O,N	U2 small nuclear ribonucleoprotein B
Chr3	3347105	3346904	107.6	AT3G10690	-	GYRA	C,C	DNA GYRASE A
Chr3	7362170	7361969	106.6	AT3G20993	-	LCR56	S,S	low-molecular-weight cysteine-rich 56
Chr3	9798495	9798294	109	AT3G26660	-	LBD24	M,C	LOB domain-containing protein 24
Chr3	21087625	21087424	107	AT3G56980	-	ORG3	O,N	basic helix-loop-helix (bHLH) DNA-binding superfamily protein
Chr4	679992	679791	109	AT4G01560	-	MEE49	O,N	Ribosomal RNA processing Brix domain protein
Chr4	2683759	2683558	107.9	AT4G05200	-	CRK25	S,P	cysteine-rich RLK (RECEPTOR-like protein kinase) 25
Chr4	10217699	10217498	108	AT4G18520	-		C,	Pentatricopeptide repeat (PPR) superfamily protein
Chr4	14002416	14002215	107	AT4G28250	-	EXPB3	S,C	expansin B3
Chr5	856093	855892	107	AT5G03435	-		O,Y	Ca2+dependent plant phosphoribosyltransferase family protein
Chr5	1189640	1189439	106.5	AT5G04275	-	MIR172B		MIR172/MIR172B; miRNA
Chr5	1967599	1967398	106.6	AT5G06440	-		O,N
Chr5	20002657	20002456	108	AT5G49330	-	PFG3	O,N	myb domain protein 111
Chr5	20834045	20833844	109.2	AT5G51260	-		S,V	HAD superfamily, subfamily IIIB acid phosphatase
Chr5	26114876	26114675	108	AT5G65340	-		M,M	Protein of unknown function, DUF617
Chr1	3287009	3287210	103.1	AT1G10070	+	BCAT-2	M,Y	branched-chain amino acid transaminase 2
Chr1	18224737	18224938	106	AT1G49260	+		S,Y
Chr1	18353777	18353978	105.7	AT1G49590	+		O,N	C2H2 and C2HC zinc fingers superfamily protein
Chr1	20587163	20587364	105.9	AT1G55190	+	PRA7	O,P	PRA1 (Prenylated rab acceptor) family protein
Chr1	20976073	20976274	103.3	AT1G56085	+		O,Y	Cyclophilin
Chr1	22458144	22458345	106	AT1G60986	+	SCRL4	S,S	SCR-like 4
Chr1	24441491	24441692	103.5	AT1G65730	+	YSL7	O,P	YELLOW STRIPE like 7
Chr2	2373018	2373219	103	AT2G06095	+		O,C
Chr2	17747166	17747367	104	AT2G42610	+	LSH10	O,N	Protein of unknown function (DUF640)
Chr2	19282858	19283059	104	AT2G46930	+		S,V	Pectinacetylesterase family protein
Chr3	4180522	4180723	105	AT3G13060	+	ECT5	O,N	evolutionarily conserved C-terminal region 5
Chr3	5202620	5202821	104	AT3G15410	+		M,N	Leucine-rich repeat (LRR) family protein
Chr3	5953560	5953761	105.9	AT3G17400	+		O,Y	F-box family protein
Chr3	9181864	9182065	105.1	AT3G25220	+	FKBP15-1	S,S	FK506-binding protein 15 kD-1
Chr3	11104439	11104640	104	AT3G29140	+		S,Y
Chr3	18901744	18901945	104	AT3G50860	+		O,C	Clathrin adaptor complex small chain family protein
Chr4	455576	455777	106.2	AT4G01050	+	TROL	C,C	thylakoid rhodanese-like
Chr4	8243493	8243694	103.6	AT4G14330	+		C,C	P-loop containing nucleoside triphosphate hydrolases superfamily protein
Chr4	12933151	12933352	105	AT4G25250	+		S,C	Plant invertase/pectin methylesterase inhibitor superfamily protein
Chr4	17514704	17514905	106	AT4G37220	+		O,P	Cold acclimation protein WCOR413 family
Chr5	773102	773303	103.7	AT5G03250	+		O,Y	Phototropic-responsive NPH3 family protein
Chr5	2698676	2698877	105	AT5G08391	+		S,Y	Protein of unknown function (DUF 3339)
Chr5	16502722	16502923	103.9	AT5G41260	+		O,C	Protein kinase protein with tetratricopeptide repeat domain
Chr5	26938981	26939182	103	AT5G67520	+	APK4	C,C	adenosine-5'-phosphosulfate (APS) kinase 4
Chr1	8424881	8424680	105	AT1G23830	-		S,P
Chr1	12939096	12938895	106	AT1G35260	-	MLP165	O,Y	MLP-like protein 165
Chr1	16777304	16777103	103.5	AT1G44110	-	CYCA1;1	C,C	Cyclin A1;1
Chr1	17957721	17957520	105	AT1G48570	-		C,C	zinc finger (Ran-binding) family protein
Chr1	24054198	24053997	103	AT1G64750	-	DSS1(I)	O,N	deletion of SUV3 suppressor 1(I)
Chr1	24441692	24441491	103.5	AT1G65720	-		S,C
Chr2	76243	76042	105	AT2G01060	-		O,N	myb-like HTH transcriptional regulator family protein
Chr2	2373219	2373018	103	AT2G06090	-		S,C	Plant self-incompatibility protein S1 family
Chr2	8506758	8506557	104.9	AT2G19700	-		S,C
Chr2	16527480	16527279	105.5	AT2G39640	-		S,E	glycosyl hydrolase family 17 protein
Chr2	18421341	18421140	103.1	AT2G44650	-	CPN10	C,C	chloroplast chaperonin 10
Chr2	19283059	19282858	104	AT2G46920	-	POL	O,N	Protein phosphatase 2C family protein
Chr3	9632519	9632318	104	AT3G26280	-	CYP71B4	S,C	cytochrome P450, family 71, subfamily B, polypeptide 4
Chr3	11104640	11104439	104	AT3G29130	-		O,N
Chr3	18901945	18901744	104	AT3G50845	-		O,Y	Protein of unknown function (DUF59)
Chr3	21403908	21403707	103.9	AT3G57780	-		C,C
Chr3	22947639	22947438	106	AT3G61962	-		O,Y	Putative membrane lipoprotein
Chr3	23262770	23262569	104.6	AT3G62930	-		O,C	Thioredoxin superfamily protein
Chr4	10034874	10034673	105.8	AT4G18080	-		O,Y
Chr4	10034874	10034673	105.8	AT4G18090	-		O,Y
Chr5	2698877	2698676	105	AT5G08380	-	AtAGAL1	S,	alpha-galactosidase 1
Chr5	3880023	3879822	103.2	AT5G12010	-		O,N
Chr5	15011171	15010970	105.4	AT5G37790	-		C,N	Protein kinase superfamily protein
Chr5	16502923	16502722	103.9	AT5G41250	-		O,C	Exostosin family protein
Chr5	18589638	18589437	104	AT5G45820	-	SnRK3.6	M,	CBL-interacting protein kinase 20
Chr5	21396297	21396096	103.2	AT5G52797	-	MIR870A		MIR870a; miRNA
Chr5	21921746	21921545	103	AT5G54010	-		S,	UDP-Glycosyltransferase superfamily protein
Chr5	26939182	26938981	103	AT5G67510	-		C,Y	Translation protein SH3-like family protein
Chr1	12542862	12543063	101	AT1G34360	+		M,C	translation initiation factor 3 (IF-3) family protein
Chr1	18094805	18095006	102.1	AT1G48912	+		O,N
Chr1	18208158	18208359	100.4	AT1G49230	+		O,S	RING/U-box superfamily protein
Chr1	22580505	22580706	102.7	AT1G61240	+		O,	Protein of unknown function (DUF707)
Chr1	27312325	27312526	100	AT1G72530	+		M,M	plastid developmental protein DAG, putative
Chr1	27815089	27815290	102	AT1G73965	+	CLE13	S,C	CLAVATA3/ESR-RELATED 13
Chr1	29899408	29899609	102.7	AT1G79490	+	EMB2217	C,C	Pentatricopeptide repeat (PPR) superfamily protein
Chr2	620448	620649	100.5	AT2G02370	+		O,P	SNARE associated Golgi protein family
Chr2	15378653	15378854	102	AT2G36690	+		O,Y	2-oxoglutarate (2OG) and Fe(II)-dependent oxygenase superfamily protein
Chr2	16067350	16067551	100	AT2G38350	+		M,M
Chr2	16222613	16222814	100	AT2G38823	+		O,N
Chr2	18427897	18428098	100.3	AT2G44690	+	ROP8	O,C	Arabidopsis RAC-like 9
Chr2	19231062	19231263	101	AT2G46787	+		M,N
Chr3	731228	731429	102.2	AT3G03170	+		O,N
Chr3	5299023	5299224	102	AT3G15640	+		M,C	Rubredoxin-like superfamily protein
Chr3	5458910	5459111	100	AT3G16100	+	RABG3c	M,C	RAB GTPase homolog G3C
Chr3	7967771	7967972	100.8	AT3G22480	+	PDF2	O,N	prefoldin 2
Chr3	18366827	18367028	100.1	AT3G49550	+		S,N
Chr4	445780	445981	101.2	AT4G01023	+		O,Y	RING/U-box superfamily protein
Chr4	445780	445981	101.2	AT4G01026	+	RCAR2	O,Y	PYR1-like 7
Chr5	5485244	5485445	100	AT5G16715	+	EMB2247	C,C	ATP binding;valine-tRNA ligases;aminoacyl-tRNA ligases;nucleotide binding;ATP binding;aminoacyl-tRNA ligases
Chr5	13868947	13869148	101	AT5G35695	+		O,Y
Chr5	25670377	25670578	100	AT5G64160	+		O,N
Chr1	1397046	1396845	100.8	AT1G04920	-	SPS3F	O,Y	sucrose phosphate synthase 3F
Chr1	2717329	2717128	102	AT1G08580	-		O,N
Chr1	9564019	9563818	100	AT1G27530	-		O,Y
Chr1	19588059	19587858	100.4	AT1G52570	-	PLDALPHA2	O,K	phospholipase D alpha 2
Chr1	23002218	23002017	102	AT1G62262	-	SLAH4	O,P	SLAC1 homologue 4
Chr1	27466659	27466458	101.9	AT1G73010	-	PS2	O,S	phosphate starvation-induced gene 2
Chr1	27815290	27815089	102	AT1G73960	-	TAF2	O,N	TBP-associated factor 2
Chr1	28029075	28028874	101.8	AT1G74600	-	OTP87	C,C	pentatricopeptide (PPR) repeat-containing protein
Chr1	29899609	29899408	102.7	AT1G79480	-		S,S	Carbohydrate-binding X8 domain superfamily protein
Chr2	10104221	10104020	101	AT2G23755	-		S,V
Chr2	17349795	17349594	100.3	AT2G41616	-	MIR778A		MIR778a; miRNA
Chr2	17470071	17469870	101	AT2G41860	-	CPK14	O,C	calcium-dependent protein kinase 14
Chr2	18588170	18587969	101.4	AT2G45060	-		O,Y	Uncharacterised conserved protein UCP022280
Chr3	608116	607915	99.7	AT3G02800	-	PFA-DSP3	O,Y	Tyrosine phosphatase family protein
Chr3	1893202	1893001	102.6	AT3G06250	-	FRS7	O,N	FAR1-related sequence 7
Chr4	6633946	6633745	101	AT4G10770	-	OPT7	O,P	oligopeptide transporter 7
Chr4	7737063	7736862	99.7	AT4G13280	-	TPS12	O,	terpenoid synthase 12
Chr4	10319772	10319571	101.8	AT4G18790	-	NRAMP5	O,C	NRAMP metal ion transporter family protein
Chr5	1967604	1967403	101.5	AT5G06440	-		O,N
Chr5	8870174	8869973	101.5	AT5G25475	-		C,Y	AP2/B3-like transcriptional factor family protein
Chr5	13869148	13868947	101	AT5G35690	-		O,Y
Chr1	2987994	2988195	99.1	AT1G09250	+		C,C	basic helix-loop-helix (bHLH) DNA-binding superfamily protein
Chr1	3948333	3948534	97.2	AT1G11710	+		M,C	Pentatricopeptide repeat (PPR) superfamily protein
Chr1	4748004	4748205	97.4	AT1G13880	+		O,N	ELM2 domain-containing protein
Chr1	10727499	10727700	97	AT1G30400	+	MRP1	O,P	multidrug resistance-associated protein 1
Chr1	18307423	18307624	98.1	AT1G49460	+			pre-tRNA
Chr1	19716062	19716263	98.2	AT1G52940	+	PAP5	O,N	purple acid phosphatase 5
Chr1	20793334	20793535	96.7	AT1G55640	+	PRA1.G1	O,V	prenylated RAB acceptor 1.G1
Chr1	23992580	23992781	99	AT1G64590	+		O,C	NAD(P)-binding Rossmann-fold superfamily protein
Chr2	11263658	11263859	97	AT2G26480	+	UGT76D1	M,M	UDP-glucosyl transferase 76D1
Chr2	17031585	17031786	98	AT2G40810	+	ATG18C	O,N	homolog of yeast autophagy 18C
Chr3	4094569	4094770	98.5	AT3G12880	+		S,M	Plant invertase/pectin methylesterase inhibitor superfamily protein
Chr3	6452357	6452558	97	AT3G18740	+	RLK902	O,N	Ribosomal protein L7Ae/L30e/S12e/Gadd45 family protein
Chr3	6964458	6964659	97.2	AT3G19990	+		O,Y
Chr3	9064216	9064417	97.2	AT3G24830	+		O,Y	Ribosomal protein L13 family protein
Chr3	10847349	10847550	99	AT3G28850	+		M,N	Glutaredoxin family protein
Chr3	16914657	16914858	98	AT3G46050	+		C,C	Galactose oxidase/kelch repeat superfamily protein
Chr3	19877809	19878010	98	AT3G53611	+		O,Y
Chr4	12318918	12319119	97.1	AT4G23635	+			pre-tRNA
Chr4	16116053	16116254	99	AT4G33510	+	DHS2	C,C	3-deoxy-d-arabino-heptulosonate 7-phosphate synthase
Chr5	2986909	2987110	99.2	AT5G09640	+	SNG2	S,C	serine carboxypeptidase-like 19
Chr5	7806045	7806246	98	AT5G23200	+		M,C
Chr5	8035523	8035724	98.8	AT5G23840	+		S,S	MD-2-related lipid recognition domain-containing protein
Chr5	8354465	8354666	97.7	AT5G24460	+		O,C
Chr5	16962540	16962741	97.7	AT5G42405	+		S,S
Chr5	18264103	18264304	98.7	AT5G45160	+		O,P	Root hair defective 3 GTP-binding protein (RHD3)
Chr5	23374487	23374688	96.7	AT5G57700	+		O,K	BNR/Asp-box repeat family protein
Chr5	25862502	25862703	97	AT5G64690	+		O,Y	neurofilament triplet H protein-related
Chr1	2988195	2987994	99.1	AT1G09245	-		S,V	Plant self-incompatibility protein S1 family
Chr1	3262913	3262712	99	AT1G09980	-		M,N	Putative serine esterase family protein
Chr1	4748205	4748004	97.4	AT1G13860	-	QUL1	S,C	QUASIMODO2 LIKE 1
Chr1	7958869	7958668	98.9	AT1G22530	-	PATL2	O,N	PATELLIN 2
Chr1	11562014	11561813	99.1	AT1G32130	-	IWS1	O,N	Transcription elongation factor (TFIIS) family protein
Chr1	16675281	16675080	97	AT1G43950	-	ARF23	O,N	auxin response factor 23
Chr1	21462602	21462401	98	AT1G58025	-		O,N	DNA-binding bromodomain-containing protein
Chr2	11263859	11263658	97	AT2G26470	-		M,N
Chr2	12727275	12727074	97.4	AT2G29810	-		O,N	Galactose oxidase/kelch repeat superfamily protein
Chr3	9064417	9064216	97.2	AT3G24820	-		O,Y	BSD domain-containing protein
Chr3	16914858	16914657	98	AT3G46030	-	HTB11	O,N	Histone superfamily protein
Chr3	21777218	21777017	98	AT3G58910	-		O,	F-box family protein
Chr3	23093161	23092960	98	AT3G62420	-	BZIP53	O,N	basic region/leucine zipper motif 53
Chr3	23093161	23092960	98	AT3G62422	-	CPuORF3	M,	conserved peptide upstream open reading frame 3
Chr4	6714958	6714757	99	AT4G10950	-		S,C	SGNH hydrolase-type esterase superfamily protein
Chr4	15138903	15138702	98.7	AT4G31130	-		S,C	Protein of unknown function (DUF1218)
Chr4	17008590	17008389	97.9	AT4G35905	-		O,N
Chr4	18166113	18165912	99	AT4G38970	-	FBA2	C,C	fructose-bisphosphate aldolase 2
Chr5	4416585	4416384	96.7	AT5G13680	-	ELO2	O,Y	IKI3 family protein
Chr5	7806246	7806045	98	AT5G23190	-	CYP86B1	O,C	cytochrome P450, family 86, subfamily B, polypeptide 1
Chr5	10295534	10295333	97	AT5G28300	-		C,N	Duplicated homeodomain-like superfamily protein
Chr5	16508082	16507881	98	AT5G41265	-			pre-tRNA
Chr5	23374688	23374487	96.7	AT5G57690	-	DGK4	C,Y	diacylglycerol kinase 4
Chr1	2671412	2671613	93	AT1G08460	+	HDA8	O,Y	histone deacetylase 8
Chr1	5211620	5211821	94.8	AT1G15150	+		O,P	MATE efflux family protein
Chr1	11796814	11797015	93	AT1G32630	+		O,N
Chr1	20904864	20905065	93	AT1G55910	+	ZIP11	S,P	zinc transporter 11 precursor
Chr1	22159871	22160072	94.5	AT1G60095	+		O,K	Mannose-binding lectin superfamily protein
Chr1	22786367	22786568	96.1	AT1G61700	+		O,N	RNA polymerases N / 8 kDa subunit
Chr1	26545242	26545443	96	AT1G70430	+		O,Y	Protein kinase superfamily protein
Chr2	703909	704110	95	AT2G02590	+		C,C
Chr2	3029315	3029516	96	AT2G07290	+		O,Y
Chr2	8139292	8139493	96	AT2G18790	+	PHYB	C,N	phytochrome B
Chr2	8262218	8262419	95.2	AT2G19080	+		O,	metaxin-related
Chr2	11580976	11581177	95	AT2G27120	+	TIL2	O,N	DNA polymerase epsilon catalytic subunit
Chr2	16160480	16160681	95.9	AT2G38646	+		M,M
Chr3	2391181	2391382	95	AT3G07490	+	CML3	O,Y	ARF-GAP domain 11
Chr3	2391181	2391382	95	AT3G07500	+		O,N	Far-red impaired responsive (FAR1) family protein
Chr3	8702006	8702207	94	AT3G24100	+		O,N	Uncharacterised protein family SERF
Chr3	16300928	16301129	95	AT3G44755	+		M,C
Chr3	22330420	22330621	95	AT3G60410	+		C,C	Protein of unknown function (DUF1639)
Chr4	975949	976150	93	AT4G02220	+		O,N	zinc finger (MYND type) family protein / programmed cell death 2 C-terminal domain-containing protein
Chr4	6234511	6234712	95.1	AT4G09950	+		O,Y	P-loop containing nucleoside triphosphate hydrolases superfamily protein
Chr4	16613244	16613445	93.3	AT4G34870	+	ROC5	O,Y	rotamase cyclophilin 5
Chr5	4221411	4221612	96	AT5G13230	+		M,C	Tetratricopeptide repeat (TPR)-like superfamily protein
Chr5	6032826	6033027	93.6	AT5G18250	+		O,
Chr5	8642911	8643112	94.3	AT5G25080	+		O,N	Sas10/Utp3/C1D family
Chr5	17721020	17721221	95.2	AT5G44050	+		O,P	MATE efflux family protein
Chr5	22482139	22482340	94	AT5G55500	+	XYLT	S,C	beta-1,2-xylosyltransferase
Chr5	23882427	23882628	95.6	AT5G59180	+	NRPB7	M,Y	DNA-directed RNA polymerase II
Chr1	8373280	8373079	95.7	AT1G23660	-		O,K	Domain of unknown function DUF220
Chr1	19889613	19889412	93	AT1G53310	-	PPC1	O,Y	phosphoenolpyruvate carboxylase 1
Chr1	20630334	20630133	94.4	AT1G55300	-	TAF7	O,Y	TBP-associated factor 7
Chr1	29625955	29625754	94.6	AT1G78790	-		O,Y
Chr2	7437404	7437203	94.8	AT2G17090	-	SSP	O,N	Protein kinase protein with tetratricopeptide repeat domain
Chr2	8139493	8139292	96	AT2G18780	-		O,Y	F-box and associated interaction domains-containing protein
Chr2	8262419	8262218	95.2	AT2G19070	-	SHT	O,M	spermidine hydroxycinnamoyl transferase
Chr2	11581177	11580976	95	AT2G27110	-	FRS3	O,N	FAR1-related sequence 3
Chr2	12905866	12905665	93.9	AT2G30250	-	WRKY25	O,N	WRKY DNA-binding protein 25
Chr3	4748832	4748631	93	AT3G14260	-		M,C	Protein of unknown function (DUF567)
Chr3	8702207	8702006	94	AT3G24090	-		M,Y	glutamine-fructose-6-phosphate transaminase (isomerizing)s;sugar binding;transaminases
Chr3	21567347	21567146	95	AT3G58220	-		O,N	TRAF-like family protein
Chr4	976150	975949	93	AT4G02210	-		O,N
Chr4	6619474	6619273	94.5	AT4G10740	-		O,C	F-box and associated interaction domains-containing protein
Chr4	7802616	7802415	94	AT4G13420	-	HAK5	O,P	high affinity K+ transporter 5
Chr4	12446165	12445964	95	AT4G23970	-		O,Y
Chr4	15475248	15475047	94.7	AT4G31990	-	ATAAT1	C,C	aspartate aminotransferase 5
Chr4	16613445	16613244	93.3	AT4G34860	-	A/N-InvB	O,C	Plant neutral invertase family protein
Chr4	17530725	17530524	94.2	AT4G37250	-		S,P	Leucine-rich repeat protein kinase family protein
Chr5	4172538	4172337	96	AT5G13140	-		M,C	Pollen Ole e 1 allergen and extensin family protein
Chr5	7040914	7040713	95	AT5G20790	-		S,Y
Chr5	17668822	17668621	95.7	AT5G43900	-	XI-6	O,S	myosin 2
Chr5	18367471	18367270	94	AT5G45330	-	DCP5-L	C,N	decapping 5-like
Chr5	20324783	20324582	93.3	AT5G49950	-		S,P	alpha/beta-Hydrolases superfamily protein
Chr5	22055817	22055616	94	AT5G54300	-		S,P	Protein of unknown function (DUF761)
Chr5	22482340	22482139	94	AT5G55490	-	GEX1	S,P	gamete expressed protein 1
Chr1	12314156	12314357	90.1	AT1G33910	+		O,Y	P-loop containing nucleoside triphosphate hydrolases superfamily protein
Chr1	21533222	21533423	91	AT1G58160	+		O,Y	Mannose-binding lectin superfamily protein
Chr2	6088075	6088276	90	AT2G14365	+	LCR84	S,C	low-molecular-weight cysteine-rich 84
Chr2	6980193	6980394	91	AT2G16050	+		O,Y	Cysteine/Histidine-rich C1 domain family protein
Chr2	13721336	13721537	90	AT2G32300	+	UCC1	S,C	uclacyanin 1
Chr2	15242004	15242205	90.6	AT2G36355	+		O,Y	Family of unknown function (DUF662)
Chr2	16996025	16996226	90.6	AT2G40740	+	WRKY55	O,N	WRKY DNA-binding protein 55
Chr3	3498	3699	91.9	AT3G01010	+		S,Y	UDP-glucose/GDP-mannose dehydrogenase family protein
Chr3	376097	376298	90.6	AT3G02120	+		O,N	hydroxyproline-rich glycoprotein family protein
Chr3	575904	576105	92	AT3G02680	+	NBS1	O,Y_N	nijmegen breakage syndrome 1
Chr3	1592994	1593195	90.7	AT3G05500	+		O,Y	Rubber elongation factor protein (REF)
Chr3	6230978	6231179	92	AT3G18190	+		C,Y	TCP-1/cpn60 chaperonin family protein
Chr3	23450042	23450243	90	AT3G63510	+		M,C	FMN-linked oxidoreductases superfamily protein
Chr4	753278	753479	90	AT4G01740	+		O,Y	Cysteine/Histidine-rich C1 domain family protein
Chr1	12314357	12314156	90.1	AT1G33900	-		O,C	P-loop containing nucleoside triphosphate hydrolases superfamily protein
Chr1	20181092	20180891	92.7	AT1G54050	-		C,N	HSP20-like chaperones superfamily protein
Chr1	25600405	25600204	92.6	AT1G68300	-		O,C	Adenine nucleotide alpha hydrolases-like superfamily protein
Chr1	26836010	26835809	91	AT1G71190	-	SAG18	S,P	senescence associated gene 18
Chr1	26895597	26895396	91	AT1G71360	-		M,P	Galactose-binding protein
Chr2	12676570	12676369	90.3	AT2G29650	-	PHT4;1	C,C	phosphate transporter 4;1
Chr2	12970714	12970513	92	AT2G30432	-	TCL1	M,N	Homeodomain-like superfamily protein
Chr3	576105	575904	92	AT3G02670	-		S,S	Glycine-rich protein family
Chr3	1045163	1044962	91.3	AT3G04030	-		M,N	Homeodomain-like superfamily protein
Chr3	2318082	2317881	91.8	AT3G07273	-		O,Y
Chr3	3367347	3367146	89.6	AT3G10745	-	MIR158A		MIR158A; miRNA
Chr3	18616477	18616276	92.3	AT3G50210	-		O,Y	2-oxoglutarate (2OG) and Fe(II)-dependent oxygenase superfamily protein
Chr3	19769351	19769150	90.3	AT3G53310	-		S,Y	AP2/B3-like transcriptional factor family protein
Chr3	19988726	19988525	90	AT3G53980	-		S,S	Bifunctional inhibitor/lipid-transfer protein/seed storage 2S albumin superfamily protein
Chr3	23450243	23450042	90	AT3G63500	-		O,N	Protein of unknown function (DUF1423)
Chr4	753479	753278	90	AT4G01735	-		O,Y
Chr4	1532288	1532087	91	AT4G03450	-		O,P	Ankyrin repeat family protein
Chr4	9716059	9715858	89.6	AT4G17390	-		M,N	Ribosomal protein L23/L15e family protein
Chr4	10437440	10437239	90.8	AT4G19040	-	EDR2	M,C	ENHANCED DISEASE RESISTANCE 2
Chr4	11021472	11021271	91	AT4G20430	-		S,E	Subtilase family protein
Chr4	13490577	13490376	90	AT4G26795	-			other RNA
Chr4	13715982	13715781	90.2	AT4G27420	-	ABCG9	O,P	ABC-2 type transporter family protein
Chr4	16942645	16942444	92.5	AT4G35750	-		O,Y	SEC14 cytosolic factor family protein / phosphoglyceride transfer family protein
Chr5	151175	150974	90.8	AT5G01365	-			pre-tRNA
Chr5	1968633	1968432	92.2	AT5G06440	-		O,N
Chr5	9865817	9865616	92.3	AT5G27840	-	TOPP8	O,Y	Calcineurin-like metallo-phosphoesterase superfamily protein
Chr5	24013495	24013294	91	AT5G59600	-		O,C	Tetratricopeptide repeat (TPR)-like superfamily protein
Chr5	26961568	26961367	90	AT5G67600	-	WIH1	O,M
Chr1	4544011	4544212	87.7	AT1G13270	+	MAP1C	C,C	methionine aminopeptidase 1B
Chr1	5041139	5041340	86.6	AT1G14685	+	BPC2	O,N	basic pentacysteine 2
Chr1	7324350	7324551	89.1	AT1G20980	+	SPL1R2	O,N	squamosa promoter binding protein-like 14
Chr1	24364858	24365059	88	AT1G65541	+		O,N
Chr1	29142674	29142875	88	AT1G77570	+		S,N	Winged helix-turn-helix transcription repressor DNA-binding
Chr2	101231	101432	87	AT2G01160	+			pre-tRNA
Chr2	11387085	11387286	88	AT2G26730	+		S,P	Leucine-rich repeat protein kinase family protein
Chr2	11443449	11443650	87.5	AT2G26830	+	emb1187	O,K	Protein kinase superfamily protein
Chr2	13890308	13890509	86.5	AT2G32760	+		O,C
Chr2	15168086	15168287	88	AT2G36140	+			pre-tRNA
Chr2	15168086	15168287	88	AT2G36145	+		C,C
Chr2	15168086	15168287	88	AT2G36150	+			pre-tRNA
Chr2	15851681	15851882	87	AT2G37840	+		M,N	Protein kinase superfamily protein
Chr2	17220763	17220964	89.5	AT2G41310	+	RR3	O,	response regulator 3
Chr3	2742339	2742540	86.9	AT3G08990	+		O,Y	Yippee family putative zinc-binding protein
Chr3	3025807	3026008	89	AT3G09860	+		O,N
Chr3	3025807	3026008	89	AT3G09863	+		O,C
Chr3	15986322	15986523	89	AT3G44310	+	NITI	O,C	nitrilase 1
Chr3	20858732	20858933	89	AT3G56220	+		O,N	transcription regulators
Chr4	1596841	1597042	89.6	AT4G03580	+		O,N
Chr4	6905559	6905760	87	AT4G11360	+	RHA1B	O,Y	RING-H2 finger A1B
Chr4	9475687	9475888	88	AT4G16845	+	VRN2	O,N	VEFS-Box of polycomb protein
Chr4	18503475	18503676	87.4	AT4G39880	+		M,C	Ribosomal protein L23/L15e family protein
Chr5	4426750	4426951	88.6	AT5G13720	+		C,C	Uncharacterised protein family (UPF0114)
Chr5	4804752	4804953	89.6	AT5G14860	+		O,C	UDP-Glycosyltransferase superfamily protein
Chr5	6810985	6811186	88	AT5G20181	+		M,N
Chr5	8903050	8903251	87.7	AT5G25580	+		O,N
Chr5	17855988	17856189	88	AT5G44330	+		M,C	Tetratricopeptide repeat (TPR)-like superfamily protein
Chr5	21409371	21409572	88	AT5G52830	+	WRKY27	O,N	WRKY DNA-binding protein 27
Chr5	22580813	22581014	88.4	AT5G55800	+		O,X	Cysteine/Histidine-rich C1 domain family protein
Chr1	1022573	1022372	87.6	AT1G03980	-	PCS2	O,N	phytochelatin synthase 2
Chr1	7958770	7958569	88.1	AT1G22530	-	PATL2	O,N	PATELLIN 2
Chr1	10042788	10042587	87	AT1G28560	-	SRD2	O,N	snRNA activating complex family protein
Chr1	13106894	13106693	88	AT1G35537	-		S,S	Defensin-like (DEFL) family protein
Chr1	17774406	17774205	87	AT1G48110	-	ECT7	O,N	evolutionarily conserved C-terminal region 7
Chr1	18943063	18942862	88.6	AT1G51130	-		O,N	Nse4, component of Smc5/6 DNA repair complex
Chr1	22638257	22638056	88.7	AT1G61353	-		O,Y_N
Chr1	26119208	26119007	89.5	AT1G69480	-		O,P	EXS (ERD1/XPR1/SYG1) family protein
Chr2	6557605	6557404	87.9	AT2G15110	-		O,C	Protein of unknown function, DUF601
Chr2	15662935	15662734	88	AT2G37290	-		M,N	Ypt/Rab-GAP domain of gyp1p superfamily protein
Chr2	16569916	16569715	86.7	AT2G39720	-	RHC2A	O,N	RING-H2 finger C2A
Chr2	18472106	18471905	89.4	AT2G44798	-			other RNA
Chr3	3026008	3025807	89	AT3G09850	-		C,N	D111/G-patch domain-containing protein
Chr3	4474412	4474211	89.1	AT3G13672	-		O,N	TRAF-like superfamily protein
Chr3	5104745	5104544	86.7	AT3G15150	-	MMS21	C,N	RING/U-box superfamily protein
Chr3	6526851	6526650	89.4	AT3G18930	-		O,C	RING/U-box superfamily protein
Chr3	8020304	8020103	87	AT3G22670	-		M,C	Pentatricopeptide repeat (PPR) superfamily protein
Chr3	11284438	11284237	89.3	AT3G29380	-	pBRP2	O,K	Cyclin-like family protein
Chr3	18456931	18456730	88	AT3G49760	-	bZIP5	O,N	basic leucine-zipper 5
Chr4	6905760	6905559	87	AT4G11355	-			pre-tRNA
Chr4	11577976	11577775	87	AT4G21810	-	DER2.1	O,P	DERLIN-2.1
Chr4	15259035	15258834	88	AT4G31450	-		O,N	RING/U-box superfamily protein
Chr5	5962305	5962104	87.4	AT5G18000	-	VDD	O,N	VERDANDI
Chr5	6811186	6810985	88	AT5G20170	-		O,N	RNA polymerase II transcription mediators
Chr5	24377519	24377318	87	AT5G60660	-	PIP2F	O,P	plasma membrane intrinsic protein 2;4
Chr5	25411696	25411495	87.2	AT5G63450	-	CYP94B1	S,C	cytochrome P450, family 94, subfamily B, polypeptide 1
Chr1	751210	751411	83	AT1G03120	+	RAB28	O,Y	responsive to abscisic acid 28
Chr1	779222	779423	83.7	AT1G03200	+		O,N
Chr1	11641295	11641496	84	AT1G32270	+	SYP24	O,N	syntaxin, putative
Chr1	11985028	11985229	84	AT1G33080	+		O,P	MATE efflux family protein
Chr1	25615042	25615243	84	AT1G68350	+		M,C
Chr1	28132818	28133019	83	AT1G74900	+	OTP43	C,C	Pentatricopeptide repeat (PPR) superfamily protein
Chr1	28714743	28714944	84.6	AT1G76520	+		S,P	Auxin efflux carrier family protein
Chr1	29770319	29770520	85.9	AT1G79130	+		C,M	SAUR-like auxin-responsive protein family
Chr2	6243299	6243500	83	AT2G14620	+	XTH10	S,V	xyloglucan endotransglucosylase/hydrolase 10
Chr2	13734189	13734390	85	AT2G32350	+		O,N	Ubiquitin-like superfamily protein
Chr2	14813241	14813442	86	AT2G35140	+		O,N	DCD (Development and Cell Death) domain protein
Chr2	15285282	15285483	84	AT2G36420	+		O,N
Chr2	16540180	16540381	85	AT2G39690	+		O,C	Protein of unknown function, DUF547
Chr2	19497373	19497574	84	AT2G47510	+	FUM1	M,C	fumarase 1
Chr3	3018676	3018877	85	AT3G09840	+	CDC48A	O,Y	cell division cycle 48
Chr3	5263201	5263402	85.2	AT3G15540	+	MSG2	O,C	indole-3-acetic acid inducible 19
Chr3	19797337	19797538	83.4	AT3G53400	+		M,M
Chr3	19797337	19797538	83.4	AT3G53402	+	CPuORF46	M,Y	conserved peptide upstream open reading frame 46
Chr3	19864132	19864333	84	AT3G53580	+		C,Y	diaminopimelate epimerase family protein
Chr4	1127425	1127626	84	AT4G02570	+	CUL1	O,Y	cullin 1
Chr4	8930761	8930962	83	AT4G15680	+		S,Y	Thioredoxin superfamily protein
Chr4	10382095	10382296	83	AT4G18960	+	AG	O,N	K-box region and MADS-box transcription factor family protein
Chr4	10961569	10961770	85.7	AT4G20310	+		O,P	Peptidase M50 family protein
Chr4	12248654	12248855	83.6	AT4G23470	+		O,M	PLAC8 family protein
Chr4	15576406	15576607	83	AT4G32265	+			pre-tRNA
Chr4	16267766	16267967	85	AT4G33945	+		O,	ARM repeat superfamily protein
Chr4	16433356	16433557	85.1	AT4G34370	+	ATARI1	O,N	RING/U-box superfamily protein
Chr4	17195975	17196176	84.2	AT4G36400	+	D2HGDH	M,C	FAD-linked oxidases family protein
Chr5	1656556	1656757	86.2	AT5G05570	+		M,C	transducin family protein / WD-40 repeat family protein
Chr5	1678486	1678687	86	AT5G05620	+	TUBG2	O,N	gamma-tubulin complex protein 2
Chr5	4706379	4706580	84.6	AT5G14600	+		O,Y	S-adenosyl-L-methionine-dependent methyltransferases superfamily protein
Chr5	16339135	16339336	84.8	AT5G40810	+		M,C	Cytochrome C1 family
Chr5	24843243	24843444	84	AT5G61850	+	LFY3	M,N	floral meristem identity control protein LEAFY (LFY)
Chr1	3135933	3135732	85	AT1G09680	-		M,C	Pentatricopeptide repeat (PPR) superfamily protein
Chr1	4572534	4572333	86.1	AT1G13340	-		M,M	Regulator of Vps4 activity in the MVB pathway protein
Chr1	21602315	21602114	85	AT1G58250	-	SAB	S,C	Golgi-body localisation protein domain ;RNA pol II promoter Fmp27 protein domain
Chr1	28133019	28132818	83	AT1G74890	-	ARR15	O,N	response regulator 15
Chr1	29715476	29715275	84	AT1G78990	-		O,Y	HXXXD-type acyl-transferase family protein
Chr2	6243500	6243299	83	AT2G14610	-	PR1	S,C	pathogenesis-related gene 1
Chr2	9964564	9964363	84	AT2G23390	-		M,C
Chr2	12355711	12355510	83	AT2G28790	-		S,C	Pathogenesis-related thaumatin superfamily protein
Chr2	15698020	15697819	86	AT2G37400	-		C,C	Tetratricopeptide repeat (TPR)-like superfamily protein
Chr2	16185252	16185051	85	AT2G38700	-	MVD1	O,Y	mevalonate diphosphate decarboxylase 1
Chr2	16538617	16538416	85	AT2G39675	-	TAS1C		TAS1C; other RNA
Chr2	16950658	16950457	85.1	AT2G40610	-	EXPA8	S,S	expansin A8
Chr3	3723519	3723318	84.7	AT3G11770	-		O,N	Polynucleotidyl transferase, ribonuclease H-like superfamily protein
Chr3	4739185	4738984	83.3	AT3G14230	-	RAP2.2	O,N	related to AP2 2
Chr3	8803462	8803261	83.1	AT3G24290	-	AMT1;5	S,P	ammonium transporter 1;5
Chr3	20049421	20049220	85	AT3G54140	-	PTR1	O,P	peptide transporter 1
Chr3	21266804	21266603	85	AT3G57460	-		O,Y	catalytics;metal ion binding
Chr3	22614506	22614305	86	AT3G61111	-		O,C	Zinc-binding ribosomal protein family protein
Chr4	8407849	8407648	86	AT4G14660	-	NRPE7	O,Y	RNA polymerase Rpb7-like, N-terminal domain
Chr4	15576607	15576406	83	AT4G32270	-		M,N	Ubiquitin-like superfamily protein
Chr5	7086069	7085868	85	AT5G20885	-		S,C	RING/U-box superfamily protein
Chr5	7243407	7243206	85	AT5G21920	-	YLMG2	C,N	YGGT family protein
Chr5	23712766	23712565	85.4	AT5G58690	-	PLC5	O,Y	phosphatidylinositol-speciwc phospholipase C5
Chr5	26797641	26797440	86	AT5G67150	-		O,N	HXXXD-type acyl-transferase family protein
Chr1	729579	729780	81	AT1G03070	+		O,P	Bax inhibitor-1 family protein
Chr1	2125489	2125690	81	AT1G06923	+		C,M
Chr1	11940728	11940929	80.2	AT1G32950	+		S,C	Subtilase family protein
Chr1	16645408	16645609	80	AT1G43890	+	RABC1	S,N	RAB GTPASE HOMOLOG B18
Chr1	27371066	27371267	82.7	AT1G72710	+	CKL2	O,N	casein kinase 1-like protein 2
Chr2	9226945	9227146	81.2	AT2G21550	+		O,C	Bifunctional dihydrofolate reductase/thymidylate synthase
Chr3	5704557	5704758	82	AT3G16770	+	RAP2.3	O,N	ethylene-responsive element binding protein
[truncated: 2,026 more rows]

## Sheet: Target Overlap
Common Targets between AtHRS1, HHO2 and HHO3
301 common elements in "HRS1", "HHO2" and "HHO3":	6 common elements in "HRS1" and "HHO2":	4 common elements in "HRS1" and "HHO3":	2340 common elements in "HHO2" and "HHO3":
At2g01023	At3g27860	At3g05970	At2g29605
At2g37880	At2g08986	At3g24280	At2g19350
At1g08005	At1g66580	At3g23550	At4g16143
At1g08000	At1g66570	At1g49260	At5g45380
At2g30600	At1g51610		At4g02220
At5g64541	At3g44820		At3g53580
At1g56600			At5g60963
At5g60740			At5g60964
At5g37670			At4g39986
At5g37667			At1g54300
At4g03960			At2g20990
At3g59884			At3g10440
At4g03565			At3g10430
At1g46408			At2g43500
At3g04530			At5g24840
At5g18670			At4g14500
At3g53840			At5g18510
At5g42610			At3g52380
At1g52780			At1g61370
At1g51740			At2g31945
At4g00480			At4g03965
At3g58210			At3g61800
At5g05290			At5g65570
At5g03030			At4g00740
At2g03120			At2g17360
At5g24770			At3g02990
At4g15540			At3g02980
At3g55990			At1g80920
At3g19690			At5g51050
At5g01320			At5g10240
At2g32830			At4g37660
At5g49510			At1g79560
At5g49500			At3g25790
At3g03910			At4g03250
At3g52930			At4g03230
At3g16840			At2g44690
At4g36130			At2g41360
At1g58330			At3g49540
At5g48375			At2g48130
At3g02750			At5g09445
At2g29760			At1g75010
At3g32180			At1g47760
At4g19800			At1g47750
At1g16445			At1g22070
At3g56850			At2g46910
At5g24070			At5g56570
At1g47240			At5g49410
At4g23000			At1g32560
At5g11600			At1g08040
At2g47460			At3g09040
At3g21790			At5g35604
At4g19520			At5g50420
At3g53570			At5g50423
At5g37420			At1g27090
At1g53030			At1g69797
At4g11440			At1g69795
At5g17340			At4g35905
At3g21650			At5g09640
At5g03420			At4g29990
At5g63130			At5g05365
At5g63120			At4g14810
At5g51660			At3g01290
At5g51650			At4g18740
At1g30880			At1g32930
At1g55750			At1g67080
At1g67780			At4g12610
At1g67775			At3g11940
At2g22620			At4g39880
At4g20290			At3g03790
At3g02050			At4g16630
At3g02040			At5g38030
At2g22125			At2g12405
At2g31010			At3g03530
At1g34070			At4g34220
At5g20150			At3g17790
At1g34065			At3g46940
At5g20140			At4g27250
At5g41860			At2g30530
At3g01570			At3g23040
At3g01572			At4g14390
At5g59610			At5g44050
At5g42820			At4g14385
At5g63690			At5g44040
At1g68180			At1g72480
At1g09350			At3g05630
At2g41500			At1g12830
At1g13020			At3g30775
At5g41614			At1g30090
At1g58350			At1g61732
At5g38710			At1g31150
At1g50410			At2g33450
At5g04500			At5g51730
At3g08750			At4g15053
At1g30840			At2g16594
At2g29080			At3g56940
At3g24290			At5g56910
At2g36053			At2g28430
At3g44510			At2g43180
At1g79950			At5g04520
At3g48000			At2g29500
At4g03030			At5g63760
At5g53240			At5g20885
At2g17140			At5g37460
At2g17130			At5g26290
At3g02650			At4g28540
At2g41460			At5g21010
At4g05450			At4g30570
At5g23650			At5g21005
At2g16640			At3g46950
At5g23630			At1g67623
At5g23640			At4g01023
At2g22500			At4g01026
At2g15680			At4g34180
At5g06890			At1g17710
At3g45410			At5g04470
At5g24020			At5g44380
At1g09930			At5g38820
At5g16570			At5g36190
At2g23080			At5g24593
At2g23070			At3g54890
At5g21920			At1g54960
At1g55700			At1g55640
At1g60000			At1g55630
At1g76150			At5g47240
At2g33710			At2g12977
At1g06240			At3g01050
At1g59725			At2g37410
At1g73080			At5g17460
At1g26200			At5g39471
At3g03250			At1g17260
At5g66940			At1g17250
At1g74940			At2g18465
At1g74929			At2g22400
At1g29710			At1g54050
At3g13150			At4g34272
At2g39500			At5g10810
At2g46490			At3g20978
At3g17205			At1g25540
At3g25720			At2g21250
At3g54710			At2g45510
At1g76640			At5g23060
At2g39490			At1g76690
At2g46480			At3g13600
At3g54700			At5g37410
At5g37890			At5g38197
At1g34060			At4g30935
At2g29810			At4g36720
At2g46930			At2g38740
At3g50360			At2g42600
At3g57645			At1g71530
At4g31160			At5g36250
At5g56510			At1g22630
At2g33550			At2g20740
At2g46920			At5g42965
At3g57630			At2g43450
At2g11891			At1g69040
At3g19970			At2g19430
At5g53510			At5g21150
At5g60480			At1g76440
At5g48485			At5g16285
At2g12480			At5g16286
At5g06420			At4g17730
At1g64370			At4g17720
At5g37430			At1g16430
At3g14205			At1g16420
At3g27190			At1g67930
At1g13350			At3g52870
At1g13360			At3g13223
At4g21540			At3g13224
At1g24170			At3g14630
At3g48670			At3g17400
At3g47342			At1g14720
At5g06870			At4g22940
At5g35900			At4g23200
At5g55930			At5g16410
At2g24370			At4g26730
At3g48237			At4g26720
At4g17615			At3g25220
At4g17610			At3g59920
At4g17612			At4g33540
At4g37120			At2g22220
At5g38180			At2g28620
At1g69640			At3g59910
At3g47470			At4g33530
At4g21630			At3g08670
At1g67350			At3g30235
At1g78600			At4g00340
At2g11810			At4g18120
At2g26310			At4g18100
At3g05545			At5g59530
At3g12915			At5g59780
At3g25440			At3g23470
At3g51520			At5g28150
At5g07710			At5g46871
At5g20410			At3g04760
At5g36228			At3g13170
At5g62730			At3g49055
At1g08070			At5g41120
At1g26270			At2g31560
At3g05540			At1g28640
At3g55100			At2g25850
At4g02840			At2g31550
At4g28700			At5g37830
At1g30920			At1g51660
At3g11650			At5g48550
At3g63320			At1g51640
At2g24540			At1g70505
At2g22030			At5g40810
At1g29230			At5g55980
At1g29220			At3g22730
At1g44542			At1g49475
At1g77850			At1g05615
At2g41060			At2g16005
At4g13030			At1g77500
At1g49660			At2g34630
At1g55180			At3g06545
At2g43750			At4g27690
At3g12140			At5g13181
At5g38280			At5g63070
At4g21560			At2g31862
At1g34042			At3g10370
At2g02230			At1g23600
At4g13840			At3g57010
At4g04955			At4g36850
At1g27710			At1g64235
At3g15640			At2g38660
At3g24630			At2g04540
At1g04300			At5g52605
At1g32010			At4g29430
At1g32020			At5g18730
At3g03600			At1g69330
At3g15620			At4g29420
At3g15630			At4g32920
At5g20280			At1g56350
At3g52190			At2g19690
At1g60370			At2g33760
At5g54680			At5g47740
At1g60360			At1g56340
At2g41220			At3g04670
At1g70790			At5g47730
At2g02990			At5g54930
At2g16595			At1g29265
At2g18040			At4g05430
At2g35660			At4g24175
At2g45250			At2g38290
At3g12860			At3g30730
At4g10160			At3g61678
At4g11760			At4g14770
At4g17960			At5g38510
At4g30800			At5g55510
At5g45020			At5g19080
At1g73010			At1g07290
At2g42070			At1g04090
At3g12850			At1g24360
At3g19140			At5g01520
At4g11750			At1g11480
At5g06670			At3g20830
At5g45010			At4g30080
At4g38340			At3g12600
At1g30500			At5g09450
At4g39770			At3g12590
At1g49590			At5g06865
At1g26580			At5g09443
At1g30300			At5g17550
At1g70030			At3g14940
At3g16150			At4g30040
At1g30290			At5g23020
At2g18130			At5g53048
At3g16140			At1g62960
At3g49760			At3g18850
At3g62420			At3g60075
At3g62422			At5g16800
At5g63270			At5g53045
At5g64050			At5g03330
At2g21630			At2g13510
At1g15120			At4g26820
At5g40940			At1g03490
At1g25550			At1g10070
At1g72750			At1g54250
At1g66450			At3g01400
At1g68670			At1g03475
At3g18740			At3g43110
At3g26618			At1g18560
At3g44006			At2g26660
At4g39660			At4g21550
At5g64710			At5g06910
At5g67500			At1g18550
At1g50110			At2g45400
At1g73660			At2g39790
At3g26616			At5g05795
At5g38396			At1g06900
At1g51100			At3g28958
At1g30330			At1g19660
At1g54160			At2g34186
At4g38970			At3g06820
At4g38980			At4g39810
At5g64735			At1g34041
At1g07520			At1g53310
At1g32415			At1g78440
At2g01280			At3g06250
At2g01275			At3g46120
			At3g49550
			At1g14685
			At2g37050
			At3g46640
			At1g21738
			At1g32340
			At5g13820
			At5g55800
			At5g62040
			At2g22040
			At4g04720
			At5g64010
			At1g23460
			At1g57680
			At1g80130
			At3g22580
			At3g53460
			At4g15490
			At5g37920
			At1g77093
			At5g51750
			At5g60770
			At1g17860
			At1g69490
			At2g18590
			At2g24010
			At2g29560
			At4g31350
			At2g21970
			At2g29550
			At3g18210
			At5g08030
			At1g69710
			At2g30942
			At2g33270
			At3g45245
			At4g00525
			At5g47890
			At1g20930
			At2g33260
			At3g27310
			At3g49350
			At5g57160
			At1g11570
			At1g29180
			At1g30520
			At2g18390
			At3g25490
			At3g25980
			At4g31380
			At5g49160
			At5g54890
			At1g07140
			At1g30510
			At1g30515
			At1g13910
			At3g14290
			At5g59430
			At1g05760
			At3g14280
			At4g37170
			At4g37175
			At5g08170
			At5g27840
			At1g20980
			At3g60080
			At4g37235
			At5g04280
			At2g24250
			At3g60070
			At4g37225
			At5g18190
			At1g10385
			At1g52800
			At1g75360
			At2g18240
			At3g03780
			At5g46510
			At1g52790
			At1g63660
			At2g18230
			At4g19038
			At2g30440
			At3g22480
			At4g16695
			At5g18750
			At1g24764
			At1g67600
			At3g57460
			At4g16690
			At4g26140
			At1g15390
			At1g22170
			At1g26773
			At3g23600
			At4g38280
			At5g02180
			At5g23840
			At1g15385
			At1g26771
			At2g30000
			At4g33880
			At1g61630
			At2g24790
			At3g03570
			At3g52920
			At3g55605
			At4g38070
			At1g45545
			At2g24780
			At3g06580
			At3g18970
			At4g38060
			At1g06830
			At1g22885
			At2g22660
			At3g04250
			At5g17240
			At1g06820
			At1g70990
			At2g22650
			At3g04240
			At3g49744
			At5g64870
			At1g13920
			At2g14620
			At2g37840
			At2g41310
			At3g27320
			At3g27555
			At3g48070
			At4g29110
			At5g11810
			At5g33806
			At1g08210
			At2g14610
			At3g20230
			At3g27550
			At3g48060
			At5g06440
			At5g08630
			At5g52882
			At1g73600
			At3g05100
			At3g10390
			At3g59290
			At5g11490
			At5g49530
			At2g30250
			At2g36840
			At3g20993
			At3g59280
			At4g16155
			At5g15890
			At5g26980
			At1g22610
			At1g30455
			At1g55190
			At3g15540
			At3g26060
			At4g24900
			At5g56810
			At1g16530
			At1g22850
			At2g09795
			At4g24890
			At5g56795
			At5g60900
			At5g65340
			At1g20780
			At1g34480
			At3g26730
			At4g02055
			At4g02060
			At5g08190
			At2g33006
			At5g47430
			At1g23550
			At1g31950
			At2g33420
			At2g36632
			At2g47890
			At3g25200
			At3g45650
			At4g17850
			At4g21950
			At4g34360
			At5g09410
			At1g14760
			At2g02520
			At2g20210
			At2g39080
			At4g34350
			At5g05920
			At5g45105
			At2g14365
			At2g18860
			At3g54840
			At4g01740
			At5g05640
			At5g08050
			At5g57700
			At1g51500
			At1g76080
			At2g41616
			At2g41710
			At4g00280
			At4g00585
			At4g01735
			At5g49330
			At5g57690
			At1g79190
			At2g36355
			At3g05500
			At4g34510
			At1g68300
			At1g69310
			At2g32050
			At4g34500
			At5g37600
			At1g23160
			At2g35160
			At2g38940
			At4g23470
			At5g15330
			At2g20630
			At3g18217
			At3g50020
			At4g03380
			At5g45640
			At5g67050
			At1g18590
			At1g18773
			At3g09010
			At3g17540
			At4g09720
			At4g18950
			At4g34170
			At1g02391
			At1g04920
			At1g11290
			At1g30750
			At1g69480
			At2g24600
			At3g59250
			At3g63260
			At4g35130
			At1g03920
			At2g05180
			At2g47510
			At3g14600
			At3g25240
			At4g10120
			At4g28430
			At4g30380
			At5g54920
			At5g56650
			At1g03130
			At3g25233
			At3g50373
			At4g30360
			At5g56640
			At1g02550
			At1g73580
			At2g20490
			At3g05425
			At3g05430
			At3g25690
			At4g17440
			At4g25240
			At1g08165
			At1g19210
			At2g17556
			At2g20470
			At2g30432
			At3g28430
			At3g47070
			At4g14368
			At4g22610
			At5g04275
			At5g09470
			At5g13917
			At5g53880
			At5g66200
			At2g02370
			At2g02590
			At3g58110
			At4g03580
			At4g28480
			At4g35310
			At1g55300
			At2g20590
			At2g23755
			At3g58100
			At3g60280
			At4g35300
			At4g38900
			At5g64670
			At1g72150
			At3g17155
			At3g22040
			At3g56220
			At4g15953
			At5g08200
			At5g49810
			At5g66880
			At1g24320
			At1g35435
			At2g19700
			At3g58600
			At5g01770
			At1g24570
			At1g74510
			At2g04660
			At2g27120
			At2g32300
			At2g42610
			At4g14380
			At4g16845
			At4g26288
			At4g31060
			At5g16130
			At5g49210
			At1g29400
			At2g04650
			At2g27110
			At3g45210
			At3g51980
			At4g14370
			At4g20430
			At4g26280
			At4g38010
			At5g49200
			At5g56730
			At5g58690
			At2g03590
			At3g59160
			At4g18510
			At4g18930
			At5g49380
			At5g65700
			At1g74330
			At2g33770
			At3g44840
			At3g46090
			At4g18500
			At1g12470
			At3g12180
			At3g23610
			At4g00520
			At5g04590
			At5g55500
			At1g10170
			At1g65180
			At4g00500
			At4g10400
			At4g27875
			At5g16220
			At5g35740
			At5g55490
			At5g60080
			At5g67280
			At1g02100
			At2g38180
			At2g38646
			At4g01050
			At4g32700
			At5g50990
			At1g12420
			At1g12451
			At1g23690
			At1g35537
			At1g72840
			At2g46915
			At3g01311
			At3g01313
			At3g13030
			At3g18930
			At4g22820
			At4g31990
			At5g24120
			At5g28300
			At5g44510
			At5g67390
			At1g01590
			At1g65730
			At2g25370
			At2g32350
			At3g28850
			At3g52010
			At4g05310
			At5g19470
			At5g22650
			At5g61540
			At1g65720
			At3g17465
			At3g48170
			At3g58350
			At4g38890
			At1g06923
			At4g18640
			At4g22010
			At4g29370
			At4g36190
			At5g35375
			At5g57950
			At1g04010
			At1g64295
			At1g73165
			At2g44320
			At3g26660
			At4g03570
			At4g14490
			At4g22000
			At4g29360
			At4g31680
			At5g46130
			At5g49140
			At5g56452
			At5g61500
			At1g03070
			At1g12660
			At1g32270
			At1g61415
			At1g63830
			At1g77120
			At2g22110
			At2g22120
			At2g25510
			At3g09030
			At3g45660
			At4g15440
			At4g22850
			At1g19200
			At1g23660
			At1g23770
			At1g27720
			At1g61400
			At2g19070
			At2g25500
			At2g39990
			At3g43432
			At4g22840
			At4g26620
			At5g48440
			At1g10588
			At1g21395
			At1g23120
			At1g32720
			At1g64590
			At1g76300
			At3g06120
			At3g07005
			At3g10200
			At3g58900
			At3g61150
			At3g62400
			At4g16670
			At5g04045
			At5g39340
			At5g41320
			At5g47980
			At1g20100
			At1g21390
			At1g21890
			At1g22600
			At1g32713
			At1g76290
			At3g10195
			At3g10900
			At3g62930
			At4g23360
			At5g08150
			At5g56440
			At5g59850
			At1g48912
			At1g69510
			At2g37195
			At2g37250
			At3g16740
			At4g19500
			At4g37010
			At5g12380
			At2g29990
			At3g02800
			At3g17330
			At3g53980
			At4g10730
			At4g29970
			At4g33145
			At5g16453
			At1g08710
			At1g09300
			At1g22220
			At1g60980
			At2g19450
			At2g29360
			At2g35480
			At2g35635
			At3g16720
			At4g12600
			At4g29160
			At5g07770
			At5g18200
			At1g09280
			At1g16916
			At1g23280
			At1g45160
			At1g49700
			At1g71850
			At2g31480
			At2g35470
			At3g11060
			At3g16712
			At4g26795
			At4g33490
			At5g12470
			At5g15802
			At1g01580
			At1g15240
			At1g72530
			At2g37390
			At2g38350
			At3g03120
			At3g29320
			At4g33945
			At5g03445
			At5g16590
			At5g20447
			At5g55830
			At1g15230
			At2g46505
			At3g57780
			At4g21810
			At4g36950
			At5g57570
			At1g33910
			At1g52940
			At1g61790
			At1g72890
			At1g76520
			At2g35500
			At3g16100
			At3g22310
			At3g24000
			At4g12030
			At4g13968
			At4g17620
			At5g45890
			At5g56325
			At5g65495
			At1g30020
			At1g33900
			At1g80950
			At4g01560
			At5g01365
			At5g14370
			At5g61100
			At1g51360
			At1g51370
			At1g69300
			At2g13273
			At2g18670
			At2g18730
			At2g33250
			At2g34740
			At2g40180
			At3g51080
			At3g51510
			At4g37230
			At5g16715
			At5g63770
			At1g48570
			At1g48650
			At1g69280
			At1g70600
			At2g18660
			At2g33240
			At3g04210
			At3g23080
			At3g51075
			At3g51490
			At3g52090
			At3g53310
			At5g04540
			At5g38080
			At1g56418
			At1g57720
			At1g59820
			At1g78172
			At2g02510
			At2g24180
			At2g32760
			At2g35310
			At3g02300
			At3g02680
			At3g07025
			At3g11700
			At3g28190
			At3g51460
			At3g56930
			At4g02640
			At4g21470
			At4g33510
			At5g09910
			At5g43600
			At5g44070
			At5g66640
			At1g33410
			At1g48660
			At1g58280
			At1g75200
			At2g17210
			At2g17975
			At2g28790
			At2g35300
			At2g42390
			At2g43140
			At3g02670
			At3g07020
			At3g21620
			At4g14660
			At4g21710
			At4g23271
			At5g09900
			At5g43590
			At5g61310
			At1g28327
			At1g29140
			At1g58160
			At1g59580
			At1g65483
			At1g65960
			At3g52570
			At4g02540
			At4g11360
			At5g09860
			At5g40850
			At5g44330
			At5g54375
			At5g64440
			At1g04120
			At1g13750
			At1g44110
			At1g48550
			At2g01060
			At2g45500
			At3g63250
			At4g04620
			At4g11355
			At4g11800
			At4g27110
			At4g32130
			At5g50370
			At5g63910
			At5g64430
			At1g23145
			At1g30430
			At1g45165
			At2g03500
			At2g05518
			At2g17160
			At2g46210
			At2g46450
			At3g03840
			At3g43420
			At3g51930
			At4g03811
			At4g09360
			At4g09950
			At5g02660
			At5g11230
			At5g16450
			At5g18755
			At5g45810
			At5g65158
			At1g61200
			At2g17150
			At2g33090
			At2g43255
			At2g46200
			At3g11770
			At3g51920
			At3g56070
			At3g56660
			At5g02410
			At5g07880
			At5g07890
			At5g10770
			At5g11225
			At5g15450
			At5g25475
			At5g42790
			At5g49540
			At5g60660
			At1g16350
			At1g25290
			At1g32375
			At1g49460
			At1g53840
			At1g68150
			At2g02050
			At2g24510
			At2g26480
			At3g19990
			At3g57157
			At4g09940
			At4g17895
			At4g34370
			At5g20190
			At5g44960
			At5g47120
			At5g49840
			At5g60760
			At5g61850
			At1g09170
			At1g15825
			At1g26400
			At1g27530
			At1g29965
			At1g51550
			At1g66070
			At1g68140
			At1g79250
			At2g18380
			At2g26470
			At2g34470
			At2g39720
			At2g40270
			At3g03240
			At3g04520
			At3g14172
			At3g44810
			At3g57150
			At3g61111
			At4g01080
			At4g01880
			At4g11770
			At4g12420
			At4g19810
			At4g33370
			At4g37250
			At5g03435
			At5g16250
			At5g25370
			At5g27670
			At5g43380
			At5g48270
			At5g54250
			At5g61460
			At1g08970
			At1g21230
			At1g28490
			At1g30230
			At1g32630
			At2g03530
			At2g29050
			At3g02460
			At3g03170
			At3g53440
			At3g60620
			At4g13955
			At4g18960
			At5g01810
			At5g08570
			At5g09570
			At5g15940
			At5g42770
			At5g52901
			At5g64400
			At5g67400
			At1g03980
			At1g07360
			At1g10370
			At1g13970
			At1g16920
			At1g54840
			At1g57800
			At1g72070
			At1g74030
			At2g23060
			At2g34790
			At3g05320
			At3g47860
			At3g53150
			At3g59695
			At4g12590
			At4g13950
			At4g27420
			At4g32940
			At5g09620
			At5g13700
			At5g45610
			At5g52797
			At5g54300
			At5g64395
			At1g13050
			At1g29510
			At1g34370
			At1g71100
			At1g74730
			At1g79490
			At3g02120
			At3g07480
			At3g12880
			At3g16175
			At3g16770
			At3g53611
			At3g60410
			At4g10815
			At4g34310
			At5g24460
			At5g24830
			At5g47900
			At5g49015
			At5g52340
			At5g61830
			At5g61980
			At5g62560
			At1g58235
			At1g71360
			At1g79480
			At2g32230
			At3g04030
			At3g06019
			At3g19900
			At3g49500
			At4g04360
			At4g04640
			At4g14170
			At4g20870
			At4g35750
			At5g19025
			At5g43130
			At5g52330
			At5g56970
			At1g13300
			At1g44835
			At1g53940
			At1g54575
			At1g61700
			At1g68680
			At2g21650
			At2g24300
			At2g46190
			At3g24240
			At3g24508
			At3g46613
			At3g46750
			At3g53240
			At4g15840
			At4g27550
			At4g32060
			At4g33630
			At4g33666
			At5g08391
			At5g10710
			At5g13230
			At5g16860
			At5g28690
			At5g44970
			At5g47090
			At5g53250
			At5g56120
			At5g58490
			At5g62690
			At5g63780
			At5g66052
			At1g61560
			At1g70949
			At1g78340
			At2g02148
			At2g46180
			At3g14590
			At3g24506
			At3g27220
			At4g00893
			At4g13395
			At4g27050
			At4g31760
			At4g33660
			At5g08380
			At5g10690
			At5g40160
			At5g54090
			At5g66050
			At1g09250
			At1g10010
			At1g17810
			At1g31360
			At1g33860
			At1g54530
			At1g70120
			At1g70430
			At1g73920
			At2g03230
			At2g19080
			At2g28290
			At2g31430
			At2g47070
			At3g09860
			At3g09863
			At3g14710
			At3g20560
			At3g22121
			At4g01060
			At4g05270
			At4g16710
			At4g23635
			At4g29040
			At4g32350
			At4g34870
			At4g37220
			At4g39640
			At5g03250
			At5g07960
			At5g11160
			At5g12100
			At5g13960
			At5g20220
			At5g44065
			At5g46315
			At5g49700
			At5g53360
			At1g06515
			At1g09245
			At1g10000
			At1g10310
			At1g20691
			At1g30070
			At1g31358
			At1g78990
			At1g78995
			At2g15110
			At2g29770
			At2g41860
			At2g46880
			At2g47060
			At3g05470
			At3g09850
			At3g10690
			At3g14230
			At3g22110
			At3g26280
			At3g48090
			At3g49307
			At3g60020
			At3g61360
			At4g10590
			At4g13280
			At4g18520
			At4g22140
			At4g30110
			At4g32342
			At4g34860
			At4g39630
			At5g13140
			At5g13950
			At5g49690
			At5g54010
			At5g56740
			At1g14070
			At1g16980
			At1g56085
			At1g60986
			At1g67170
			At2g03630
			At2g06005
			At2g40233
			At3g09840
			At3g28060
			At3g51850
			At4g15715
			At4g20420
			At4g34560
			At5g06950
			At5g10745
			At5g23200
			At5g57015
			At1g16970
			At1g29840
			At1g69450
			At1g70850
			At1g80880
			At2g15325
			At2g18910
			At2g24020
			At2g35733
			At2g35736
			At2g40230
			At3g01090
			At3g03480
			At3g06450
			At3g16470
			At4g04700
			At4g25620
			At4g34555
			At5g23190
			At5g35560
			At5g37790
			At5g39240
			At5g41850
			At5g49950
			At5g63450
			At1g02980
			At1g03120
			At1g32810
			At1g60095
			At1g60783
			At1g61240
			At1g79130
			At2g02390
			At2g32470
			At2g32580
			At2g43720
			At3g13060
			At3g15090
			At3g16390
			At3g23260
			At3g45170
			At3g53220
			At3g53230
			At3g57750
			At3g59210
			At4g25300
			At4g25410
			At4g27790
			At4g27850
			At4g32265
			At4g34640
			At5g02510
			At5g07500
			At5g14600
			At5g50200
			At5g57930
			At5g58820
			At5g62900
			At5g67260
			At1g09630
			At1g36095
			At1g60070
			At1g66980
			At2g37400
			At2g38700
			At3g10745
			At3g16380
			At3g48570
			At3g56980
			At3g62630
			At4g01470
			At4g19040
			At4g19045
			At4g32270
			At4g34630
			At4g36791
			At5g02502
			At5g02505
			At5g16100
			At5g18000
			At5g55210
			At5g57910
			At1g14780
			At1g19770
			At1g55310
			At1g72645
			At2g01160
			At2g06095
			At2g25770
			At2g26830
			At2g35990
			At3g10790
			At3g24830
			At3g52520
			At3g54625
			At3g61350
			At4g09850
			At4g13760
			At4g20310
			At4g29790
			At4g29890
			At4g36580
			At5g01732
			At5g25300
			At5g25430
			At5g27130
			At5g41200
			At5g42405
			At5g49020
			At5g53310
			At1g04770
			At1g07160
			At1g12850
			At1g17744
			At1g22530
			At2g06090
			At2g14810
			At3g03456
			At3g24820
			At3g61340
			At4g09840
			At4g31520
			At4g38030
			At5g04980
			At5g11970
			At5g49170
			At5g54095
			At5g63400
			At1g11710
			At1g32320
			At1g36510
			At1g48050
			At1g54070
			At1g60090
			At1g64100
			At1g73965
			At1g74140
			At1g75160
			At2g01390
			At2g24395
			At2g40740
			At3g01810
			At3g09500
			At3g11397
			At3g12320
			At3g22425
			At3g46050
			At3g50480
			At3g55870
			At4g02020
			At4g16110
			At4g24500
			At4g28703
			At4g32280
			At5g02860
			At5g04200
			At5g07572
			At5g18250
			At5g24380
			At5g27530
			At5g42560
			At5g48835
			At5g64500
			At5g64690
			At1g09200
			At1g21327
			At1g23240
			At1g28320
			At1g47128
			At1g48040
			At1g62045
			At1g62420
			At1g63100
			At1g67110
			At1g73960
			At1g77620
			At2g24580
			At2g28640
			At2g30720
			At2g38640
			At2g39860
			At2g46280
			At3g02730
			At3g03070
			At3g04280
			At3g09480
			At3g13000
			At3g15150
			At3g22421
			At3g46030
			At3g50320
			At3g52720
			At3g55860
			At4g18080
			At4g18090
			At4g21860
			At4g22120
			At4g26225
			At4g34610
			At4g36350
			At4g36440
			At5g07360
			At5g18015
			At5g18020
			At5g23430
			At5g27520
			At5g54690
			At5g67150
			At1g08310
			At1g15150
			At1g31990
			At1g43890
			At1g59833
			At1g65030
			At1g78710
			At2g01600
			At2g21150
			At2g22610
			At2g35140
			At3g07260
			At3g09975
			At3g10800
			At3g14570
			At3g15690
			At3g17900
			At3g21960
			At3g24500
			At3g46990
			At3g47341
			At3g50910
			At3g55440
			At4g00590
			At4g26250
			At5g05985
			At5g05987
			At5g10010
			At5g51570
			At5g53150
			At5g55410
			At5g56680
			At1g09030
			At1g15340
			At1g35260
			At1g48390
			At1g53635
			At1g59830
			At1g71060
			At2g17090
			At3g01360
			At3g06620
			At3g07250
			At3g07273
			At3g24530
			At3g28550
			At3g46980
			At3g55430
			At4g00872
			At4g02715
			At4g09960
			At4g17390
			At4g17510
			At4g22340
			At4g26240
			At4g30830
			At4g39790
			At5g08415
			At5g09995
			At5g12010
			At5g51260
			At5g55400
			At5g56670
			At1g01410
			At1g03960
			At1g09410
			At1g22050
			At1g67550
			At1g68350
			At2g28305
			At2g36090
			At2g46530
			At3g09970
			At3g21390
			At3g44330
			At3g45955
			At3g45960
			At3g49740
			At3g55512
			At4g15890
			At4g20350
			At4g33720
			At5g05620
			At5g05710
			At5g11730
			At5g20181
			At5g38730
			At5g44345
			At5g47530
			At5g57391
			At1g01030
			At1g09980
			At1g12030
			At1g13340
			At1g19730
			At1g51130
			At1g52570
			At1g66660
			At1g67238
			At1g67540
			At1g74453
			At1g74456
			At2g17450
			At2g17700
			At2g18270
			At2g21440
			At2g27470
			At2g40610
			At2g45860
			At3g02760
			At3g16520
			At3g45950
			At3g50710
			At4g15885
			At4g18790
			At4g24760
			At4g31450
			At4g33900
			At4g37510
			At5g20170
			At5g20670
			At5g35110
			At5g45820
			At5g59945
			At1g05360
			At1g08460
			At1g12805
			At1g12810
			At1g13880
			At1g16150
			At1g16410
			At1g17150
			At1g20540
			At1g34200
			At1g46264
			At1g47330
			At1g49015
			At1g52870
			At1g60570
			At1g67730
			At2g15710
			At2g18790
			At2g19260
			At2g21195
			At2g26700
			At2g43310
			At2g47320
			At3g01040
			At3g04120
			At3g09350
			At3g10116
			At3g15410
			At3g19310
			At3g19780
			At3g30320
			At3g45851
			At3g53400
			At3g53402
			At4g06688
			At4g16270
			At4g16745
			At4g25250
			At4g35030
			At5g02760
			At5g06265
			At5g14650
			At5g40710
			At5g41260
			At5g52830
			At5g64890
			At5g66170
			At1g12800
			At1g13440
			At1g13860
			At1g17147
			At1g21475
			At1g22100
			At1g23830
			At1g52860
			At1g54500
			At1g56345
			At1g65845
			At1g70209
			At1g71120
			At1g74110
			At1g74600
			At2g17190
			At2g18780
			At2g20500
			At2g30260
			At2g43300
			At3g09340
			At3g13620
			At3g19300
			At3g21280
			At3g24090
			At3g25099
			At3g52330
			At3g53235
			At3g58750
			At4g02210
			At4g03450
			At4g05200
			At4g16265
			At4g23810
			At4g23970
			At4g24780
			At4g28250
			At4g31880
			At4g39510
			At5g01220
			At5g06260
			At5g06900
			At5g18590
			At5g18930
			At5g26330
			At5g40700
			At5g41250
			At5g62840
			At1g01240
			At1g10790
			At1g30560
			At1g48370
			At2g16050
			At3g08970
			At3g09230
			At3g17700
			At3g17998
			At3g18000
			At3g21270
			At3g32960
			At3g42150
			At4g14785
			At4g15670
			At4g18375
			At5g05070
			At5g11640
			At5g15948
			At5g15950
			At5g24820
			At5g41080
			At5g45030
			At5g50850
			At5g55270
			At5g57320
			At1g05950
			At1g10780
			At1g30550
			At1g32130
			At1g48110
			At1g48730
			At1g55540
			At1g55770
			At1g64585
			At1g78730
			At2g21260
			At2g23980
			At2g25690
			At2g27980
			At2g39640
			At2g42690
			At3g01100
			At3g13672
			At3g42148
			At4g01037
			At4g14240
			At4g15802
			At4g17565
			At4g24530
			At5g11620
			At5g19910
			At5g27980
			At5g57300
			At1g02380
			At1g03200
			At1g16190
			At1g19170
			At1g27480
			At1g31800
			At1g31910
			At1g53830
			At1g55625
			At1g55928
			At1g61215
			At1g71865
			At1g74250
			At1g74750
			At2g03180
			At2g06020
			At2g15310
			At2g17170
			At2g21550
			At2g36420
			At2g36690
			At2g37790
			At2g38820
			At2g39810
			At2g46787
			At3g14390
			At3g17840
			At3g18880
			At3g21910
			At3g22350
			At3g22990
			At3g23140
			At3g24100
			At3g26040
			At3g27230
			At3g50860
			At3g61180
			At4g10507
			At4g10510
			At4g13580
			At4g13615
			At4g30400
			At4g36400
			At4g37560
			At5g25580
			At5g27000
			At5g37960
			At5g44210
			At5g46680
			At5g50270
			At5g51040
			At5g59880
			At5g64572
			At5g66985
			At5g67520
			At1g04850
			At1g10400
			At1g10870
			At1g11350
			At1g14710
			At1g19160
			At1g20790
			At1g31240
			At1g43950
			At1g55620
			At1g61780
			At1g64750
			At1g71000
			At1g74370
			At2g01890
			At2g04040
			At2g04070
			At2g19270
			At2g25310
			At2g27385
			At2g33815
			At2g37290
			At2g37780
			At2g38810
			At2g39675
			At3g08960
			At3g13700
			At3g13710
			At3g14385
			At3g16190
			At3g19720
			At3g22980
			At3g27150
			At3g29380
			At3g45900
			At3g50845
			At3g59510
			At3g61177
			At4g10770
			At4g10950
			At4g13505
			At4g31130
			At4g36620
			At5g01820
			At5g05430
			At5g11250
			At5g22780
			At5g38920
			At5g43900
			At5g44200
			At5g50460
			At5g51030
			At5g54700
			At5g55290
			At5g64560
			At5g67510
			At1g08410
			At1g09430
			At1g17160
			At1g24460
			At1g48950
			At1g53800
			At1g64520
			At1g69340
			At1g77138
			At2g03560
			At2g04900
			At2g17660
			At2g17670
			At2g20260
			At2g39820
			At2g46270
			At3g01010
			At3g08520
			At3g10220
			At3g13520
			At3g18160
			At3g19960
			At3g23380
			At3g57680
			At3g60500
			At3g62950
			At4g00830
			At4g04972
			At4g12680
			At4g15020
			At4g15660
			At4g15710
			At4g24310
			At4g28440
			At4g32540
			At4g35890
			At5g01530
			At5g01620
			At5g05570
			At5g10020
			At5g11977
			At5g12970
			At5g14860
			At5g35640
			At5g35695
			At5g45280
			At5g59350
			At5g63920
			At5g65900
			At1g14930
			At1g18670
			At1g23640
			At1g33540
			At1g47620
			At1g48940
			At1g60350
			At1g60750
			At1g61353
			At1g62250
			At1g75620
			At1g76060
			At1g76062
			At1g77130
			At2g19425
			At2g29650
			At2g41740
			At2g41945
			At2g42885
			At2g45060
			At3g01430
			At3g10210
			At3g14260
			At3g20300
			At3g21410
			At3g53610
			At3g53740
			At3g61962
			At3g62380
			At3g62528
			At3g62940
			At4g03440
			At4g03445
			At4g13420
			At4g13870
			At4g25940
			At4g35250
			At4g36945
			At5g06490
			At5g07510
			At5g08740
			At5g16460
			At5g24400
			At5g28220
			At5g35631
			At5g35690
			At5g36120
			At5g44973
			At5g47210
			At5g58595
			At5g62820
			At5g66290
			At1g01540
			At1g08720
			At1g13270
			At1g17745
			At1g19070
			At1g22800
			At1g30400
			At1g46554
			At1g49390
			At1g52460
			At1g74040
			At1g74210
			At2g06002
			At2g16130
			At2g17030
			At2g22590
			At2g30010
			At2g37560
			At2g41920
			At2g46790
			At3g01990
			At3g15395
			At3g18180
			At3g20720
			At3g23280
[truncated: 342 more rows]
