# Supplementary material for: The GARP/MYB-related grape transcription factor AQUILO improves cold tolerance and promotes the accumulation of raffinose family oligosaccharides
Source: J Exp Bot. 2018 Jan 29;69(7):1749–64. doi: 10.1093/jxb/ery020 (PMC5888914; doi:10.1093/jxb/ery020)
Supplement: Supplementary Table S9 [file ery020_suppl_supplementary_table_s9.xlsx]

## Sheet: top300
Table S9. (A) Comprehensive list and detailed description of grapevine AQUILO co-expressed genes (CEGs).
The pearson correlation value, reciprocal ranks between the genes (i.e. AQUILO and CEG), their calculated mutual ranks (MR), and functional annotation (according to Grimplet et al. 2010 and Mercator BIN annotations) for each AQUILO CEG are listed. The presence of G2-type (AKATTCY, RGAATMT) and P1BS (GnATATnC) cis-regulatory elements in the promoter region of CEGs are indicated as their strand-spe…
Coex	AQ	PCC	rank A	rank B	MR	Anno1	Anno2	Anno3	AKATTCY	RGAATMT	GNATATNC	In network
VIT_01s0011g03110	VIT_01s0011g03110	1	0	0	0	Myb family	vv60029G2-like	27.3.20_RNA.regulation of transcription.G2-like transcription factor family, GARP;	pos: 501, 1073, NA, 303; neg: NA	pos: 1341, 151; neg: NA	pos: 149, 304, 1398; neg: NA	Y
VIT_00s0620g00010	VIT_01s0011g03110	0.802456	1	2	1.41421	Triacylglycerol lipase	vv10561Glycerolipid_metabolism	11.9.2.1_lipid metabolism.lipid degradation.lipases.triacylglycerol lipase;	NA	NA	pos: NA; neg: 784	Y
VIT_03s0017g01940	VIT_01s0011g03110	0.788757	5	8	6.32456	Unknown	0	35.2_not assigned.unknown;	NA	NA	pos: NA; neg: 622	N
VIT_08s0007g04570	VIT_01s0011g03110	0.796578	33	4	11.4891	UGT73D1 (UDP-glucosyl transferase 73D1); UDP-glycosyltransferase	0	26.2_misc.UDP glucosyl and glucoronyl transferases;	pos: 30, 1122; neg: NA	NA	pos: 31; neg: NA	Y
VIT_11s0037g00980	VIT_01s0011g03110	0.759235	5	38	13.784	Unknown	0	35.2_not assigned.unknown;	pos: 12, 767; neg: NA	pos: 405, 751, NA; neg: 881, NA	pos: 165, 996, 112; neg: NA	N
VIT_18s0041g02060	VIT_01s0011g03110	0.795666	60	5	17.3205	12-oxophytodienoate reductase 2	vv10592alpha-Linolenic_acid_metabolism	17.7.1.5_hormone metabolism.jasmonate.synthesis-degradation.12-Oxo-PDA-reductase;	pos: 52, NA; neg: NA	pos: 366, NA; neg: 471, NA	NA	Y
VIT_14s0068g01500	VIT_01s0011g03110	0.743496	4	82	18.1108	Glycerophosphoryl diester phosphodiesterase	vv10564Glycerophospholipid_metabolism	11.9.3.3_lipid metabolism.lipid degradation.lysophospholipases.glycerophosphodiester phosphodiesterase;	pos: 421; neg: NA	pos: 111, 1387, NA, 69, 148; neg: NA	pos: 109, 67, 422; neg: NA	Y
VIT_09s0018g01680	VIT_01s0011g03110	0.75316	11	54	24.3721	Unknown protein	0	35.2_not assigned.unknown;	pos: NA; neg: 1429, NA	pos: 1086, NA; neg: NA	pos: 1084, NA; neg: NA	N
VIT_19s0090g00360	VIT_01s0011g03110	0.771104	28	22	24.8193	Unknown	0	35.2_not assigned.unknown;	pos: 828, 872, NA, 622; neg: NA	NA	NA	N
VIT_19s0014g03180	VIT_01s0011g03110	0.776418	57	14	28.2489	Ethylene response factor	vv30008Ethylene_signaling vv60003AP2_EREBP	27.3.3_RNA.regulation of transcription.AP2/EREBP, APETALA2/Ethylene-responsive element binding protein family;	NA	pos: 1129, 1220, 1234, NA; neg: NA	pos: 480; neg: NA	Y
VIT_04s0023g02100	VIT_01s0011g03110	0.812935	1035	1	32.1714	Unknown	0	28.99_DNA.unspecified;	pos: 1121; neg: 829, 1387	NA	NA	Y
VIT_10s0003g01600	VIT_01s0011g03110	0.756479	28	44	35.0999	WRKY DNA-binding protein 65	vv60066WRKY	27.3.32_RNA.regulation of transcription.WRKY domain transcription factor family;	pos: 843; neg: NA	NA	NA	Y
VIT_09s0002g03550	VIT_01s0011g03110	0.775494	80	19	38.9872	ABC transporter G member 21	vv52010ABC_transporters	34.16_transport.ABC transporters and multidrug resistance systems;	NA	pos: NA; neg: 1256, NA	pos: 387; neg: NA	Y
VIT_02s0025g00530	VIT_01s0011g03110	0.737571	17	112	43.6348	Unknown	0	35.2_not assigned.unknown;	pos: 1079; neg: 665	NA	NA	N
VIT_00s0809g00010	VIT_01s0011g03110	0.800576	834	3	50.02	Unknown	0	35.2_not assigned.unknown;	NA	NA	NA	Y
VIT_18s0001g12170	VIT_01s0011g03110	0.775866	249	15	61.1146	CYP72A1	vv10902Monoterpenoid_biosynthesis	26.1_misc.cytochrome P450;	NA	pos: 1391; neg: NA	NA	N
VIT_08s0032g00270	VIT_01s0011g03110	0.777022	316	12	61.5792	CYP71D64	0	26.1_misc.cytochrome P450;	pos: 185; neg: NA	NA	pos: 981; neg: NA	N
VIT_14s0066g01810	VIT_01s0011g03110	0.759706	105	37	62.3298	SAG101 (senescence-associated gene 101)	0	33.99_development.unspecified;	pos: NA; neg: 75, 804	NA	pos: 1404; neg: 805	N
VIT_04s0069g00920	VIT_01s0011g03110	0.735859	34	121	64.1405	WRKY DNA-binding protein 11	vv60066WRKY	27.3.32_RNA.regulation of transcription.WRKY domain transcription factor family;	pos: NA; neg: 574, 619	pos: 341; neg: 361	NA	Y
VIT_07s0031g02910	VIT_01s0011g03110	0.737713	45	111	70.6753	Receptor-like kinase	0	30.2.2_signalling.receptor kinases.leucine rich repeat II;	NA	pos: 713; neg: NA	NA	N
VIT_18s0001g13270	VIT_01s0011g03110	0.722303	24	243	76.3675	Papain cysteine peptidase XBCP3	0	29.5.3_protein.degradation.cysteine protease;	NA	pos: NA; neg: 1254	NA	N
VIT_12s0028g01690	VIT_01s0011g03110	0.751295	112	62	83.3307	WRKY DNA-binding protein 65	vv60066WRKY	35.2_not assigned.unknown;	pos: NA; neg: 439	NA	pos: 1410; neg: NA	Y
VIT_00s0469g00010	VIT_01s0011g03110	0.793144	1231	6	85.9418	Cellulose synthase CSLE1	vv40006Cell_wall	10.2.1_cell wall.cellulose synthesis.cellulose synthase;	NA	pos: 1049; neg: NA	NA	Y
VIT_14s0066g00810	VIT_01s0011g03110	0.67781	7	1106	87.9886	Raffinose synthase	vv10052Galactose_metabolism	3.1.2.1_minor CHO metabolism.raffinose family.raffinose synthases.known;	pos: NA; neg: 1077	pos: NA; neg: 937	NA	Y
VIT_09s0002g03560	VIT_01s0011g03110	0.732758	55	144	88.9944	ABC transporter G member 15	vv52010ABC_transporters	34.16_transport.ABC transporters and multidrug resistance systems;	NA	NA	NA	N
VIT_11s0149g00280	VIT_01s0011g03110	0.748351	110	73	89.6103	Chitinase A	vv10530Aminosugars_metabolism	20.1_stress.biotic;	NA	NA	NA	N
VIT_05s0049g00930	VIT_01s0011g03110	0.790052	1196	7	91.4986	Inorganic phosphate transporter 1-4	vv50121Porters_cat_1_to_6	34.7_transport.phosphate;	pos: 392; neg: 1488, NA, 356	pos: 933; neg: 55	pos: NA; neg: 879	Y
VIT_00s0615g00020	VIT_01s0011g03110	0.786121	945	9	92.2226	Cinnamyl alcohol dehydrogenase	vv10940Phenylpropanoid_biosynthesis	16.2.1.10_secondary metabolism.phenylpropanoids.lignin biosynthesis.CAD;	pos: NA; neg: 1370	NA	NA	Y
VIT_18s0041g00830	VIT_01s0011g03110	0.738214	80	107	92.5203	UDP-glucose: anthocyanidin 5,3-O-glucosyltransferase	vv10942Anthocyanin_biosynthesis	26.2_misc.UDP glucosyl and glucoronyl transferases;	pos: 128; neg: NA	NA	NA	N
VIT_09s0002g00080	VIT_01s0011g03110	0.682501	10	1004	100.2	Phytosulfokine receptor	0	30.2.10_signalling.receptor kinases.leucine rich repeat X;	pos: NA; neg: 734, 1226, NA	NA	NA	N
VIT_01s0011g05930	VIT_01s0011g03110	0.701529	17	607	101.582	S-adenosyl-L-methionine:carboxyl methyltransferase	0	17.8.1_hormone metabolism.salicylic acid.synthesis-degradation;	NA	pos: 765; neg: NA	NA	N
VIT_10s0071g00190	VIT_01s0011g03110	0.763482	415	28	107.796	R protein disease resistance protein	vv34627R_proteins_from_Plant-pathogen_interaction	20.1.7_stress.biotic.PR-proteins;	pos: NA; neg: 1096	pos: 851, NA; neg: 1127	NA	N
VIT_06s0080g00910	VIT_01s0011g03110	0.714037	37	341	112.325	F-box family protein	0	29.5.11.4.3.2_protein.degradation.ubiquitin.E3.SCF.FBOX;	NA	NA	NA	N
VIT_18s0001g04660	VIT_01s0011g03110	0.713439	44	354	124.804	No hit	0	35.2_not assigned.unknown;	NA	pos: 387; neg: NA	NA	N
VIT_06s0004g04010	VIT_01s0011g03110	0.705072	31	533	128.542	Exocyst subunit EXO70 H7	vv50111Tethering_factors	31.4_cell.vesicle transport;29.3.4.99_protein.targeting.secretory pathway.unspecified;27.3.99_RNA.regulation of transcription.unclassified;	NA	pos: 1385, 1261; neg: 416, 903, 1413, 1257, NA	NA	N
VIT_18s0089g01330	VIT_01s0011g03110	0.754875	335	50	129.422	Epsin N-terminal	0	35.1.21_not assigned.no ontology.epsin N-terminal homology (ENTH) domain-containing protein;	pos: NA; neg: 627, NA	NA	NA	N
VIT_09s0002g00530	VIT_01s0011g03110	0.7768	1309	13	130.449	Lipase GDSL 2	0	26.28_misc.GDSL-motif lipase;	pos: NA; neg: 1222	NA	pos: NA; neg: 1223	Y
VIT_12s0034g00030	VIT_01s0011g03110	0.766986	722	25	134.35	Anthocyanidin 3-O-glucosyltransferase	vv10942Anthocyanin_biosynthesis	26.2_misc.UDP glucosyl and glucoronyl transferases;17.1.1_hormone metabolism.abscisic acid.synthesis-degradation	pos: 583; neg: NA	NA	NA	N
VIT_18s0166g00090	VIT_01s0011g03110	0.775524	1038	18	136.689	VQ motif-containing protein	0	35.2_not assigned.unknown;	pos: NA; neg: 377	pos: 343, NA; neg: 1226, NA, 694	pos: 341; neg: NA	Y
VIT_13s0019g03060	VIT_01s0011g03110	0.760823	557	34	137.615	Glucosyltransferase-2	0	26.2_misc.UDP glucosyl and glucoronyl transferases;17.4.1_hormone metabolism.cytokinin.synthesis-degradation	pos: NA; neg: 677	NA	pos: NA; neg: 129	N
VIT_04s0008g05550	VIT_01s0011g03110	0.777757	1820	11	141.492	SHR5-receptor-like kinase	0	30.2.8.2_signalling.receptor kinases.leucine rich repeat VIII.VIII-2;	pos: 34, 1180; neg: 777	pos: 1164, NA, 99; neg: NA	NA	Y
VIT_02s0025g01900	VIT_01s0011g03110	0.782815	2256	10	150.2	Cellulose synthase CSLG3	vv40006Cell_wall	10.2.1_cell wall.cellulose synthesis.cellulose synthase;	pos: 240; neg: 613	pos: NA; neg: 1254, NA	pos: 175; neg: NA	Y
VIT_05s0020g02720	VIT_01s0011g03110	0.674528	20	1173	153.167	7S globulin precursor, basic	0	33.1_development.storage proteins;29.5.4_protein.degradation.aspartate protease	pos: NA; neg: 231, 1087, 862	pos: NA; neg: 786, 865, 1007, NA, 36	pos: NA; neg: 863	N
VIT_01s0127g00710	VIT_01s0011g03110	0.698915	38	664	158.846	Mov34 STAM-binding protein	vv50111Tethering_factors	35.1_not assigned.no ontology;	NA	pos: 807; neg: 547, NA	pos: NA; neg: 564, 1351	N
VIT_03s0017g02000	VIT_01s0011g03110	0.712784	68	373	159.261	Anthocyanidin 3-O-glucosyltransferase	vv10942Anthocyanin_biosynthesis	26.2_misc.UDP glucosyl and glucoronyl transferases;17.1.1_hormone metabolism.abscisic acid.synthesis-degradation	pos: 106, 139, 147; neg: NA	pos: 458; neg: NA	pos: NA; neg: 39	N
VIT_08s0032g00510	VIT_01s0011g03110	0.727178	137	201	165.943	CXE carboxylesterase	0	35.1_not assigned.no ontology;	pos: 40; neg: NA	pos: 1276, NA, 778; neg: 926, NA, 195	pos: NA; neg: 722	N
VIT_03s0038g01530	VIT_01s0011g03110	0.754313	547	52	168.653	R protein PRF disease resistance protein	vv34627R_proteins_from_Plant-pathogen_interaction	20.1_stress.biotic;	pos: NA; neg: 265, NA, 288	NA	NA	N
VIT_09s0002g06180	VIT_01s0011g03110	0.767894	1215	24	170.763	Disease resistance protein (NBS-LRR class)	0	35.2_not assigned.unknown;	pos: 807; neg: 778	pos: 774, NA; neg: 1063	NA	N
VIT_17s0000g07400	VIT_01s0011g03110	0.775737	1836	16	171.394	Disease resistance protein (EDS1)	vv30011Jasmonate_signaling	20.1.3_stress.biotic.signalling;20.1_stress.biotic	NA	pos: 146, 1449; neg: NA	NA	N
VIT_18s0041g00910	VIT_01s0011g03110	0.773388	1506	20	173.551	UDP-glucose: anthocyanidin 5,3-O-glucosyltransferase	vv10942Anthocyanin_biosynthesis	26.2_misc.UDP glucosyl and glucoronyl transferases;	pos: 416; neg: 1316	NA	NA	N
VIT_18s0001g15700	VIT_01s0011g03110	0.761409	940	33	176.125	GLTP3 (glycolipid transfer protein 3)	0	11.6_lipid metabolism.lipid transfer proteins etc;	pos: 593; neg: NA	NA	pos: NA; neg: 1482	Y
VIT_14s0006g01250	VIT_01s0011g03110	0.711611	78	400	176.635	GTPase activating protein	0	35.1.19_not assigned.no ontology.C2 domain-containing protein;	pos: NA; neg: 764	pos: 768; neg: 644	NA	N
VIT_00s0337g00040	VIT_01s0011g03110	0.770856	1485	23	184.811	Unknown protein	0	35.2_not assigned.unknown;	pos: NA; neg: 514, 1158	NA	pos: 256, 297, 173; neg: 1159	N
VIT_18s0001g06760	VIT_01s0011g03110	0.659969	25	1470	191.703	Clathrin assembly protein 16	vv50110Protein_coat	35.1.21_not assigned.no ontology.epsin N-terminal homology (ENTH) domain-containing protein;	pos: 579; neg: 973	pos: NA; neg: 671, 854	pos: 580; neg: NA	N
VIT_13s0019g01220	VIT_01s0011g03110	0.692355	46	810	193.028	Scarecrow transcription factor 3 (SCL3)	vv60032GRAS	33.99_development.unspecified;	pos: 750, NA, 29; neg: 360	pos: 1137, NA; neg: 827, 710, NA	NA	N
VIT_18s0001g00130	VIT_01s0011g03110	0.593835	14	2663	193.085	Unknown protein	0	35.2_not assigned.unknown;	pos: 1059; neg: 813, NA	pos: 1085, NA; neg: NA	NA	N
VIT_01s0011g01360	VIT_01s0011g03110	0.664128	27	1385	193.378	Copper-transporting ATPase RAN1	vv50131Primary_active_transporter_cat_A2_to_A4	34.12_transport.metal;	NA	NA	NA	N
VIT_07s0104g01260	VIT_01s0011g03110	0.715281	123	325	199.937	flavin-containing monooxygenase	vv11000Single_reactions	26.7_misc.oxidases - copper, flavone etc;	pos: 1289; neg: NA	pos: NA; neg: 33, 772	NA	N
VIT_18s0041g00980	VIT_01s0011g03110	0.775733	2372	17	200.808	UDP-glucose: anthocyanidin 5,3-O-glucosyltransferase	vv10941Flavonoid_biosynthesis vv10942Anthocyanin_biosynthesis	26.2_misc.UDP glucosyl and glucoronyl transferases;	pos: NA; neg: 1436	pos: 1108, NA, 862; neg: NA	NA	N
VIT_18s0041g02050	VIT_01s0011g03110	0.7602	1154	36	203.823	12-oxophytodienoate reductase 1	vv10592alpha-Linolenic_acid_metabolism	17.7.1.5_hormone metabolism.jasmonate.synthesis-degradation.12-Oxo-PDA-reductase;	pos: 76; neg: NA	NA	NA	Y
VIT_18s0041g00810	VIT_01s0011g03110	0.772545	2035	21	206.724	UDP-glucose: anthocyanidin 5,3-O-glucosyltransferase	vv10942Anthocyanin_biosynthesis	26.2_misc.UDP glucosyl and glucoronyl transferases;	NA	pos: 1150; neg: NA	NA	N
VIT_04s0008g01100	VIT_01s0011g03110	0.757771	1043	41	206.792	CYP706A12	0	17.2.2_hormone metabolism.auxin.signal transduction;	pos: 416, 599; neg: NA	NA	pos: 417; neg: NA	N
VIT_15s0048g01930	VIT_01s0011g03110	0.665626	33	1353	211.303	ATPP2-A13	0	31.1_cell.organisation;26.16_misc.myrosinases-lectin-jacalin	pos: NA; neg: 995	NA	NA	N
VIT_02s0025g00350	VIT_01s0011g03110	0.702059	77	598	214.583	Heavy-metal-associated domain-containing protein	0	28.2_DNA.repair;	pos: 1330; neg: 853, 535	pos: NA; neg: 1095, NA, 538, 647	pos: NA; neg: 536	N
VIT_17s0000g02920	VIT_01s0011g03110	0.750029	705	67	217.336	Glutathione S-transferase 25 GSTU7	vv10480Glutathione_metabolism	26.9_misc.glutathione S transferases;	pos: 594, 652; neg: 1435, NA	pos: 434, NA; neg: 602, NA	pos: 653; neg: NA	N
VIT_17s0000g02940	VIT_01s0011g03110	0.755285	1044	49	226.177	Glutathione S-transferase 8 GSTU8	vv10480Glutathione_metabolism	26.9_misc.glutathione S transferases;	pos: 600; neg: 1392, NA	pos: NA; neg: 550, NA	pos: 601; neg: NA	N
VIT_03s0097g00600	VIT_01s0011g03110	0.64374	29	1766	226.305	Octicosapeptide/Phox/Bem1p (PB1) domain-containing protein	0	35.1_not assigned.no ontology;	NA	pos: 915; neg: NA	NA	N
VIT_13s0019g00390	VIT_01s0011g03110	0.764672	2043	27	234.864	F-box family protein	0	29.5.11.4.3.2_protein.degradation.ubiquitin.E3.SCF.FBOX;	NA	NA	NA	Y
VIT_05s0049g00400	VIT_01s0011g03110	0.697493	81	683	235.208	Desacetoxyvindoline 4-hydroxylase	vv10902Monoterpenoid_biosynthesis	21.2_redox.ascorbate and glutathione;17.5.1_hormone metabolism.ethylene.synthesis-degradation	NA	NA	NA	N
VIT_12s0059g02140	VIT_01s0011g03110	0.722088	237	247	241.948	F-box family protein	0	29.5.11.4.3.2_protein.degradation.ubiquitin.E3.SCF.FBOX;	pos: 1147; neg: 1179	pos: 563; neg: NA	pos: 515; neg: 177	Y
VIT_18s0041g02020	VIT_01s0011g03110	0.760714	1705	35	244.285	12-oxophytodienoate reductase 2	vv10592alpha-Linolenic_acid_metabolism	17.7.1.5_hormone metabolism.jasmonate.synthesis-degradation.12-Oxo-PDA-reductase;	pos: 84; neg: 1014	NA	NA	Y
VIT_14s0128g00780	VIT_01s0011g03110	0.662401	44	1420	249.96	Lipoxygenase	vv10592alpha-Linolenic_acid_metabolism	17.7.1.2_hormone metabolism.jasmonate.synthesis-degradation.lipoxygenase;	pos: 490, NA, 78, 108; neg: NA	pos: 1274, NA; neg: 1459, NA	pos: 1272; neg: NA	N
VIT_14s0066g01830	VIT_01s0011g03110	0.737957	604	108	255.406	SAG101 (senescence-associated gene 101)	0	33.99_development.unspecified;	pos: 1008; neg: NA	pos: 123; neg: 112	NA	N
VIT_07s0129g00520	VIT_01s0011g03110	0.647408	40	1691	260.077	Protein phosphatase 2C	0	29.4_protein.postranslational modification;	pos: NA; neg: 900	NA	NA	N
VIT_12s0028g01700	VIT_01s0011g03110	0.75275	1198	57	261.316	WRKY DNA-binding protein 65	vv60066WRKY	35.2_not assigned.unknown;	NA	pos: NA; neg: 779, 1256	pos: 289; neg: NA	N
VIT_16s0013g01070	VIT_01s0011g03110	0.713251	193	364	265.051	Ethylene-responsive transcription factor ERF105	vv30008Ethylene_signaling vv60003AP2_EREBP	17.5.2_hormone metabolism.ethylene.signal transduction;	pos: 1262, NA, 744; neg: 1392, NA, 1216	NA	pos: 842, 22; neg: 1429, 1173	N
VIT_19s0014g00470	VIT_01s0011g03110	0.73157	443	159	265.4	RKF1 (receptor-like kinase in flowers 1)	0	30.2.8.2_signalling.receptor kinases.leucine rich repeat VIII.VIII-2;	NA	pos: 1070, 1164, NA; neg: 1426	pos: 1068, NA, 1391; neg: NA	N
VIT_10s0003g03220	VIT_01s0011g03110	0.764683	2737	26	266.762	S-adenosyl-L-methionine:salicylic acid carboxyl methyltransferase	vv10360Phenylalanine_metabolism	26.6_misc.O-methyl transferases;17.8.1_hormone metabolism.salicylic acid.synthesis-degradation	pos: 814; neg: NA	NA	pos: 1347; neg: NA	N
VIT_18s0072g01220	VIT_01s0011g03110	0.758383	1817	40	269.592	ABC transporter G member 3	vv52010ABC_transporters	34.16_transport.ABC transporters and multidrug resistance systems;	NA	NA	pos: NA; neg: 376	N
VIT_18s0041g02260	VIT_01s0011g03110	0.761847	2463	31	276.32	12-oxophytodienoate reductase 2	vv10592alpha-Linolenic_acid_metabolism	17.7.1.5_hormone metabolism.jasmonate.synthesis-degradation.12-Oxo-PDA-reductase;	NA	pos: NA; neg: 987, NA	NA	N
VIT_07s0005g02250	VIT_01s0011g03110	0.762088	2666	30	282.807	ABC transporter G member 21	vv52010ABC_transporters	34.16_transport.ABC transporters and multidrug resistance systems;	pos: 1393; neg: 1309	NA	pos: 490; neg: NA	N
VIT_13s0019g02010	VIT_01s0011g03110	0.754435	1600	51	285.657	SRG1 (senescence-related gene 1)	0	16.8.4_secondary metabolism.flavonoids.flavonols;	pos: 906; neg: 1277, 605	pos: 764, 57; neg: NA	pos: 907; neg: NA	N
VIT_12s0034g00130	VIT_01s0011g03110	0.633624	43	1939	288.751	Anthocyanidin 3-O-glucosyltransferase	vv10942Anthocyanin_biosynthesis	26.2_misc.UDP glucosyl and glucoronyl transferases;17.1.1_hormone metabolism.abscisic acid.synthesis-degradation	pos: 153, 694, 907; neg: NA	pos: NA; neg: 391, NA	NA	N
VIT_09s0002g06190	VIT_01s0011g03110	0.748822	1178	72	291.232	No hit	0	35.2_not assigned.unknown;	pos: NA; neg: 947	pos: 422, 898; neg: NA	NA	N
VIT_12s0055g00200	VIT_01s0011g03110	0.733166	614	142	295.276	UDP-glucose glucosyltransferase	vv10500Starch_and_sucrose_metabolism	26.2_misc.UDP glucosyl and glucoronyl transferases;17.1.1_hormone metabolism.abscisic acid.synthesis-degradation	NA	NA	NA	N
VIT_05s0077g01730	VIT_01s0011g03110	0.761564	2759	32	297.133	Unknown	0	33.99_development.unspecified;	NA	NA	NA	N
VIT_18s0001g15150	VIT_01s0011g03110	0.726331	437	204	298.577	Unknown protein	0	35.2_not assigned.unknown;	NA	NA	pos: 1248; neg: 186	N
VIT_04s0008g00920	VIT_01s0011g03110	0.762147	3121	29	300.847	Clavata1 receptor kinase (CLV1)	0	30.2.11_signalling.receptor kinases.leucine rich repeat XI;	NA	pos: 1235; neg: NA	NA	N
VIT_15s0045g01160	VIT_01s0011g03110	0.752736	1569	58	301.665	Avr9/Cf-9 rapidly elicited protein	0	27.3.64_RNA.regulation of transcription.PHOR1;	pos: 1091; neg: 898, NA	NA	pos: 318; neg: NA	N
VIT_13s0019g04440	VIT_01s0011g03110	0.666214	68	1341	301.974	Zinc finger (C3HC4-type ring finger)	vv60078Other_zf-C3HC4	29.5.11.4.2_protein.degradation.ubiquitin.E3.RING;	pos: NA; neg: 304, 198, 435	NA	NA	N
VIT_03s0063g02320	VIT_01s0011g03110	0.755874	2067	47	311.687	BURP domain containing protein	0	35.1_not assigned.no ontology;	pos: 490, 619; neg: NA	pos: 190; neg: 1264, 494, NA	NA	N
VIT_02s0025g01920	VIT_01s0011g03110	0.756805	2335	42	313.161	Cellulose synthase CSLG3	vv40006Cell_wall	10.2.1_cell wall.cellulose synthesis.cellulose synthase;	pos: NA; neg: 7	pos: 1343, NA; neg: 27, 555, 1470, NA	NA	N
VIT_08s0007g06560	VIT_01s0011g03110	0.742281	1225	85	322.684	Lectin protein kinase	0	30.2.19_signalling.receptor kinases.legume-lectin;	pos: 49, NA, 551; neg: 363, 825	pos: 576, NA; neg: NA	NA	N
VIT_02s0025g01860	VIT_01s0011g03110	0.755956	2300	46	325.269	Cellulose synthase CSLG3	vv40006Cell_wall	10.2.1_cell wall.cellulose synthesis.cellulose synthase;	pos: NA; neg: 651, 926	pos: 479; neg: NA	pos: NA; neg: 927	N
VIT_01s0011g06310	VIT_01s0011g03110	0.753628	2007	53	326.146	Inositol polyphosphate related phosphatase	vv10562Inositol_phosphate_metabolism vv34070Phosphatidylinositol_signaling_system	28.1_DNA.synthesis/chromatin structure;	pos: NA; neg: 347	NA	NA	N
VIT_01s0011g05890	VIT_01s0011g03110	0.753041	1943	56	329.861	S-adenosyl-L-methionine:salicylic acid carboxyl methyltransferase	vv10360Phenylalanine_metabolism	17.8.1_hormone metabolism.salicylic acid.synthesis-degradation;	NA	pos: NA; neg: 367	NA	N
VIT_19s0014g00830	VIT_01s0011g03110	0.658387	73	1503	331.239	RKF1 (receptor-like kinase in flowers 1)	0	30.2.8.2_signalling.receptor kinases.leucine rich repeat VIII.VIII-2;	pos: 210; neg: NA	NA	NA	N
VIT_02s0025g01880	VIT_01s0011g03110	0.75861	2838	39	332.689	Cellulose synthase CSLG3	vv40006Cell_wall	10.2.1_cell wall.cellulose synthesis.cellulose synthase;	pos: 839; neg: 7	pos: NA; neg: 27, NA	pos: 226; neg: 425	N
VIT_02s0025g01890	VIT_01s0011g03110	0.756692	2636	43	336.672	Cellulose synthase CSLG3	vv40006Cell_wall	10.2.1_cell wall.cellulose synthesis.cellulose synthase;	pos: 1247; neg: 557	pos: 937, NA, 1051, 436; neg: 360, NA	pos: 1049; neg: NA	N
VIT_10s0003g01130	VIT_01s0011g03110	0.530007	26	4370	337.076	Armadillo/beta-catenin repeat	0	35.2_not assigned.unknown;	pos: 1126, 1228; neg: NA	pos: 1385; neg: NA	pos: 1229; neg: NA	N
VIT_09s0002g03340	VIT_01s0011g03110	0.579106	38	3015	338.482	Unknown	0	35.2_not assigned.unknown;	pos: 1178; neg: 1061, 23, 313	pos: 754; neg: 1064, 1323, NA	pos: NA; neg: 775, 1062	N
VIT_02s0025g02850	VIT_01s0011g03110	0.682041	114	1011	339.491	Subtilisin protease	vv50101Channels_and_pores	29.5.1_protein.degradation.subtilases;	pos: 608, 901; neg: NA	NA	NA	N
VIT_00s1190g00010	VIT_01s0011g03110	0.676368	102	1134	340.1	Protein kinase	0	29.4_protein.postranslational modification;	pos: 943; neg: 1290	pos: 61, NA, 1294; neg: NA	NA	N
VIT_08s0007g00950	VIT_01s0011g03110	0.746273	1538	76	341.889	No hit	0	35.2_not assigned.unknown;	pos: 901; neg: 897, 984, 326, NA	pos: 115; neg: NA	pos: 902; neg: NA	N
VIT_18s0001g10180	VIT_01s0011g03110	0.627836	58	2028	342.964	N-hydroxycinnamoyl/benzoyltransferase 3	0	16.99_secondary metabolism.unspecified;16.2_secondary metabolism.phenylpropanoids	pos: 656; neg: NA	pos: 535, 914; neg: NA	NA	N
VIT_08s0007g01410	VIT_01s0011g03110	0.751122	1879	63	344.06	Glutathione S-transferase 8 GSTU8	vv10480Glutathione_metabolism	26.9_misc.glutathione S transferases;	pos: NA; neg: 318, 1408, 45, 1398	pos: NA; neg: 48	pos: NA; neg: 46, 319	N
VIT_19s0093g00320	VIT_01s0011g03110	0.666327	90	1338	347.016	Glutathione S-transferase 25 GSTU25	vv10480Glutathione_metabolism	26.9_misc.glutathione S transferases;	pos: NA; neg: 1165, 1268	pos: 50, NA; neg: 279	pos: 189; neg: NA	N
VIT_09s0002g03700	VIT_01s0011g03110	0.739608	1209	100	347.707	No hit	0	35.2_not assigned.unknown;	NA	NA	pos: 559; neg: 785, NA	N
VIT_18s0041g00920	VIT_01s0011g03110	0.737766	1137	110	353.652	UDP-glucose: anthocyanidin 5,3-O-glucosyltransferase	vv10942Anthocyanin_biosynthesis	26.2_misc.UDP glucosyl and glucoronyl transferases;	pos: 186; neg: NA	NA	NA	N
VIT_10s0116g01840	VIT_01s0011g03110	0.740012	1290	98	355.556	No hit	0	35.2_not assigned.unknown;	pos: 934, NA; neg: 82	pos: 1144; neg: NA	NA	N
VIT_11s0118g00310	VIT_01s0011g03110	0.717264	425	299	356.476	1,2-diacylglycerol 3-beta-galactosyltransferase	vv10561Glycerolipid_metabolism	11.10.1_lipid metabolism.glycolipid synthesis.MGDG synthase;	NA	pos: 1039, NA; neg: NA	NA	N
VIT_11s0052g00330	VIT_01s0011g03110	0.731063	837	160	365.951	Choline monooxygenase (CMO)	vv10260Glycine_serine_and_threonine_metabolism	11.3.9_lipid metabolism.Phospholipid synthesis.choline monooxygenase;	pos: 703; neg: NA	NA	NA	N
VIT_12s0055g00050	VIT_01s0011g03110	0.756232	2977	45	366.012	UDP-glucose: anthocyanidin 5,3-O-glucosyltransferase	vv10942Anthocyanin_biosynthesis	26.2_misc.UDP glucosyl and glucoronyl transferases;17.1.1_hormone metabolism.abscisic acid.synthesis-degradation	pos: NA; neg: 676	pos: 349; neg: 1109, NA	pos: NA; neg: 677	N
VIT_00s2785g00010	VIT_01s0011g03110	0.582256	46	2940	367.75	Calmodulin-binding protein	0	35.2_not assigned.unknown;	NA	NA	NA	N
VIT_16s0100g01110	VIT_01s0011g03110	0.741245	1476	92	368.5	Resveratrol synthase (RS1)	vv10940Phenylpropanoid_biosynthesis	16.8.2.1_secondary metabolism.flavonoids.chalcones.naringenin-chalcone synthase;16.8.2_secondary metabolism.flavonoids.chalcones	pos: 599, NA, 322; neg: 109	pos: 436; neg: 717, NA, 362	NA	N
VIT_13s0156g00390	VIT_01s0011g03110	0.75154	2233	61	369.07	Myb family	vv60029G2-like	27.3.20_RNA.regulation of transcription.G2-like transcription factor family, GARP;	pos: 1067, 796; neg: 599, 996, 918, 1097	pos: 1447, NA; neg: NA	NA	N
VIT_18s0001g12180	VIT_01s0011g03110	0.709871	322	428	371.236	CYP721A1	0	26.1_misc.cytochrome P450;	pos: NA; neg: 1470	NA	NA	N
VIT_03s0063g02330	VIT_01s0011g03110	0.741962	1611	87	374.375	No hit	0	35.2_not assigned.unknown;	pos: 1382; neg: NA	pos: 1073, NA; neg: 642, 554	pos: 1006; neg: NA	N
VIT_10s0003g01220	VIT_01s0011g03110	0.7292	788	178	374.518	Copper-binding family protein	0	15.2_metal handling.binding, chelation and storage;	NA	pos: NA; neg: 330	pos: 352; neg: NA	N
VIT_06s0004g05670	VIT_01s0011g03110	0.724461	644	218	374.689	Glutathione S-transferase 25 GSTU7	vv10480Glutathione_metabolism	26.9_misc.glutathione S transferases;	pos: NA; neg: 1450	NA	NA	N
VIT_03s0097g00110	VIT_01s0011g03110	0.746009	1829	77	375.277	Concanavalin A lectin	0	30.2.19_signalling.receptor kinases.legume-lectin;	pos: 433; neg: 746	pos: 491; neg: 803, 1144, NA	NA	N
VIT_18s0089g00910	VIT_01s0011g03110	0.665909	105	1348	376.218	Auxin response factor 1	vv30003Auxin_signaling vv60004ARF	27.3.4_RNA.regulation of transcription.ARF, Auxin Response Factor family;	pos: 1437; neg: NA	pos: NA; neg: 651, 1306, NA	pos: NA; neg: 1304, NA	N
VIT_03s0017g02120	VIT_01s0011g03110	0.741772	1598	89	377.123	UDP-glucose flavonoid 3-O-glucosyltransferase 2	vv10941Flavonoid_biosynthesis	26.2_misc.UDP glucosyl and glucoronyl transferases;17.1.1_hormone metabolism.abscisic acid.synthesis-degradation	pos: 328; neg: 688	pos: NA; neg: 1454	pos: 152, 1380, NA; neg: NA	N
VIT_04s0008g05250	VIT_01s0011g03110	0.740779	1538	93	378.198	Expansin family protein (EXPR3)	vv30003Auxin_signaling	10.7_cell wall.modification;	NA	pos: 724; neg: NA	pos: 394; neg: NA	N
VIT_07s0005g04040	VIT_01s0011g03110	0.733822	1040	139	380.21	Leucine Rich Repeat receptor-like kinase	0	30.2.12_signalling.receptor kinases.leucine rich repeat XII;	pos: 1144; neg: 1267	pos: 13; neg: NA	NA	N
VIT_00s1217g00020	VIT_01s0011g03110	0.724446	661	219	380.472	Unknown	0	35.2_not assigned.unknown;	pos: 843; neg: 647	pos: 247, NA; neg: NA	NA	N
VIT_17s0000g05440	VIT_01s0011g03110	0.739468	1423	102	380.98	Unknown protein	0	31.1_cell.organisation;	pos: 1075; neg: NA	NA	pos: 582, 1076; neg: NA	N
VIT_12s0055g00280	VIT_01s0011g03110	0.755841	3093	48	385.31	UDP-glycosyltransferase 71A13	0	26.2_misc.UDP glucosyl and glucoronyl transferases;17.1.1_hormone metabolism.abscisic acid.synthesis-degradation	pos: 1183; neg: NA	pos: 311, 265; neg: 869, NA, 1489	pos: NA; neg: 867, NA, 1487	N
VIT_14s0128g00790	VIT_01s0011g03110	0.740083	1563	96	387.36	Lipoxygenase (LOX1)	vv10592alpha-Linolenic_acid_metabolism	17.7.1.2_hormone metabolism.jasmonate.synthesis-degradation.lipoxygenase;	NA	pos: NA; neg: 514	NA	N
VIT_13s0074g00330	VIT_01s0011g03110	0.74727	2017	75	388.941	No hit	0	35.2_not assigned.unknown;	pos: NA; neg: 1079	pos: 405; neg: 713	pos: 403, NA; neg: NA	N
VIT_01s0150g00120	VIT_01s0011g03110	0.637985	82	1853	389.803	Ethylene-responsive transcription factor ERF114	vv30008Ethylene_signaling vv60003AP2_EREBP	27.3.3_RNA.regulation of transcription.AP2/EREBP, APETALA2/Ethylene-responsive element binding protein family;	NA	pos: 1222; neg: 34	pos: NA; neg: 366	N
VIT_17s0000g01970	VIT_01s0011g03110	0.657317	100	1522	390.128	MKK9	vv30008Ethylene_signaling vv34626Plant-pathogen_interaction	30.6_signalling.MAP kinases;	NA	NA	NA	N
VIT_03s0017g01040	VIT_01s0011g03110	0.627096	76	2044	394.137	Cis-zeatin O-beta-D-glucosyltransferase	vv10908Zeatin_biosynthesis	26.2_misc.UDP glucosyl and glucoronyl transferases;17.4.1_hormone metabolism.cytokinin.synthesis-degradation	pos: 59, NA, 1183; neg: NA	pos: 329, NA; neg: NA	NA	N
VIT_15s0045g00680	VIT_01s0011g03110	0.700628	251	628	397.024	R protein PRF disease resistance protein	vv34627R_proteins_from_Plant-pathogen_interaction	20.1_stress.biotic;	NA	NA	NA	N
VIT_12s0059g01580	VIT_01s0011g03110	0.655926	103	1544	398.788	Unknown	0	35.1_not assigned.no ontology;	pos: 1128, NA, 479; neg: 794, 1132, 1282, 1008	pos: 1252, NA; neg: NA	pos: 480; neg: 863	N
VIT_18s0075g00930	VIT_01s0011g03110	0.750849	2427	66	400.227	No hit	0	#N/A	pos: NA; neg: 391, 414, NA	NA	pos: 148; neg: NA	N
VIT_17s0000g05810	VIT_01s0011g03110	0.736731	1384	116	400.679	WRKY DNA-binding protein 72	vv60066WRKY	27.3.32_RNA.regulation of transcription.WRKY domain transcription factor family;	pos: NA; neg: 313, 23	pos: NA; neg: 26, NA	pos: NA; neg: 24	N
VIT_07s0141g00870	VIT_01s0011g03110	0.752399	2734	59	401.629	33 kDa secretory protein	0	35.2_not assigned.unknown;	pos: 1046; neg: NA	pos: 912, NA, 364; neg: NA	pos: 708, 362; neg: NA	N
VIT_03s0038g01390	VIT_01s0011g03110	0.735836	1343	122	404.779	Aquaporin TIP3;1	vv50101Channels_and_pores	35.2_not assigned.unknown;	pos: 173, 258; neg: NA	NA	pos: 259, 174; neg: NA	N
VIT_10s0071g00420	VIT_01s0011g03110	0.728562	877	187	404.968	GRAM domain-containing protein / ABA-responsive	0	17.1.3_hormone metabolism.abscisic acid.induced-regulated-responsive-activated;	pos: 638, NA; neg: NA	pos: 579, 1318; neg: 642	NA	N
VIT_17s0119g00080	VIT_01s0011g03110	0.751868	2736	60	405.167	Organic cation transport protein OCT1	vv50121Porters_cat_1_to_6	34.2_transport.sugars;	pos: NA; neg: 1435	NA	pos: 1365; neg: NA	N
VIT_03s0063g01140	VIT_01s0011g03110	0.745689	2055	80	405.463	Map kinase substrate 1 MKS1	0	26.8_misc.nitrilases, *nitrile lyases, berberine bridge enzymes, reticuline oxidases, troponine reductases;17_hormone metabolism	NA	NA	NA	N
VIT_01s0026g02500	VIT_01s0011g03110	0.753138	3000	55	406.202	Amino acid transport protein	vv50123Porters_cat_18_to_29	34.3_transport.amino acids;	pos: 170; neg: NA	pos: 424, NA, 468; neg: 543, NA, 42	pos: 351, 422, 171; neg: 541, NA	N
VIT_11s0016g01830	VIT_01s0011g03110	0.599428	65	2552	407.284	Protein kinase	0	29.4_protein.postranslational modification;	NA	pos: NA; neg: 708, NA	NA	N
VIT_18s0001g10900	VIT_01s0011g03110	0.742284	1989	84	408.749	Patatin	0	33.1_development.storage proteins;	NA	NA	NA	N
VIT_02s0025g01940	VIT_01s0011g03110	0.740226	1761	95	409.017	Cellulose synthase CSLG3	vv40006Cell_wall	10.2.1_cell wall.cellulose synthesis.cellulose synthase;	pos: 134, 810; neg: NA	NA	pos: NA; neg: 408	N
VIT_13s0019g03100	VIT_01s0011g03110	0.751015	2590	65	410.305	Cis-zeatin O-beta-D-glucosyltransferase	vv10908Zeatin_biosynthesis	26.2_misc.UDP glucosyl and glucoronyl transferases;17.4.1_hormone metabolism.cytokinin.synthesis-degradation	pos: NA; neg: 553	pos: NA; neg: 1146, NA	NA	N
VIT_18s0041g01000	VIT_01s0011g03110	0.744556	2121	81	414.489	UDP-glucose: anthocyanidin 5,3-O-glucosyltransferase	vv10942Anthocyanin_biosynthesis	26.2_misc.UDP glucosyl and glucoronyl transferases;	pos: 3, 247, NA; neg: NA	NA	NA	N
VIT_14s0068g01970	VIT_01s0011g03110	0.543102	43	3998	414.625	Unknown protein	0	35.2_not assigned.unknown;	pos: 143, 984; neg: NA	pos: 989, 1112, NA; neg: 391	NA	N
VIT_10s0003g00340	VIT_01s0011g03110	0.680325	165	1055	417.223	ACR4 (Arabidopsis CRINKLY4)	0	30.2.99_signalling.receptor kinases.misc;	pos: 1077; neg: NA	pos: 1400; neg: 611	pos: NA; neg: 310	N
VIT_16s0050g02190	VIT_01s0011g03110	0.499782	34	5165	419.058	Unknown	0	20.1_stress.biotic;	pos: 910, 654; neg: NA	NA	pos: NA; neg: 683	N
VIT_08s0007g07520	VIT_01s0011g03110	0.627104	86	2043	419.163	3-oxoacyl-[acyl-carrier-protein] reductase, chloroplast	vv10061Fatty_acid_biosynthesis vv11040Biosynthesis_of_unsaturated_fatty_acids	26.22_misc.short chain dehydrogenase/reductase (SDR);	pos: 982; neg: NA	pos: 134; neg: 1204, NA	NA	N
VIT_00s0262g00120	VIT_01s0011g03110	0.731842	1135	155	419.434	Receptor kinase RK20-1	0	30.2.17_signalling.receptor kinases.DUF 26;	pos: NA; neg: 298	pos: NA; neg: 988	NA	N
VIT_05s0077g01680	VIT_01s0011g03110	0.659223	119	1481	419.808	Mal d 1 allergen	0	35.2_not assigned.unknown;	pos: NA; neg: 900, NA	NA	NA	N
VIT_09s0002g03570	VIT_01s0011g03110	0.670234	141	1260	421.497	ABC transporter G member 15	vv52010ABC_transporters	34.16_transport.ABC transporters and multidrug resistance systems;	NA	NA	NA	N
VIT_17s0000g03350	VIT_01s0011g03110	0.558722	50	3561	421.96	Serine/threonine protein kinase	0	30.2.20_signalling.receptor kinases.wheat LRK10 like;	NA	pos: 297; neg: 982	pos: 295; neg: NA	N
VIT_02s0012g01160	VIT_01s0011g03110	0.745991	2292	78	422.819	Proton-dependent oligopeptide transport (POT) family protein	vv50122Porters_cat_7_to_17	34.13_transport.peptides and oligopeptides;	pos: 48, 945; neg: 801	pos: 1178, NA, 948, 1164; neg: 130, NA, 583, 1010	pos: 946; neg: 128	N
VIT_07s0005g01360	VIT_01s0011g03110	0.63197	91	1965	422.865	Zinc finger (C3HC4-type ring finger)	vv60078Other_zf-C3HC4	29.5.11.4.2_protein.degradation.ubiquitin.E3.RING;	NA	pos: NA; neg: 439, 525, 1231, NA	NA	N
VIT_01s0011g03360	VIT_01s0011g03110	0.690541	211	854	424.493	Unknown	0	35.2_not assigned.unknown;	NA	pos: 1087; neg: 1386, NA	pos: 962; neg: NA	N
VIT_16s0039g00190	VIT_01s0011g03110	0.751077	2840	64	426.333	Leucine-rich repeat transmembrane protein kinase	0	35.2_not assigned.unknown;	pos: 909; neg: NA	pos: NA; neg: 737	pos: 910; neg: NA	N
VIT_00s0229g00090	VIT_01s0011g03110	0.729789	1059	173	428.027	Matrix metalloproteinase	0	29.5.7_protein.degradation.metalloprotease;	NA	NA	NA	N
VIT_12s0034g02290	VIT_01s0011g03110	0.743258	2217	83	428.965	CC-NBS-LRR class	0	35.2_not assigned.unknown;	pos: 1344; neg: NA	pos: 1015; neg: 153, 490	NA	N
VIT_12s0121g00380	VIT_01s0011g03110	0.749028	2604	71	429.981	Xylan 1,4-beta-xylosidase	vv10500Starch_and_sucrose_metabolism vv10520Nucleotide_sugars_metabolism	10.6.2_cell wall.degradation.mannan-xylose-arabinose-fucose;	NA	NA	pos: NA; neg: 881	N
VIT_19s0090g00840	VIT_01s0011g03110	0.64302	104	1780	430.256	WRKY DNA-binding protein 6	vv60066WRKY	27.3.32_RNA.regulation of transcription.WRKY domain transcription factor family;	NA	NA	NA	N
VIT_06s0004g01580	VIT_01s0011g03110	0.747287	2526	74	432.347	Lipoxygenase	vv10592alpha-Linolenic_acid_metabolism	17.7.1.2_hormone metabolism.jasmonate.synthesis-degradation.lipoxygenase;	pos: 799; neg: 1256	NA	pos: 1170; neg: 1435	N
VIT_18s0001g06950	VIT_01s0011g03110	0.63866	102	1842	433.456	Purine permease 1 (PUP1)	vv10908Zeatin_biosynthesis vv50122Porters_cat_7_to_17	34.1_transport.nucleotides;	pos: 312, NA; neg: NA	pos: NA; neg: 350, NA	NA	N
VIT_01s0026g01690	VIT_01s0011g03110	0.736059	1599	119	436.212	Ethylene-responsive transcription factor WRINKLED 1	vv30008Ethylene_signaling vv60003AP2_EREBP	33.99_development.unspecified;27.3.3_RNA.regulation of transcription.AP2/EREBP, APETALA2/Ethylene-responsive element binding protein family	pos: NA; neg: 14, NA	NA	NA	N
VIT_00s0541g00020	VIT_01s0011g03110	0.734094	1408	136	437.593	BZIP transcription factor BZIP6	vv60012BZIP	27.3.35_RNA.regulation of transcription.bZIP transcription factor family;	pos: 906, NA; neg: NA	NA	NA	N
VIT_00s2849g00010	VIT_01s0011g03110	0.735369	1522	126	437.918	Phenylalanine ammonia-lyase	vv10350Tyrosine_metabolism vv10360Phenylalanine_metabolism vv10910Nitrogen_metabolism vv10940Phenylpropanoid_biosynthesis	16.2.1.1_secondary metabolism.phenylpropanoids.lignin biosynthesis.PAL;	NA	NA	NA	N
VIT_18s0122g00300	VIT_01s0011g03110	0.626661	95	2056	441.95	Unknown protein	0	35.2_not assigned.unknown;	NA	pos: 1170, NA; neg: 1099	pos: NA; neg: 912	N
VIT_11s0016g01640	VIT_01s0011g03110	0.708019	425	460	442.154	Phenylalanine ammonia-lyase	vv10350Tyrosine_metabolism vv10360Phenylalanine_metabolism vv10910Nitrogen_metabolism vv10940Phenylpropanoid_biosynthesis	16.2.1.1_secondary metabolism.phenylpropanoids.lignin biosynthesis.PAL;	pos: 696; neg: NA	pos: 1216; neg: NA	NA	N
VIT_14s0128g00970	VIT_01s0011g03110	0.73793	1797	109	442.575	Germin-like protein 3 [Vitis vinifera]	0	20.2.99_stress.abiotic.unspecified;	NA	pos: NA; neg: 970	NA	N
VIT_00s0253g00160	VIT_01s0011g03110	0.749579	2866	69	444.695	Methyl jasmonate esterase	vv10592alpha-Linolenic_acid_metabolism	26.8_misc.nitrilases, *nitrile lyases, berberine bridge enzymes, reticuline oxidases, troponine reductases;17.5.3_hormone metabolism.ethylene.induced-regulated-responsive-activated;17_hormone metabolism;	pos: 593, NA; neg: NA	pos: 1069, NA, 692; neg: NA	pos: 690; neg: NA	N
VIT_18s0001g10910	VIT_01s0011g03110	0.739921	2044	99	449.84	Patatin	0	33.1_development.storage proteins;	pos: 366; neg: NA	NA	NA	N
VIT_12s0035g00920	VIT_01s0011g03110	0.58849	74	2780	453.564	Unknown protein	0	35.2_not assigned.unknown;	NA	NA	NA	N
VIT_10s0003g01920	VIT_01s0011g03110	0.562013	60	3469	456.224	RKF1 (receptor-like kinase in flowers 1)	0	30.2.8.2_signalling.receptor kinases.leucine rich repeat VIII.VIII-2;	pos: NA; neg: 617	NA	NA	N
VIT_05s0094g00220	VIT_01s0011g03110	0.561675	61	3474	460.341	Chitinase class IV	vv10530Aminosugars_metabolism	20.1_stress.biotic;	pos: NA; neg: 904	NA	NA	N
VIT_00s0188g00120	VIT_01s0011g03110	0.749652	3140	68	462.082	Amino acid permease 2	vv50123Porters_cat_18_to_29	35.2_not assigned.unknown;	NA	pos: 1203, NA; neg: 262	pos: 1201; neg: 1362	N
VIT_09s0002g03640	VIT_01s0011g03110	0.600947	85	2531	463.826	ABC transporter g family pleiotropic drug resistance 7 PDR7	vv52010ABC_transporters	34.16_transport.ABC transporters and multidrug resistance systems;	NA	pos: NA; neg: 1299, NA	pos: 387; neg: NA	N
VIT_08s0105g00190	VIT_01s0011g03110	0.667588	164	1317	464.745	U-box domain-containing protein	0	27.3.64_RNA.regulation of transcription.PHOR1;	pos: 1134; neg: NA	pos: NA; neg: 673	NA	N
VIT_02s0012g01590	VIT_01s0011g03110	0.58213	74	2944	466.75	Unknown protein	0	35.2_not assigned.unknown;	NA	pos: NA; neg: 1466, NA	NA	N
VIT_15s0045g00640	VIT_01s0011g03110	0.72881	1203	183	469.2	R protein PRF disease resistance protein	vv34627R_proteins_from_Plant-pathogen_interaction	20.1.7_stress.biotic.PR-proteins;	pos: 1015; neg: NA	NA	NA	N
VIT_06s0080g00330	VIT_01s0011g03110	0.735689	1781	124	469.94	Esterase/lipase/thioesterase family protein	0	35.1_not assigned.no ontology;	NA	pos: 748, NA, 605; neg: NA	NA	N
VIT_06s0004g07000	VIT_01s0011g03110	0.737569	1955	113	470.016	Myb family	vv60029G2-like	27.3.20_RNA.regulation of transcription.G2-like transcription factor family, GARP;	NA	pos: 314; neg: NA	pos: 338, 312; neg: NA	N
VIT_15s0021g01270	VIT_01s0011g03110	0.73159	1399	158	470.151	Unknown	0	35.2_not assigned.unknown;	pos: 424; neg: 385	pos: NA; neg: 637, 57	NA	N
VIT_18s0001g15140	VIT_01s0011g03110	0.707557	475	471	472.996	Unknown	0	35.2_not assigned.unknown;	pos: NA; neg: 679	NA	pos: 1434; neg: 187	N
VIT_00s0226g00060	VIT_01s0011g03110	0.661596	156	1435	473.138	Unknown protein	0	35.2_not assigned.unknown;	pos: 225; neg: NA	pos: 1406, 1415, NA; neg: NA	NA	N
VIT_01s0137g00600	VIT_01s0011g03110	0.590927	83	2728	475.84	MAP kinase phosphatase (MKP1)	0	29.4_protein.postranslational modification;	pos: 943; neg: 674	NA	NA	N
VIT_16s0039g01090	VIT_01s0011g03110	0.739417	2203	103	476.35	CYP89A2	0	26.1_misc.cytochrome P450;	NA	NA	NA	N
VIT_13s0019g05320	VIT_01s0011g03110	0.74192	2669	88	484.636	No hit	0	35.2_not assigned.unknown;	NA	pos: 444, 894, NA; neg: 258, 470	pos: 796; neg: NA	N
VIT_05s0020g03270	VIT_01s0011g03110	0.607729	99	2394	486.833	S-receptor kinase	0	29.4_protein.postranslational modification;	NA	NA	NA	N
VIT_00s0153g00070	VIT_01s0011g03110	0.749045	3393	70	487.35	Glutathione S-transferase 8 GSTU8	vv10480Glutathione_metabolism	26.9_misc.glutathione S transferases;	pos: NA; neg: 774, 345, NA	NA	NA	N
VIT_13s0019g05310	VIT_01s0011g03110	0.739067	2324	104	491.626	No hit	0	35.2_not assigned.unknown;	NA	pos: NA; neg: 1062	NA	N
VIT_18s0001g01370	VIT_01s0011g03110	0.73438	1837	132	492.427	Wall-associated receptor kinase 5	0	30.2.25_signalling.receptor kinases.wall associated kinase;	NA	pos: NA; neg: 246, NA	NA	N
VIT_07s0129g00880	VIT_01s0011g03110	0.736095	2076	118	494.942	Protein kinase family	0	30.2.16_signalling.receptor kinases.Catharanthus roseus-like RLK1;	pos: 954, 459; neg: NA	pos: 650, 667; neg: 561, 598, 746, 762	pos: 1265, 460; neg: 307	N
VIT_18s0122g00640	VIT_01s0011g03110	0.738399	2317	106	495.582	Cinnamoyl-CoA reductase	vv10940Phenylpropanoid_biosynthesis	16.2_secondary metabolism.phenylpropanoids;	pos: NA; neg: 666	NA	NA	N
VIT_07s0031g00160	VIT_01s0011g03110	0.548732	64	3843	495.935	Ubiquitin-conjugating enzyme E2 I	vv23013RNA_transport vv24120Ubiquitin_mediated_proteolysis	29.5.11.3_protein.degradation.ubiquitin.E2;	pos: NA; neg: 38	pos: NA; neg: 496, 985, NA	pos: NA; neg: 494, 1462, NA	N
VIT_11s0016g01660	VIT_01s0011g03110	0.673019	205	1202	496.397	Phenylalanine ammonia-lyase	vv10350Tyrosine_metabolism vv10360Phenylalanine_metabolism vv10910Nitrogen_metabolism vv10940Phenylpropanoid_biosynthesis	16.2.1.1_secondary metabolism.phenylpropanoids.lignin biosynthesis.PAL;	pos: 257; neg: 856	pos: 758, NA, 979; neg: NA	pos: 258; neg: NA	N
VIT_11s0016g00430	VIT_01s0011g03110	0.735781	2030	123	499.69	Lipase GDSL 5	0	26.28_misc.GDSL-motif lipase;	pos: NA; neg: 42, 486, 1272	pos: 646, NA; neg: 608, 755, NA	NA	N
VIT_07s0104g01770	VIT_01s0011g03110	0.730869	1536	163	500.368	RNA recognition motif (RRM)-containing	0	29.3.4.3_protein.targeting.secretory pathway.vacuole;	NA	pos: NA; neg: 1062	NA	N
VIT_18s0076g00200	VIT_01s0011g03110	0.73428	1857	135	500.695	DELLA protein RGL2 (RGA-like protein 2)	vv30010Gibberellin_signaling vv60032GRAS	27.3.21_RNA.regulation of transcription.GRAS transcription factor family;	pos: 97, NA; neg: 1102	pos: NA; neg: 1105, NA, 1113, 1268	pos: NA; neg: 1266, NA, 1103	N
VIT_11s0016g01430	VIT_01s0011g03110	0.656824	164	1533	501.41	Zinc finger (C3HC4-type ring finger)	vv60078Other_zf-C3HC4	29.5.11.4.2_protein.degradation.ubiquitin.E3.RING;	pos: 679, 1474, 425; neg: NA	pos: NA; neg: 675, 336, 1056, NA	NA	N
VIT_18s0001g04700	VIT_01s0011g03110	0.49961	49	5173	503.465	GP5 ubiquitin-like	0	29.5.11_protein.degradation.ubiquitin;	pos: NA; neg: 747	pos: 388, 1082; neg: NA	NA	N
VIT_00s0414g00010	VIT_01s0011g03110	0.740025	2631	97	505.18	Cellulose synthase CSLE1	vv40006Cell_wall	10.2.1_cell wall.cellulose synthesis.cellulose synthase;	pos: 1346; neg: NA	pos: NA; neg: 63	NA	N
VIT_16s0100g00810	VIT_01s0011g03110	0.724037	1137	225	505.791	Stilbene synthase [Vitis vinifera]	vv10940Phenylpropanoid_biosynthesis	16.8.2.1_secondary metabolism.flavonoids.chalcones.naringenin-chalcone synthase;	NA	NA	NA	N
VIT_17s0000g04930	VIT_01s0011g03110	0.732416	1723	149	506.682	Desulfo-glucosinolate sulfotransferase 18	vv10966Glucosinolate_biosynthesis	26.25_misc.sulfotransferase;17.3.1.1.5_hormone metabolism.brassinosteroid.synthesis-degradation.BRs.metabolic regulation;16.5.1.1.3.3_secondary metabolism.sulfur-containing.glucosinolates.synthesis.indole.indole-3-methyl-desulfoglucosinolate sulfotransferase;16.5.1.1.1.9_secondary metabolism.sulfur-containing.glucosinolates.synthesis.aliphatic.sulfotransferase;11.8_lipid metabolism.exotics(steroi…	NA	pos: 334, NA; neg: NA	NA	N
VIT_05s0020g04410	VIT_01s0011g03110	0.733977	1890	137	508.852	Unknown	0	35.2_not assigned.unknown;	pos: 930, 539; neg: NA	pos: 1055, NA; neg: NA	pos: 614; neg: NA	N
VIT_13s0074g00340	VIT_01s0011g03110	0.732027	1690	154	510.157	Unknown	0	35.2_not assigned.unknown;	pos: 945, 963, 77; neg: NA	NA	pos: 78; neg: NA	N
VIT_03s0132g00390	VIT_01s0011g03110	0.73753	2309	114	513.056	Wall-associated kinase 1 (WAK1)	0	30.2.25_signalling.receptor kinases.wall associated kinase;	pos: NA; neg: 397	pos: NA; neg: 777, NA, 533	NA	N
VIT_04s0023g00240	VIT_01s0011g03110	0.688421	297	896	515.86	GRAM domain-containing protein / ABA-responsive	0	17.1.3_hormone metabolism.abscisic acid.induced-regulated-responsive-activated;	NA	pos: 661, 825, 1338, NA; neg: 1112	NA	N
VIT_16s0039g01130	VIT_01s0011g03110	0.692837	335	797	516.716	Phenylalanin ammonia-lyase [Vitis vinifera]	vv10350Tyrosine_metabolism vv10360Phenylalanine_metabolism vv10910Nitrogen_metabolism vv10940Phenylpropanoid_biosynthesis	16.2.1.1_secondary metabolism.phenylpropanoids.lignin biosynthesis.PAL;	pos: NA; neg: 2	NA	NA	N
VIT_07s0141g00930	VIT_01s0011g03110	0.725999	1307	206	518.885	33 kDa secretory protein	0	35.2_not assigned.unknown;	pos: 1276; neg: NA	pos: 452, 1102, NA, 1390; neg: NA	pos: 1100, 618; neg: NA	N
VIT_00s0188g00140	VIT_01s0011g03110	0.745973	3456	79	522.517	Amino acid permease 4	vv50123Porters_cat_18_to_29	34.3_transport.amino acids;	pos: 522; neg: NA	pos: NA; neg: 63, 875	pos: NA; neg: 873, 1251, NA	N
VIT_12s0055g00160	VIT_01s0011g03110	0.672608	226	1212	523.366	UDP-glycosyltransferase 71E1	vv10040Pentose_glucuronate_interconversion vv10500Starch_and_sucrose_metabolism	26.2_misc.UDP glucosyl and glucoronyl transferases;17.1.1_hormone metabolism.abscisic acid.synthesis-degradation	pos: 1164; neg: NA	NA	pos: 39; neg: NA	N
VIT_06s0061g00780	VIT_01s0011g03110	0.728951	1511	182	524.406	Zinc finger (C2H2 type) family	vv60017C2H2	27.3.11_RNA.regulation of transcription.C2H2 zinc finger family;	pos: NA; neg: 1286	pos: 347, NA; neg: 1218, NA, 134	NA	N
VIT_08s0007g06030	VIT_01s0011g03110	0.657357	181	1521	524.691	Beta 1-3 glucanase [Vitis vinifera]	0	26.4.1_misc.beta 1,3 glucan hydrolases.glucan endo-1,3-beta-glucosidase;	pos: 786; neg: 252	pos: 1297, NA; neg: NA	pos: 1295, 787; neg: NA	N
VIT_00s0188g00130	VIT_01s0011g03110	0.741657	3091	91	530.359	Amino acid permease 2	vv50123Porters_cat_18_to_29	34.3_transport.amino acids;	NA	pos: NA; neg: 696	pos: NA; neg: 2, NA	N
VIT_12s0055g00030	VIT_01s0011g03110	0.742074	3279	86	531.031	UDP-glucose glucosyltransferase	vv10500Starch_and_sucrose_metabolism	26.2_misc.UDP glucosyl and glucoronyl transferases;17.1.1_hormone metabolism.abscisic acid.synthesis-degradation	pos: NA; neg: 1066	NA	pos: NA; neg: 1067	N
VIT_09s0002g05400	VIT_01s0011g03110	0.733038	1988	143	533.183	ABC transporter g family pleiotropic drug resistance 12 PDR12	vv52010ABC_transporters	34.16_transport.ABC transporters and multidrug resistance systems;	pos: 304; neg: NA	pos: 1070, 1253, NA; neg: 1257	NA	N
VIT_02s0025g01820	VIT_01s0011g03110	0.731717	1836	156	535.178	Cellulose synthase CSLG3	vv40006Cell_wall	10.2.1_cell wall.cellulose synthesis.cellulose synthase;	NA	NA	pos: 209; neg: 1139	N
VIT_14s0060g01730	VIT_01s0011g03110	0.573962	91	3153	535.652	No hit	0	#N/A	pos: NA; neg: 495	pos: 172; neg: 456, NA, 300	pos: 283; neg: 454	N
VIT_16s0039g01120	VIT_01s0011g03110	0.705573	557	516	536.108	Phenylalanin ammonia-lyase [Vitis vinifera]	vv10350Tyrosine_metabolism vv10360Phenylalanine_metabolism vv10910Nitrogen_metabolism vv10940Phenylpropanoid_biosynthesis	16.2.1.1_secondary metabolism.phenylpropanoids.lignin biosynthesis.PAL;	pos: NA; neg: 157, 1071	pos: 1125; neg: 901	NA	N
VIT_14s0060g00770	VIT_01s0011g03110	0.713435	812	355	536.899	Glycosyl transferase family 8 protein	0	3.1.1.2_minor CHO metabolism.raffinose family.galactinol synthases.putative;3.1.1.1_minor CHO metabolism.raffinose family.galactinol synthases.known	NA	pos: 410; neg: 324	pos: 408; neg: NA	Y
VIT_10s0003g00480	VIT_01s0011g03110	0.608027	121	2385	537.201	Isoflavone methyltransferase/ Orcinol O-methyltransferase 1 oomt1	vv10943Isoflavonoid_biosynthesis	26.6_misc.O-methyl transferases;	pos: 1364, 791, 1000; neg: NA	pos: 743, NA; neg: NA	NA	N
VIT_11s0016g04840	VIT_01s0011g03110	0.72111	1123	257	537.225	Avr9/Cf-9 rapidly elicited protein 11	0	30.2.99_signalling.receptor kinases.misc;	pos: NA; neg: 1112, NA, 434	pos: 148, NA; neg: 167, NA	NA	N
VIT_09s0018g01690	VIT_01s0011g03110	0.610717	125	2326	539.212	No hit	0	35.2_not assigned.unknown;	NA	NA	NA	N
VIT_03s0017g02110	VIT_01s0011g03110	0.707173	612	476	539.733	Anthocyanidin 3-O-glucosyltransferase	vv10942Anthocyanin_biosynthesis	26.2_misc.UDP glucosyl and glucoronyl transferases;	pos: 107, 1348; neg: NA	pos: NA; neg: 359	NA	N
VIT_02s0025g01930	VIT_01s0011g03110	0.734371	2191	133	539.818	Cellulose synthase CSLG3	vv40006Cell_wall	35.2_not assigned.unknown;	NA	pos: NA; neg: 207	pos: NA; neg: 1299	N
VIT_16s0039g01300	VIT_01s0011g03110	0.736278	2554	117	546.642	Phenylalanine ammonia-lyase [Vitis vinifera]	vv10350Tyrosine_metabolism vv10360Phenylalanine_metabolism vv10910Nitrogen_metabolism vv10940Phenylpropanoid_biosynthesis	16.2.1.1_secondary metabolism.phenylpropanoids.lignin biosynthesis.PAL;	NA	pos: 365, NA; neg: NA	pos: NA; neg: 85	N
VIT_12s0055g01310	VIT_01s0011g03110	0.740458	3182	94	546.908	Beta-glucosidase	vv10460Cyanoamino_acid_metabolism vv10500Starch_and_sucrose_metabolism vv10902Monoterpenoid_biosynthesis	10.6.2_cell wall.degradation.mannan-xylose-arabinose-fucose;	pos: 199; neg: 518, NA, 86	pos: 1273, 1458; neg: 228, 1189, NA	pos: 369; neg: 226, NA	N
VIT_00s0193g00110	VIT_01s0011g03110	0.732275	2031	150	551.951	Ankyrin repeat protein	0	31.1_cell.organisation;	pos: NA; neg: 929	NA	NA	N
VIT_00s0399g00010	VIT_01s0011g03110	0.741702	3403	90	553.417	Unknown	0	35.2_not assigned.unknown;	NA	NA	NA	N
VIT_00s1679g00010	VIT_01s0011g03110	0.626037	150	2065	556.552	Avr9/Cf-9 rapidly elicited protein 75	0	35.2_not assigned.unknown;	pos: NA; neg: 185	NA	pos: 18, NA; neg: NA	N
VIT_03s0063g01170	VIT_01s0011g03110	0.732706	2137	146	558.571	Esterase	0	26.8_misc.nitrilases, *nitrile lyases, berberine bridge enzymes, reticuline oxidases, troponine reductases;17.5.3_hormone metabolism.ethylene.induced-regulated-responsive-activated;17_hormone metabolism;	NA	pos: NA; neg: 1443	NA	N
VIT_14s0066g01860	VIT_01s0011g03110	0.728377	1651	189	558.605	Zinc finger protein 5	vv60017C2H2	35.2_not assigned.unknown;	pos: 266, 586, 371; neg: NA	NA	pos: 697; neg: NA	N
VIT_00s2547g00010	VIT_01s0011g03110	0.630947	158	1979	559.18	WRKY DNA-binding protein 21	vv60066WRKY	35.2_not assigned.unknown;	NA	NA	NA	N
VIT_11s0052g00450	VIT_01s0011g03110	0.618991	143	2193	559.999	WRKY DNA-binding protein 11	vv60066WRKY	27.3.32_RNA.regulation of transcription.WRKY domain transcription factor family;	pos: NA; neg: 1336	NA	NA	N
VIT_07s0005g03260	VIT_01s0011g03110	0.636841	170	1875	564.579	Transcription factor TSRF1	vv30008Ethylene_signaling vv30011Jasmonate_signaling vv60003AP2_EREBP	17.5.2_hormone metabolism.ethylene.signal transduction;	pos: NA; neg: 868, NA	pos: NA; neg: 140	pos: NA; neg: 1204	N
VIT_18s0001g01280	VIT_01s0011g03110	0.732444	2199	148	570.484	Laccase	vv11000Single_reactions vv50109Incompletely_characterized_transport_systems	16.1_secondary metabolism.simple phenols;	NA	pos: NA; neg: 1053, NA	NA	N
VIT_08s0058g00150	VIT_01s0011g03110	0.616621	147	2231	572.675	Ammonium transporter 2	vv50101Channels_and_pores	34.5_transport.ammonium;	pos: NA; neg: 1226	NA	NA	N
VIT_05s0020g02570	VIT_01s0011g03110	0.56639	98	3353	573.231	Unknown protein	0	27.2_RNA.transcription;	pos: NA; neg: 1483, 967	pos: 1494; neg: NA	pos: NA; neg: 1484	N
VIT_01s0127g00700	VIT_01s0011g03110	0.620788	152	2162	573.257	Unknown protein	0	35.2_not assigned.unknown;	NA	NA	NA	N
VIT_01s0010g00780	VIT_01s0011g03110	0.650688	201	1639	573.968	No hit	0	35.2_not assigned.unknown;	NA	pos: 724; neg: 47	NA	N
VIT_19s0015g00130	VIT_01s0011g03110	0.560402	94	3515	574.813	Serine acetyltransferase 3	vv10272Cysteine_metabolism vv10920Sulfur_metabolism	15.2_metal handling.binding, chelation and storage;13.1.5.3.2_amino acid metabolism.synthesis.serine-glycine-cysteine group.cysteine.SAT	pos: NA; neg: 1484, NA, 253	pos: 1089; neg: NA	NA	N
VIT_07s0005g04050	VIT_01s0011g03110	0.693495	425	779	575.391	Leucine Rich Repeat receptor-like kinase	0	30.2.12_signalling.receptor kinases.leucine rich repeat XII;	NA	pos: 13; neg: 1395, NA	NA	N
VIT_02s0033g00770	VIT_01s0011g03110	0.72944	1882	176	575.528	Nitrilase 4B	vv10460Cyanoamino_acid_metabolism vv10910Nitrogen_metabolism vv11002Auxin_biosynthesis	26.8_misc.nitrilases, *nitrile lyases, berberine bridge enzymes, reticuline oxidases, troponine reductases;	NA	NA	NA	N
VIT_03s0017g02140	VIT_01s0011g03110	0.731061	2064	161	576.458	Tetrahydroxychalcone 2'-glucosyltransferase	vv10941Flavonoid_biosynthesis	26.2_misc.UDP glucosyl and glucoronyl transferases;17.1.1_hormone metabolism.abscisic acid.synthesis-degradation	pos: 115, NA; neg: NA	pos: NA; neg: 131	NA	N
VIT_15s0046g03110	VIT_01s0011g03110	0.733734	2379	140	577.114	DTA2 (downstream target of AGL15 2)	0	35.2_not assigned.unknown;	pos: NA; neg: 436	NA	NA	N
VIT_14s0066g01840	VIT_01s0011g03110	0.735554	2670	125	577.711	SAG101 (senescence-associated gene 101)	0	33.99_development.unspecified;	NA	pos: 123; neg: 1475, 112, 583, NA	pos: 966; neg: NA	N
VIT_05s0049g00410	VIT_01s0011g03110	0.59079	123	2729	579.368	1-aminocyclopropane-1-carboxylate oxidase	vv10640Propanoate_metabolism vv30008Ethylene_signaling	21.2_redox.ascorbate and glutathione;17.5.1_hormone metabolism.ethylene.synthesis-degradation	pos: NA; neg: 1011	NA	NA	N
VIT_10s0003g01160	VIT_01s0011g03110	0.592251	125	2696	580.517	Basic helix-loop-helix (bHLH) family	vv60011BHLH	27.3.6_RNA.regulation of transcription.bHLH,Basic Helix-Loop-Helix family;	pos: 185; neg: NA	pos: NA; neg: 195, NA, 1261	NA	N
VIT_02s0033g00670	VIT_01s0011g03110	0.729935	2004	170	583.678	Nitrilase 4B	vv10460Cyanoamino_acid_metabolism vv10910Nitrogen_metabolism vv11002Auxin_biosynthesis	26.8_misc.nitrilases, *nitrile lyases, berberine bridge enzymes, reticuline oxidases, troponine reductases;	pos: NA; neg: 308, NA	NA	NA	N
VIT_02s0025g03650	VIT_01s0011g03110	0.730449	2075	165	585.128	Cu2+-exporting ATPase HMA5 (heavy metal ATPase 5)	vv50131Primary_active_transporter_cat_A2_to_A4	34.12_transport.metal;	pos: NA; neg: 1393	pos: 1326, NA, 741; neg: NA	NA	N
VIT_06s0004g05690	VIT_01s0011g03110	0.734684	2636	130	585.389	Glutathione S-transferase GSTU7	vv10480Glutathione_metabolism	35.2_not assigned.unknown;	pos: NA; neg: 1397	NA	pos: 616; neg: NA	N
VIT_00s0218g00010	VIT_01s0011g03110	0.739566	3395	101	585.572	Cinnamyl alcohol dehydrogenase	vv10940Phenylpropanoid_biosynthesis	16.2.1.10_secondary metabolism.phenylpropanoids.lignin biosynthesis.CAD;	NA	NA	NA	N
VIT_01s0011g03250	VIT_01s0011g03110	0.727732	1766	196	588.333	Fw2.2 ORFX	0	35.2_not assigned.unknown;	NA	pos: NA; neg: 342, NA	NA	N
VIT_19s0090g01170	VIT_01s0011g03110	0.575985	112	3096	588.857	UPF0041	0	35.2_not assigned.unknown;	pos: 1065; neg: NA	pos: NA; neg: 992, NA, 1184	pos: 493; neg: 990, NA	N
VIT_16s0013g00990	VIT_01s0011g03110	0.636636	188	1882	594.824	Ethylene-responsive transcription factor ERF105	vv30008Ethylene_signaling vv60003AP2_EREBP	17.5.2_hormone metabolism.ethylene.signal transduction;	pos: 288; neg: 1336	pos: NA; neg: 284, NA	pos: 289; neg: NA	N
VIT_08s0007g01400	VIT_01s0011g03110	0.724156	1581	224	595.1	Glutathione S-transferase 8 GSTU8	vv10480Glutathione_metabolism	26.9_misc.glutathione S transferases;	NA	pos: 350, 173; neg: NA	NA	N
VIT_15s0045g01020	VIT_01s0011g03110	0.732115	2335	152	595.752	R protein PRF disease resistance protein	vv34627R_proteins_from_Plant-pathogen_interaction	20.1_stress.biotic;	NA	NA	NA	N
VIT_14s0066g02100	VIT_01s0011g03110	0.729514	2029	175	595.882	AAA-type ATPase	0	29.5.9_protein.degradation.AAA type;	pos: NA; neg: 727	pos: 543, 190; neg: NA	NA	N
VIT_02s0025g03640	VIT_01s0011g03110	0.730197	2123	168	597.214	Cu2+-exporting ATPase HMA5 (heavy metal ATPase 5)	vv50131Primary_active_transporter_cat_A2_to_A4	34.12_transport.metal;	pos: 621; neg: NA	pos: 1440; neg: NA	pos: 462; neg: NA	N
VIT_07s0129g00800	VIT_01s0011g03110	0.730041	2120	169	598.565	CYP81E1 Isoflavone 2'-hydroxylase	vv10943Isoflavonoid_biosynthesis	26.1_misc.cytochrome P450;	pos: NA; neg: 1266	pos: 1388, NA; neg: NA	pos: 1386; neg: NA	N
VIT_18s0157g00080	VIT_01s0011g03110	0.738885	3423	105	599.512	Alliin lyase precursor	vv10272Cysteine_metabolism	35.2_not assigned.unknown;	NA	pos: NA; neg: 115	NA	N
VIT_13s0019g04160	VIT_01s0011g03110	0.708155	795	457	602.756	Protein kinase	0	30.2.8.2_signalling.receptor kinases.leucine rich repeat VIII.VIII-2;	pos: NA; neg: 952	pos: 1125, NA; neg: NA	NA	N
VIT_19s0014g00870	VIT_01s0011g03110	0.605936	153	2419	608.364	Brassinosteroid Signaling positive regulator (BZR1)	vv30005Brassinosteroids_signaling vv60010BES1	17.3.2.2_hormone metabolism.brassinosteroid.signal transduction.BZR;	pos: NA; neg: 440, NA, 1218, 1305	pos: 35, NA; neg: NA	pos: NA; neg: 284, 1306	N
VIT_00s0253g00170	VIT_01s0011g03110	0.732216	2459	151	609.351	Methyl jasmonate esterase	vv10592alpha-Linolenic_acid_metabolism	26.8_misc.nitrilases, *nitrile lyases, berberine bridge enzymes, reticuline oxidases, troponine reductases;17.5.3_hormone metabolism.ethylene.induced-regulated-responsive-activated;17_hormone metabolism;	pos: 566, NA; neg: NA	pos: 1042, NA, 665; neg: NA	pos: 663; neg: NA	N
VIT_03s0097g00070	VIT_01s0011g03110	0.725891	1794	208	610.862	Lectin protein kinase	0	30.2.19_signalling.receptor kinases.legume-lectin;29.4_protein.postranslational modification	pos: 950; neg: NA	pos: 880; neg: NA	pos: 951; neg: 918	N
VIT_06s0004g04140	VIT_01s0011g03110	0.721793	1497	251	612.982	Myb domain protein 59	vv60044MYB	27.3.25_RNA.regulation of transcription.MYB domain transcription factor family;	pos: NA; neg: 1178, NA, 1074	pos: NA; neg: 462	pos: 490, NA; neg: NA	N
VIT_05s0094g00260	VIT_01s0011g03110	0.639092	206	1836	614.993	Chitinase, class IV [Vitis vinifera]	vv10530Aminosugars_metabolism	20.1_stress.biotic;	pos: 1392; neg: NA	pos: NA; neg: 563	NA	N
VIT_11s0052g01090	VIT_01s0011g03110	0.528635	86	4401	615.212	4-coumarate-CoA ligase 2	vv10940Phenylpropanoid_biosynthesis vv50104Group_translocators	16.2.1.3_secondary metabolism.phenylpropanoids.lignin biosynthesis.4CL;	NA	pos: 1345, NA; neg: NA	NA	N
VIT_11s0016g01520	VIT_01s0011g03110	0.660949	266	1447	620.405	Phenylalanine ammonia-lyase	vv10350Tyrosine_metabolism vv10360Phenylalanine_metabolism vv10910Nitrogen_metabolism vv10940Phenylpropanoid_biosynthesis	16.2.1.1_secondary metabolism.phenylpropanoids.lignin biosynthesis.PAL;	pos: 691; neg: NA	pos: 1205; neg: NA	NA	N
VIT_16s0013g00210	VIT_01s0011g03110	0.724499	1781	217	621.673	Metacaspase 1	0	29.5_protein.degradation;	pos: 1314; neg: 1318	pos: NA; neg: 53	NA	N
VIT_16s0039g01110	VIT_01s0011g03110	0.712998	1048	369	621.862	Phenylalanin ammonia-lyase [Vitis vinifera]	vv10350Tyrosine_metabolism vv10360Phenylalanine_metabolism vv10910Nitrogen_metabolism vv10940Phenylpropanoid_biosynthesis	16.2.1.1_secondary metabolism.phenylpropanoids.lignin biosynthesis.PAL;	pos: 1444; neg: 2	pos: 1347, NA; neg: NA	pos: 631; neg: NA	N
VIT_08s0056g00780	VIT_01s0011g03110	0.636228	205	1890	622.455	MATE efflux family protein	vv50125Porters_cat_66_to_94	34.99_transport.misc;	pos: 624, 1366; neg: 1111, NA, 49	pos: 53, NA; neg: 201, NA	pos: NA; neg: 199, NA	N
VIT_10s0116g01380	VIT_01s0011g03110	0.735339	3053	127	622.68	Amino acid permease 2	vv50123Porters_cat_18_to_29	34.3_transport.amino acids;	NA	pos: 977, NA; neg: 34	pos: 975; neg: 1135	N
VIT_18s0001g15230	VIT_01s0011g03110	0.728958	2143	181	622.803	Unknown	0	35.2_not assigned.unknown;	pos: 399; neg: 290	pos: 1036, 1313; neg: NA	NA	N
VIT_16s0100g00930	VIT_01s0011g03110	0.718008	1347	289	623.925	Stilbene synthase 2	vv10940Phenylpropanoid_biosynthesis	16.8.2.1_secondary metabolism.flavonoids.chalcones.naringenin-chalcone synthase;16.8.2_secondary metabolism.flavonoids.chalcones	pos: 847, 879; neg: NA	pos: 362, NA; neg: NA	NA	N
VIT_00s0561g00020	VIT_01s0011g03110	0.703408	693	562	624.072	Stem-specific protein TSJT1	0	17.2.3_hormone metabolism.auxin.induced-regulated-responsive-activated;	NA	NA	NA	N
VIT_04s0008g04120	VIT_01s0011g03110	0.733374	2765	141	624.392	RD22	0	20.2.3_stress.abiotic.drought/salt;	NA	NA	NA	N
VIT_00s0650g00030	VIT_01s0011g03110	0.72879	2126	184	625.447	Unknown	0	35.2_not assigned.unknown;	NA	NA	NA	N
VIT_07s0129g00830	VIT_01s0011g03110	0.729844	2287	172	627.187	CYP81D2	0	26.1_misc.cytochrome P450;	pos: 748; neg: NA	NA	NA	N
VIT_08s0040g01710	VIT_01s0011g03110	0.517363	84	4683	627.194	Phenylalanine ammonia-lyase	vv10350Tyrosine_metabolism vv10360Phenylalanine_metabolism vv10910Nitrogen_metabolism vv10940Phenylpropanoid_biosynthesis	16.2.1.1_secondary metabolism.phenylpropanoids.lignin biosynthesis.PAL;	pos: 1060, 571; neg: 45	pos: 1230; neg: 1441	pos: 1087; neg: NA	N
VIT_18s0001g10870	VIT_01s0011g03110	0.725264	1874	210	627.328	Patatin	0	33.1_development.storage proteins;	NA	NA	NA	N
VIT_14s0068g00200	VIT_01s0011g03110	0.730522	2417	164	629.594	No hit	0	35.2_not assigned.unknown;	pos: NA; neg: 106	NA	pos: 1390; neg: NA	N
VIT_01s0011g05680	VIT_01s0011g03110	0.598829	155	2564	630.413	Unknown protein	0	35.2_not assigned.unknown;	NA	pos: 457; neg: NA	NA	N
VIT_16s0039g01240	VIT_01s0011g03110	0.73437	2979	134	631.812	Phenylalanin ammonia-lyase [Vitis vinifera]	vv10350Tyrosine_metabolism vv10360Phenylalanine_metabolism vv10910Nitrogen_metabolism vv10940Phenylpropanoid_biosynthesis	16.2.1.1_secondary metabolism.phenylpropanoids.lignin biosynthesis.PAL;	pos: 1094; neg: NA	pos: 795, NA; neg: NA	pos: NA; neg: 618	N
VIT_12s0059g00240	VIT_01s0011g03110	0.732739	2788	145	635.814	Epoxide hydrolase	0	35.2_not assigned.unknown;	NA	NA	NA	N
VIT_01s0011g01350	VIT_01s0011g03110	0.609262	174	2355	640.133	No hit	0	35.2_not assigned.unknown;	pos: 26; neg: 884, 589	pos: NA; neg: 1213, NA	pos: 870; neg: NA	N
VIT_10s0003g02020	VIT_01s0011g03110	0.60499	168	2445	640.906	RKF1 (receptor-like kinase in flowers 1)	0	30.2.8.2_signalling.receptor kinases.leucine rich repeat VIII.VIII-2;	pos: 439, NA; neg: NA	pos: 559, NA, 1314; neg: 1274, NA	NA	N
VIT_01s0026g01730	VIT_01s0011g03110	0.644978	236	1742	641.18	WRKY DNA-binding protein 72	vv60066WRKY	27.3.32_RNA.regulation of transcription.WRKY domain transcription factor family;	pos: 1207; neg: NA	pos: 1272; neg: NA	pos: 788; neg: NA	N
VIT_12s0055g01190	VIT_01s0011g03110	0.735933	3465	120	644.826	Alpha-L-arabinosidase	vv10520Nucleotide_sugars_metabolism	10.6.2_cell wall.degradation.mannan-xylose-arabinose-fucose;	pos: 659; neg: 967, NA, 546	pos: NA; neg: 688, NA	pos: 830; neg: 686, NA	N
VIT_07s0129g01050	VIT_01s0011g03110	0.498234	80	5210	645.6	Myb domain protein 73	vv60044MYB	27.3.25_RNA.regulation of transcription.MYB domain transcription factor family;	pos: NA; neg: 36	NA	pos: NA; neg: 37	Y
VIT_15s0045g00880	VIT_01s0011g03110	0.610888	180	2323	646.637	R protein PRF disease resistance protein	vv34627R_proteins_from_Plant-pathogen_interaction	20.1_stress.biotic;	pos: NA; neg: 617, 853	NA	NA	N
VIT_03s0038g00250	VIT_01s0011g03110	0.624487	201	2091	648.299	Purple acid phosphatase 10 ATPAP10/PAP10	vv10740Riboflavin_metabolism	26.13_misc.acid and other phosphatases;	NA	pos: 723, NA; neg: 583, NA	pos: 74, 721; neg: NA	N
VIT_13s0019g02560	VIT_01s0011g03110	0.728414	2239	188	648.793	Subtilisin protease C1	0	29.5.1_protein.degradation.subtilases;	pos: 1212; neg: NA	pos: NA; neg: 1092	pos: NA; neg: 146, NA	N
VIT_08s0007g04810	VIT_01s0011g03110	0.72746	2125	199	650.288	No hit	0	35.2_not assigned.unknown;	NA	pos: NA; neg: 812	pos: 122, 619; neg: NA	N
VIT_10s0003g01580	VIT_01s0011g03110	0.562621	123	3458	652.176	Unknown protein	0	35.2_not assigned.unknown;	pos: 864; neg: NA	NA	pos: NA; neg: 820	N
VIT_06s0004g04960	VIT_01s0011g03110	0.598223	168	2576	657.851	Scarecrow-like transcription factor 14 SCL14	vv60032GRAS	27.3.21_RNA.regulation of transcription.GRAS transcription factor family;	NA	pos: 458, NA; neg: NA	NA	N
VIT_15s0046g03120	VIT_01s0011g03110	0.727752	2248	195	662.088	DTA2 (downstream target of AGL15 2)	0	35.2_not assigned.unknown;	NA	pos: 1129, NA; neg: NA	NA	N

## Sheet: In_network_not.top300
Coex	AQ	PCC	rank A	rank B	MR	Anno1	Anno2	Anno3	AKATTCY	RGAATMT	GNATATNC	Rank of MR
VIT_14s0060g00810	VIT_01s0011g03110	0.649768	422	1651	834.699	Galactinol synthase	vv10052Galactose_metabolism	3.1.1.2_minor CHO metabolism.raffinose family.galactinol synthases.putative;3.1.1.1_minor CHO metabolism.raffinose family.galactinol synthases.known	pos: 344, 1262, 1252; neg: 226, 1269, NA, 1055	pos: 347, 1265, 1273, NA, 230; neg: NA	pos: 345, 1263; neg: NA	461
VIT_01s0011g05960	VIT_01s0011g03110	0.54767	239	3866	961.236	Trehalose-phosphatase	vv10500Starch_and_sucrose_metabolism	3.2.1_minor CHO metabolism.trehalose.TPS;	pos: 270; neg: NA	pos: 796; neg: 99	NA	577
VIT_07s0104g01100	VIT_01s0011g03110	0.68659	2347	936	1482.16	Peroxidase	vv10360Phenylalanine_metabolism vv10680Methane_metabolism	26.12_misc.peroxidases;20.2.2_stress.abiotic.cold	pos: 67, NA; neg: 711	pos: 1174, 1429, NA, 368; neg: NA	NA	1262
VIT_13s0074g00010	VIT_01s0011g03110	0.597225	1010	2595	1618.93	Protein phosphate transporter traffic facilitator 1 (PHF-1)	vv50109Incompletely_characterized_transport_systems vv50110Protein_coat	33.99_development.unspecified;	pos: 381; neg: NA	pos: 241; neg: 508, NA, 1355	NA	1438
VIT_14s0060g00740	VIT_01s0011g03110	0.700424	4333	633	1656.14	Galactinol synthase [Vitis riparia]	vv10052Galactose_metabolism	3.1.1.2_minor CHO metabolism.raffinose family.galactinol synthases.putative;3.1.1.1_minor CHO metabolism.raffinose family.galactinol synthases.known	pos: NA; neg: 726, 719	pos: 715; neg: NA	NA	1492
VIT_14s0060g00800	VIT_01s0011g03110	0.689876	3362	861	1701.38	Galactinol synthase	vv10052Galactose_metabolism	3.1.1.2_minor CHO metabolism.raffinose family.galactinol synthases.putative;3.1.1.1_minor CHO metabolism.raffinose family.galactinol synthases.known	pos: 932, 173; neg: 114	NA	NA	1560
VIT_12s0028g03240	VIT_01s0011g03110	0.659341	2602	1480	1962.39	Tyrosine aminotransferase	vv10271Methionine_metabolism vv10350Tyrosine_metabolism vv10360Phenylalanine_metabolism vv10400Phenylalanine_tyrosine_and_tryptophan_biosynthesis vv10950Alkaloid_biosynthesis_I	16.5.1.1.4.2_secondary metabolism.sulfur-containing.glucosinolates.synthesis.shared.alkylthiohydroximate C-S lyase;16.1.3_secondary metabolism.isoprenoids.tocopherol biosynthesis;13.2.6.2_amino acid metabolism.degradation.aromatic aa.tyrosine;	pos: NA; neg: 1376	pos: 894, NA; neg: NA	NA	1923
VIT_14s0060g00760	VIT_01s0011g03110	0.64564	2555	1727	2100.59	Galactinol synthase	vv10052Galactose_metabolism	3.1.1.2_minor CHO metabolism.raffinose family.galactinol synthases.putative;3.1.1.1_minor CHO metabolism.raffinose family.galactinol synthases.known	pos: 1304, NA; neg: 1380, 1044	pos: 279; neg: NA	NA	2085
VIT_14s0060g00790	VIT_01s0011g03110	0.569543	2604	3272	2918.95	Galactinol synthase	vv10052Galactose_metabolism	3.1.1.2_minor CHO metabolism.raffinose family.galactinol synthases.putative;3.1.1.1_minor CHO metabolism.raffinose family.galactinol synthases.known	pos: NA; neg: 1317, 980	pos: 223; neg: 315	NA	2938

## Sheet: Mapman_ENR_top300
match_in_sample	sample_size	match_in_genome	genome_size	p_val	adj_p_val(FDR)	motif_ID	motif_KW	Hit	Hit	Hit	Hit	Hit	Hit	Hit	Hit	Hit	Hit	Hit	Hit	Hit	Hit	Hit	Hit	Hit	Hit	Hit	Hit	Hit	Hit	Hit	Hit	Hit	Hit	Hit	Hit	Hit	Hit	Hit	Hit	Hit	Hit	Hit	Hit	Hit	Hit	Hit	Hit	Hit	Hit
10	299	19	29424	8.53618e-16	1.15921e-12	16.2.1.1	KW: secondary metabolism.phenylpropanoids.lignin biosynthesis.PAL	VIT_00s2849g00010	VIT_08s0040g01710	VIT_11s0016g01520	VIT_11s0016g01640	VIT_11s0016g01660	VIT_16s0039g01110	VIT_16s0039g01120	VIT_16s0039g01130	VIT_16s0039g01240	VIT_16s0039g01300
38	299	864	29424	2.9688e-14	2.01582e-11	17	KW: hormone metabolism	VIT_00s0253g00160	VIT_00s0253g00170	VIT_00s0561g00020	VIT_01s0011g05890	VIT_01s0011g05930	VIT_03s0017g01040	VIT_03s0017g02000	VIT_03s0017g02120	VIT_03s0017g02140	VIT_03s0063g01140	VIT_03s0063g01170	VIT_04s0008g01100	VIT_04s0023g00240	VIT_05s0049g00400	VIT_05s0049g00410	VIT_06s0004g01580	VIT_07s0005g03260	VIT_10s0003g03220	VIT_10s0071g00420	VIT_12s0034g00030	VIT_12s0034g00130	VIT_12s0055g00030	VIT_12s0055g00050	VIT_12s0055g00160	VIT_12s0055g00200	VIT_12s0055g00280	VIT_13s0019g03060	VIT_13s0019g03100	VIT_14s0128g00780	VIT_14s0128g00790	VIT_16s0013g00990	VIT_16s0013g01070	VIT_17s0000g04930	VIT_18s0041g02020	VIT_18s0041g02050	VIT_18s0041g02060	VIT_18s0041g02260	VIT_19s0014g00870
21	299	310	29424	8.87818e-12	4.01886e-09	26.2	KW: misc.UDP glucosyl and glucoronyl transferases	VIT_03s0017g01040	VIT_03s0017g02000	VIT_03s0017g02110	VIT_03s0017g02120	VIT_03s0017g02140	VIT_08s0007g04570	VIT_12s0034g00030	VIT_12s0034g00130	VIT_12s0055g00030	VIT_12s0055g00050	VIT_12s0055g00160	VIT_12s0055g00200	VIT_12s0055g00280	VIT_13s0019g03060	VIT_13s0019g03100	VIT_18s0041g00810	VIT_18s0041g00830	VIT_18s0041g00910	VIT_18s0041g00920	VIT_18s0041g00980	VIT_18s0041g01000
13	299	107	29424	6.84398e-11	2.32353e-08	16.2.1	KW: secondary metabolism.phenylpropanoids.lignin biosynthesis	VIT_00s0218g00010	VIT_00s0615g00020	VIT_00s2849g00010	VIT_08s0040g01710	VIT_11s0016g01520	VIT_11s0016g01640	VIT_11s0016g01660	VIT_11s0052g01090	VIT_16s0039g01110	VIT_16s0039g01120	VIT_16s0039g01130	VIT_16s0039g01240	VIT_16s0039g01300
50	299	1872	29424	2.34682e-10	6.37397e-08	26	KW: misc	VIT_00s0153g00070	VIT_00s0253g00160	VIT_00s0253g00170	VIT_02s0033g00670	VIT_02s0033g00770	VIT_03s0017g01040	VIT_03s0017g02000	VIT_03s0017g02110	VIT_03s0017g02120	VIT_03s0017g02140	VIT_03s0038g00250	VIT_03s0063g01140	VIT_03s0063g01170	VIT_06s0004g05670	VIT_07s0104g01260	VIT_07s0129g00800	VIT_07s0129g00830	VIT_08s0007g01400	VIT_08s0007g01410	VIT_08s0007g04570	VIT_08s0007g06030	VIT_08s0007g07520	VIT_08s0032g00270	VIT_09s0002g00530	VIT_10s0003g00480	VIT_10s0003g03220	VIT_11s0016g00430	VIT_12s0034g00030	VIT_12s0034g00130	VIT_12s0055g00030	VIT_12s0055g00050	VIT_12s0055g00160	VIT_12s0055g00200	VIT_12s0055g00280	VIT_13s0019g03060	VIT_13s0019g03100	VIT_15s0048g01930	VIT_16s0039g01090	VIT_17s0000g02920	VIT_17s0000g02940	VIT_17s0000g04930	VIT_18s0001g12170
15	299	181	29424	5.48563e-10	1.24158e-07	16.2	KW: secondary metabolism.phenylpropanoids	VIT_00s0218g00010	VIT_00s0615g00020	VIT_00s2849g00010	VIT_08s0040g01710	VIT_11s0016g01520	VIT_11s0016g01640	VIT_11s0016g01660	VIT_11s0052g01090	VIT_16s0039g01110	VIT_16s0039g01120	VIT_16s0039g01130	VIT_16s0039g01240	VIT_16s0039g01300	VIT_18s0001g10180	VIT_18s0122g00640
10	299	67	29424	1.42586e-09	2.76617e-07	17.1.1	KW: hormone metabolism.abscisic acid.synthesis-degradation	VIT_03s0017g02000	VIT_03s0017g02120	VIT_03s0017g02140	VIT_12s0034g00030	VIT_12s0034g00130	VIT_12s0055g00030	VIT_12s0055g00050	VIT_12s0055g00160	VIT_12s0055g00200	VIT_12s0055g00280
74	299	11800	29424	7.5248e-09	1.27733e-06	35	KW: not assigned	VIT_00s0188g00120	VIT_00s0226g00060	VIT_00s0337g00040	VIT_00s0399g00010	VIT_00s0650g00030	VIT_00s0809g00010	VIT_00s1217g00020	VIT_00s1679g00010	VIT_00s2547g00010	VIT_00s2785g00010	VIT_01s0010g00780	VIT_01s0011g01350	VIT_01s0011g03250	VIT_01s0011g03360	VIT_01s0011g05680	VIT_01s0127g00700	VIT_01s0127g00710	VIT_02s0012g01590	VIT_02s0025g00530	VIT_02s0025g01930	VIT_03s0017g01940	VIT_03s0038g01390	VIT_03s0063g02320	VIT_03s0063g02330	VIT_03s0097g00600	VIT_05s0020g04410	VIT_05s0077g01680	VIT_06s0004g05690	VIT_06s0080g00330	VIT_07s0141g00870	VIT_07s0141g00930	VIT_08s0007g00950	VIT_08s0007g04810	VIT_08s0032g00510	VIT_09s0002g03340	VIT_09s0002g03700	VIT_09s0002g06180	VIT_09s0002g06190	VIT_09s0018g01680	VIT_09s0018g01690	VIT_10s0003g01130	VIT_10s0003g01580
12	299	132	29424	1.04285e-08	1.57354e-06	17.1	KW: hormone metabolism.abscisic acid	VIT_03s0017g02000	VIT_03s0017g02120	VIT_03s0017g02140	VIT_04s0023g00240	VIT_10s0071g00420	VIT_12s0034g00030	VIT_12s0034g00130	VIT_12s0055g00030	VIT_12s0055g00050	VIT_12s0055g00160	VIT_12s0055g00200	VIT_12s0055g00280
9	299	72	29424	4.66755e-08	6.33853e-06	10.2.1	KW: cell wall.cellulose synthesis.cellulose synthase	VIT_00s0414g00010	VIT_00s0469g00010	VIT_02s0025g01820	VIT_02s0025g01860	VIT_02s0025g01880	VIT_02s0025g01890	VIT_02s0025g01900	VIT_02s0025g01920	VIT_02s0025g01940
9	299	98	29424	6.66561e-07	8.229e-05	10.2	KW: cell wall.cellulose synthesis	VIT_00s0414g00010	VIT_00s0469g00010	VIT_02s0025g01820	VIT_02s0025g01860	VIT_02s0025g01880	VIT_02s0025g01890	VIT_02s0025g01900	VIT_02s0025g01920	VIT_02s0025g01940
7	299	56	29424	1.48334e-06	0.000167864	17.7.1	KW: hormone metabolism.jasmonate.synthesis-degradation	VIT_06s0004g01580	VIT_14s0128g00780	VIT_14s0128g00790	VIT_18s0041g02020	VIT_18s0041g02050	VIT_18s0041g02060	VIT_18s0041g02260
7	299	60	29424	2.37338e-06	0.000247927	17.7	KW: hormone metabolism.jasmonate	VIT_06s0004g01580	VIT_14s0128g00780	VIT_14s0128g00790	VIT_18s0041g02020	VIT_18s0041g02050	VIT_18s0041g02060	VIT_18s0041g02260
65	299	9818	29424	2.8637e-06	0.000277779	35.2	KW: not assigned.unknown	VIT_00s0188g00120	VIT_00s0226g00060	VIT_00s0337g00040	VIT_00s0399g00010	VIT_00s0650g00030	VIT_00s0809g00010	VIT_00s1217g00020	VIT_00s1679g00010	VIT_00s2547g00010	VIT_00s2785g00010	VIT_01s0010g00780	VIT_01s0011g01350	VIT_01s0011g03250	VIT_01s0011g03360	VIT_01s0011g05680	VIT_01s0127g00700	VIT_02s0012g01590	VIT_02s0025g00530	VIT_02s0025g01930	VIT_03s0017g01940	VIT_03s0038g01390	VIT_03s0063g02330	VIT_05s0020g04410	VIT_05s0077g01680	VIT_06s0004g05690	VIT_07s0141g00870	VIT_07s0141g00930	VIT_08s0007g00950	VIT_08s0007g04810	VIT_09s0002g03340	VIT_09s0002g03700	VIT_09s0002g06180	VIT_09s0002g06190	VIT_09s0018g01680	VIT_09s0018g01690	VIT_10s0003g01130	VIT_10s0003g01580	VIT_10s0116g01840	VIT_11s0037g00980	VIT_12s0028g01690	VIT_12s0028g01700	VIT_12s0034g02290
4	299	13	29424	6.82539e-06	0.000617925	17.7.1.5	KW: hormone metabolism.jasmonate.synthesis-degradation.12-Oxo-PDA-reductase	VIT_18s0041g02020	VIT_18s0041g02050	VIT_18s0041g02060	VIT_18s0041g02260
6	299	61	29424	3.35189e-05	0.00284492	27.3.32	KW: RNA.regulation of transcription.WRKY domain transcription factor family	VIT_01s0026g01730	VIT_04s0069g00920	VIT_10s0003g01600	VIT_11s0052g00450	VIT_17s0000g05810	VIT_19s0090g00840
6	299	72	29424	8.44638e-05	0.00674716	30.2.8.2	KW: signalling.receptor kinases.leucine rich repeat VIII.VIII-2	VIT_04s0008g05550	VIT_10s0003g01920	VIT_10s0003g02020	VIT_13s0019g04160	VIT_19s0014g00470	VIT_19s0014g00830
8	299	145	29424	0.000105276	0.00794249	17.5	KW: hormone metabolism.ethylene	VIT_00s0253g00160	VIT_00s0253g00170	VIT_03s0063g01170	VIT_05s0049g00400	VIT_05s0049g00410	VIT_07s0005g03260	VIT_16s0013g00990	VIT_16s0013g01070
7	299	114	29424	0.000147331	0.0101797	26.9	KW: misc.glutathione S transferases	VIT_00s0153g00070	VIT_06s0004g05670	VIT_08s0007g01400	VIT_08s0007g01410	VIT_17s0000g02920	VIT_17s0000g02940	VIT_19s0093g00320
6	299	80	29424	0.000149922	0.0101797	30.2.8	KW: signalling.receptor kinases.leucine rich repeat VIII	VIT_04s0008g05550	VIT_10s0003g01920	VIT_10s0003g02020	VIT_13s0019g04160	VIT_19s0014g00470	VIT_19s0014g00830
6	299	88	29424	0.000249514	0.0161352	26.8	KW: misc.nitrilases, *nitrile lyases, berberine bridge enzymes, reticuline oxidases, troponine reductases	VIT_00s0253g00160	VIT_00s0253g00170	VIT_02s0033g00670	VIT_02s0033g00770	VIT_03s0063g01140	VIT_03s0063g01170
3	299	18	29424	0.000728425	0.0449637	17.7.1.2	KW: hormone metabolism.jasmonate.synthesis-degradation.lipoxygenase	VIT_06s0004g01580	VIT_14s0128g00780	VIT_14s0128g00790
[truncated: 32 more columns]

## Sheet: gPROFILER_FDR_top300
FDR	T	Q	Q&T	Q&T/Q	Q&T/T	term ID	t type	t group	t name	t depth	Q&T list
5.41e-12	15	287	8	0.028	0.533	GO:0009803	BP	1	cinnamic acid metabolic process	1	VIT_08S0040G01710,VIT_11S0016G01520,VIT_11S0016G01640,VIT_16S0039G01110,VIT_16S0039G01120,VIT_16S0039G01130,VIT_16S0039G01240,VIT_16S0039G01300
5.41e-12	15	287	8	0.028	0.533	GO:0009800	BP	2	cinnamic acid biosynthetic process	1	VIT_08S0040G01710,VIT_11S0016G01520,VIT_11S0016G01640,VIT_16S0039G01110,VIT_16S0039G01120,VIT_16S0039G01130,VIT_16S0039G01240,VIT_16S0039G01300
1.07e-11	16	287	8	0.028	0.5	GO:0006559	BP	21	L-phenylalanine catabolic process	1	VIT_08S0040G01710,VIT_11S0016G01520,VIT_11S0016G01640,VIT_16S0039G01110,VIT_16S0039G01120,VIT_16S0039G01130,VIT_16S0039G01240,VIT_16S0039G01300
4.75e-09	56	220	9	0.041	0.161	GO:0009833	BP	33	plant-type primary cell wall biogenesis	1	VIT_00S0414G00010,VIT_00S0469G00010,VIT_02S0025G01820,VIT_02S0025G01860,VIT_02S0025G01880,VIT_02S0025G01890,VIT_02S0025G01900,VIT_02S0025G01920,VIT_02S0025G01940
2.34e-07	86	220	9	0.041	0.105	GO:0030244	BP	24	cellulose biosynthetic process	1	VIT_00S0414G00010,VIT_00S0469G00010,VIT_02S0025G01820,VIT_02S0025G01860,VIT_02S0025G01880,VIT_02S0025G01890,VIT_02S0025G01900,VIT_02S0025G01920,VIT_02S0025G01940
0.00203	1	7	1	0.143	1	GO:0046475	BP	18	glycerophospholipid catabolic process	1	VIT_14S0068G01500
0.00203	1	7	1	0.143	1	GO:0055062	BP	25	phosphate ion homeostasis	1	VIT_14S0068G01500
0.0037	28	150	3	0.02	0.107	GO:1900674	BP	9	olefin biosynthetic process	1	VIT_00S0620G00010,VIT_06S0080G00910,VIT_10S0003G00340
0.021	364	220	9	0.041	0.025	GO:0071555	BP	37	cell wall organization	1	VIT_00S0414G00010,VIT_00S0469G00010,VIT_02S0025G01820,VIT_02S0025G01860,VIT_02S0025G01880,VIT_02S0025G01890,VIT_02S0025G01900,VIT_02S0025G01920,VIT_02S0025G01940
0.0217	1	79	1	0.013	1	GO:0046865	BP	19	terpenoid transport	1	VIT_18S0072G01220
0.0219	240	276	8	0.029	0.033	GO:0015711	BP	20	organic anion transport	1	VIT_00S0188G00130,VIT_00S0188G00140,VIT_01S0026G02500,VIT_08S0058G00150,VIT_10S0116G01380,VIT_17S0119G00080,VIT_18S0072G01220,VIT_19S0090G01170
0.025	2	44	1	0.023	0.5	GO:0070536	BP	12	protein K63-linked deubiquitination	1	VIT_01S0127G00710
0.027	196	276	7	0.025	0.036	GO:0046942	BP	32	carboxylic acid transport	1	VIT_00S0188G00130,VIT_00S0188G00140,VIT_01S0026G02500,VIT_08S0058G00150,VIT_10S0116G01380,VIT_18S0072G01220,VIT_19S0090G01170
0.0373	1	141	1	0.007	1	GO:1902603	BP	36	carnitine transmembrane transport	1	VIT_17S0119G00080
0.0433	152	62	3	0.048	0.02	GO:0008219	BP	7	cell death	1	VIT_01S0011G01360,VIT_04S0008G01100,VIT_07S0031G02910
#INFO:	PARAMETERS: user_thr = 0.05
#INFO:	PARAMETERS: ordered_queries = 1
#INFO:	PARAMETERS: organism = vvinifera
#INFO:	PARAMETERS: significant = 1
#INFO:	PARAMETERS: fdr = 1
#INFO:	PARAMETERS: sort_by_structure = 1
#INFO:	User: http
#INFO:	Host: arak-prod
#INFO:	Time: 2017-6-27 6:5:34
#INFO:	Version: r1730_e88_eg35
#INFO:	Effective domain size for GO: 20824, threshold 0.00708877

## Sheet: gPROFILER_OQ_top300
SCS	T	Q	Q&T	Q&T/Q	Q&T/T	term ID	t type	t group	t name	t depth	Q&T list
0.0323	245	220	10	0.045	0.041	GO:0033692	BP	9	cellular polysaccharide biosynthetic process	1	VIT_00S0414G00010,VIT_00S0469G00010,VIT_02S0025G01820,VIT_02S0025G01860,VIT_02S0025G01880,VIT_02S0025G01890,VIT_02S0025G01900,VIT_02S0025G01920,VIT_02S0025G01940,VIT_14S0068G01970
2.25e-08	21	287	8	0.028	0.381	GO:1902221	BP	2	erythrose 4-phosphate/phosphoenolpyruvate family amino acid metabolic process	1	VIT_08S0040G01710,VIT_11S0016G01520,VIT_11S0016G01640,VIT_16S0039G01110,VIT_16S0039G01120,VIT_16S0039G01130,VIT_16S0039G01240,VIT_16S0039G01300
0.000808	97	287	9	0.031	0.093	GO:0009072	BP	2	aromatic amino acid family metabolic process	1	VIT_01S0150G00120,VIT_08S0040G01710,VIT_11S0016G01520,VIT_11S0016G01640,VIT_16S0039G01110,VIT_16S0039G01120,VIT_16S0039G01130,VIT_16S0039G01240,VIT_16S0039G01300
2.25e-08	21	287	8	0.028	0.381	GO:0006558	BP	2	L-phenylalanine metabolic process	2	VIT_08S0040G01710,VIT_11S0016G01520,VIT_11S0016G01640,VIT_16S0039G01110,VIT_16S0039G01120,VIT_16S0039G01130,VIT_16S0039G01240,VIT_16S0039G01300
0.00104	74	287	8	0.028	0.108	GO:0009063	BP	2	cellular amino acid catabolic process	1	VIT_08S0040G01710,VIT_11S0016G01520,VIT_11S0016G01640,VIT_16S0039G01110,VIT_16S0039G01120,VIT_16S0039G01130,VIT_16S0039G01240,VIT_16S0039G01300
0.000672	70	287	8	0.028	0.114	GO:1901606	BP	2	alpha-amino acid catabolic process	2	VIT_08S0040G01710,VIT_11S0016G01520,VIT_11S0016G01640,VIT_16S0039G01110,VIT_16S0039G01120,VIT_16S0039G01130,VIT_16S0039G01240,VIT_16S0039G01300
1.49e-09	16	287	8	0.028	0.5	GO:1902222	BP	2	erythrose 4-phosphate/phosphoenolpyruvate family amino acid catabolic process	3	VIT_08S0040G01710,VIT_11S0016G01520,VIT_11S0016G01640,VIT_16S0039G01110,VIT_16S0039G01120,VIT_16S0039G01130,VIT_16S0039G01240,VIT_16S0039G01300
3.7e-06	37	287	8	0.028	0.216	GO:0009074	BP	2	aromatic amino acid family catabolic process	2	VIT_08S0040G01710,VIT_11S0016G01520,VIT_11S0016G01640,VIT_16S0039G01110,VIT_16S0039G01120,VIT_16S0039G01130,VIT_16S0039G01240,VIT_16S0039G01300
1.49e-09	16	287	8	0.028	0.5	GO:0006559	BP	2	L-phenylalanine catabolic process	3	VIT_08S0040G01710,VIT_11S0016G01520,VIT_11S0016G01640,VIT_16S0039G01110,VIT_16S0039G01120,VIT_16S0039G01130,VIT_16S0039G01240,VIT_16S0039G01300
0.000884	126	220	9	0.041	0.071	GO:0051273	BP	1	beta-glucan metabolic process	1	VIT_00S0414G00010,VIT_00S0469G00010,VIT_02S0025G01820,VIT_02S0025G01860,VIT_02S0025G01880,VIT_02S0025G01890,VIT_02S0025G01900,VIT_02S0025G01920,VIT_02S0025G01940
9.38e-05	97	220	9	0.041	0.093	GO:0051274	BP	1	beta-glucan biosynthetic process	2	VIT_00S0414G00010,VIT_00S0469G00010,VIT_02S0025G01820,VIT_02S0025G01860,VIT_02S0025G01880,VIT_02S0025G01890,VIT_02S0025G01900,VIT_02S0025G01920,VIT_02S0025G01940
0.000407	115	220	9	0.041	0.078	GO:0030243	BP	1	cellulose metabolic process	2	VIT_00S0414G00010,VIT_00S0469G00010,VIT_02S0025G01820,VIT_02S0025G01860,VIT_02S0025G01880,VIT_02S0025G01890,VIT_02S0025G01900,VIT_02S0025G01920,VIT_02S0025G01940
3.26e-05	86	220	9	0.041	0.105	GO:0030244	BP	1	cellulose biosynthetic process	3	VIT_00S0414G00010,VIT_00S0469G00010,VIT_02S0025G01820,VIT_02S0025G01860,VIT_02S0025G01880,VIT_02S0025G01890,VIT_02S0025G01900,VIT_02S0025G01920,VIT_02S0025G01940
0.00217	180	220	10	0.045	0.056	GO:0042546	BP	7	cell wall biogenesis	1	VIT_00S0414G00010,VIT_00S0469G00010,VIT_02S0025G01820,VIT_02S0025G01860,VIT_02S0025G01880,VIT_02S0025G01890,VIT_02S0025G01900,VIT_02S0025G01920,VIT_02S0025G01940,VIT_14S0068G01970
0.00168	136	220	9	0.041	0.066	GO:0009832	BP	7	plant-type cell wall biogenesis	2	VIT_00S0414G00010,VIT_00S0469G00010,VIT_02S0025G01820,VIT_02S0025G01860,VIT_02S0025G01880,VIT_02S0025G01890,VIT_02S0025G01900,VIT_02S0025G01920,VIT_02S0025G01940
0.00639	160	220	9	0.041	0.056	GO:0000910	BP	7	cytokinesis	1	VIT_00S0414G00010,VIT_00S0469G00010,VIT_02S0025G01820,VIT_02S0025G01860,VIT_02S0025G01880,VIT_02S0025G01890,VIT_02S0025G01900,VIT_02S0025G01920,VIT_02S0025G01940
0.00398	151	220	9	0.041	0.06	GO:0061640	BP	7	cytoskeleton-dependent cytokinesis	2	VIT_00S0414G00010,VIT_00S0469G00010,VIT_02S0025G01820,VIT_02S0025G01860,VIT_02S0025G01880,VIT_02S0025G01890,VIT_02S0025G01900,VIT_02S0025G01920,VIT_02S0025G01940
0.00398	151	220	9	0.041	0.06	GO:0000281	BP	7	mitotic cytokinesis	3	VIT_00S0414G00010,VIT_00S0469G00010,VIT_02S0025G01820,VIT_02S0025G01860,VIT_02S0025G01880,VIT_02S0025G01890,VIT_02S0025G01900,VIT_02S0025G01920,VIT_02S0025G01940
6.6e-07	56	220	9	0.041	0.161	GO:0009833	BP	7	plant-type primary cell wall biogenesis	4	VIT_00S0414G00010,VIT_00S0469G00010,VIT_02S0025G01820,VIT_02S0025G01860,VIT_02S0025G01880,VIT_02S0025G01890,VIT_02S0025G01900,VIT_02S0025G01920,VIT_02S0025G01940
2.5e-05	87	287	10	0.035	0.115	GO:0042537	BP	3	benzene-containing compound metabolic process	1	VIT_01S0150G00120,VIT_08S0040G01710,VIT_08S0058G00150,VIT_11S0016G01520,VIT_11S0016G01640,VIT_16S0039G01110,VIT_16S0039G01120,VIT_16S0039G01130,VIT_16S0039G01240,VIT_16S0039G01300
0.0241	504	287	17	0.059	0.034	GO:0019748	BP	3	secondary metabolic process	1	VIT_01S0150G00120,VIT_02S0012G01160,VIT_04S0008G01100,VIT_05S0020G02570,VIT_07S0129G00800,VIT_07S0129G00830,VIT_08S0032G00270,VIT_08S0040G01710,VIT_11S0016G01520,VIT_11S0016G01640,VIT_16S0039G01090,VIT_16S0039G01110,VIT_16S0039G01120,VIT_16S0039G01130,VIT_16S0039G01240,VIT_16S0039G01300,VIT_18S0001G01280
4.04e-06	118	287	12	0.042	0.102	GO:0009698	BP	3	phenylpropanoid metabolic process	2	VIT_02S0012G01160,VIT_04S0008G01100,VIT_05S0020G02570,VIT_08S0040G01710,VIT_11S0016G01520,VIT_11S0016G01640,VIT_16S0039G01110,VIT_16S0039G01120,VIT_16S0039G01130,VIT_16S0039G01240,VIT_16S0039G01300,VIT_18S0001G01280
7.51e-10	15	287	8	0.028	0.533	GO:0009803	BP	3	cinnamic acid metabolic process	3	VIT_08S0040G01710,VIT_11S0016G01520,VIT_11S0016G01640,VIT_16S0039G01110,VIT_16S0039G01120,VIT_16S0039G01130,VIT_16S0039G01240,VIT_16S0039G01300
5.26e-06	55	287	9	0.031	0.164	GO:0009699	BP	3	phenylpropanoid biosynthetic process	1	VIT_04S0008G01100,VIT_08S0040G01710,VIT_11S0016G01520,VIT_11S0016G01640,VIT_16S0039G01110,VIT_16S0039G01120,VIT_16S0039G01130,VIT_16S0039G01240,VIT_16S0039G01300
7.51e-10	15	287	8	0.028	0.533	GO:0009800	BP	3	cinnamic acid biosynthetic process	2	VIT_08S0040G01710,VIT_11S0016G01520,VIT_11S0016G01640,VIT_16S0039G01110,VIT_16S0039G01120,VIT_16S0039G01130,VIT_16S0039G01240,VIT_16S0039G01300
#INFO:	PARAMETERS: sort_by_structure = 1
#INFO:	PARAMETERS: user_thr = 1.00
#INFO:	PARAMETERS: analytical = 1
#INFO:	PARAMETERS: ordered_queries = 1
#INFO:	PARAMETERS: significant = 1
#INFO:	PARAMETERS: organism = vvinifera
#INFO:	User: http
#INFO:	Host: arak-prod
#INFO:	Time: 2017-6-27 5:55:15
#INFO:	Version: r1730_e88_eg35
#INFO:	Effective domain size for GO: 20824, threshold 5.1e-05
